# Supplementary material for: Circular RNA profiling reveals an abundant circLMO7 that regulates myoblasts differentiation and survival by sponging miR-378a-3p
Source: Cell Death Dis. 2017 Oct 26;8(10):e3153–. doi: 10.1038/cddis.2017.541 (PMC5680912; doi:10.1038/cddis.2017.541)
Supplement: Supplementary Table 2 [file cddis2017541x9.xlsx]

## Sheet: Sheet1
Accession	BTF1_BTF_count	BTF2_BTF_count	BTF3_BTF_count	BTA1_BTA_count	BTA2_BTA_count	BTA3_BTA_count	BTF1_BTF_fpkm	BTF2_BTF_fpkm	BTF3_BTF_fpkm	BTA1_BTA_fpkm	BTA2_BTA_fpkm	BTA3_BTA_fpkm	mean_fpkm_BTA	mean_fpkm_BTF	regulation	log2fold_change	pvalue	FDR	significant	chr	start	end	strand	exon Count	circType	circRNA category	isoformName	geneName	hosting gene type	flankIntron	gene Discription	GO	KEGG
circRNA3889	0	23135.6	34532.7	0	111045	91368	0	3615.61	4351.83	0	16658.2	12681.2	9779.8	2655.81	up	1.88065	0.289721	0.473334	no	chr8	100351442	100353491	-	2	circRNA	-	ENSBTAT00000053653	TMEM245	mRNA	chr8:100340246-100351441|chr8:100353491-100361723	Transmembrane protein 245 [Source:UniProtKB/Swiss-Prot;Acc:E1BD52]	GO:0016020(membrane);GO:0016021(integral to membrane)	NA
circRNA2388	1666.25	955.75	1839.02	23273.4	14028.7	15731.7	205.911	130.397	202.325	1866	1837.25	1906.18	1869.81	179.544	up	3.38048	1.18003e-06	0.015318	yes	chr2	98530615	98531320	-	2	circRNA	-	ENSBTAT00000054271	MYL1	mRNA	chr2:98528754-98530614|chr2:98531320-98534546	Bos taurus myosin, light chain 1, alkali; skeletal, fast (MYL1), mRNA. [Source:RefSeq mRNA;Acc:NM_001079578]	GO:0005509(calcium ion binding);GO:0006936(muscle contraction);GO:0016459(myosin complex);GO:0030016(myofibril)	NA
circRNA5065	0	0	8627.23	469.512	0	0	0	0	297.865	11.8136	0	0	3.93787	99.2883	down	-4.65614	0.438251	0.489665	no	chr4	103632214	103664746	+	4	circRNA	-	ENSBTAT00000005889	UBN2	mRNA	chr4:103626516-103632213|chr4:103664746-103668607	Bos taurus ubinuclein 2 (UBN2), mRNA. [Source:RefSeq mRNA;Acc:NM_001193208]	GO:0005634(nucleus)	NA
circRNA1009	631	740.5	721.7	161.2	131.5	49.5	75.2884	97.5459	76.6619	12.4789	16.6279	5.791	11.6326	83.1654	down	-2.83781	0.00398433	0.221714	yes	chr18	18284108	18333780	-	2	circRNA	-	ENSBTAT00000023130	ZNF423	mRNA	chr18:18195753-18284107|chr18:18333780-18392005	Bos taurus zinc finger protein 423 (ZNF423), mRNA. [Source:RefSeq mRNA;Acc:NM_001101893]	GO:0003676(nucleic acid binding);GO:0005515(protein binding);GO:0005634(nucleus);GO:0007219(Notch signaling pathway);GO:0030513(positive regulation of BMP signaling pathway);GO:0045892(negative regulation of transcription, DNA-dependent);GO:0045893(positive regulation of transcription, DNA-dependent);GO:0046872(metal ion binding)	NA
circRNA893	982.405	966.25	1011.83	765.038	160.143	453.833	71.9848	78.1673	66.006	36.3702	12.4357	32.6059	27.1373	72.0527	down	-1.40878	0.0137392	0.35113	yes	chr14	84341181	84390758	-	2	circRNA	-	ENSBTAT00000061037	SNTB1	mRNA	chr14:84281890-84341180|chr14:84390758-84503579	syntrophin, beta 1 (dystrophin-associated protein A1, 59kDa, basic component 1) [Source:HGNC Symbol;Acc:HGNC:11168]	GO:0005515(protein binding);GO:0005543(phospholipid binding);GO:0043234(protein complex);GO:0045202(synapse)	NA
circRNA339	1922.93	0	2033.5	0	0	810.667	82.5972	0	77.7624	0	0	34.1423	11.3808	53.4532	down	-2.23168	0.253291	0.473334	no	chr11	37216915	37219038	+	4	circRNA	-	ENSBTAT00000009208	SPTBN1	mRNA	chr11:37215476-37216914|chr11:37219038-37220456	spectrin, beta, non-erythrocytic 1 [Source:HGNC Symbol;Acc:HGNC:11275]	GO:0000281(mitotic cytokinesis);GO:0003779(actin binding);GO:0005200(structural constituent of cytoskeleton);GO:0005515(protein binding);GO:0005543(phospholipid binding);GO:0005634(nucleus);GO:0005730(nucleolus);GO:0005737(cytoplasm);GO:0005886(plasma membrane);GO:0007009(plasma membrane organization);GO:0007182(common-partner SMAD protein phosphorylation);GO:0007184(SMAD protein import into nucl…	NA
circRNA493	1278.24	0	0	0	23202.1	0	157.961	0	0	0	3038.64	0	1012.88	52.6538	up	4.26578	0.443242	0.494731	no	chr10	47062469	47064668	-	2	circRNA	-	ENSBTAT00000044796	TPM1	mRNA	chr10:47061302-47062468|chr10:47064668-47065694	tropomyosin 1 (alpha) [Source:HGNC Symbol;Acc:HGNC:12010]	NA	NA
circRNA1126	472.5	296.833	456.667	40	0	10.125	55.1099	38.2231	47.4189	3.02692	0	1.1579	1.39494	46.9173	down	-5.07184	0.00951529	0.307259	yes	chr27	33265136	33265402	-	1	circRNA	-	ENSBTAT00000020550	FGFR1	mRNA	chr27:33263782-33265135|chr27:33265402-33291803	Bos taurus fibroblast growth factor receptor 1 (FGFR1), mRNA. [Source:RefSeq mRNA;Acc:NM_001110207]	GO:0000122(negative regulation of transcription from RNA polymerase II promoter);GO:0000166(nucleotide binding);GO:0001525(angiogenesis);GO:0001657(ureteric bud development);GO:0001701(in utero embryonic development);GO:0001759(organ induction);GO:0002053(positive regulation of mesenchymal cell proliferation);GO:0002062(chondrocyte differentiation);GO:0004672(protein kinase activity);GO:0004713(p…	04010(MAPK signaling pathway);04520(Adherens junction);04810(Regulation of actin cytoskeleton);05200(Pathways in cancer);05215(Prostate cancer);05218(Melanoma)
circRNA1565	817.71	542.367	0	6327.91	3679.99	3123.66	78.5947	57.5536	0	394.609	374.847	294.379	354.612	45.3827	up	2.96603	0.00172885	0.187349	yes	chr28	9436258	9438206	+	2	circRNA	-	ENSBTAT00000012786	ACTN2	mRNA	chr28:9434151-9436257|chr28:9438206-9441004	Bos taurus actinin, alpha 2 (ACTN2), mRNA. [Source:RefSeq mRNA;Acc:NM_001034635]	GO:0003779(actin binding);GO:0005509(calcium ion binding);GO:0005515(protein binding);GO:0005925(focal adhesion);GO:0006936(muscle contraction);GO:0008092(cytoskeletal protein binding);GO:0030017(sarcomere);GO:0030018(Z disc);GO:0030035(microspike assembly);GO:0030175(filopodium);GO:0030274(LIM domain binding);GO:0030374(ligand-dependent nuclear receptor transcription coactivator activity);GO:003…	04510(Focal adhesion);04520(Adherens junction);04530(Tight junction);04670(Leukocyte transendothelial migration);04810(Regulation of actin cytoskeleton);05146(Amoebiasis);05322(Systemic lupus erythematosus);05412(Arrhythmogenic right ventricular cardiomyopathy (ARVC))
circRNA550	812.667	1048.53	1137.23	475.658	149.333	188.7	36.4663	51.9454	45.4311	13.848	7.10151	8.30236	9.75063	44.6143	down	-2.19394	0.00716226	0.280886	yes	chr10	102086392	102147781	-	2	circRNA	-	ENSBTAT00000064571	FOXN3	mRNA	chr10:102020176-102086391|chr10:102147781-102217921	forkhead box N3 [Source:HGNC Symbol;Acc:HGNC:1928]	GO:0003677(DNA binding);GO:0003700(sequence-specific DNA binding transcription factor activity);GO:0005515(protein binding);GO:0005634(nucleus);GO:0006351(transcription, DNA-templated);GO:0006355(regulation of transcription, DNA-dependent);GO:0007389(pattern specification process);GO:0008022(protein C-terminus binding);GO:0008301(DNA binding, bending);GO:0009790(embryo development);GO:0009888(tis…	NA
circRNA402	983.333	0	965.333	278.5	131	0	68.8145	0	60.1424	12.6449	9.71548	0	7.45348	42.9856	down	-2.52787	0.240004	0.473334	no	chr11	99159098	99159769	+	3	circRNA	-	ENSBTAT00000020395	SPTAN1	mRNA	chr11:99158507-99159097|chr11:99159769-99161160	spectrin, alpha, non-erythrocytic 1 [Source:HGNC Symbol;Acc:HGNC:11273]	GO:0005509(calcium ion binding);GO:0005515(protein binding);GO:0005916(fascia adherens);GO:0015630(microtubule cytoskeleton);GO:0016020(membrane);GO:0016328(lateral plasma membrane);GO:0030018(Z disc);GO:0030507(spectrin binding);GO:0030863(cortical cytoskeleton);GO:0032437(cuticular plate);GO:0043231(intracellular membrane-bounded organelle);GO:0046982(protein heterodimerization activity)	NA
circRNA2716	885.083	0	814.229	0	121.5	0	65.0066	0	53.2408	0	9.45722	0	3.15241	39.4158	down	-3.64425	0.209146	0.473334	no	chr9	95143978	95193589	+	2	circRNA	-	ENSBTAT00000061484	ARID1B	mRNA	chr9:94992277-95143977|chr9:95193589-95206813	AT rich interactive domain 1B (SWI1-like) [Source:HGNC Symbol;Acc:HGNC:18040]	GO:0003677(DNA binding);GO:0005488(binding);GO:0005515(protein binding);GO:0005622(intracellular);GO:0005634(nucleus);GO:0016514(SWI/SNF complex);GO:0043231(intracellular membrane-bounded organelle)	NA
circRNA492	2003.95	0	0	0	59593.1	66403.5	117.304	0	0	0	3696.9	3811.26	2502.72	39.1015	up	6.00013	0.187806	0.473334	no	chr10	47059484	47064668	-	6	circRNA	-	ENSBTAT00000044796	TPM1	mRNA	chr10:47058039-47059483|chr10:47064668-47065694	tropomyosin 1 (alpha) [Source:HGNC Symbol;Acc:HGNC:12010]	NA	NA
circRNA341	419.5	283.833	602.75	8223.6	4083.36	3357.1	37.648	28.1228	48.1583	478.833	388.366	295.409	387.536	37.9764	up	3.35116	0.0211339	0.442482	yes	chr11	37588332	37591912	-	2	circRNA	-	ENSBTAT00000014744	RTN4	mRNA	chr11:37577634-37588331|chr11:37591912-37611466	Bos taurus reticulon 4 (RTN4), transcript variant 2, mRNA. [Source:RefSeq mRNA;Acc:NM_001113221]	GO:0001525(angiogenesis);GO:0005515(protein binding);GO:0005635(nuclear envelope);GO:0005783(endoplasmic reticulum);GO:0007399(nervous system development);GO:0007413(axonal fasciculation);GO:0016020(membrane);GO:0016021(integral to membrane);GO:0021801(cerebral cortex radial glia guided migration);GO:0030176(integral to endoplasmic reticulum membrane);GO:0030308(negative regulation of cell growth…	NA
circRNA3654	0	962.333	1279.68	28769.4	23637.4	10115.8	0	54.1513	58.0664	951.351	1276.77	505.529	911.216	37.4059	up	4.60646	0.0586952	0.473334	no	chr3	16388801	16394161	+	7	circRNA	-	ENSBTAT00000013077	TPM3	mRNA	chr3:16377340-16388800|chr3:16394161-16394886	Bos taurus tropomyosin 3 (TPM3), mRNA. [Source:RefSeq mRNA;Acc:NM_001011674]	GO:0001725(stress fiber);GO:0002102(podosome);GO:0003779(actin binding);GO:0005737(cytoplasm);GO:0005856(cytoskeleton);GO:0007165(signal transduction);GO:0015629(actin cytoskeleton);GO:0030426(growth cone);GO:0030863(cortical cytoskeleton);GO:0031941(filamentous actin);GO:0032154(cleavage furrow);GO:0043005(neuron projection)	04260(Cardiac muscle contraction);05200(Pathways in cancer);05216(Thyroid cancer);05410(Hypertrophic cardiomyopathy (HCM));05414(Dilated cardiomyopathy)
circRNA1757	1112.17	0	0	704.073	214	310.06	111.724	0	0	45.8889	22.7827	30.5402	33.0706	37.2414	down	-0.171357	0.921769	0.932618	no	chr7	69786276	69871465	+	3	circRNA	-	ENSBTAT00000061429	SGCD	mRNA	chr7:69611494-69786275|chr7:69871465-69940409	sarcoglycan, delta (35kDa dystrophin-associated glycoprotein) [Source:HGNC Symbol;Acc:HGNC:10807]	GO:0005515(protein binding);GO:0016010(dystrophin-associated glycoprotein complex);GO:0016012(sarcoglycan complex);GO:0016021(integral to membrane)	05410(Hypertrophic cardiomyopathy (HCM));05412(Arrhythmogenic right ventricular cardiomyopathy (ARVC));05414(Dilated cardiomyopathy);05416(Viral myocarditis)
circRNA47	700.5	754.867	727.167	519.417	0	278.667	32.9029	39.1454	30.4077	15.829	0	12.834	9.55433	34.152	down	-1.83774	0.0200526	0.425805	yes	chrX	96473098	96513673	-	5	circRNA	-	ENSBTAT00000008060	HUWE1	mRNA	chrX:96453693-96473097|chrX:96513673-96519879	HECT, UBA and WWE domain containing 1, E3 ubiquitin protein ligase [Source:HGNC Symbol;Acc:HGNC:30892]	GO:0000209(protein polyubiquitination);GO:0004842(ubiquitin-protein ligase activity);GO:0005488(binding);GO:0005515(protein binding);GO:0005737(cytoplasm);GO:0006284(base-excision repair);GO:0006513(protein monoubiquitination);GO:0016574(histone ubiquitination);GO:0016874(ligase activity)	04120(Ubiquitin mediated proteolysis)
circRNA1717	805.9	854.167	1301.58	195.322	456.333	440.611	26.0612	30.4958	37.4722	4.09805	15.639	13.9707	11.2359	31.3431	down	-1.48003	0.0149975	0.369416	yes	chr7	39939652	39941974	+	6	circRNA	-	ENSBTAT00000013942	FGFR4	mRNA	chr7:39938996-39939651|chr7:39941974-39942519	fibroblast growth factor receptor 4 [Source:HGNC Symbol;Acc:HGNC:3691]	GO:0000166(nucleotide binding);GO:0001759(organ induction);GO:0004672(protein kinase activity);GO:0004713(protein tyrosine kinase activity);GO:0004714(transmembrane receptor protein tyrosine kinase activity);GO:0005007(fibroblast growth factor-activated receptor activity);GO:0005515(protein binding);GO:0005524(ATP binding);GO:0005634(nucleus);GO:0005737(cytoplasm);GO:0005783(endoplasmic reticulum…	04010(MAPK signaling pathway);04144(Endocytosis);04810(Regulation of actin cytoskeleton)
circRNA2071	940.167	486.333	1051.5	0	90.5	0	35.7924	20.4411	35.6385	0	3.65131	0	1.2171	30.624	down	-4.65314	0.0236085	0.467169	yes	chr4	64227430	64238022	-	5	circRNA	-	ENSBTAT00000033703	FKBP9	mRNA	chr4:64219556-64227429|chr4:64238022-64251743	Bos taurus FK506 binding protein 9, 63 kDa (FKBP9), mRNA. [Source:RefSeq mRNA;Acc:NM_001046372]	GO:0000413(protein peptidyl-prolyl isomerization);GO:0003755(peptidyl-prolyl cis-trans isomerase activity);GO:0005509(calcium ion binding);GO:0005528(FK506 binding);GO:0005783(endoplasmic reticulum);GO:0006457(protein folding);GO:0016020(membrane);GO:0016853(isomerase activity);GO:0018208(peptidyl-proline modification);GO:0046872(metal ion binding)	NA
circRNA1766	503	0	629.583	0	710.23	0	41.3302	0	46.0551	0	61.8462	0	20.6154	29.1284	down	-0.498705	0.754955	0.784885	no	chr7	90637880	90650780	-	3	circRNA	-	ENSBTAT00000035014	MEF2C	mRNA	chr7:90620247-90637879|chr7:90650780-90688070	Myocyte-specific enhancer factor 2C [Source:UniProtKB/Swiss-Prot;Acc:Q2KIA0]	GO:0000122(negative regulation of transcription from RNA polymerase II promoter);GO:0000165(MAPK cascade);GO:0000977(RNA polymerase II regulatory region sequence-specific DNA binding);GO:0000981(sequence-specific DNA binding RNA polymerase II transcription factor activity);GO:0000983(RNA polymerase II core promoter sequence-specific DNA binding transcription factor activity);GO:0000987(core promo…	04010(MAPK signaling pathway)
circRNA170	1085.25	0	1241.5	1210.23	676.367	433.667	43.2731	0	44.0716	31.3089	28.5815	16.9549	25.6151	29.1149	down	-0.184764	0.83644	0.858394	no	chr13	73349344	73350124	-	1	circRNA	-	ENSBTAT00000061391	JPH2	mRNA	chr13:73307961-73349343|chr13:73350124-73374794	junctophilin 2 [Source:HGNC Symbol;Acc:HGNC:14202]	GO:0005515(protein binding);GO:0007204(positive regulation of cytosolic calcium ion concentration);GO:0015278(calcium-release channel activity);GO:0016020(membrane);GO:0016529(sarcoplasmic reticulum);GO:0030018(Z disc);GO:0030314(junctional membrane complex);GO:0055024(regulation of cardiac muscle tissue development);GO:0055074(calcium ion homeostasis);GO:0060316(positive regulation of ryanodine-…	NA
circRNA1550	374.833	395.717	430.583	321.617	168.617	173.628	27.0205	31.4938	27.6336	15.042	12.8816	12.2723	13.3986	28.716	down	-1.09977	0.00177851	0.187349	yes	chr21	69696877	69753491	+	5	circRNA	-	ENSBTAT00000017848	MARK3	mRNA	chr21:69696158-69696876|chr21:69753491-69761469	MAP/microtubule affinity-regulating kinase 3 [Source:HGNC Symbol;Acc:HGNC:6897]	GO:0000166(nucleotide binding);GO:0004672(protein kinase activity);GO:0004674(protein serine/threonine kinase activity);GO:0004713(protein tyrosine kinase activity);GO:0005515(protein binding);GO:0005524(ATP binding);GO:0005886(plasma membrane);GO:0006468(protein phosphorylation);GO:0016772(transferase activity, transferring phosphorus-containing groups)	NA
circRNA2091	714.442	0	0	1524.43	0	0	85.2443	0	0	118.01	0	0	39.3367	28.4148	up	0.469236	0.833983	0.856346	no	chr4	93622278	93622620	+	2	circRNA	-	ENSBTAT00000008207	FLNC	mRNA	chr4:93622060-93622277|chr4:93622620-93622835	filamin C, gamma [Source:HGNC Symbol;Acc:HGNC:3756]	GO:0003779(actin binding);GO:0005515(protein binding);GO:0005737(cytoplasm);GO:0005886(plasma membrane);GO:0008092(cytoskeletal protein binding);GO:0030506(ankyrin binding);GO:0042383(sarcolemma);GO:0048747(muscle fiber development)	NA
circRNA684	354.917	383.5	446.217	112	0	0	25.4669	30.3809	28.5049	5.21411	0	0	1.73804	28.1175	down	-4.01594	0.000370867	0.133438	yes	chr16	45662706	45725185	+	4	circRNA	-	ENSBTAT00000024320	RERE	mRNA	chr16:45654389-45662705|chr16:45725185-45755799	arginine-glutamic acid dipeptide (RE) repeats [Source:HGNC Symbol;Acc:HGNC:9965]	GO:0000118(histone deacetylase complex);GO:0003677(DNA binding);GO:0003682(chromatin binding);GO:0003700(sequence-specific DNA binding transcription factor activity);GO:0005515(protein binding);GO:0005634(nucleus);GO:0005739(mitochondrion);GO:0006338(chromatin remodeling);GO:0006355(regulation of transcription, DNA-dependent);GO:0008270(zinc ion binding);GO:0043565(sequence-specific DNA binding)	NA
circRNA2081	504.676	0	639.976	61.3095	0	0	38.6151	0	43.5946	3.04359	0	0	1.01453	27.4033	down	-4.75547	0.194916	0.473334	no	chr4	79458313	79545854	+	2	circRNA	-	ENSBTAT00000033607	GLI3	mRNA	chr4:79444322-79458312|chr4:79545854-79618615	Uncharacterized protein [Source:UniProtKB/TrEMBL;Acc:F1N215]	GO:0000122(negative regulation of transcription from RNA polymerase II promoter);GO:0001656(metanephros development);GO:0001658(branching involved in ureteric bud morphogenesis);GO:0001701(in utero embryonic development);GO:0001822(kidney development);GO:0002052(positive regulation of neuroblast proliferation);GO:0003676(nucleic acid binding);GO:0003682(chromatin binding);GO:0003700(sequence-spec…	04340(Hedgehog signaling pathway);05200(Pathways in cancer);05217(Basal cell carcinoma)
circRNA1315	151	183	169.5	89.1667	0	162	24.1147	32.2657	24.099	9.23889	0	25.367	11.5353	26.8264	down	-1.2176	0.165073	0.473334	no	chr22	28256270	28263991	+	2	circRNA	-	ENSBTAT00000024807	PDZRN3	mRNA	chr22:28239494-28256269|chr22:28263991-28484653	PDZ domain containing ring finger 3 [Source:HGNC Symbol;Acc:HGNC:17704]	GO:0004842(ubiquitin-protein ligase activity);GO:0005515(protein binding);GO:0007528(neuromuscular junction development);GO:0008270(zinc ion binding);GO:0016567(protein ubiquitination);GO:0031594(neuromuscular junction);GO:0046872(metal ion binding)	NA
circRNA2801	173.667	192	235	522.333	431.5	464.583	21.4612	26.1954	25.8542	41.8793	56.5111	56.2927	51.561	24.5036	up	1.07329	0.0223862	0.453274	yes	chr8	78338412	78349859	-	2	circRNA	-	ENSBTAT00000012912	GKAP1	mRNA	chr8:78334694-78338411|chr8:78349859-78384240	Bos taurus G kinase anchoring protein 1 (GKAP1), mRNA. [Source:RefSeq mRNA;Acc:NM_001040573]	GO:0005515(protein binding);GO:0005794(Golgi apparatus);GO:0007165(signal transduction)	NA
circRNA1666	201	139.5	216	230	206.333	267.833	26.081	19.9842	24.952	19.3628	28.3734	34.0755	27.2706	23.6724	up	0.204138	0.50236	0.553155	no	chr7	4209868	4211760	+	2	circRNA	-	ENSBTAT00000001076	HOMER3	mRNA	chr7:4209429-4209867|chr7:4211760-4212823	homer scaffolding protein 3 [Source:HGNC Symbol;Acc:HGNC:17514]	GO:0005515(protein binding);GO:0005829(cytosol);GO:0008022(protein C-terminus binding);GO:0014069(postsynaptic density);GO:0019904(protein domain specific binding);GO:0045178(basal part of cell)	NA
circRNA448	217	172	247.5	96.8333	34.5	17	24.3083	21.272	24.6828	7.03772	4.09569	1.86721	4.33354	23.421	down	-2.43418	0.000794304	0.152474	yes	chr10	12281709	12283221	-	2	circRNA	-	ENSBTAT00000008442	IGDCC4	mRNA	chr10:12278724-12281708|chr10:12283221-12289991	immunoglobulin superfamily, DCC subclass, member 4 [Source:HGNC Symbol;Acc:HGNC:13770]	GO:0005515(protein binding)	NA
circRNA1391	405	206.667	373.333	682.125	472	493.143	29.468	16.6016	24.1834	32.2012	36.3958	35.1818	34.5929	23.4177	up	0.562881	0.0835829	0.473334	no	chr23	39139201	39142187	+	4	circRNA	-	ENSBTAT00000017097	DEK	mRNA	chr23:39134267-39139200|chr23:39142187-39148930	Bos taurus DEK oncogene (DEK), mRNA. [Source:RefSeq mRNA;Acc:NM_001099717]	GO:0003676(nucleic acid binding);GO:0003677(DNA binding);GO:0005634(nucleus);GO:0042393(histone binding);GO:2000779(regulation of double-strand break repair);GO:2001032(regulation of double-strand break repair via nonhomologous end joining)	NA
circRNA5396	0	0	425	0	0	762.208	0	0	70.1364	0	0	138.533	46.1777	23.3788	up	0.981996	0.689746	0.72711	no	chr9	77944232	77961448	-	2	circRNA	-	ENSBTAT00000056227	TXLNB	mRNA	chr9:77939710-77944231|chr9:77961448-77965825	Bos taurus taxilin beta (TXLNB), mRNA. [Source:RefSeq mRNA;Acc:NM_001102051]	GO:0005515(protein binding);GO:0005737(cytoplasm);GO:0019905(syntaxin binding)	NA
circRNA1489	1046.33	731.533	1180.51	1978.16	2227.49	2411.03	23.9944	18.5208	24.1009	29.4316	54.134	54.2115	45.9257	22.2053	up	1.0484	0.0961677	0.473334	no	chr21	22903911	22905761	+	2	circRNA	-	ENSBTAT00000002122	ALPK3	mRNA	chr21:22892525-22903910|chr21:22905761-22923576	alpha-kinase 3 [Source:HGNC Symbol;Acc:HGNC:17574]	GO:0004674(protein serine/threonine kinase activity);GO:0005515(protein binding);GO:0005524(ATP binding);GO:0005634(nucleus);GO:0006468(protein phosphorylation);GO:0007507(heart development);GO:0016772(transferase activity, transferring phosphorus-containing groups)	NA
circRNA3289	0	520.167	741.75	893.5	474.733	0	0	30.5189	35.0932	30.807	26.7365	0	19.1812	21.8707	down	-0.18931	0.863432	0.882675	no	chr27	33087170	33122690	-	7	circRNA	-	ENSBTAT00000061245	WHSC1L1	mRNA	chr27:33082944-33087169|chr27:33122690-33145234	Wolf-Hirschhorn syndrome candidate 1-like 1 [Source:HGNC Symbol;Acc:HGNC:12767]	GO:0005515(protein binding);GO:0005634(nucleus);GO:0008168(methyltransferase activity);GO:0008270(zinc ion binding);GO:0016571(histone methylation);GO:0016740(transferase activity);GO:0018024(histone-lysine N-methyltransferase activity);GO:0032259(methylation);GO:0034968(histone lysine methylation);GO:0046872(metal ion binding)	NA
circRNA2338	278.5	232.5	273.5	401	219.083	195.7	23.0662	21.2598	20.1666	21.5481	19.2298	15.8925	18.8901	21.4975	down	-0.18654	0.252998	0.473334	no	chr2	35276763	35300122	-	3	circRNA	-	ENSBTAT00000046172	TANK	mRNA	chr2:35258496-35276762|chr2:35300122-35342936	TRAF family member-associated NFKB activator [Source:HGNC Symbol;Acc:HGNC:11562]	GO:0005515(protein binding);GO:0007249(I-kappaB kinase/NF-kappaB signaling);GO:0031625(ubiquitin protein ligase binding)	04622(RIG-I-like receptor signaling pathway)
circRNA2271	1494.7	0	0	1719.46	707	332.077	63.4157	0	0	47.3313	31.789	13.8144	30.9782	21.1386	up	0.551377	0.702498	0.738451	no	chr3	117421031	117424698	-	4	circRNA	-	ENSBTAT00000018479	COL6A3	mRNA	chr3:117411133-117421030|chr3:117424698-117427717	collagen, type VI, alpha 3 [Source:HGNC Symbol;Acc:HGNC:2213]	GO:0004867(serine-type endopeptidase inhibitor activity);GO:0005515(protein binding);GO:0005615(extracellular space);GO:0031012(extracellular matrix);GO:0042383(sarcolemma)	04510(Focal adhesion);04512(ECM-receptor interaction);04974(Protein digestion and absorption)
circRNA1400	1018.39	0	1182.75	540.333	204.333	0	31.1229	0	32.1797	10.7137	6.61787	0	5.77719	21.1009	down	-1.86886	0.281091	0.473334	no	chr23	51967019	52014623	+	12	circRNA	-	ENSBTAT00000026920	EXOC2	mRNA	chr23:51965747-51967018|chr23:52014623-52015305	exocyst complex component 2 [Source:HGNC Symbol;Acc:HGNC:24968]	GO:0005515(protein binding);GO:0017160(Ral GTPase binding);GO:0047485(protein N-terminus binding)	NA
circRNA2302	184	223	235	96.5	42	0	18.019	24.1103	20.4882	6.13129	4.35888	0	3.49673	20.8725	down	-2.57753	0.00239382	0.204436	yes	chr2	17708890	17716250	+	2	circRNA	-	ENSBTAT00000038616	SESTD1	mRNA	None|chr2:17716250-17716773	Bos taurus SEC14 and spectrin domains 1 (SESTD1), mRNA. [Source:RefSeq mRNA;Acc:NM_001191250]	GO:0005515(protein binding);GO:0005546(phosphatidylinositol-4,5-bisphosphate binding);GO:0010314(phosphatidylinositol-5-phosphate binding);GO:0032266(phosphatidylinositol-3-phosphate binding);GO:0034704(calcium channel complex);GO:0043325(phosphatidylinositol-3,4-bisphosphate binding);GO:0070273(phosphatidylinositol-4-phosphate binding);GO:0070300(phosphatidic acid binding);GO:0080025(phosphatidy…	NA
circRNA2457	228.417	115.25	290.4	173.194	74.2167	56.5	23.1701	12.907	26.2254	11.3985	7.97841	5.61952	8.33214	20.7675	down	-1.31757	0.0745525	0.473334	no	chr1	9735808	9738523	+	2	circRNA	-	ENSBTAT00000049004	APP	mRNA	chr1:9702503-9735807|chr1:9738523-9777537	Bos taurus amyloid beta (A4) precursor protein (APP), mRNA. [Source:RefSeq mRNA;Acc:NM_001076796]	GO:0000085(mitotic G2 phase);GO:0001967(suckling behavior);GO:0003677(DNA binding);GO:0004867(serine-type endopeptidase inhibitor activity);GO:0005102(receptor binding);GO:0005515(protein binding);GO:0005737(cytoplasm);GO:0005794(Golgi apparatus);GO:0005886(plasma membrane);GO:0006378(mRNA polyadenylation);GO:0006417(regulation of translation);GO:0006468(protein phosphorylation);GO:0006878(cellul…	05010(Alzheimer's disease)
circRNA1589	468.5	0	0	537.591	0	0	61.0451	0	0	45.4471	0	0	15.149	20.3484	down	-0.425688	0.848394	0.868876	no	chr28	30134690	30135903	+	2	circRNA	-	ENSBTAT00000061210	VCL	mRNA	chr28:30126745-30134689|chr28:30135903-30139289	Bos taurus vinculin (VCL), mRNA. [Source:RefSeq mRNA;Acc:NM_001191370]	GO:0002009(morphogenesis of an epithelium);GO:0002162(dystroglycan binding);GO:0003779(actin binding);GO:0005198(structural molecule activity);GO:0005515(protein binding);GO:0005886(plasma membrane);GO:0005911(cell-cell junction);GO:0005912(adherens junction);GO:0005913(cell-cell adherens junction);GO:0005916(fascia adherens);GO:0005925(focal adhesion);GO:0007155(cell adhesion);GO:0015629(actin c…	04510(Focal adhesion);04520(Adherens junction);04670(Leukocyte transendothelial migration);04810(Regulation of actin cytoskeleton);05100(Bacterial invasion of epithelial cells);05146(Amoebiasis)
circRNA342	1401.9	1157.39	2332.5	488.7	0	71.5	17.7252	16.1562	26.2555	4.00894	0	0.886402	1.63178	20.0457	down	-3.61877	0.0174671	0.399191	yes	chr11	37623524	37626685	-	2	circRNA	-	ENSBTAT00000014745	RTN4	mRNA	chr11:37591918-37623523|chr11:37626685-37648968	Bos taurus reticulon 4 (RTN4), transcript variant 2, mRNA. [Source:RefSeq mRNA;Acc:NM_001113221]	GO:0001525(angiogenesis);GO:0005515(protein binding);GO:0005635(nuclear envelope);GO:0005783(endoplasmic reticulum);GO:0007399(nervous system development);GO:0007413(axonal fasciculation);GO:0016020(membrane);GO:0016021(integral to membrane);GO:0021801(cerebral cortex radial glia guided migration);GO:0030176(integral to endoplasmic reticulum membrane);GO:0030308(negative regulation of cell growth…	NA
circRNA356	163	100.5	196	1388	0	0	21.5087	14.6413	23.0254	118.831	0	0	39.6103	19.7251	up	1.00584	0.66573	0.705169	no	chr11	62262977	62264056	+	2	circRNA	-	ENSBTAT00000044762	UGP2	mRNA	chr11:62244680-62262976|chr11:62264056-62290514	Bos taurus UDP-glucose pyrophosphorylase 2 (UGP2), mRNA. [Source:RefSeq mRNA;Acc:NM_174212]	GO:0003983(UTP:glucose-1-phosphate uridylyltransferase activity);GO:0005515(protein binding);GO:0005737(cytoplasm);GO:0008152(metabolic process);GO:0016740(transferase activity);GO:0016779(nucleotidyltransferase activity);GO:0046872(metal ion binding)	00040(Pentose and glucuronate interconversions);00052(Galactose metabolism);00500(Starch and sucrose metabolism);00520(Amino sugar and nucleotide sugar metabolism);01100(Metabolic pathways)
circRNA4371	0	0	1875.25	4307.22	2828.7	3358	0	0	59.1472	99.0057	106.206	116.649	107.287	19.7157	up	2.44406	0.0398361	0.473334	yes	chr14	39653062	39719639	-	2	circRNA	-	ENSBTAT00000011643	JPH1	mRNA	chr14:39642886-39653061|chr14:39719639-39725228	junctophilin 1 [Source:HGNC Symbol;Acc:HGNC:14201]	GO:0005783(endoplasmic reticulum);GO:0005789(endoplasmic reticulum membrane);GO:0005886(plasma membrane);GO:0007517(muscle organ development);GO:0008307(structural constituent of muscle);GO:0014701(junctional sarcoplasmic reticulum membrane);GO:0016529(sarcoplasmic reticulum);GO:0030018(Z disc);GO:0030314(junctional membrane complex)	NA
circRNA108	367.81	0	414.683	0	0	71.2	29.3696	0	29.4792	0	0	5.57448	1.85816	19.6162	down	-3.4001	0.208734	0.473334	no	chr13	23117087	23149783	+	4	circRNA	-	ENSBTAT00000061645	MLLT10	mRNA	chr13:23105018-23117086|chr13:23149783-23150258	myeloid/lymphoid or mixed-lineage leukemia (trithorax homolog, Drosophila); translocated to, 10 [Source:HGNC Symbol;Acc:HGNC:16063]	GO:0005515(protein binding);GO:0005634(nucleus);GO:0005737(cytoplasm);GO:0008270(zinc ion binding);GO:0045944(positive regulation of transcription from RNA polymerase II promoter);GO:0046872(metal ion binding)	NA
circRNA1353	326.5	169.5	259	394	261	252.25	25.1054	14.3893	17.73	19.6559	21.2686	19.018	19.9808	19.0749	up	0.0669425	0.803865	0.828962	no	chr22	54965187	54967467	-	3	circRNA	-	ENSBTAT00000023702	SEC13	mRNA	chr22:54958961-54965186|chr22:54967467-54985720	Bos taurus SEC13 homolog (S. cerevisiae) (SEC13), mRNA. [Source:RefSeq mRNA;Acc:NM_001075565]	GO:0000776(kinetochore);GO:0005515(protein binding);GO:0005634(nucleus);GO:0005635(nuclear envelope);GO:0005643(nuclear pore);GO:0005783(endoplasmic reticulum);GO:0005789(endoplasmic reticulum membrane);GO:0006810(transport);GO:0012507(ER to Golgi transport vesicle membrane);GO:0015031(protein transport);GO:0016020(membrane);GO:0016192(vesicle-mediated transport);GO:0031080(nuclear pore outer rin…	03013(RNA transport);04141(Protein processing in endoplasmic reticulum)
circRNA1327	307.5	0	305.5	153	69	61	29.8318	0	26.3858	9.63027	7.0941	5.80248	7.50895	18.7392	down	-1.31937	0.355352	0.473334	no	chr22	35176199	35176519	+	1	circRNA	-	ENSBTAT00000030750	LRIG1	mRNA	chr22:35171599-35176198|chr22:35176519-35177839	leucine-rich repeats and immunoglobulin-like domains 1 [Source:HGNC Symbol;Acc:HGNC:17360]	GO:0005515(protein binding)	NA
circRNA1644	532	0	0	342.062	0	0	55.5948	0	0	23.1922	0	0	7.73072	18.5316	down	-1.26131	0.632123	0.674801	no	chr29	36878509	36879650	+	2	circRNA	-	ENSBTAT00000021524	APLP2	mRNA	None|chr29:36879650-36884674	amyloid beta (A4) precursor-like protein 2 [Source:HGNC Symbol;Acc:HGNC:598]	GO:0001967(suckling behavior);GO:0004867(serine-type endopeptidase inhibitor activity);GO:0005515(protein binding);GO:0005634(nucleus);GO:0006878(cellular copper ion homeostasis);GO:0007176(regulation of epidermal growth factor-activated receptor activity);GO:0007617(mating behavior);GO:0007626(locomotory behavior);GO:0008201(heparin binding);GO:0008203(cholesterol metabolic process);GO:0009790(e…	NA
circRNA690	459.95	0	435.25	381.091	192.25	0	30.0914	0	25.351	16.1761	13.3295	0	9.83518	18.4808	down	-0.910004	0.473047	0.524705	no	chr16	52162187	52173018	+	5	circRNA	-	ENSBTAT00000045065	GNB1	mRNA	chr16:52107172-52162186|chr16:52173018-52178924	Bos taurus guanine nucleotide binding protein (G protein), beta polypeptide 1 (GNB1), mRNA. [Source:RefSeq mRNA;Acc:NM_175777]	GO:0001750(photoreceptor outer segment);GO:0003924(GTPase activity);GO:0004871(signal transducer activity);GO:0005515(protein binding);GO:0005622(intracellular);GO:0005765(lysosomal membrane);GO:0005834(heterotrimeric G-protein complex);GO:0006184(GTP catabolic process);GO:0007165(signal transduction);GO:0007186(G-protein coupled receptor signaling pathway);GO:0007191(adenylate cyclase-activating…	04062(Chemokine signaling pathway);04742(Taste transduction);04744(Phototransduction)
circRNA1112	593.333	349.5	745	106.333	54	0	19.7829	12.8654	22.1143	2.30025	1.9081	0	1.40278	18.2542	down	-3.70187	0.020682	0.435832	yes	chr27	15491034	15492104	-	2	circRNA	-	ENSBTAT00000027527	FAT1	mRNA	chr27:15490113-15491033|chr27:15492104-15492947	Bos taurus FAT tumor suppressor homolog 1 (Drosophila) (FAT1), mRNA. [Source:RefSeq mRNA;Acc:NM_001192992]	GO:0005509(calcium ion binding);GO:0005515(protein binding);GO:0005634(nucleus);GO:0005886(plasma membrane);GO:0005911(cell-cell junction);GO:0007015(actin filament organization);GO:0007155(cell adhesion);GO:0007156(homophilic cell adhesion);GO:0007163(establishment or maintenance of cell polarity);GO:0016020(membrane);GO:0016021(integral to membrane);GO:0016337(cell-cell adhesion);GO:0030027(lam…	NA
circRNA1876	278.5	255.333	295	75.5833	0	0	18.4138	18.6385	17.3646	3.24233	0	0	1.08078	18.139	down	-4.06895	0.00161977	0.187349	yes	chr6	109803130	109808764	+	4	circRNA	-	ENSBTAT00000010497	WHSC1	mRNA	chr6:109796527-109803129|chr6:109808764-109817550	Wolf-Hirschhorn syndrome candidate 1 [Source:HGNC Symbol;Acc:HGNC:12766]	GO:0000122(negative regulation of transcription from RNA polymerase II promoter);GO:0003149(membranous septum morphogenesis);GO:0003289(atrial septum primum morphogenesis);GO:0003290(atrial septum secundum morphogenesis);GO:0003682(chromatin binding);GO:0005515(protein binding);GO:0005634(nucleus);GO:0005730(nucleolus);GO:0008168(methyltransferase activity);GO:0008270(zinc ion binding);GO:0016568…	00310(Lysine degradation)
circRNA1233	204.833	190.9	0	42.7	0	0	26.2502	27.01	0	3.55037	0	0	1.18346	17.7534	down	-3.90702	0.201218	0.473334	no	chr25	10768541	10792299	+	3	circRNA	-	ENSBTAT00000037460	SNX29	mRNA	chr25:10744049-10768540|chr25:10792299-10814939	Bos taurus sorting nexin 29 (SNX29), mRNA. [Source:RefSeq mRNA;Acc:NM_001076862]	GO:0005515(protein binding);GO:0007154(cell communication);GO:0035091(phosphatidylinositol binding)	NA
circRNA1939	252.167	141.293	278.833	194.333	124	117.95	20.4501	12.6507	20.1315	10.2251	10.6572	9.37898	10.0871	17.7441	down	-0.814828	0.0921819	0.473334	no	chr5	63034806	63042563	+	3	circRNA	-	ENSBTAT00000005553	TMPO	mRNA	chr5:63027488-63034805|chr5:63042563-63049378	thymopoietin [Source:HGNC Symbol;Acc:HGNC:11875]	GO:0000785(chromatin);GO:0003677(DNA binding);GO:0005515(protein binding);GO:0005634(nucleus);GO:0005635(nuclear envelope);GO:0006355(regulation of transcription, DNA-dependent)	NA
circRNA2294	267.333	287	0	148	0	0	23.9228	28.3548	0	8.59279	0	0	2.86426	17.4259	down	-2.605	0.234917	0.473334	no	chr2	4801524	4804116	+	3	circRNA	-	ENSBTAT00000008216	LIMS2	mRNA	chr2:4780262-4801523|chr2:4804116-4814947	Bos taurus LIM and senescent cell antigen-like domains 2 (LIMS2), mRNA. [Source:RefSeq mRNA;Acc:NM_001130751]	GO:0005886(plasma membrane);GO:0005925(focal adhesion);GO:0008270(zinc ion binding);GO:0016020(membrane);GO:0016337(cell-cell adhesion);GO:0030054(cell junction);GO:0045216(cell-cell junction organization);GO:0046872(metal ion binding);GO:2001046(positive regulation of integrin-mediated signaling pathway)	NA
circRNA269	518.75	0	0	679.167	310.043	0	52.1117	0	0	44.2656	33.0076	0	25.7577	17.3706	up	0.568361	0.72209	0.755802	no	chr12	86311491	86314088	-	2	circRNA	-	ENSBTAT00000020126	ARGLU1	mRNA	chr12:86311346-86311490|chr12:86314088-86322946	Bos taurus arginine and glutamate rich 1 (ARGLU1), mRNA. [Source:RefSeq mRNA;Acc:NM_001038190]	GO:0005515(protein binding)	NA
circRNA1181	204.904	127.5	224	977.521	815.6	815.16	18.8787	12.9693	18.3736	58.4334	79.6368	73.6402	70.5701	16.7406	up	2.07571	0.00883276	0.30094	yes	chr24	42351861	42355476	+	3	circRNA	-	ENSBTAT00000022970	VAPA	mRNA	chr24:42332950-42351860|chr24:42355476-42365889	Bos taurus VAMP (vesicle-associated membrane protein)-associated protein A, 33kDa (VAPA), mRNA. [Source:RefSeq mRNA;Acc:NM_001075733]	GO:0004871(signal transducer activity);GO:0005198(structural molecule activity);GO:0005515(protein binding);GO:0005783(endoplasmic reticulum);GO:0005789(endoplasmic reticulum membrane);GO:0005874(microtubule);GO:0005886(plasma membrane);GO:0005923(tight junction);GO:0007165(signal transduction);GO:0008219(cell death);GO:0016020(membrane);GO:0016021(integral to membrane);GO:0031175(neuron projecti…	04530(Tight junction)
circRNA1548	365.333	188.5	407.5	2015.03	2379.37	2213.8	19.4812	11.0974	19.3454	69.7142	134.463	115.748	106.642	16.6414	up	2.67993	0.0403403	0.473334	yes	chr21	69640453	69642607	+	4	circRNA	-	ENSBTAT00000030275	EIF5	mRNA	chr21:69640051-69640452|chr21:69642607-69643087	Bos taurus eukaryotic translation initiation factor 5 (EIF5), mRNA. [Source:RefSeq mRNA;Acc:NM_001193223]	GO:0003743(translation initiation factor activity);GO:0005488(binding);GO:0005515(protein binding);GO:0005737(cytoplasm);GO:0006413(translational initiation);GO:0016070(RNA metabolic process)	03013(RNA transport)
circRNA1138	208.333	125	238	523.5	288.091	283.143	18.379	12.1747	18.6924	29.9636	26.9344	24.4918	27.1299	16.4154	up	0.724835	0.0181219	0.408403	yes	chr27	41942935	41948950	+	2	circRNA	-	ENSBTAT00000046968	NKIRAS1	mRNA	chr27:41934851-41942934|chr27:41948950-41951952	Bos taurus NFKB inhibitor interacting Ras-like 1 (NKIRAS1), mRNA. [Source:RefSeq mRNA;Acc:NM_001075835]	GO:0000166(nucleotide binding);GO:0003924(GTPase activity);GO:0005525(GTP binding);GO:0005622(intracellular);GO:0006184(GTP catabolic process);GO:0007165(signal transduction);GO:0007264(small GTPase mediated signal transduction);GO:0016020(membrane)	NA
circRNA3517	0	233.644	411.833	517.467	367.35	0	0	20.0826	28.5447	26.1381	30.3091	0	18.8157	16.2091	up	0.215137	0.84767	0.868271	no	chr7	90688071	90708086	-	2	circRNA	-	ENSBTAT00000035014	MEF2C	mRNA	chr7:90650780-90688070|chr7:90708086-90766297	Myocyte-specific enhancer factor 2C [Source:UniProtKB/Swiss-Prot;Acc:Q2KIA0]	GO:0000122(negative regulation of transcription from RNA polymerase II promoter);GO:0000165(MAPK cascade);GO:0000977(RNA polymerase II regulatory region sequence-specific DNA binding);GO:0000981(sequence-specific DNA binding RNA polymerase II transcription factor activity);GO:0000983(RNA polymerase II core promoter sequence-specific DNA binding transcription factor activity);GO:0000987(core promo…	04010(MAPK signaling pathway)
circRNA2834	1523.79	864.083	1405.74	711.5	0	320.733	19.7639	12.3734	16.2321	5.98735	0	4.07888	3.35541	16.1231	down	-2.26457	0.0108048	0.311682	yes	chr8	101371717	101374117	+	1	circRNA	-	ENSBTAT00000019242	ENSBTAG00000014471	mRNA	chr8:101361594-101371716|chr8:101374117-101391563	NA	NA	NA
circRNA651	194.125	129.5	226.5	267.333	111.643	161	17.2724	12.7211	17.9417	15.4325	10.5273	14.0458	13.3352	15.9784	down	-0.260884	0.295855	0.473334	no	chr16	26885542	26900286	-	5	circRNA	-	ENSBTAT00000009987	AIDA	mRNA	chr16:26866724-26885541|chr16:26900286-26908147	Bos taurus axin interactor, dorsalization associated (AIDA), mRNA. [Source:RefSeq mRNA;Acc:NM_001205634]	GO:0005515(protein binding);GO:0005737(cytoplasm);GO:0019904(protein domain specific binding);GO:0043496(regulation of protein homodimerization activity);GO:0043508(negative regulation of JUN kinase activity);GO:0046329(negative regulation of JNK cascade)	NA
circRNA68	247.5	232	186.167	171.5	117.599	0	17.6778	18.2947	11.838	7.94748	8.90165	0	5.61638	15.9368	down	-1.50465	0.0466666	0.473334	yes	chrX	133872599	133928588	+	3	circRNA	-	ENSBTAT00000029923	RBBP7	mRNA	chrX:133867881-133872598|chrX:133928588-133932532	Bos taurus retinoblastoma binding protein 7 (RBBP7), mRNA. [Source:RefSeq mRNA;Acc:NM_001034638]	GO:0000122(negative regulation of transcription from RNA polymerase II promoter);GO:0005515(protein binding);GO:0005634(nucleus);GO:0006260(DNA replication);GO:0006351(transcription, DNA-templated);GO:0006355(regulation of transcription, DNA-dependent);GO:0016568(chromatin modification);GO:0016581(NuRD complex);GO:0030308(negative regulation of cell growth);GO:0035098(ESC/E(Z) complex);GO:0045892…	NA
circRNA1761	114.083	103.25	123.167	174	119.583	145.2	16.1487	16.1358	15.5215	15.9801	17.9391	20.1527	18.024	15.9354	up	0.177684	0.222798	0.473334	no	chr7	83905162	83924935	-	3	circRNA	-	ENSBTAT00000018404	SSBP2	mRNA	chr7:83794767-83905161|chr7:83924935-84016220	Bos taurus single-stranded DNA binding protein 2 (SSBP2), mRNA. [Source:RefSeq mRNA;Acc:NM_001035478]	GO:0003677(DNA binding);GO:0003697(single-stranded DNA binding);GO:0005515(protein binding);GO:0005634(nucleus);GO:0005737(cytoplasm)	NA
circRNA3615	0	1368.83	0	1029.08	0	0	0	47.2041	0	20.8549	0	0	6.95162	15.7347	down	-1.17853	0.647747	0.689213	no	chr4	49292535	49297659	-	6	circRNA	-	ENSBTAT00000015166	LAMB1	mRNA	chr4:49291317-49292534|chr4:49297659-49298951	laminin subunit beta-1 precursor [Source:RefSeq peptide;Acc:NP_001193448]	GO:0005178(integrin binding);GO:0005201(extracellular matrix structural constituent);GO:0005515(protein binding);GO:0005578(proteinaceous extracellular matrix);GO:0005604(basement membrane);GO:0005605(basal lamina);GO:0005606(laminin-1 complex);GO:0005615(extracellular space);GO:0007162(negative regulation of cell adhesion);GO:0007566(embryo implantation);GO:0016477(cell migration);GO:0019899(enz…	04510(Focal adhesion);04512(ECM-receptor interaction);05145(Toxoplasmosis);05146(Amoebiasis);05200(Pathways in cancer);05222(Small cell lung cancer)
circRNA3206	0	1160.17	0	0	4133.07	0	0	46.3817	0	0	158.609	0	52.8696	15.4606	up	1.77385	0.558059	0.605294	no	chr19	25711669	25715776	-	6	circRNA	-	ENSBTAT00000027457	SMTNL2	mRNA	chr19:25703497-25711668|chr19:25715776-25723684	Bos taurus smoothelin-like 2 (SMTNL2), mRNA. [Source:RefSeq mRNA;Acc:NM_001046320]	GO:0005515(protein binding)	NA
circRNA1731	396.817	327	0	0	0	137.754	24.2303	22.0446	0	0	0	8.24751	2.74917	15.425	down	-2.4882	0.237955	0.473334	no	chr7	48437904	48461972	-	3	circRNA	-	ENSBTAT00000021436	H2AFY	mRNA	chr7:48416472-48437903|chr7:48461972-48472098	Bos taurus H2A histone family, member Y (H2AFY), mRNA. [Source:RefSeq mRNA;Acc:NM_001046340]	GO:0000786(nucleosome);GO:0000793(condensed chromosome);GO:0001740(Barr body);GO:0003677(DNA binding);GO:0003682(chromatin binding);GO:0005515(protein binding);GO:0005634(nucleus);GO:0005694(chromosome);GO:0006334(nucleosome assembly);GO:0007549(dosage compensation);GO:0046982(protein heterodimerization activity)	05322(Systemic lupus erythematosus)
circRNA815	151.083	140	183.75	127.5	79	105.763	14.8421	15.1842	16.0706	8.12649	8.22472	10.1874	8.84619	15.3657	down	-0.796581	0.00301304	0.209671	yes	chr14	4130182	4138350	+	2	circRNA	-	ENSBTAT00000002068	EIF2C2	mRNA	chr14:4085279-4130181|chr14:4138350-4143367	Bos taurus eukaryotic translation initiation factor 2C, 2 (EIF2C2), mRNA. [Source:RefSeq mRNA;Acc:NM_205794]	GO:0000340(RNA 7-methylguanosine cap binding);GO:0000932(cytoplasmic mRNA processing body);GO:0003676(nucleic acid binding);GO:0003723(RNA binding);GO:0003729(mRNA binding);GO:0003743(translation initiation factor activity);GO:0004521(endoribonuclease activity);GO:0005515(protein binding);GO:0005737(cytoplasm);GO:0005844(polysome);GO:0005845(mRNA cap binding complex);GO:0006379(mRNA cleavage);GO:…	NA
circRNA1549	114.667	107.383	141.583	145.867	81.7833	94.8779	14.5158	15.0081	15.9566	11.9804	10.9719	11.7766	11.5763	15.1602	down	-0.38911	0.00327816	0.214121	yes	chr21	69696877	69717199	+	2	circRNA	-	ENSBTAT00000017848	MARK3	mRNA	chr21:69696158-69696876|chr21:69717199-69746974	MAP/microtubule affinity-regulating kinase 3 [Source:HGNC Symbol;Acc:HGNC:6897]	GO:0000166(nucleotide binding);GO:0004672(protein kinase activity);GO:0004674(protein serine/threonine kinase activity);GO:0004713(protein tyrosine kinase activity);GO:0005515(protein binding);GO:0005524(ATP binding);GO:0005886(plasma membrane);GO:0006468(protein phosphorylation);GO:0016772(transferase activity, transferring phosphorus-containing groups)	NA
circRNA1815	342.893	0	382.583	133.083	68.8333	0	22.4332	0	22.2835	5.64896	4.77249	0	3.47382	14.9055	down	-2.10126	0.261986	0.473334	no	chr6	47390091	47416095	+	4	circRNA	-	ENSBTAT00000004696	RBPJ	mRNA	chr6:47318374-47390090|chr6:47416095-47421330	Bos taurus recombination signal binding protein for immunoglobulin kappa J region (RBPJ), mRNA. [Source:RefSeq mRNA;Acc:NM_001077001]	GO:0000122(negative regulation of transcription from RNA polymerase II promoter);GO:0000978(RNA polymerase II core promoter proximal region sequence-specific DNA binding);GO:0000979(RNA polymerase II core promoter sequence-specific DNA binding);GO:0000982(RNA polymerase II core promoter proximal region sequence-specific DNA binding transcription factor activity);GO:0001077(RNA polymerase II core …	04330(Notch signaling pathway)
circRNA1113	1570.81	1099.75	2154.21	373.5	153	83.5	14.9002	11.5172	18.192	2.29864	1.53806	0.776613	1.53777	14.8698	down	-3.27347	0.0163837	0.386777	yes	chr27	15583487	15586769	-	1	circRNA	-	ENSBTAT00000027527	FAT1	mRNA	chr27:15541207-15583486|chr27:15586769-15603711	Bos taurus FAT tumor suppressor homolog 1 (Drosophila) (FAT1), mRNA. [Source:RefSeq mRNA;Acc:NM_001192992]	GO:0005509(calcium ion binding);GO:0005515(protein binding);GO:0005634(nucleus);GO:0005886(plasma membrane);GO:0005911(cell-cell junction);GO:0007015(actin filament organization);GO:0007155(cell adhesion);GO:0007156(homophilic cell adhesion);GO:0007163(establishment or maintenance of cell polarity);GO:0016020(membrane);GO:0016021(integral to membrane);GO:0016337(cell-cell adhesion);GO:0030027(lam…	NA
circRNA5009	0	0	432.5	1137.78	0	0	0	0	44.5756	85.4593	0	0	28.4864	14.8585	up	0.938982	0.699907	0.736204	no	chr5	112617495	112620178	-	3	circRNA	-	ENSBTAT00000008146	ST13	mRNA	chr5:112615398-112617494|chr5:112620178-112622675	Bos taurus suppression of tumorigenicity 13 (colon carcinoma) (Hsp70 interacting protein) (ST13), mRNA. [Source:RefSeq mRNA;Acc:NM_001101926]	GO:0005515(protein binding);GO:0006950(response to stress)	NA
circRNA2399	436.792	0	0	423.142	296.083	0	43.5972	0	0	27.4021	31.3193	0	19.5738	14.5324	up	0.429651	0.790107	0.816297	no	chr2	113426555	113448964	-	2	circRNA	-	ENSBTAT00000029018	CUL3	mRNA	chr2:113408345-113426554|chr2:113448964-113486889	cullin 3 [Source:HGNC Symbol;Acc:HGNC:2553]	GO:0000090(mitotic anaphase);GO:0000209(protein polyubiquitination);GO:0000902(cell morphogenesis);GO:0000910(cytokinesis);GO:0001701(in utero embryonic development);GO:0001831(trophectodermal cellular morphogenesis);GO:0004842(ubiquitin-protein ligase activity);GO:0005515(protein binding);GO:0005634(nucleus);GO:0005794(Golgi apparatus);GO:0005827(polar microtubule);GO:0006511(ubiquitin-dependent…	04120(Ubiquitin mediated proteolysis)
circRNA1786	677.444	0	0	3864.45	5702.91	1980.4	43.588	0	0	161.322	388.87	124.938	225.043	14.5293	up	3.95316	0.121496	0.473334	no	chr6	7259434	7273241	-	3	circRNA	-	ENSBTAT00000003330	MYOZ2	mRNA	chr6:7251670-7259433|chr6:7273241-7288926	Bos taurus myozenin 2 (MYOZ2), mRNA. [Source:RefSeq mRNA;Acc:NM_001015676]	GO:0003779(actin binding);GO:0005515(protein binding);GO:0005737(cytoplasm);GO:0015629(actin cytoskeleton);GO:0030018(Z disc);GO:0031433(telethonin binding)	NA
circRNA3572	0	249.1	390	277.667	0	0	0	19.1598	24.1892	12.5507	0	0	4.18357	14.4496	down	-1.78823	0.308272	0.473334	no	chr5	49348494	49352530	-	3	circRNA	-	ENSBTAT00000020781	RASSF3	mRNA	None|None	Bos taurus Ras association (RalGDS/AF-6) domain family member 3 (RASSF3), mRNA. [Source:RefSeq mRNA;Acc:NM_001192886]	GO:0005515(protein binding);GO:0005737(cytoplasm);GO:0005886(plasma membrane);GO:0007165(signal transduction);GO:0042802(identical protein binding)	NA
circRNA165	177.333	163	234.5	160	0	123	13.275	13.4716	15.6283	7.77103	0	9.02819	5.59974	14.125	down	-1.33482	0.0856641	0.473334	no	chr13	67592333	67600751	+	3	circRNA	-	ENSBTAT00000006703	RPRD1B	mRNA	chr13:67584036-67592332|chr13:67600751-67625431	Bos taurus regulation of nuclear pre-mRNA domain containing 1B (RPRD1B), mRNA. [Source:RefSeq mRNA;Acc:NM_001101134]	GO:0000993(RNA polymerase II core binding);GO:0005515(protein binding);GO:0005634(nucleus);GO:0008284(positive regulation of cell proliferation);GO:0010564(regulation of cell cycle process);GO:0016591(DNA-directed RNA polymerase II, holoenzyme);GO:0045944(positive regulation of transcription from RNA polymerase II promoter);GO:0070940(dephosphorylation of RNA polymerase II C-terminal domain)	NA
circRNA1259	369.883	0	496.733	9710.49	5333.23	7228.96	19.0707	0	22.8008	324.83	291.411	365.45	327.23	13.9572	up	4.55123	0.00224634	0.197025	yes	chr25	26197133	26201081	-	4	circRNA	-	ENSBTAT00000008593	ATP2A1	mRNA	chr25:26196701-26197132|chr25:26201081-26201976	Bos taurus ATPase, Ca++ transporting, cardiac muscle, fast twitch 1 (ATP2A1), mRNA. [Source:RefSeq mRNA;Acc:NM_001075767]	GO:0000166(nucleotide binding);GO:0005388(calcium-transporting ATPase activity);GO:0005515(protein binding);GO:0005524(ATP binding);GO:0005789(endoplasmic reticulum membrane);GO:0006812(cation transport);GO:0006816(calcium ion transport);GO:0006942(regulation of striated muscle contraction);GO:0008637(apoptotic mitochondrial changes);GO:0016020(membrane);GO:0016021(integral to membrane);GO:001678…	04020(Calcium signaling pathway);04972(Pancreatic secretion);05010(Alzheimer's disease)
circRNA709	299	0	279.45	0	55.5	52.5	22.4369	0	18.6689	0	4.41365	3.86278	2.75881	13.7019	down	-2.31226	0.252926	0.473334	no	chr16	67402925	67418257	-	3	circRNA	-	ENSBTAT00000019338	FAM129A	mRNA	chr16:67346940-67402924|chr16:67418257-67422040	Bos taurus family with sequence similarity 129, member A (FAM129A), mRNA. [Source:RefSeq mRNA;Acc:NM_001191282]	GO:0001933(negative regulation of protein phosphorylation);GO:0001934(positive regulation of protein phosphorylation);GO:0005515(protein binding);GO:0005543(phospholipid binding);GO:0005634(nucleus);GO:0005737(cytoplasm);GO:0005886(plasma membrane);GO:0034976(response to endoplasmic reticulum stress);GO:0045727(positive regulation of translation)	NA
circRNA123	306.624	0	282.733	131.633	0	0	22.4149	0	18.4006	6.24321	0	0	2.08107	13.6051	down	-2.70875	0.231867	0.473334	no	chr13	34088239	34115099	-	3	circRNA	-	ENSBTAT00000038847	ZEB1	mRNA	chr13:34079912-34088238|chr13:34115099-34261243	zinc finger E-box binding homeobox 1 [Source:HGNC Symbol;Acc:HGNC:11642]	GO:0000122(negative regulation of transcription from RNA polymerase II promoter);GO:0003676(nucleic acid binding);GO:0003677(DNA binding);GO:0003682(chromatin binding);GO:0003700(sequence-specific DNA binding transcription factor activity);GO:0005515(protein binding);GO:0005634(nucleus);GO:0005667(transcription factor complex);GO:0005737(cytoplasm);GO:0006355(regulation of transcription, DNA-depe…	NA
circRNA2557	146.833	185.2	244.5	182.5	134	0	10.4876	14.6042	15.5473	8.45723	10.1431	0	6.20012	13.5464	down	-1.12754	0.129132	0.473334	no	chr1	134069912	134090288	-	4	circRNA	-	ENSBTAT00000020252	PCCB	mRNA	chr1:134038829-134069911|chr1:134090288-134110919	Bos taurus propionyl CoA carboxylase, beta polypeptide (PCCB), mRNA. [Source:RefSeq mRNA;Acc:NM_001038548]	GO:0000166(nucleotide binding);GO:0004658(propionyl-CoA carboxylase activity);GO:0005524(ATP binding);GO:0005739(mitochondrion);GO:0005759(mitochondrial matrix);GO:0016874(ligase activity)	00280(Valine, leucine and isoleucine degradation);00630(Glyoxylate and dicarboxylate metabolism);00640(Propanoate metabolism);01100(Metabolic pathways)
circRNA736	377.05	374.992	454.908	174.367	76.4333	81.0214	12.7629	14.0139	13.7088	3.82937	2.74188	2.68906	3.08677	13.4952	down	-2.12828	3.94261e-05	0.0793584	yes	chr15	17230512	17289984	-	7	circRNA	-	ENSBTAT00000014068	ALKBH8	mRNA	chr15:17195667-17230511|chr15:17289984-17309416	Bos taurus alkB, alkylation repair homolog 8 (E. coli) (ALKBH8), mRNA. [Source:RefSeq mRNA;Acc:NM_001080341]	GO:0000166(nucleotide binding);GO:0003676(nucleic acid binding);GO:0003723(RNA binding);GO:0003824(catalytic activity);GO:0005515(protein binding);GO:0005634(nucleus);GO:0005737(cytoplasm);GO:0005829(cytosol);GO:0006974(cellular response to DNA damage stimulus);GO:0008152(metabolic process);GO:0008168(methyltransferase activity);GO:0015630(microtubule cytoskeleton);GO:0016300(tRNA (uracil) methyl…	NA
circRNA2770	81	83.2667	89.1667	0	23.9333	19.9333	12.9357	14.6812	12.6774	0	4.05062	3.12129	2.39064	13.4314	down	-2.49015	0.00411748	0.221714	yes	chr8	46711651	46724503	+	2	circRNA	-	ENSBTAT00000061396	SMC5	mRNA	chr8:46705847-46711650|chr8:46724503-46753663	structural maintenance of chromosomes 5 [Source:HGNC Symbol;Acc:HGNC:20465]	GO:0000722(telomere maintenance via recombination);GO:0000724(double-strand break repair via homologous recombination);GO:0000781(chromosome, telomeric region);GO:0003700(sequence-specific DNA binding transcription factor activity);GO:0004871(signal transducer activity);GO:0005515(protein binding);GO:0005634(nucleus);GO:0006281(DNA repair);GO:0006355(regulation of transcription, DNA-dependent);GO…	NA
circRNA1739	625.219	0	0	0	0	174.533	40.2277	0	0	0	0	11.0109	3.67029	13.4092	down	-1.86926	0.547786	0.595595	no	chr7	51819625	51846743	+	4	circRNA	-	ENSBTAT00000018863	CTNNA1	mRNA	chr7:51759853-51819624|chr7:51846743-51869590	Bos taurus catenin (cadherin-associated protein), alpha 1, 102kDa (CTNNA1), mRNA. [Source:RefSeq mRNA;Acc:NM_001035366]	GO:0005198(structural molecule activity);GO:0005515(protein binding);GO:0005886(plasma membrane);GO:0005911(cell-cell junction);GO:0005912(adherens junction);GO:0005913(cell-cell adherens junction);GO:0005915(zonula adherens);GO:0007155(cell adhesion);GO:0007163(establishment or maintenance of cell polarity);GO:0007406(negative regulation of neuroblast proliferation);GO:0008013(beta-catenin bindi…	04520(Adherens junction);04530(Tight junction);04670(Leukocyte transendothelial migration);05100(Bacterial invasion of epithelial cells);05200(Pathways in cancer);05213(Endometrial cancer);05412(Arrhythmogenic right ventricular cardiomyopathy (ARVC))
circRNA2274	178.5	150	149.5	566.667	298.25	293.333	14.863	13.7894	11.0824	30.6131	26.3186	23.9485	26.9601	13.2449	up	1.02539	0.00736951	0.28573	yes	chr3	121133595	121136000	-	3	circRNA	-	ENSBTAT00000043731	THAP4	mRNA	chr3:121118896-121133594|chr3:121136000-121142033	Bos taurus THAP domain containing 4 (THAP4), mRNA. [Source:RefSeq mRNA;Acc:NM_001038669]	GO:0003676(nucleic acid binding)	NA
circRNA3801	0	287.043	0	948.106	0	0	0	39.6343	0	76.9324	0	0	25.6441	13.2114	up	0.956841	0.695645	0.73273	no	chr1	141048908	141073161	+	3	circRNA	-	ENSBTAT00000036848	SH3BGR	mRNA	chr1:141037736-141048907|chr1:141073161-141092665	SH3 domain binding glutamate-rich protein [Source:HGNC Symbol;Acc:HGNC:10822]	GO:0005829(cytosol);GO:0009055(electron carrier activity);GO:0015035(protein disulfide oxidoreductase activity);GO:0045454(cell redox homeostasis)	NA
circRNA1243	148.5	107.917	172.333	103.167	66	0	13.8874	11.1421	14.3479	6.25961	6.54113	0	4.26691	13.1258	down	-1.62114	0.0362345	0.473334	yes	chr25	14658599	14663108	+	3	circRNA	-	ENSBTAT00000046252	ENSBTAG00000017759	mRNA	chr25:14657713-14658598|chr25:14663108-14664682	Uncharacterized protein [Source:UniProtKB/TrEMBL;Acc:F1MF76]	GO:0030246(carbohydrate binding)	NA
circRNA1364	556.833	0	507.5	1309.56	756.863	984.76	21.6487	0	17.5658	33.0326	31.1844	37.5394	33.9188	13.0715	up	1.37566	0.0785973	0.473334	no	chr23	3673401	3681882	+	7	circRNA	-	ENSBTAT00000061451	DST	mRNA	chr23:3672287-3673400|chr23:3681882-3685807	dystonin [Source:HGNC Symbol;Acc:HGNC:1090]	GO:0000226(microtubule cytoskeleton organization);GO:0003779(actin binding);GO:0005178(integrin binding);GO:0005509(calcium ion binding);GO:0005515(protein binding);GO:0005634(nucleus);GO:0005856(cytoskeleton);GO:0007010(cytoskeleton organization);GO:0007050(cell cycle arrest);GO:0007409(axonogenesis);GO:0008017(microtubule binding);GO:0008022(protein C-terminus binding);GO:0008090(retrograde axo…	NA
circRNA398	147	81	121	113.733	46	0	16.7073	10.1639	12.2433	8.38666	5.54065	0	4.64244	13.0381	down	-1.48978	0.0583607	0.473334	no	chr11	98243469	98244905	-	2	circRNA	-	ENSBTAT00000017069	FAM129B	mRNA	chr11:98238053-98243468|chr11:98244905-98248142	family with sequence similarity 129, member B [Source:HGNC Symbol;Acc:HGNC:25282]	GO:0005515(protein binding);GO:0005543(phospholipid binding);GO:0005829(cytosol);GO:0005912(adherens junction);GO:0043066(negative regulation of apoptotic process)	NA
circRNA1291	285.667	149.5	0	159	75.1667	0	24.7113	14.2779	0	8.92373	6.8909	0	5.27154	12.9964	down	-1.30181	0.398642	0.473334	no	chr22	5178554	5183220	+	2	circRNA	-	ENSBTAT00000026423	TGFBR2	mRNA	chr22:5141555-5178553|chr22:5183220-5207148	Bos taurus transforming growth factor, beta receptor II (70/80kDa) (TGFBR2), mRNA. [Source:RefSeq mRNA;Acc:NM_001159566]	GO:0000166(nucleotide binding);GO:0001569(patterning of blood vessels);GO:0001570(vasculogenesis);GO:0001701(in utero embryonic development);GO:0002053(positive regulation of mesenchymal cell proliferation);GO:0002088(lens development in camera-type eye);GO:0002651(positive regulation of tolerance induction to self antigen);GO:0002663(positive regulation of B cell tolerance induction);GO:0002666(…	04010(MAPK signaling pathway);04060(Cytokine-cytokine receptor interaction);04144(Endocytosis);04350(TGF-beta signaling pathway);04380(Osteoclast differentiation);04520(Adherens junction);05142(Chagas disease (American trypanosomiasis));05200(Pathways in cancer);05210(Colorectal cancer);05212(Pancreatic cancer);05220(Chronic myeloid leukemia)
circRNA390	177	162.333	249.25	267.333	0	172	11.9308	12.0806	14.9574	11.6913	0	11.3678	7.68636	12.9896	down	-0.756988	0.299992	0.473334	no	chr11	88549364	88555938	+	3	circRNA	-	ENSBTAT00000061437	KIDINS220	mRNA	chr11:88537552-88549363|chr11:88555938-88558278	kinase D-interacting substrate, 220kDa [Source:HGNC Symbol;Acc:HGNC:29508]	GO:0001701(in utero embryonic development);GO:0005515(protein binding);GO:0048813(dendrite morphogenesis)	NA
circRNA2160	1406.48	742.167	0	0	0	18800.7	24.6066	14.3353	0	0	0	322.511	107.504	12.9806	up	3.04995	0.472142	0.523791	no	chr3	28704454	28717426	+	13	circRNA	-	ENSBTAT00000000901	CSDE1	mRNA	chr3:28695569-28704453|chr3:28717426-28720134	cold shock domain containing E1, RNA-binding [Source:HGNC Symbol;Acc:HGNC:29905]	GO:0003676(nucleic acid binding);GO:0003677(DNA binding);GO:0005743(mitochondrial inner membrane);GO:0006355(regulation of transcription, DNA-dependent);GO:0070937(CRD-mediated mRNA stability complex);GO:0070966(nuclear-transcribed mRNA catabolic process, no-go decay)	NA
circRNA1196	353.517	279.491	368.767	267.799	0	70.7167	13.7441	11.9966	12.7639	6.75505	0	2.69574	3.15026	12.8349	down	-2.02652	0.0320723	0.473334	yes	chr24	55084615	55115884	-	7	circRNA	-	ENSBTAT00000031006	TCF7L2	mRNA	chr24:55063239-55084614|chr24:55115884-55161299	Bos taurus transcription factor 4 (TCF4), mRNA. [Source:RefSeq mRNA;Acc:NM_001034621]	GO:0000122(negative regulation of transcription from RNA polymerase II promoter);GO:0000978(RNA polymerase II core promoter proximal region sequence-specific DNA binding);GO:0001011(sequence-specific DNA binding RNA polymerase recruiting transcription factor activity);GO:0001077(RNA polymerase II core promoter proximal region sequence-specific DNA binding transcription factor activity involved in…	NA
circRNA5096	0	0	686.917	8040.97	0	4894.28	0	0	38.4736	328.213	0	301.907	210.04	12.8245	up	4.03369	0.200418	0.473334	no	chr3	23021014	23029240	-	4	circRNA	-	ENSBTAT00000061284	PDE4DIP	mRNA	chr3:22985823-23021013|chr3:23029240-23063381	Cardiomyopathy-associated protein 2; PDE4DIP protein; Uncharacterized protein [Source:UniProtKB/TrEMBL;Acc:A6QNS7]	GO:0005488(binding);GO:0005515(protein binding);GO:0005634(nucleus);GO:0005737(cytoplasm)	NA
circRNA2468	176.833	0	241	47.4167	25.3333	20.8333	17.1553	0	20.815	2.98454	2.6046	1.98172	2.52362	12.6568	down	-2.32634	0.254858	0.473334	no	chr1	37890537	37902937	+	2	circRNA	-	ENSBTAT00000006796	ARL13B	mRNA	chr1:37875722-37890536|chr1:37902937-37933353	ADP-ribosylation factor-like 13B [Source:HGNC Symbol;Acc:HGNC:25419]	GO:0000166(nucleotide binding);GO:0005515(protein binding);GO:0005525(GTP binding);GO:0005622(intracellular);GO:0005929(cilium);GO:0006886(intracellular protein transport);GO:0007264(small GTPase mediated signal transduction);GO:0007368(determination of left/right symmetry);GO:0009953(dorsal/ventral pattern formation)	NA
circRNA2500	249.333	205.667	264	0	139.142	0	13.2728	12.0874	12.5116	0	7.84975	0	2.61658	12.6239	down	-2.2704	0.0597228	0.473334	no	chr1	70526941	70545898	-	6	circRNA	-	ENSBTAT00000015120	SNX4	mRNA	chr1:70519447-70526940|chr1:70545898-70557721	Bos taurus sorting nexin 4 (SNX4), mRNA. [Source:RefSeq mRNA;Acc:NM_001080281]	GO:0005515(protein binding);GO:0005737(cytoplasm);GO:0005768(endosome);GO:0005868(cytoplasmic dynein complex);GO:0006810(transport);GO:0007154(cell communication);GO:0008289(lipid binding);GO:0015031(protein transport);GO:0016020(membrane);GO:0031901(early endosome membrane);GO:0032456(endocytic recycling);GO:0035091(phosphatidylinositol binding)	NA
circRNA1180	351	0	0	0	0	304	37.8223	0	0	0	0	32.1192	10.7064	12.6074	down	-0.235802	0.914173	0.926159	no	chr24	42275565	42297645	+	3	circRNA	-	ENSBTAT00000066041	RAB31	mRNA	chr24:42261608-42275564|chr24:42297645-42304684	Bos taurus RAB31, member RAS oncogene family (RAB31), mRNA. [Source:RefSeq mRNA;Acc:NM_001076944]	GO:0000166(nucleotide binding);GO:0003924(GTPase activity);GO:0005525(GTP binding);GO:0005622(intracellular);GO:0005769(early endosome);GO:0006184(GTP catabolic process);GO:0006886(intracellular protein transport);GO:0006913(nucleocytoplasmic transport);GO:0007165(signal transduction);GO:0007264(small GTPase mediated signal transduction);GO:0015031(protein transport);GO:0016020(membrane);GO:00190…	04144(Endocytosis)
circRNA1890	497.887	0	0	0	0	104.214	37.8169	0	0	0	0	7.76126	2.58709	12.6056	down	-2.28467	0.512199	0.562937	no	chr5	9412295	9449275	-	3	circRNA	-	ENSBTAT00000061600	PPP1R12A	mRNA	chr5:9407536-9412294|chr5:9449275-9511288	protein phosphatase 1, regulatory subunit 12A [Source:HGNC Symbol;Acc:HGNC:7618]	GO:0000776(kinetochore);GO:0004857(enzyme inhibitor activity);GO:0005515(protein binding);GO:0005813(centrosome);GO:0006470(protein dephosphorylation);GO:0007067(mitosis);GO:0019208(phosphatase regulator activity);GO:0019901(protein kinase binding);GO:0030155(regulation of cell adhesion);GO:0035507(regulation of myosin-light-chain-phosphatase activity);GO:0043086(negative regulation of catalytic …	04270(Vascular smooth muscle contraction);04510(Focal adhesion);04720(Long-term potentiation);04810(Regulation of actin cytoskeleton)
circRNA2006	79.1667	83.3333	112	34.3333	0	0	10.9572	12.7339	13.8006	3.08308	0	0	1.02769	12.4972	down	-3.60412	0.0011745	0.167541	yes	chr5	110812866	110813178	+	2	circRNA	-	ENSBTAT00000008651	CBY1	mRNA	chr5:110811731-110812865|chr5:110813178-110815198	Bos taurus chibby homolog 1 (Drosophila) (CBY1), mRNA. [Source:RefSeq mRNA;Acc:NM_174739]	GO:0005515(protein binding);GO:0005634(nucleus);GO:0005794(Golgi apparatus);GO:0005802(trans-Golgi network);GO:0005932(microtubule basal body);GO:0008013(beta-catenin binding);GO:0008104(protein localization);GO:0016607(nuclear speck);GO:0030154(cell differentiation);GO:0030178(negative regulation of Wnt signaling pathway);GO:0042384(cilium assembly);GO:0042802(identical protein binding);GO:00454…	NA
circRNA1191	149	142.333	0	38	0	0	18.1964	19.1907	0	3.01089	0	0	1.00363	12.4624	down	-3.63428	0.205155	0.473334	no	chr24	48810541	48819798	+	3	circRNA	-	ENSBTAT00000025156	CTIF	mRNA	chr24:48788832-48810540|chr24:48819798-48869424	CBP80/20-dependent translation initiation factor [Source:HGNC Symbol;Acc:HGNC:23925]	GO:0000184(nuclear-transcribed mRNA catabolic process, nonsense-mediated decay);GO:0003677(DNA binding);GO:0003723(RNA binding);GO:0005488(binding);GO:0005515(protein binding);GO:0005737(cytoplasm);GO:0006446(regulation of translational initiation);GO:0016070(RNA metabolic process);GO:0048471(perinuclear region of cytoplasm)	NA
circRNA3180	0	287.75	0	0	0	70.0333	0	37.3331	0	0	0	8.06953	2.68984	12.4444	down	-2.2099	0.517661	0.567595	no	chr14	67406947	67441057	-	2	circRNA	-	ENSBTAT00000037200	ENSBTAG00000026233	mRNA	chr14:67396983-67406946|chr14:67441057-67459204	Uncharacterized protein [Source:UniProtKB/TrEMBL;Acc:E1BIY8]	NA	NA
circRNA4933	0	0	565	0	0	225	0	0	37.296	0	0	16.3577	5.45257	12.432	down	-1.18905	0.645696	0.687425	no	chr6	110159503	110166385	-	3	circRNA	-	ENSBTAT00000018092	WDR1	mRNA	chr6:110152122-110159502|chr6:110166385-110177775	WD repeat domain 1 [Source:HGNC Symbol;Acc:HGNC:12754]	GO:0005515(protein binding)	NA
circRNA1224	129.783	139.75	0	126.083	60.8333	50.45	16.9817	20.1883	0	10.7037	8.43564	6.47252	8.53727	12.39	down	-0.537327	0.603566	0.648476	no	chr25	6621783	6644738	+	3	circRNA	-	ENSBTAT00000009490	RBFOX1	mRNA	chr25:6594326-6621782|chr25:6644738-6668891	RNA binding protein, fox-1 homolog (C. elegans) 1 [Source:HGNC Symbol;Acc:HGNC:18222]	GO:0000166(nucleotide binding);GO:0003676(nucleic acid binding);GO:0003723(RNA binding);GO:0005515(protein binding);GO:0005634(nucleus);GO:0005737(cytoplasm);GO:0005802(trans-Golgi network);GO:0006397(mRNA processing);GO:0008022(protein C-terminus binding);GO:0008380(RNA splicing);GO:0043484(regulation of RNA splicing);GO:0050885(neuromuscular process controlling balance)	NA
circRNA1996	222	0	279.35	286	180	224	17.5023	0	19.6072	14.6292	15.0393	17.3157	15.6614	12.3698	up	0.340389	0.650407	0.691477	no	chr5	108198276	108200026	+	2	circRNA	-	ENSBTAT00000006875	WNK1	mRNA	chr5:108197544-108198275|chr5:108200026-108205787	WNK lysine deficient protein kinase 1 [Source:HGNC Symbol;Acc:HGNC:14540]	GO:0003084(positive regulation of systemic arterial blood pressure);GO:0004672(protein kinase activity);GO:0004674(protein serine/threonine kinase activity);GO:0004713(protein tyrosine kinase activity);GO:0005515(protein binding);GO:0005524(ATP binding);GO:0005737(cytoplasm);GO:0006468(protein phosphorylation);GO:0006811(ion transport);GO:0010923(negative regulation of phosphatase activity);GO:00…	NA
circRNA2687	1176.54	0	0	515.551	0	0	36.6758	0	0	10.427	0	0	3.47565	12.2253	down	-1.81451	0.553569	0.601027	no	chr9	83027760	83161160	+	6	circRNA	-	ENSBTAT00000012740	UTRN	mRNA	chr9:83024480-83027759|chr9:83161160-83184041	utrophin [Source:HGNC Symbol;Acc:HGNC:12635]	GO:0001954(positive regulation of cell-matrix adhesion);GO:0003779(actin binding);GO:0005178(integrin binding);GO:0005509(calcium ion binding);GO:0005515(protein binding);GO:0005634(nucleus);GO:0005737(cytoplasm);GO:0005886(plasma membrane);GO:0008270(zinc ion binding);GO:0016010(dystrophin-associated glycoprotein complex);GO:0016020(membrane);GO:0016192(vesicle-mediated transport);GO:0017166(vin…	NA
circRNA2182	295.198	270.666	348.331	139.881	53.9385	46.906	11.8771	12.0231	12.4771	3.65149	2.29991	1.85044	2.60061	12.1258	down	-2.22115	0.00141455	0.17611	yes	chr3	50984562	51041081	+	6	circRNA	-	ENSBTAT00000040289	EVI5	mRNA	chr3:50962176-50984561|chr3:51041081-51073713	ecotropic viral integration site 5 [Source:HGNC Symbol;Acc:HGNC:3501]	GO:0005097(Rab GTPase activator activity);GO:0005515(protein binding);GO:0032313(regulation of Rab GTPase activity);GO:0032851(positive regulation of Rab GTPase activity)	NA
circRNA77	511.417	0	0	0	0	262.5	36.2785	0	0	0	0	18.258	6.08601	12.0928	down	-0.990584	0.68776	0.725249	no	chr13	548900	575718	-	5	circRNA	-	ENSBTAT00000049814	TMX4	mRNA	chr13:538660-548899|chr13:575718-593048	Bos taurus thioredoxin-related transmembrane protein 4 (TMX4), mRNA. [Source:RefSeq mRNA;Acc:NM_001099170]	GO:0045454(cell redox homeostasis)	NA
circRNA2345	253.5	0	268	115.367	0	0	18.6628	0	17.5654	5.51051	0	0	1.83684	12.0761	down	-2.71685	0.227181	0.473334	no	chr2	37315158	37332516	-	3	circRNA	-	ENSBTAT00000005473	TANC1	mRNA	chr2:37301218-37315157|chr2:37332516-37376348	tetratricopeptide repeat, ankyrin repeat and coiled-coil containing 1 [Source:HGNC Symbol;Acc:HGNC:29364]	GO:0005515(protein binding);GO:0007520(myoblast fusion);GO:0008542(visual learning);GO:0030425(dendrite);GO:0043025(neuronal cell body);GO:0043679(axon terminus);GO:0097062(dendritic spine maintenance)	NA
circRNA3479	0	376.667	0	80	39.5	52.0833	0	36.1742	0	4.51501	3.64139	4.44227	4.19956	12.0581	down	-1.52169	0.581498	0.628041	no	chr7	3771293	3794028	-	2	circRNA	-	ENSBTAT00000003949	GATAD2A	mRNA	chr7:3748166-3771292|chr7:3794028-3838494	Bos taurus GATA zinc finger domain containing 2A (GATAD2A), mRNA. [Source:RefSeq mRNA;Acc:NM_001103090]	GO:0001568(blood vessel development);GO:0001701(in utero embryonic development);GO:0001842(neural fold formation);GO:0003700(sequence-specific DNA binding transcription factor activity);GO:0005515(protein binding);GO:0005634(nucleus);GO:0006355(regulation of transcription, DNA-dependent);GO:0008270(zinc ion binding);GO:0010172(embryonic body morphogenesis);GO:0012501(programmed cell death);GO:001…	NA
circRNA1825	175.917	188.533	199.2	94.2	0	21.5262	11.2955	13.3651	11.387	3.92429	0	1.35523	1.75984	12.0159	down	-2.77142	0.00350661	0.21548	yes	chr6	61431434	61474168	-	5	circRNA	-	ENSBTAT00000039647	APBB2	mRNA	chr6:61373948-61431433|chr6:61474168-61483493	amyloid beta (A4) precursor protein-binding, family B, member 2 [Source:HGNC Symbol;Acc:HGNC:582]	GO:0001764(neuron migration);GO:0005515(protein binding);GO:0005634(nucleus);GO:0005737(cytoplasm);GO:0006355(regulation of transcription, DNA-dependent);GO:0007050(cell cycle arrest);GO:0007411(axon guidance);GO:0008134(transcription factor binding);GO:0030198(extracellular matrix organization);GO:0030308(negative regulation of cell growth);GO:0043065(positive regulation of apoptotic process);GO…	NA
circRNA3743	0	304.333	725.267	0	194.867	0	0	12.281	23.6005	0	7.54833	0	2.51611	11.9605	down	-2.24901	0.299148	0.473334	no	chr2	120042468	120045469	-	6	circRNA	-	ENSBTAT00000021529	NCL	mRNA	chr2:120041719-120042467|chr2:120045469-120045845	Uncharacterized protein [Source:UniProtKB/TrEMBL;Acc:G3MXT4]	GO:0000166(nucleotide binding);GO:0003676(nucleic acid binding)	NA
circRNA2268	175.417	178.167	0	0	17.3333	20.3333	16.6547	18.6757	0	0	1.74406	1.89288	1.21231	11.7768	down	-3.28011	0.215109	0.473334	no	chr3	116048995	116068508	+	2	circRNA	-	ENSBTAT00000061206	AGAP1	mRNA	chr3:116023621-116048994|chr3:116068508-116105900	ArfGAP with GTPase domain, ankyrin repeat and PH domain 1 [Source:HGNC Symbol;Acc:HGNC:16922]	GO:0003924(GTPase activity);GO:0005515(protein binding);GO:0005525(GTP binding);GO:0005543(phospholipid binding);GO:0005622(intracellular);GO:0006184(GTP catabolic process);GO:0007165(signal transduction);GO:0007264(small GTPase mediated signal transduction);GO:0008060(ARF GTPase activator activity);GO:0008270(zinc ion binding);GO:0015031(protein transport);GO:0016020(membrane);GO:0032312(regulat…	04144(Endocytosis)
circRNA486	586	319.833	0	316	0	0	22.0397	13.2806	0	7.71096	0	0	2.57032	11.7734	down	-2.19552	0.286271	0.473334	no	chr10	44952496	44956450	-	4	circRNA	-	ENSBTAT00000029257	NID2	mRNA	chr10:44917377-44952495|chr10:44956450-44968694	Bos taurus nidogen 2 (osteonidogen) (NID2), mRNA. [Source:RefSeq mRNA;Acc:NM_001102065]	GO:0005509(calcium ion binding);GO:0005515(protein binding);GO:0005578(proteinaceous extracellular matrix);GO:0005604(basement membrane);GO:0007160(cell-matrix adhesion);GO:0031012(extracellular matrix)	NA
circRNA2982	0	644.25	816.433	0	0	198.071	0	17.4411	17.823	0	0	4.7622	1.5874	11.7547	down	-2.8885	0.22093	0.473334	no	chr11	86966138	87031747	+	11	circRNA	-	ENSBTAT00000003521	NOL10	mRNA	chr11:86964266-86966137|chr11:87031747-87037590	Bos taurus nucleolar protein 10 (NOL10), mRNA. [Source:RefSeq mRNA;Acc:NM_001075740]	GO:0005515(protein binding);GO:0005634(nucleus)	NA
circRNA3080	0	183.533	241.542	425.119	0	0	0	17.1007	18.148	23.2775	0	0	7.75917	11.7496	down	-0.598633	0.704384	0.74009	no	chr17	67898946	67912661	+	3	circRNA	-	ENSBTAT00000000932	MYO18B	mRNA	chr17:67894548-67898945|chr17:67912661-67928848	myosin XVIIIB [Source:HGNC Symbol;Acc:HGNC:18150]	GO:0000166(nucleotide binding);GO:0001570(vasculogenesis);GO:0001701(in utero embryonic development);GO:0003774(motor activity);GO:0005515(protein binding);GO:0005524(ATP binding);GO:0016459(myosin complex);GO:0030018(Z disc);GO:0031941(filamentous actin);GO:0048739(cardiac muscle fiber development)	NA
circRNA3693	0	341.25	0	67.8333	14.8333	0	0	35.2333	0	4.11577	1.4701	0	1.86196	11.7444	down	-2.65708	0.489069	0.540629	no	chr3	116068350	116106074	+	2	circRNA	-	ENSBTAT00000061206	AGAP1	mRNA	chr3:116049163-116068349|chr3:116106074-116161815	ArfGAP with GTPase domain, ankyrin repeat and PH domain 1 [Source:HGNC Symbol;Acc:HGNC:16922]	GO:0003924(GTPase activity);GO:0005515(protein binding);GO:0005525(GTP binding);GO:0005543(phospholipid binding);GO:0005622(intracellular);GO:0006184(GTP catabolic process);GO:0007165(signal transduction);GO:0007264(small GTPase mediated signal transduction);GO:0008060(ARF GTPase activator activity);GO:0008270(zinc ion binding);GO:0015031(protein transport);GO:0016020(membrane);GO:0032312(regulat…	04144(Endocytosis)
circRNA2742	170.5	132.5	197.5	56.7436	28.5	21	12.178	10.4485	12.5587	2.62955	2.15731	1.47069	2.08585	11.7284	down	-2.4913	0.000939826	0.153	yes	chr8	17327167	17350350	+	4	circRNA	-	ENSBTAT00000001617	CAAP1	mRNA	chr8:17323680-17327166|chr8:17350350-17393583	Bos taurus chromosome 8 open reading frame, human C9orf82 (CAAP1), mRNA. [Source:RefSeq mRNA;Acc:NM_001038120]	GO:0006915(apoptotic process)	NA
circRNA872	267	0	0	41.25	0	19	35.0834	0	0	3.51664	0	2.4479	1.98818	11.6945	down	-2.55631	0.494152	0.54532	no	chr14	73650350	73691478	+	2	circRNA	-	ENSBTAT00000066047	TRIQK	mRNA	chr14:73629030-73650349|chr14:73691478-73736735	triple QxxK/R motif containing [Source:HGNC Symbol;Acc:HGNC:27828]	GO:0005789(endoplasmic reticulum membrane)	NA
circRNA1169	271.658	222.818	357.684	1771.41	1022.84	1072.23	11.3402	10.2692	13.293	47.9768	45.2502	43.8872	45.7048	11.6341	up	1.97398	4.2794e-05	0.0793584	yes	chr24	37716127	37729482	-	5	circRNA	-	ENSBTAT00000061582	MYOM1	mRNA	chr24:37704283-37716126|chr24:37729482-37732874	myomesin 1 [Source:HGNC Symbol;Acc:HGNC:7613]	GO:0005515(protein binding);GO:0006936(muscle contraction);GO:0030017(sarcomere);GO:0031430(M band);GO:0042802(identical protein binding);GO:0042803(protein homodimerization activity)	NA
circRNA3653	0	278.2	0	0	0	49.0095	0	34.7815	0	0	0	5.44173	1.81391	11.5938	down	-2.67618	0.488739	0.54031	no	chr3	15254470	15296150	+	2	circRNA	-	ENSBTAT00000005172	ASH1L	mRNA	chr3:15246008-15254469|chr3:15296150-15307973	ash1 (absent, small, or homeotic)-like (Drosophila) [Source:HGNC Symbol;Acc:HGNC:19088]	GO:0003677(DNA binding);GO:0005515(protein binding);GO:0005634(nucleus);GO:0005737(cytoplasm);GO:0005794(Golgi apparatus);GO:0008168(methyltransferase activity);GO:0008270(zinc ion binding);GO:0016740(transferase activity);GO:0018024(histone-lysine N-methyltransferase activity);GO:0032259(methylation);GO:0034968(histone lysine methylation);GO:0046872(metal ion binding)	00310(Lysine degradation);04530(Tight junction)
circRNA3777	0	288.683	476.583	697.583	441.75	461.7	0	14.532	19.3456	20.6361	21.3456	20.6409	20.8742	11.2925	up	0.886353	0.241012	0.473334	no	chr1	70335886	70372608	-	4	circRNA	-	ENSBTAT00000000628	ZNF148	mRNA	chr1:70294424-70335885|chr1:70372608-70382355	zinc finger protein 148 [Source:HGNC Symbol;Acc:HGNC:12933]	GO:0003676(nucleic acid binding);GO:0003677(DNA binding);GO:0003700(sequence-specific DNA binding transcription factor activity);GO:0005515(protein binding);GO:0005634(nucleus);GO:0005794(Golgi apparatus);GO:0007276(gamete generation);GO:0010629(negative regulation of gene expression);GO:0043565(sequence-specific DNA binding);GO:0045892(negative regulation of transcription, DNA-dependent);GO:0045…	NA
circRNA2588	150.583	146	172.667	211.083	167.75	146.583	10.8551	11.6197	11.0812	9.87239	12.8154	10.3607	11.0162	11.1853	down	-0.0219842	0.871921	0.890162	no	chr1	151397489	151401636	+	2	circRNA	-	ENSBTAT00000002319	DYRK1A	mRNA	chr1:151390027-151397488|chr1:151401636-151410862	dual-specificity tyrosine-(Y)-phosphorylation regulated kinase 1A [Source:HGNC Symbol;Acc:HGNC:3091]	GO:0000166(nucleotide binding);GO:0004672(protein kinase activity);GO:0004674(protein serine/threonine kinase activity);GO:0004713(protein tyrosine kinase activity);GO:0004715(non-membrane spanning protein tyrosine kinase activity);GO:0005515(protein binding);GO:0005524(ATP binding);GO:0006468(protein phosphorylation);GO:0007623(circadian rhythm);GO:0016772(transferase activity, transferring phos…	NA
circRNA2813	375.033	0	389.694	206.658	60.6667	59.2	17.328	0	16.0298	6.19503	2.97059	2.68195	3.94919	11.1193	down	-1.49343	0.326164	0.473334	no	chr8	80646613	80654174	-	4	circRNA	-	ENSBTAT00000044756	GOLM1	mRNA	chr8:80641575-80646612|chr8:80654174-80663715	golgi membrane protein 1 [Source:HGNC Symbol;Acc:HGNC:15451]	GO:0005515(protein binding);GO:0005794(Golgi apparatus);GO:0006997(nucleus organization);GO:0019216(regulation of lipid metabolic process)	NA
circRNA2320	379	0	0	396	205	0	33.2468	0	0	22.5382	19.0581	0	13.8654	11.0823	up	0.323237	0.844063	0.864987	no	chr2	22658475	22682211	+	3	circRNA	-	ENSBTAT00000009160	OLA1	mRNA	chr2:22589128-22658474|chr2:22682211-22721834	Bos taurus Obg-like ATPase 1 (OLA1), mRNA. [Source:RefSeq mRNA;Acc:NM_001046045]	GO:0000166(nucleotide binding);GO:0005515(protein binding);GO:0005524(ATP binding);GO:0005525(GTP binding);GO:0005634(nucleus);GO:0005730(nucleolus);GO:0005737(cytoplasm);GO:0006200(ATP catabolic process);GO:0015093(ferrous iron transmembrane transporter activity);GO:0015684(ferrous iron transport);GO:0016021(integral to membrane);GO:0016787(hydrolase activity)	NA
ciRNA148	0	143.417	188.667	0	0	42.25	0	16.114	17.0937	0	0	4.21594	1.40531	11.0692	down	-2.97759	0.218696	0.473334	no	chr1	140912908	140913213	-	1	ciRNA	-	ENSBTAT00000008696	HMGN1	mRNA	chr1:140912883-140913213	Bos taurus high mobility group nucleosome binding domain 1 (HMGN1), mRNA. [Source:RefSeq mRNA;Acc:NM_001034772]	GO:0000785(chromatin);GO:0003677(DNA binding);GO:0005634(nucleus);GO:0031492(nucleosomal DNA binding)	NA
circRNA1936	206.5	202	197.5	133	0	0	11.2425	12.1417	9.5727	4.69794	0	0	1.56598	10.9856	down	-2.81048	0.0137073	0.35113	yes	chr5	60925284	60938025	-	4	circRNA	-	ENSBTAT00000001977	CDK17	mRNA	chr5:60912826-60925283|chr5:60938025-61006795	cyclin-dependent kinase 17 [Source:HGNC Symbol;Acc:HGNC:8750]	GO:0000166(nucleotide binding);GO:0004672(protein kinase activity);GO:0004674(protein serine/threonine kinase activity);GO:0004713(protein tyrosine kinase activity);GO:0005515(protein binding);GO:0005524(ATP binding);GO:0006468(protein phosphorylation);GO:0016772(transferase activity, transferring phosphorus-containing groups)	NA
circRNA929	189.65	162.25	180.833	1223.42	644.78	1055.1	11.7415	11.0902	9.96722	49.1427	42.3055	64.0494	51.8326	10.933	up	2.24517	0.0231552	0.461717	yes	chr19	25420745	25436824	-	4	circRNA	-	ENSBTAT00000019194	UBE2G1	mRNA	chr19:25410240-25420744|chr19:25436824-25496370	Bos taurus ubiquitin-conjugating enzyme E2G 1 (UBE2G1), mRNA. [Source:RefSeq mRNA;Acc:NM_001082458]	GO:0004842(ubiquitin-protein ligase activity);GO:0016874(ligase activity);GO:0016881(acid-amino acid ligase activity);GO:0031625(ubiquitin protein ligase binding);GO:0070534(protein K63-linked ubiquitination);GO:0070936(protein K48-linked ubiquitination)	04120(Ubiquitin mediated proteolysis);04141(Protein processing in endoplasmic reticulum);05012(Parkinson's disease)
circRNA1250	143.333	105	0	4205.33	2090.79	1864.67	18.0713	14.6156	0	343.998	279.362	230.512	284.624	10.8956	up	4.70723	0.0122909	0.332393	yes	chr25	19862394	19864194	+	3	circRNA	-	ENSBTAT00000028853	UQCRC2	mRNA	chr25:19861337-19862393|chr25:19864194-19865715	Bos taurus ubiquinol-cytochrome c reductase core protein II (UQCRC2), mRNA. [Source:RefSeq mRNA;Acc:NM_174630]	GO:0003824(catalytic activity);GO:0004222(metalloendopeptidase activity);GO:0005515(protein binding);GO:0005739(mitochondrion);GO:0005743(mitochondrial inner membrane);GO:0006508(proteolysis);GO:0016020(membrane);GO:0046872(metal ion binding);GO:0055114(oxidation-reduction process);GO:0070469(respiratory chain)	00190(Oxidative phosphorylation);01100(Metabolic pathways);04260(Cardiac muscle contraction);05010(Alzheimer's disease);05012(Parkinson's disease);05016(Huntington's disease)
circRNA2717	160	0	159	0	96	0	17.3008	0	15.3062	0	11.001	0	3.667	10.869	down	-1.56755	0.343389	0.473334	no	chr9	95902943	95905736	+	3	circRNA	-	ENSBTAT00000066150	SNX9	mRNA	chr9:95902688-95902942|chr9:95905736-95919687	Bos taurus sorting nexin 9 (SNX9), mRNA. [Source:RefSeq mRNA;Acc:NM_001199026]	GO:0000281(mitotic cytokinesis);GO:0005515(protein binding);GO:0005545(1-phosphatidylinositol binding);GO:0005737(cytoplasm);GO:0005802(trans-Golgi network);GO:0005886(plasma membrane);GO:0006886(intracellular protein transport);GO:0006897(endocytosis);GO:0006898(receptor-mediated endocytosis);GO:0007154(cell communication);GO:0016023(cytoplasmic membrane-bounded vesicle);GO:0016197(endosomal tra…	NA
circRNA1201	115.833	114.25	147.833	69.7333	0	28.5833	10.1043	11.003	11.4807	3.94661	0	2.44475	2.13045	10.8627	down	-2.35015	0.0101809	0.309911	yes	chr24	56584864	56616424	+	3	circRNA	-	ENSBTAT00000005230	WDR7	mRNA	chr24:56582502-56584863|chr24:56616424-56664724	WD repeat domain 7 [Source:HGNC Symbol;Acc:HGNC:13490]	GO:0005488(binding);GO:0005515(protein binding)	NA
circRNA2012	291.541	209.317	325.826	314.143	252.311	230.268	11.61	9.20283	11.5516	8.11657	10.6484	8.99116	9.25203	10.7881	down	-0.221605	0.230482	0.473334	no	chr5	116797089	116821867	+	6	circRNA	-	ENSBTAT00000012308	ATXN10	mRNA	chr5:116787818-116797088|chr5:116821867-116873841	Bos taurus ataxin 10 (ATXN10), mRNA. [Source:RefSeq mRNA;Acc:NM_001077051]	GO:0005488(binding);GO:0005515(protein binding);GO:0005737(cytoplasm);GO:0007399(nervous system development);GO:0030425(dendrite);GO:0031175(neuron projection development);GO:0043025(neuronal cell body);GO:0048471(perinuclear region of cytoplasm)	NA
circRNA770	138.5	164.117	196.333	0	31.6429	37.5	9.02321	11.8045	11.3875	0	2.18475	2.39548	1.52674	10.7384	down	-2.81425	0.00142993	0.17611	yes	chr15	43198119	43218000	+	4	circRNA	-	ENSBTAT00000039913	SBF2	mRNA	chr15:43064186-43198118|chr15:43218000-43246052	Bos taurus SET binding factor 2 (SBF2), mRNA. [Source:RefSeq mRNA;Acc:NM_001103237]	GO:0005515(protein binding);GO:0005543(phospholipid binding);GO:0005774(vacuolar membrane);GO:0016020(membrane);GO:0016311(dephosphorylation);GO:0016791(phosphatase activity);GO:0017112(Rab guanyl-nucleotide exchange factor activity);GO:0019208(phosphatase regulator activity);GO:0019902(phosphatase binding);GO:0035091(phosphatidylinositol binding);GO:0042803(protein homodimerization activity);GO:…	NA
circRNA2270	156	95	0	841	603	612.667	19.2019	12.91	0	67.1626	78.6593	73.9423	73.2547	10.704	up	2.77478	0.00176451	0.187349	yes	chr3	117181478	117184199	+	3	circRNA	-	ENSBTAT00000007696	COPS8	mRNA	chr3:117179681-117181477|chr3:117184199-117187670	Bos taurus COP9 constitutive photomorphogenic homolog subunit 8 (Arabidopsis) (COPS8), mRNA. [Source:RefSeq mRNA;Acc:NM_001083497]	GO:0005515(protein binding);GO:0005634(nucleus);GO:0005737(cytoplasm);GO:0008180(COP9 signalosome);GO:0010388(cullin deneddylation)	NA
circRNA3967	0	0	736.904	0	1341.76	1407.19	0	0	31.9223	0	69.1906	67.1372	45.4426	10.6408	up	2.09444	0.264471	0.473334	no	chr13	34903540	34945901	-	5	circRNA	-	ENSBTAT00000027591	SVIL	mRNA	chr13:34903100-34903539|chr13:34945901-34946274	Bos taurus supervillin (SVIL), mRNA. [Source:RefSeq mRNA;Acc:NM_174190]	GO:0003779(actin binding);GO:0007010(cytoskeleton organization)	NA
circRNA410	172.5	205.333	224.25	427.096	271.5	297.853	9.10492	11.9655	10.5377	14.626	15.187	15.4148	15.0759	10.536	up	0.516915	0.0244563	0.473334	yes	chr11	101781604	101791829	-	4	circRNA	-	ENSBTAT00000032663	RAPGEF1	mRNA	chr11:101769538-101781603|chr11:101791829-101792670	Rap guanine nucleotide exchange factor (GEF) 1 [Source:HGNC Symbol;Acc:HGNC:4568]	GO:0001568(blood vessel development);GO:0005085(guanyl-nucleotide exchange factor activity);GO:0005515(protein binding);GO:0005622(intracellular);GO:0005769(early endosome);GO:0007264(small GTPase mediated signal transduction);GO:0010976(positive regulation of neuron projection development);GO:0016337(cell-cell adhesion);GO:0017034(Rap guanyl-nucleotide exchange factor activity);GO:0032486(Rap pr…	04510(Focal adhesion);04722(Neurotrophin signaling pathway);04910(Insulin signaling pathway);05211(Renal cell carcinoma)
circRNA1170	216.058	162.635	273.669	1548.08	897.048	943.09	10.663	8.86156	12.0243	49.5698	46.918	45.6365	47.3748	10.5163	up	2.17149	2.36121e-05	0.0613018	yes	chr24	37720609	37729482	-	4	circRNA	-	ENSBTAT00000061582	MYOM1	mRNA	chr24:37716241-37720608|chr24:37729482-37732874	myomesin 1 [Source:HGNC Symbol;Acc:HGNC:7613]	GO:0005515(protein binding);GO:0006936(muscle contraction);GO:0030017(sarcomere);GO:0031430(M band);GO:0042802(identical protein binding);GO:0042803(protein homodimerization activity)	NA
circRNA606	113.5	93	142.5	335.917	174.7	374.583	10.3653	9.37676	11.5857	19.9035	16.908	33.5416	23.451	10.4426	up	1.16717	0.124059	0.473334	no	chr17	54374596	54375599	+	2	circRNA	-	ENSBTAT00000029668	RILPL1	mRNA	chr17:54366871-54374595|chr17:54375599-54387764	Rab interacting lysosomal protein-like 1 [Source:HGNC Symbol;Acc:HGNC:26814]	GO:0005634(nucleus);GO:0005737(cytoplasm);GO:0005886(plasma membrane);GO:1901214(regulation of neuron death)	NA
circRNA1486	142	99	152	196.667	172	287	11.4562	8.81804	10.9174	10.2943	14.706	22.703	15.9011	10.3972	up	0.612929	0.266389	0.473334	no	chr21	22210034	22210933	-	2	circRNA	-	ENSBTAT00000003826	FURIN	mRNA	chr21:22208926-22210033|chr21:22210933-22211897	Bos taurus furin (paired basic amino acid cleaving enzyme) (FURIN), mRNA. [Source:RefSeq mRNA;Acc:NM_174136]	GO:0002020(protease binding);GO:0004175(endopeptidase activity);GO:0004252(serine-type endopeptidase activity);GO:0004867(serine-type endopeptidase inhibitor activity);GO:0005515(protein binding);GO:0005802(trans-Golgi network);GO:0006465(signal peptide processing);GO:0006508(proteolysis);GO:0008233(peptidase activity);GO:0008236(serine-type peptidase activity);GO:0008283(cell proliferation);GO:0…	NA
circRNA1738	266.917	164.893	349.283	327.25	183.894	129.262	10.9227	7.44975	12.725	8.68854	7.97508	5.18653	7.28338	10.3658	down	-0.509151	0.185491	0.473334	no	chr7	51747817	51759853	+	4	circRNA	-	ENSBTAT00000018863	CTNNA1	mRNA	chr7:51715901-51747816|chr7:51759853-51819624	Bos taurus catenin (cadherin-associated protein), alpha 1, 102kDa (CTNNA1), mRNA. [Source:RefSeq mRNA;Acc:NM_001035366]	GO:0005198(structural molecule activity);GO:0005515(protein binding);GO:0005886(plasma membrane);GO:0005911(cell-cell junction);GO:0005912(adherens junction);GO:0005913(cell-cell adherens junction);GO:0005915(zonula adherens);GO:0007155(cell adhesion);GO:0007163(establishment or maintenance of cell polarity);GO:0007406(negative regulation of neuroblast proliferation);GO:0008013(beta-catenin bindi…	04520(Adherens junction);04530(Tight junction);04670(Leukocyte transendothelial migration);05100(Bacterial invasion of epithelial cells);05200(Pathways in cancer);05213(Endometrial cancer);05412(Arrhythmogenic right ventricular cardiomyopathy (ARVC))
circRNA3002	0	192.333	221.867	122.017	78.25	73.5917	0	16.0502	14.93	5.98376	6.26816	5.45407	5.902	10.3267	down	-0.807109	0.482581	0.534321	no	chr10	1154156	1175143	-	4	circRNA	-	ENSBTAT00000025099	APC	mRNA	chr10:1143276-1154155|chr10:1175143-1181330	adenomatous polyposis coli [Source:HGNC Symbol;Acc:HGNC:583]	GO:0000281(mitotic cytokinesis);GO:0000776(kinetochore);GO:0001822(kidney development);GO:0001942(hair follicle development);GO:0005488(binding);GO:0005515(protein binding);GO:0005634(nucleus);GO:0005737(cytoplasm);GO:0005813(centrosome);GO:0005881(cytoplasmic microtubule);GO:0005886(plasma membrane);GO:0005913(cell-cell adherens junction);GO:0005923(tight junction);GO:0006461(protein complex ass…	04310(Wnt signaling pathway);04810(Regulation of actin cytoskeleton);05200(Pathways in cancer);05210(Colorectal cancer);05213(Endometrial cancer);05217(Basal cell carcinoma)
circRNA3648	0	1150.87	0	0	0	709.581	0	30.8888	0	0	0	16.9138	5.63794	10.2963	down	-0.868881	0.717237	0.751327	no	chr3	670474	739656	-	9	circRNA	-	ENSBTAT00000027930	IQWD1	mRNA	chr3:651494-670473|chr3:739656-767876	Bos taurus DDB1 and CUL4 associated factor 6 (DCAF6), mRNA. [Source:RefSeq mRNA;Acc:NM_001191229]	GO:0005515(protein binding);GO:0005634(nucleus);GO:0030374(ligand-dependent nuclear receptor transcription coactivator activity);GO:0045944(positive regulation of transcription from RNA polymerase II promoter);GO:0080008(Cul4-RING ubiquitin ligase complex)	NA
circRNA1218	293.933	278.25	314.317	213.771	83.15	164.719	10.2848	10.749	9.79131	4.85301	3.08337	5.65123	4.5292	10.2751	down	-1.18182	0.0098995	0.309911	yes	chr25	3114512	3144282	-	2	circRNA	-	ENSBTAT00000005092	CREBBP	mRNA	chr25:3099417-3114511|chr25:3144282-3169052	Bos taurus CREB binding protein (CREBBP), mRNA. [Source:RefSeq mRNA;Acc:NM_001164022]	GO:0000122(negative regulation of transcription from RNA polymerase II promoter);GO:0000123(histone acetyltransferase complex);GO:0000790(nuclear chromatin);GO:0000940(condensed chromosome outer kinetochore);GO:0000987(core promoter proximal region sequence-specific DNA binding);GO:0001078(RNA polymerase II core promoter proximal region sequence-specific DNA binding transcription factor activity …	04110(Cell cycle);04310(Wnt signaling pathway);04330(Notch signaling pathway);04350(TGF-beta signaling pathway);04520(Adherens junction);04630(Jak-STAT signaling pathway);04720(Long-term potentiation);04916(Melanogenesis);05016(Huntington's disease);05200(Pathways in cancer);05211(Renal cell carcinoma);05215(Prostate cancer)
circRNA979	349	300.833	440.75	1412.25	592.667	684.917	10.0077	9.52402	11.2519	26.2745	18.0108	19.2574	21.1809	10.2612	up	1.04556	0.046477	0.473334	yes	chr19	57648422	57649507	-	1	circRNA	-	ENSBTAT00000024834	GPRC5C	mRNA	chr19:57645568-57648421|chr19:57649507-57655895	Bos taurus G protein-coupled receptor, family C, group 5, member C (GPRC5C), mRNA. [Source:RefSeq mRNA;Acc:NM_001272010]	GO:0004871(signal transducer activity);GO:0004930(G-protein coupled receptor activity);GO:0005739(mitochondrion);GO:0007165(signal transduction);GO:0007186(G-protein coupled receptor signaling pathway);GO:0016020(membrane);GO:0016021(integral to membrane)	NA
circRNA2069	130.867	84.0333	129.65	181.286	112.05	112.667	11.7786	8.35026	10.3887	10.5862	10.6878	9.94279	10.4056	10.1725	up	0.0326871	0.838976	0.860248	no	chr4	61631367	61641280	-	3	circRNA	-	ENSBTAT00000001568	CDC10	mRNA	chr4:61630061-61631366|chr4:61641280-61642100	Bos taurus septin 7 (SEPT7), mRNA. [Source:RefSeq mRNA;Acc:NM_001001168]	GO:0000166(nucleotide binding);GO:0001725(stress fiber);GO:0005515(protein binding);GO:0005525(GTP binding);GO:0005634(nucleus);GO:0005730(nucleolus);GO:0005737(cytoplasm);GO:0005886(plasma membrane);GO:0005938(cell cortex);GO:0007049(cell cycle);GO:0015629(actin cytoskeleton);GO:0015630(microtubule cytoskeleton);GO:0031105(septin complex);GO:0042802(identical protein binding);GO:0043679(axon ter…	NA
circRNA124	418.699	366.418	519.192	864.583	558.834	633.089	9.90044	9.56566	10.9296	13.264	14.0039	14.678	13.982	10.1319	up	0.464661	0.00265526	0.209232	yes	chr13	34888284	34907476	-	5	circRNA	-	ENSBTAT00000027591	SVIL	mRNA	chr13:34874103-34888283|chr13:34907476-34907717	Bos taurus supervillin (SVIL), mRNA. [Source:RefSeq mRNA;Acc:NM_174190]	GO:0003779(actin binding);GO:0007010(cytoskeleton organization)	NA
circRNA2815	224.167	197.417	248.357	93.1548	0	40.754	10.206	9.92321	10.0666	2.7517	0	1.81929	1.52366	10.0653	down	-2.72377	0.00831801	0.29756	yes	chr8	83995338	84022450	+	4	circRNA	-	ENSBTAT00000027486	ERCC6L2	mRNA	chr8:83984442-83995337|chr8:84022450-84030743	excision repair cross-complementation group 6-like 2 [Source:HGNC Symbol;Acc:HGNC:26922]	GO:0003676(nucleic acid binding);GO:0003677(DNA binding);GO:0004386(helicase activity);GO:0005524(ATP binding);GO:0008026(ATP-dependent helicase activity);GO:0016787(hydrolase activity)	NA
circRNA1947	403.564	214.542	448.751	9734.38	6336.67	5023.02	11.6691	6.84891	11.5519	182.618	194.177	142.409	173.068	10.0233	up	4.10991	0.00860689	0.29756	yes	chr5	65814732	65835493	+	7	circRNA	-	ENSBTAT00000043649	MYBPC1	mRNA	chr5:65813584-65814731|chr5:65835493-65838915	Bos taurus myosin binding protein C, slow type (MYBPC1), mRNA. [Source:RefSeq mRNA;Acc:NM_001110773]	GO:0005515(protein binding);GO:0006936(muscle contraction);GO:0030016(myofibril);GO:0031432(titin binding)	NA
circRNA1442	145	94	181.333	63	81	23	10.5998	7.58652	11.8013	2.98802	6.27521	1.64857	3.63727	9.99589	down	-1.45848	0.0271841	0.473334	yes	chr20	41644192	41651790	-	6	circRNA	-	ENSBTAT00000046629	ENSBTAG00000014455	mRNA	chr20:41617876-41644191|chr20:41651790-41662302	NA	GO:0005515(protein binding)	NA
circRNA632	310	0	0	245.5	0	0	29.8881	0	0	15.3568	0	0	5.11894	9.9627	down	-0.960693	0.694734	0.731949	no	chr17	66494499	66514741	+	2	circRNA	-	ENSBTAT00000010507	CORO1C	mRNA	chr17:66467596-66494498|chr17:66514741-66529263	Bos taurus coronin, actin binding protein, 1C (CORO1C), mRNA. [Source:RefSeq mRNA;Acc:NM_001081590]	GO:0005515(protein binding);GO:0015629(actin cytoskeleton);GO:0030036(actin cytoskeleton organization);GO:0051015(actin filament binding)	NA
circRNA1177	136.333	79	161.5	28	8	15	11.0563	7.07327	11.6602	1.47326	0.687562	1.19275	1.11786	9.92991	down	-3.15105	0.0233055	0.46387	yes	chr24	41588500	41590938	+	2	circRNA	-	ENSBTAT00000012453	SOGA2	mRNA	chr24:41578022-41588499|chr24:41590938-41644797	NA	NA	NA
circRNA860	483.5	0	0	688.433	292.667	0	29.698	0	0	27.4351	19.051	0	15.4954	9.89934	up	0.646432	0.685398	0.723463	no	chr14	65825989	65828932	+	3	circRNA	-	ENSBTAT00000064237	PABPC1	mRNA	chr14:65825416-65825988|chr14:65828932-65829342	Bos taurus poly(A) binding protein, cytoplasmic 1 (PABPC1), mRNA. [Source:RefSeq mRNA;Acc:NM_174568]	GO:0000166(nucleotide binding);GO:0000184(nuclear-transcribed mRNA catabolic process, nonsense-mediated decay);GO:0003676(nucleic acid binding);GO:0003723(RNA binding);GO:0005515(protein binding);GO:0005634(nucleus);GO:0005681(spliceosomal complex);GO:0005737(cytoplasm);GO:0006397(mRNA processing);GO:0008022(protein C-terminus binding);GO:0008143(poly(A) RNA binding);GO:0008380(RNA splicing);GO:0…	03013(RNA transport);03015(mRNA surveillance pathway);03018(RNA degradation)
circRNA3324	0	247.5	351.833	124.5	0	0	0	13.814	15.8351	4.08358	0	0	1.36119	9.88301	down	-2.86008	0.224053	0.473334	no	chr24	61744783	61763373	+	4	circRNA	-	ENSBTAT00000066319	PHLPP1	mRNA	chr24:61741201-61744782|chr24:61763373-61770936	PH domain and leucine rich repeat protein phosphatase 1 [Source:HGNC Symbol;Acc:HGNC:20610]	GO:0003824(catalytic activity);GO:0005515(protein binding);GO:0008152(metabolic process);GO:0009649(entrainment of circadian clock)	NA
circRNA1229	190.667	151	173.667	164.333	64.5	58.6667	11.016	9.63191	8.93288	6.16011	3.94934	3.32347	4.47764	9.86027	down	-1.13889	0.00915489	0.306235	yes	chr25	10461217	10480061	-	4	circRNA	-	ENSBTAT00000019741	TXNDC11	mRNA	chr25:10445236-10461216|chr25:10480061-10487557	Bos taurus thioredoxin domain containing 11 (TXNDC11), mRNA. [Source:RefSeq mRNA;Acc:NM_001083420]	GO:0045454(cell redox homeostasis)	NA
circRNA3681	0	302.667	0	66.8333	0	0	0	29.3958	0	3.81454	0	0	1.27151	9.79861	down	-2.94603	0.476531	0.528225	no	chr3	98398007	98439207	+	4	circRNA	-	ENSBTAT00000004068	SPATA6	mRNA	chr3:98370628-98398006|chr3:98439207-98451848	spermatogenesis associated 6 [Source:HGNC Symbol;Acc:HGNC:18309]	NA	NA
circRNA1055	124.833	84.5	151	0	316.917	267	10.3391	7.72668	11.134	0	27.817	21.6827	16.4999	9.73327	up	0.76146	0.50739	0.557935	no	chr26	13408323	13411012	+	3	circRNA	-	ENSBTAT00000049112	TNKS2	mRNA	chr26:13407033-13408322|chr26:13411012-13413436	tankyrase, TRF1-interacting ankyrin-related ADP-ribose polymerase 2 [Source:HGNC Symbol;Acc:HGNC:15677]	GO:0000209(protein polyubiquitination);GO:0000242(pericentriolar material);GO:0003950(NAD+ ADP-ribosyltransferase activity);GO:0005515(protein binding);GO:0005634(nucleus);GO:0005635(nuclear envelope);GO:0005737(cytoplasm);GO:0006471(protein ADP-ribosylation);GO:0019899(enzyme binding);GO:0035264(multicellular organism growth);GO:0040014(regulation of multicellular organism growth);GO:0048471(per…	NA
circRNA1226	138.5	0	147	35	0	14	14.976	0	14.151	2.45543	0	1.48431	1.31325	9.70902	down	-2.88619	0.224384	0.473334	no	chr25	7737029	7737978	-	2	circRNA	-	ENSBTAT00000001890	CARHSP1	mRNA	chr25:7734998-7737028|chr25:7737978-7745960	Bos taurus calcium regulated heat stable protein 1, 24kDa (CARHSP1), mRNA. [Source:RefSeq mRNA;Acc:NM_001045951]	GO:0003676(nucleic acid binding);GO:0003677(DNA binding);GO:0003730(mRNA 3'-UTR binding);GO:0006355(regulation of transcription, DNA-dependent)	NA
circRNA2879	0	98.8429	113.533	57.6333	0	0	0	15.1038	13.9896	5.17539	0	0	1.72513	9.6978	down	-2.49095	0.237418	0.473334	no	chr13	34088239	34095900	-	2	circRNA	-	ENSBTAT00000038847	ZEB1	mRNA	chr13:34079912-34088238|chr13:34095900-34114898	zinc finger E-box binding homeobox 1 [Source:HGNC Symbol;Acc:HGNC:11642]	GO:0000122(negative regulation of transcription from RNA polymerase II promoter);GO:0003676(nucleic acid binding);GO:0003677(DNA binding);GO:0003682(chromatin binding);GO:0003700(sequence-specific DNA binding transcription factor activity);GO:0005515(protein binding);GO:0005634(nucleus);GO:0005667(transcription factor complex);GO:0005737(cytoplasm);GO:0006355(regulation of transcription, DNA-depe…	NA
circRNA585	147.233	172.683	167.001	657.338	471.273	713.85	8.78364	11.3738	8.86978	25.4431	29.7958	41.7567	32.3319	9.67573	up	1.74051	0.0398543	0.473334	yes	chr17	18472738	18498825	+	3	circRNA	-	ENSBTAT00000004658	SETD7	mRNA	chr17:18463395-18472737|chr17:18498825-18504998	SET domain containing (lysine methyltransferase) 7 [Source:HGNC Symbol;Acc:HGNC:30412]	GO:0002039(p53 binding);GO:0005515(protein binding);GO:0005694(chromosome);GO:0006355(regulation of transcription, DNA-dependent);GO:0016279(protein-lysine N-methyltransferase activity);GO:0018024(histone-lysine N-methyltransferase activity);GO:0018026(peptidyl-lysine monomethylation);GO:0018027(peptidyl-lysine dimethylation);GO:0034968(histone lysine methylation)	00310(Lysine degradation)
circRNA786	133	86.5	139	0	64.0833	0	10.9283	7.84696	10.1681	0	5.58032	0	1.86011	9.64777	down	-2.37481	0.0344396	0.473334	yes	chr15	64501429	64504627	+	2	circRNA	-	ENSBTAT00000033022	TCP11L1	mRNA	chr15:64498899-64501428|chr15:64504627-64506461	t-complex 11, testis-specific-like 1 [Source:HGNC Symbol;Acc:HGNC:25655]	GO:0005874(microtubule)	NA
circRNA2727	223.833	0	263.5	0	28	51.5	13.8855	0	14.5526	0	1.8408	3.13251	1.65777	9.47935	down	-2.51554	0.238324	0.473334	no	chr9	105575514	105589018	+	4	circRNA	-	ENSBTAT00000005065	FAM120B	mRNA	chr9:105570108-105575513|chr9:105589018-105595712	Bos taurus family with sequence similarity 120B (FAM120B), mRNA. [Source:RefSeq mRNA;Acc:NM_001102507]	GO:0005634(nucleus);GO:0006351(transcription, DNA-templated);GO:0006355(regulation of transcription, DNA-dependent);GO:0030154(cell differentiation)	NA
circRNA621	327	0	0	223.333	0	121.5	28.3656	0	0	12.5693	0	10.3341	7.63445	9.45521	down	-0.308584	0.871284	0.889652	no	chr17	60360095	60379109	-	3	circRNA	-	ENSBTAT00000050675	FBXW8	mRNA	chr17:60347338-60360094|chr17:60379109-60396002	F-box and WD repeat domain containing 8 [Source:HGNC Symbol;Acc:HGNC:13597]	GO:0005515(protein binding);GO:0005794(Golgi apparatus);GO:0007030(Golgi organization);GO:0019005(SCF ubiquitin ligase complex);GO:0031467(Cul7-RING ubiquitin ligase complex);GO:0048471(perinuclear region of cytoplasm);GO:0050775(positive regulation of dendrite morphogenesis);GO:0060712(spongiotrophoblast layer development);GO:0060716(labyrinthine layer blood vessel development)	NA
circRNA1949	124.752	51.7798	126.797	3917.22	2621.47	2074.71	11.9906	5.49465	10.8499	244.278	267.025	195.525	235.61	9.44506	up	4.64069	0.00813901	0.296735	yes	chr5	65833474	65835493	+	2	circRNA	-	ENSBTAT00000043649	MYBPC1	mRNA	chr5:65832489-65833473|chr5:65835493-65838915	Bos taurus myosin binding protein C, slow type (MYBPC1), mRNA. [Source:RefSeq mRNA;Acc:NM_001110773]	GO:0005515(protein binding);GO:0006936(muscle contraction);GO:0030016(myofibril);GO:0031432(titin binding)	NA
circRNA2536	126	0	127	128	60	0	14.863	0	13.3372	9.79621	7.50068	0	5.76563	9.40004	down	-0.70519	0.556035	0.6033	no	chr1	95939608	95940196	-	2	circRNA	-	ENSBTAT00000025816	FNDC3B	mRNA	chr1:95933325-95939607|chr1:95940196-95942869	fibronectin type III domain containing 3B [Source:HGNC Symbol;Acc:HGNC:24670]	GO:0005515(protein binding);GO:0005783(endoplasmic reticulum);GO:0045600(positive regulation of fat cell differentiation)	NA
circRNA2033	102.626	100.35	122.067	19.275	25	17.7833	8.90231	9.61053	9.42684	1.08481	2.29826	1.51254	1.63187	9.31323	down	-2.51276	0.000201113	0.133438	yes	chr4	12221496	12248422	+	3	circRNA	-	ENSBTAT00000020761	PPP1R9A	mRNA	chr4:12042367-12221495|chr4:12248422-12283926	protein phosphatase 1, regulatory subunit 9A [Source:HGNC Symbol;Acc:HGNC:14946]	GO:0005515(protein binding);GO:0005739(mitochondrion);GO:0006915(apoptotic process);GO:0006919(activation of cysteine-type endopeptidase activity involved in apoptotic process);GO:0007015(actin filament organization);GO:0019722(calcium-mediated signaling);GO:0030175(filopodium);GO:0030864(cortical actin cytoskeleton);GO:0043197(dendritic spine)	NA
circRNA4538	0	0	398.767	0	116.733	0	0	0	27.9182	0	9.72866	0	3.24289	9.30606	down	-1.52089	0.59019	0.636475	no	chr24	32807838	32857680	+	3	circRNA	-	ENSBTAT00000007419	OSBPL1A	mRNA	chr24:32767936-32807837|chr24:32857680-32877923	oxysterol binding protein-like 1A [Source:HGNC Symbol;Acc:HGNC:16398]	GO:0005515(protein binding);GO:0005543(phospholipid binding);GO:0005634(nucleus);GO:0005737(cytoplasm);GO:0005770(late endosome);GO:0006810(transport);GO:0006869(lipid transport);GO:0015485(cholesterol binding)	NA
circRNA2194	613	337.167	0	0	0	926.924	17.2758	10.4908	0	0	0	25.6136	8.53788	9.2555	down	-0.116434	0.946501	0.954145	no	chr3	67019329	67031128	-	8	circRNA	-	ENSBTAT00000039125	NEXN	mRNA	chr3:67011323-67019328|chr3:67031128-67053865	nexilin (F actin binding protein) [Source:HGNC Symbol;Acc:HGNC:29557]	GO:0005515(protein binding);GO:0008307(structural constituent of muscle);GO:0030334(regulation of cell migration);GO:0051015(actin filament binding);GO:0051493(regulation of cytoskeleton organization)	NA
circRNA2718	149	103	188.5	119	72.25	54.125	9.60679	7.33186	10.82	4.97796	4.93678	3.42168	4.44548	9.25289	down	-1.05757	0.0254932	0.473334	yes	chr9	96366290	96372005	+	3	circRNA	-	ENSBTAT00000045051	TULP4	mRNA	chr9:96342841-96366289|chr9:96372005-96380704	tubby like protein 4 [Source:HGNC Symbol;Acc:HGNC:15530]	GO:0005515(protein binding);GO:0005737(cytoplasm);GO:0016567(protein ubiquitination);GO:0035556(intracellular signal transduction)	NA
circRNA2972	0	215	422	0	269	0	0	10.7131	16.9561	0	12.8664	0	4.28879	9.22307	down	-1.10467	0.493993	0.545236	no	chr11	67687185	67708711	-	5	circRNA	-	ENSBTAT00000023441	GFPT1	mRNA	chr11:67685880-67687184|chr11:67708711-67711624	Bos taurus glutamine--fructose-6-phosphate transaminase 1 (GFPT1), mRNA. [Source:RefSeq mRNA;Acc:NM_001109961]	GO:0004360(glutamine-fructose-6-phosphate transaminase (isomerizing) activity);GO:0005975(carbohydrate metabolic process);GO:0008152(metabolic process);GO:0016051(carbohydrate biosynthetic process);GO:0030246(carbohydrate binding)	00250(Alanine, aspartate and glutamate metabolism);00520(Amino sugar and nucleotide sugar metabolism);01100(Metabolic pathways)
circRNA2245	453.983	426.076	562.95	0	0	228.043	8.78118	9.09883	9.6941	0	0	4.32494	1.44165	9.19137	down	-2.67256	0.0294211	0.473334	yes	chr3	104523997	104589631	+	9	circRNA	-	ENSBTAT00000060940	FOXJ3	mRNA	chr3:104499227-104523996|chr3:104589631-104599573	forkhead box J3 [Source:HGNC Symbol;Acc:HGNC:29178]	GO:0003677(DNA binding);GO:0003700(sequence-specific DNA binding transcription factor activity);GO:0005634(nucleus);GO:0006351(transcription, DNA-templated);GO:0006355(regulation of transcription, DNA-dependent);GO:0007389(pattern specification process);GO:0008301(DNA binding, bending);GO:0009790(embryo development);GO:0009888(tissue development);GO:0043565(sequence-specific DNA binding);GO:00458…	NA
circRNA794	175.667	0	201.167	313.867	0	0	13.5745	0	13.8393	15.7359	0	0	5.24531	9.13793	down	-0.800841	0.60616	0.65094	no	chr15	74859949	74870865	+	3	circRNA	-	ENSBTAT00000012522	ALKBH3	mRNA	chr15:74852871-74859948|chr15:74870865-74887819	Bos taurus alkB, alkylation repair homolog 3 (E. coli) (ALKBH3), mRNA. [Source:RefSeq mRNA;Acc:NM_001037602]	GO:0005515(protein binding);GO:0005634(nucleus);GO:0005737(cytoplasm);GO:0005739(mitochondrion);GO:0006281(DNA repair);GO:0006307(DNA dealkylation involved in DNA repair);GO:0006974(cellular response to DNA damage stimulus);GO:0008198(ferrous iron binding);GO:0008283(cell proliferation);GO:0016491(oxidoreductase activity);GO:0016706(oxidoreductase activity, acting on paired donors, with incorpora…	NA
circRNA993	81.75	57.5833	73.5	0	38.25	0	10.6076	8.24916	8.49063	0	5.25985	0	1.75328	9.11578	down	-2.37831	0.0367999	0.473334	yes	chr18	2807316	2809477	-	2	circRNA	-	ENSBTAT00000043232	P97BCNT2	mRNA	chr18:2802627-2807315|chr18:2809477-2812341	Bos taurus bucentaur-2 (BCNT2), mRNA. [Source:RefSeq mRNA;Acc:NM_001077919]	NA	NA
circRNA1592	161	140	129	59	17	15	10.2114	9.80327	7.28403	2.42785	1.14267	0.932822	1.50111	9.09955	down	-2.59976	0.00525846	0.242057	yes	chr28	33778532	33780851	-	3	circRNA	-	ENSBTAT00000017554	DLG5	mRNA	chr28:33760900-33778531|chr28:33780851-33792325	Bos taurus discs, large homolog 5 (Drosophila) (DLG5), mRNA. [Source:RefSeq mRNA;Acc:NM_001206088]	GO:0005515(protein binding);GO:0005622(intracellular);GO:0005913(cell-cell adherens junction);GO:0008013(beta-catenin binding);GO:0008092(cytoskeletal protein binding);GO:0042981(regulation of apoptotic process)	NA
circRNA3647	0	222	0	702.583	486.833	527	0	27.1626	0	50.5177	57.1778	57.2655	54.987	9.05419	up	2.60243	0.0306797	0.473334	yes	chr4	119432640	119435254	+	3	circRNA	-	ENSBTAT00000033330	DNAJB6	mRNA	chr4:119431769-119432639|chr4:119435254-119437117	Bos taurus DnaJ (Hsp40) homolog, subfamily B, member 6 (DNAJB6), mRNA. [Source:RefSeq mRNA;Acc:NM_174532]	GO:0001671(ATPase activator activity);GO:0003677(DNA binding);GO:0005515(protein binding);GO:0005634(nucleus);GO:0005737(cytoplasm);GO:0006457(protein folding);GO:0030018(Z disc);GO:0030036(actin cytoskeleton organization);GO:0030198(extracellular matrix organization);GO:0031072(heat shock protein binding);GO:0032781(positive regulation of ATPase activity);GO:0034504(protein localization to nucle…	NA
circRNA2186	1153.73	928.333	1179.5	1842.79	1304.25	1295.98	9.69742	8.6147	8.82619	10.0494	11.6179	10.6807	10.7826	9.0461	up	0.253343	0.0415903	0.473334	yes	chr3	52450215	52489942	+	3	circRNA	-	ENSBTAT00000014875	ZNF644	mRNA	chr3:52413212-52450214|chr3:52489942-52505980	Bos taurus zinc finger protein 644 (ZNF644), mRNA. [Source:RefSeq mRNA;Acc:NM_001082613]	GO:0003676(nucleic acid binding);GO:0046872(metal ion binding)	NA
circRNA495	466.542	0	485.95	332.5	372.667	0	14.0375	0	13.0171	6.49087	11.8832	0	6.12469	9.0182	down	-0.558202	0.638869	0.680771	no	chr10	47337932	47356363	-	7	circRNA	-	ENSBTAT00000061376	TLN2	mRNA	chr10:47325856-47337931|chr10:47356363-47364258	talin 2 [Source:HGNC Symbol;Acc:HGNC:15447]	GO:0001726(ruffle);GO:0003779(actin binding);GO:0005158(insulin receptor binding);GO:0005198(structural molecule activity);GO:0005200(structural constituent of cytoskeleton);GO:0005515(protein binding);GO:0005856(cytoskeleton);GO:0005916(fascia adherens);GO:0005925(focal adhesion);GO:0007016(cytoskeletal anchoring at plasma membrane);GO:0007155(cell adhesion);GO:0015629(actin cytoskeleton);GO:004…	04510(Focal adhesion)
circRNA4412	0	0	589.833	95	0	0	0	0	27.0295	3.17264	0	0	1.05755	9.00982	down	-3.09078	0.471008	0.522756	no	chr19	28708549	28721008	-	4	circRNA	-	ENSBTAT00000028188	MYH10	mRNA	chr19:28706850-28708548|chr19:28721008-28723568	Bos taurus myosin, heavy chain 10, non-muscle (MYH10), mRNA. [Source:RefSeq mRNA;Acc:NM_174834]	GO:0000146(microfilament motor activity);GO:0000166(nucleotide binding);GO:0000281(mitotic cytokinesis);GO:0001701(in utero embryonic development);GO:0001725(stress fiber);GO:0001764(neuron migration);GO:0001778(plasma membrane repair);GO:0003774(motor activity);GO:0003779(actin binding);GO:0005515(protein binding);GO:0005516(calmodulin binding);GO:0005524(ATP binding);GO:0005737(cytoplasm);GO:00…	04530(Tight junction);05416(Viral myocarditis)
circRNA1543	301	0	0	149.333	55	0	27.0132	0	0	8.69519	5.23102	0	4.64207	9.0044	down	-0.955862	0.681199	0.719675	no	chr21	66688070	66699982	+	2	circRNA	-	ENSBTAT00000012242	EVL	mRNA	chr21:66676153-66688069|chr21:66699982-66721346	Enah/Vasp-like [Source:HGNC Symbol;Acc:HGNC:20234]	GO:0003779(actin binding);GO:0005515(protein binding);GO:0005522(profilin binding);GO:0005737(cytoplasm);GO:0005856(cytoskeleton);GO:0005925(focal adhesion);GO:0008154(actin polymerization or depolymerization);GO:0017124(SH3 domain binding);GO:0030027(lamellipodium);GO:0051289(protein homotetramerization)	NA
circRNA577	254.958	255.367	324.125	206.813	0	0	8.3401	9.22256	9.43929	4.38926	0	0	1.46309	9.00065	down	-2.62101	0.0303907	0.473334	yes	chr17	12923357	12953417	-	3	circRNA	-	ENSBTAT00000003668	SMAD1	mRNA	chr17:12918180-12923356|None	Bos taurus SMAD family member 1 (SMAD1), mRNA. [Source:RefSeq mRNA;Acc:NM_001076223]	GO:0000165(MAPK cascade);GO:0000979(RNA polymerase II core promoter sequence-specific DNA binding);GO:0001657(ureteric bud development);GO:0001710(mesodermal cell fate commitment);GO:0002051(osteoblast fate commitment);GO:0003677(DNA binding);GO:0003700(sequence-specific DNA binding transcription factor activity);GO:0005515(protein binding);GO:0005622(intracellular);GO:0005634(nucleus);GO:0005637…	04350(TGF-beta signaling pathway)
circRNA329	135	0	142	1085.06	918.008	1178.67	13.8749	0	12.993	72.354	99.9901	118.778	97.0408	8.95597	up	3.43767	0.0151381	0.37147	yes	chr11	26412257	26416841	+	3	circRNA	-	ENSBTAT00000046197	PPM1B	mRNA	chr11:26403527-26412256|chr11:26416841-26425488	Bos taurus protein phosphatase, Mg2+/Mn2+ dependent, 1B (PPM1B), mRNA. [Source:RefSeq mRNA;Acc:NM_174430]	GO:0000287(magnesium ion binding);GO:0003824(catalytic activity);GO:0004721(phosphoprotein phosphatase activity);GO:0004722(protein serine/threonine phosphatase activity);GO:0005515(protein binding);GO:0005737(cytoplasm);GO:0005829(cytosol);GO:0006470(protein dephosphorylation);GO:0006499(N-terminal protein myristoylation);GO:0016020(membrane);GO:0016787(hydrolase activity);GO:0030145(manganese i…	04010(MAPK signaling pathway)
circRNA3563	0	258.51	0	185.5	124.917	133.733	0	26.8518	0	11.3232	12.4551	12.3367	12.0383	8.95059	up	0.42758	0.763101	0.792085	no	chr5	29282512	29328431	-	3	circRNA	-	ENSBTAT00000024135	ATF1	mRNA	chr5:29279119-29282511|chr5:29328431-29336434	Bos taurus activating transcription factor 1 (ATF1), mRNA. [Source:RefSeq mRNA;Acc:NM_001075289]	GO:0003677(DNA binding);GO:0003700(sequence-specific DNA binding transcription factor activity);GO:0005515(protein binding);GO:0005634(nucleus);GO:0005667(transcription factor complex);GO:0006351(transcription, DNA-templated);GO:0006355(regulation of transcription, DNA-dependent);GO:0043565(sequence-specific DNA binding)	NA
circRNA1033	311.75	208.077	309.5	113.75	71	71.5	10.2409	7.5464	9.0514	2.42435	2.47174	2.30296	2.39968	8.94623	down	-1.89843	0.0136016	0.350323	yes	chr18	43288623	43299785	-	10	circRNA	-	ENSBTAT00000055233	ANKRD27	mRNA	chr18:43287509-43288622|chr18:43299785-43300688	ankyrin repeat domain 27 (VPS9 domain) [Source:HGNC Symbol;Acc:HGNC:25310]	GO:0005085(guanyl-nucleotide exchange factor activity);GO:0005515(protein binding);GO:0005764(lysosome);GO:0005769(early endosome);GO:0045022(early endosome to late endosome transport)	NA
circRNA2381	236.5	134	276	159.111	57	46	10.0614	6.29387	10.4535	4.39179	2.5699	1.91883	2.96017	8.93626	down	-1.59399	0.0269494	0.473334	yes	chr2	92120815	92126362	-	3	circRNA	-	ENSBTAT00000014638	RAPH1	mRNA	chr2:92095801-92120814|None	Ras association (RalGDS/AF-6) and pleckstrin homology domains 1 [Source:HGNC Symbol;Acc:HGNC:14436]	GO:0005515(protein binding);GO:0005543(phospholipid binding);GO:0007165(signal transduction);GO:0031252(cell leading edge);GO:0048675(axon extension)	NA
circRNA1560	190.167	170.333	0	0	0	47.3333	13.4592	13.3098	0	0	0	3.28476	1.09492	8.92301	down	-3.02671	0.216958	0.473334	no	chr28	8040042	8055875	-	5	circRNA	-	ENSBTAT00000061477	ARID4B	mRNA	chr28:8029814-8040041|chr28:8055875-8109660	AT rich interactive domain 4B (RBP1-like) [Source:HGNC Symbol;Acc:HGNC:15550]	GO:0003677(DNA binding);GO:0005515(protein binding);GO:0005622(intracellular);GO:0005634(nucleus);GO:0006349(regulation of gene expression by genetic imprinting);GO:0034773(histone H4-K20 trimethylation);GO:0036124(histone H3-K9 trimethylation)	NA
circRNA4390	0	0	464.333	218.833	0	73	0	0	26.7083	9.17315	0	4.6245	4.59922	8.90277	down	-0.952866	0.682543	0.720919	no	chr14	83713558	83745390	+	3	circRNA	-	ENSBTAT00000020394	DEPTOR	mRNA	chr14:83684835-83713557|chr14:83745390-83771398	Bos taurus DEP domain containing MTOR-interacting protein (DEPTOR), mRNA. [Source:RefSeq mRNA;Acc:NM_001102312]	GO:0005515(protein binding);GO:0005622(intracellular);GO:0006469(negative regulation of protein kinase activity);GO:0032007(negative regulation of TOR signaling);GO:0035556(intracellular signal transduction);GO:0045792(negative regulation of cell size);GO:2001236(regulation of extrinsic apoptotic signaling pathway)	NA
circRNA1946	765.097	408.903	835.351	15917.6	10271.3	8175.14	10.3999	6.13649	10.109	140.38	147.963	108.958	132.434	8.8818	up	3.89827	0.00853372	0.29756	yes	chr5	65793625	65835493	+	16	circRNA	-	ENSBTAT00000043649	MYBPC1	mRNA	chr5:65791824-65793624|chr5:65835493-65838915	Bos taurus myosin binding protein C, slow type (MYBPC1), mRNA. [Source:RefSeq mRNA;Acc:NM_001110773]	GO:0005515(protein binding);GO:0006936(muscle contraction);GO:0030016(myofibril);GO:0031432(titin binding)	NA
circRNA1529	275.5	0	0	63	28	0	26.3174	0	0	3.90458	2.83461	0	2.2464	8.77247	down	-1.96537	0.535348	0.584323	no	chr21	57860002	57879042	+	2	circRNA	-	ENSBTAT00000013748	RIN3	mRNA	chr21:57859188-57860001|chr21:57879042-57911240	Ras and Rab interactor 3 [Source:HGNC Symbol;Acc:HGNC:18751]	GO:0005515(protein binding);GO:0005769(early endosome);GO:0007165(signal transduction);GO:0017112(Rab guanyl-nucleotide exchange factor activity);GO:0017137(Rab GTPase binding);GO:0031410(cytoplasmic vesicle)	NA
circRNA749	530.667	230.917	486.458	975.733	684.529	711.479	11.4523	5.50191	9.34637	13.6621	15.6559	15.0551	14.791	8.76687	up	0.75459	0.0619663	0.473334	no	chr15	29767150	29780854	+	8	circRNA	-	ENSBTAT00000008799	ARCN1	mRNA	chr15:29754617-29767149|chr15:29780854-29782507	Bos taurus archain 1 (ARCN1), mRNA. [Source:RefSeq mRNA;Acc:NM_001195013]	GO:0000139(Golgi membrane);GO:0005515(protein binding);GO:0005737(cytoplasm);GO:0005783(endoplasmic reticulum);GO:0005794(Golgi apparatus);GO:0006810(transport);GO:0006886(intracellular protein transport);GO:0006890(retrograde vesicle-mediated transport, Golgi to ER);GO:0006891(intra-Golgi vesicle-mediated transport);GO:0008344(adult locomotory behavior);GO:0015031(protein transport);GO:0016020(m…	NA
circRNA1842	208.619	227.906	242.167	110	51.4667	61.2667	8.05044	9.7097	8.31964	2.75405	2.10478	2.31814	2.39232	8.69326	down	-1.86149	0.00294547	0.209232	yes	chr6	85079433	85096514	-	9	circRNA	-	ENSBTAT00000008985	UBA6	mRNA	chr6:85074203-85079432|chr6:85096514-85098908	Bos taurus ubiquitin-like modifier activating enzyme 6 (UBA6), mRNA. [Source:RefSeq mRNA;Acc:NM_001083438]	GO:0003824(catalytic activity);GO:0005515(protein binding);GO:0005524(ATP binding);GO:0005737(cytoplasm);GO:0006464(cellular protein modification process);GO:0006511(ubiquitin-dependent protein catabolic process);GO:0008641(small protein activating enzyme activity);GO:0019780(FAT10 activating enzyme activity)	04120(Ubiquitin mediated proteolysis)
circRNA259	1023.92	0	0	397	0	0	26.0722	0	0	6.55867	0	0	2.18622	8.69072	down	-1.99103	0.535927	0.584857	no	chr12	79437208	79483260	-	9	circRNA	-	ENSBTAT00000026195	STK24	mRNA	chr12:79433141-79437207|chr12:79483260-79483787	Bos taurus serine/threonine kinase 24 (STK24), mRNA. [Source:RefSeq mRNA;Acc:NM_001099950]	GO:0000166(nucleotide binding);GO:0004672(protein kinase activity);GO:0004674(protein serine/threonine kinase activity);GO:0004713(protein tyrosine kinase activity);GO:0005515(protein binding);GO:0005524(ATP binding);GO:0005634(nucleus);GO:0005737(cytoplasm);GO:0006468(protein phosphorylation);GO:0008631(intrinsic apoptotic signaling pathway in response to oxidative stress);GO:0016772(transferase…	NA
circRNA1100	76.8333	92.4167	90.0833	168.893	74.1667	96.2611	7.71839	10.2497	8.0565	11.0078	7.89587	9.48153	9.46174	8.67488	up	0.125262	0.547882	0.595649	no	chr26	44635273	44644394	-	2	circRNA	-	ENSBTAT00000017243	FAM53B	mRNA	chr26:44621291-44635272|chr26:44644394-44693637	family with sequence similarity 53, member B [Source:HGNC Symbol;Acc:HGNC:28968]	NA	NA
circRNA1667	533.7	0	702	0	0	496.244	11.8293	0	13.8524	0	0	10.7847	3.5949	8.56057	down	-1.25176	0.428376	0.479416	no	chr7	4277195	4281768	-	10	circRNA	-	ENSBTAT00000027868	UPF1	mRNA	chr7:4274213-4277194|chr7:4281768-4282888	UPF1 regulator of nonsense transcripts homolog (yeast) [Source:HGNC Symbol;Acc:HGNC:9962]	GO:0000184(nuclear-transcribed mRNA catabolic process, nonsense-mediated decay);GO:0000785(chromatin);GO:0003677(DNA binding);GO:0003682(chromatin binding);GO:0004004(ATP-dependent RNA helicase activity);GO:0004386(helicase activity);GO:0005515(protein binding);GO:0005524(ATP binding);GO:0005634(nucleus);GO:0005737(cytoplasm);GO:0006260(DNA replication);GO:0006281(DNA repair);GO:0008270(zinc ion …	03013(RNA transport);03015(mRNA surveillance pathway)
circRNA2077	627.056	0	0	993.594	0	0	25.6602	0	0	26.3801	0	0	8.79337	8.55341	up	0.0399164	0.985331	0.987603	no	chr4	68935808	69025591	+	6	circRNA	-	ENSBTAT00000001374	HIBADH	mRNA	chr4:68926690-68935807|chr4:69025591-69033420	Bos taurus 3-hydroxyisobutyrate dehydrogenase (HIBADH), mRNA. [Source:RefSeq mRNA;Acc:NM_001046106]	GO:0004616(phosphogluconate dehydrogenase (decarboxylating) activity);GO:0005739(mitochondrion);GO:0006098(pentose-phosphate shunt);GO:0006574(valine catabolic process);GO:0008442(3-hydroxyisobutyrate dehydrogenase activity);GO:0009083(branched-chain amino acid catabolic process);GO:0016491(oxidoreductase activity);GO:0016616(oxidoreductase activity, acting on the CH-OH group of donors, NAD or NA…	00280(Valine, leucine and isoleucine degradation);01100(Metabolic pathways)
circRNA642	218.75	0	215	0	0	981.369	13.6791	0	11.9694	0	0	60.1717	20.0572	8.5495	up	1.23021	0.62706	0.670389	no	chr16	1438263	1439290	+	2	circRNA	-	ENSBTAT00000023068	ZC3H11A	mRNA	chr16:1436413-1438262|chr16:1439290-1439718	zinc finger CCCH-type containing 11A [Source:HGNC Symbol;Acc:HGNC:29093]	GO:0000346(transcription export complex);GO:0005515(protein binding);GO:0016973(poly(A)+ mRNA export from nucleus);GO:0046872(metal ion binding)	NA
circRNA1128	280.5	188	262.2	223	126.583	187.7	9.93763	7.35349	8.27004	5.12587	4.7527	6.52025	5.46628	8.52039	down	-0.64036	0.0351309	0.473334	yes	chr27	36575382	36584201	-	6	circRNA	-	ENSBTAT00000005242	KAT6A	mRNA	chr27:36556001-36575381|chr27:36584201-36635449	K(lysine) acetyltransferase 6A [Source:HGNC Symbol;Acc:HGNC:13013]	GO:0000786(nucleosome);GO:0003007(heart morphogenesis);GO:0003677(DNA binding);GO:0003682(chromatin binding);GO:0004402(histone acetyltransferase activity);GO:0005515(protein binding);GO:0005634(nucleus);GO:0006334(nucleosome assembly);GO:0006355(regulation of transcription, DNA-dependent);GO:0006473(protein acetylation);GO:0008134(transcription factor binding);GO:0016407(acetyltransferase activi…	NA
circRNA3345	0	189	327	92	37	36	0	10.5832	14.7653	3.02741	1.98878	1.79029	2.26883	8.44951	down	-1.89692	0.294405	0.473334	no	chr25	36352909	36354029	+	3	circRNA	-	ENSBTAT00000037233	EPHB4	mRNA	chr25:36351622-36352908|chr25:36354029-36354713	Bos taurus EPH receptor B4 (EPHB4), mRNA. [Source:RefSeq mRNA;Acc:NM_001206268]	GO:0000166(nucleotide binding);GO:0002042(cell migration involved in sprouting angiogenesis);GO:0004672(protein kinase activity);GO:0004713(protein tyrosine kinase activity);GO:0004714(transmembrane receptor protein tyrosine kinase activity);GO:0005003(ephrin receptor activity);GO:0005515(protein binding);GO:0005524(ATP binding);GO:0005887(integral to plasma membrane);GO:0006468(protein phosphory…	04360(Axon guidance)
circRNA1381	147	116.5	0	735.833	728.333	373.583	13.3463	11.6777	0	43.3448	70.0792	33.257	48.8937	8.34134	up	2.5513	0.0518142	0.473334	no	chr23	19202022	19215048	-	3	circRNA	-	ENSBTAT00000013537	CLIC5	mRNA	chr23:19173811-19202021|chr23:19215048-19332500	chloride intracellular channel 5 [Source:HGNC Symbol;Acc:HGNC:13517]	GO:0002021(response to dietary excess);GO:0002024(diet induced thermogenesis);GO:0005247(voltage-gated chloride channel activity);GO:0005515(protein binding);GO:0006821(chloride transport);GO:0007605(sensory perception of sound);GO:0008104(protein localization);GO:0015629(actin cytoskeleton);GO:0016020(membrane);GO:0032420(stereocilium);GO:0050885(neuromuscular process controlling balance);GO:006…	NA
circRNA1159	120.033	0	153.933	144.66	0	90.6667	11.6813	0	13.3366	9.13379	0	8.65141	5.9284	8.33931	down	-0.492285	0.666017	0.705415	no	chr24	32807838	32829091	+	2	circRNA	-	ENSBTAT00000007419	OSBPL1A	mRNA	chr24:32767936-32807837|chr24:32829091-32857604	oxysterol binding protein-like 1A [Source:HGNC Symbol;Acc:HGNC:16398]	GO:0005515(protein binding);GO:0005543(phospholipid binding);GO:0005634(nucleus);GO:0005737(cytoplasm);GO:0005770(late endosome);GO:0006810(transport);GO:0006869(lipid transport);GO:0015485(cholesterol binding)	NA
circRNA4666	0	0	291.667	0	0	459.306	0	0	24.8046	0	0	43.0203	14.3401	8.26821	up	0.794407	0.736701	0.768492	no	chr20	25427951	25462348	-	3	circRNA	-	ENSBTAT00000047463	NDUFS4	mRNA	chr20:25407906-25427950|chr20:25462348-25523265	Bos taurus NADH dehydrogenase (ubiquinone) Fe-S protein 4, 18kDa (NADH-coenzyme Q reductase) (NDUFS4), mRNA. [Source:RefSeq mRNA;Acc:NM_175800]	GO:0001932(regulation of protein phosphorylation);GO:0005739(mitochondrion);GO:0005743(mitochondrial inner membrane);GO:0005747(mitochondrial respiratory chain complex I);GO:0007420(brain development);GO:0008137(NADH dehydrogenase (ubiquinone) activity);GO:0016020(membrane);GO:0016651(oxidoreductase activity, acting on NAD(P)H);GO:0019933(cAMP-mediated signaling);GO:0022900(electron transport cha…	00190(Oxidative phosphorylation);01100(Metabolic pathways);05010(Alzheimer's disease);05012(Parkinson's disease);05016(Huntington's disease)
circRNA1140	291.981	274.131	359.832	670.872	0	0	7.91359	8.20282	8.68247	11.797	0	0	3.93234	8.26629	down	-1.07185	0.385288	0.473334	no	chr24	1159470	1251215	-	11	circRNA	-	ENSBTAT00000010477	ATP9B	mRNA	chr24:1149429-1159469|chr24:1251215-1264980	Bos taurus ATPase, class II, type 9B (ATP9B), mRNA. [Source:RefSeq mRNA;Acc:NM_001080255]	GO:0000166(nucleotide binding);GO:0000287(magnesium ion binding);GO:0004012(phospholipid-translocating ATPase activity);GO:0005524(ATP binding);GO:0005794(Golgi apparatus);GO:0005802(trans-Golgi network);GO:0006812(cation transport);GO:0015914(phospholipid transport);GO:0016020(membrane);GO:0016021(integral to membrane);GO:0016787(hydrolase activity);GO:0019829(cation-transporting ATPase activity…	NA
circRNA1197	155.95	0	157.65	111.292	39.6	26.6333	13.0201	0	11.7179	6.02845	3.5038	2.18025	3.90417	8.246	down	-1.07868	0.406175	0.473334	no	chr24	55101375	55115884	-	3	circRNA	-	ENSBTAT00000031006	TCF7L2	mRNA	chr24:55091544-55101374|chr24:55115884-55161299	Bos taurus transcription factor 4 (TCF4), mRNA. [Source:RefSeq mRNA;Acc:NM_001034621]	GO:0000122(negative regulation of transcription from RNA polymerase II promoter);GO:0000978(RNA polymerase II core promoter proximal region sequence-specific DNA binding);GO:0001011(sequence-specific DNA binding RNA polymerase recruiting transcription factor activity);GO:0001077(RNA polymerase II core promoter proximal region sequence-specific DNA binding transcription factor activity involved in…	NA
circRNA1097	237.5	248.571	262.5	202.867	157	0	7.87657	9.10144	7.75046	4.36513	5.51807	0	3.2944	8.24282	down	-1.32312	0.0904139	0.473334	no	chr26	43074082	43084914	-	4	circRNA	-	ENSBTAT00000032750	ENSBTAG00000023846	mRNA	chr26:43068747-43074081|chr26:43084914-43086467	Uncharacterized protein [Source:UniProtKB/TrEMBL;Acc:F1MIU1]	NA	NA
circRNA391	225.5	0	0	344	0	0	24.7268	0	0	24.4733	0	0	8.15776	8.24225	down	-0.0148663	0.994535	0.995302	no	chr11	92310696	92319668	-	4	circRNA	-	ENSBTAT00000016033	GGTA1	mRNA	chr11:92302906-92310695|chr11:92319668-92330357	Bos taurus alpha-galactosyltransferase 1 (glycoprotein) (GGTA1), mRNA. [Source:RefSeq mRNA;Acc:NM_177511]	GO:0005794(Golgi apparatus);GO:0005975(carbohydrate metabolic process);GO:0006486(protein glycosylation);GO:0016020(membrane);GO:0016021(integral to membrane);GO:0016740(transferase activity);GO:0016757(transferase activity, transferring glycosyl groups);GO:0016758(transferase activity, transferring hexosyl groups);GO:0032580(Golgi cisterna membrane);GO:0046872(metal ion binding);GO:0047276(N-ace…	00601(Glycosphingolipid biosynthesis - lacto and neolacto series)
circRNA4363	0	0	377	737.946	352.667	343.917	0	0	24.7095	35.2482	27.5155	24.8257	29.1965	8.23651	up	1.82569	0.112369	0.473334	no	chr14	28794206	28818917	-	8	circRNA	-	ENSBTAT00000021267	ASPH	mRNA	chr14:28763604-28794205|chr14:28818917-28823648	Bos taurus aspartate beta-hydroxylase (ASPH), mRNA. [Source:RefSeq mRNA;Acc:NM_174757]	GO:0004597(peptide-aspartate beta-dioxygenase activity);GO:0005515(protein binding);GO:0005737(cytoplasm);GO:0005783(endoplasmic reticulum);GO:0005789(endoplasmic reticulum membrane);GO:0005886(plasma membrane);GO:0007389(pattern specification process);GO:0008285(negative regulation of cell proliferation);GO:0010524(positive regulation of calcium ion transport into cytosol);GO:0016020(membrane);G…	NA
circRNA2022	219.983	0	0	146.983	0	0	24.3794	0	0	10.5685	0	0	3.52284	8.12646	down	-1.20589	0.642453	0.684142	no	chr4	4620426	4658995	+	2	circRNA	-	ENSBTAT00000032665	COBL	mRNA	chr4:4615219-4620425|chr4:4658995-4712230	Cordon-bleu homolog (Mouse); Uncharacterized protein [Source:UniProtKB/TrEMBL;Acc:A0JNG1]	GO:0000578(embryonic axis specification);GO:0001726(ruffle);GO:0001757(somite specification);GO:0001843(neural tube closure);GO:0001889(liver development);GO:0003785(actin monomer binding);GO:0005515(protein binding);GO:0005884(actin filament);GO:0005938(cell cortex);GO:0016020(membrane);GO:0030041(actin filament polymerization);GO:0030424(axon);GO:0030425(dendrite);GO:0030903(notochord developme…	NA
circRNA1590	242.5	0	0	370.333	344.033	0	24.2823	0	0	24.0594	36.5084	0	20.1893	8.09411	up	1.31864	0.422211	0.473334	no	chr28	30153981	30155989	+	2	circRNA	-	ENSBTAT00000061210	VCL	mRNA	chr28:30152508-30153980|chr28:30155989-30159102	Bos taurus vinculin (VCL), mRNA. [Source:RefSeq mRNA;Acc:NM_001191370]	GO:0002009(morphogenesis of an epithelium);GO:0002162(dystroglycan binding);GO:0003779(actin binding);GO:0005198(structural molecule activity);GO:0005515(protein binding);GO:0005886(plasma membrane);GO:0005911(cell-cell junction);GO:0005912(adherens junction);GO:0005913(cell-cell adherens junction);GO:0005916(fascia adherens);GO:0005925(focal adhesion);GO:0007155(cell adhesion);GO:0015629(actin c…	04510(Focal adhesion);04520(Adherens junction);04670(Leukocyte transendothelial migration);04810(Regulation of actin cytoskeleton);05100(Bacterial invasion of epithelial cells);05146(Amoebiasis)
circRNA176	96.6345	102.192	116.333	90.269	62.3333	67.9693	7.44886	8.69678	7.98337	4.5145	5.09204	5.13713	4.91456	8.043	down	-0.710673	0.0041504	0.221714	yes	chr13	77981136	77996243	-	3	circRNA	-	ENSBTAT00000000301	STAU1	mRNA	chr13:77969347-77981135|chr13:77996243-77998459	staufen double-stranded RNA binding protein 1 [Source:HGNC Symbol;Acc:HGNC:11370]	GO:0003723(RNA binding);GO:0005515(protein binding);GO:0005737(cytoplasm);GO:0008298(intracellular mRNA localization);GO:0030529(ribonucleoprotein complex)	NA
circRNA1134	225.75	0	213.5	263.583	0	39.5	13.0673	0	11.0022	9.89891	0	2.24184	4.04692	8.02315	down	-0.987345	0.478042	0.529703	no	chr27	38559535	38581816	+	5	circRNA	-	ENSBTAT00000039724	PSD3	mRNA	chr27:38489810-38559534|chr27:38581816-38672462	pleckstrin and Sec7 domain containing 3 [Source:HGNC Symbol;Acc:HGNC:19093]	GO:0005086(ARF guanyl-nucleotide exchange factor activity);GO:0005515(protein binding);GO:0005543(phospholipid binding);GO:0016020(membrane);GO:0032012(regulation of ARF protein signal transduction)	04144(Endocytosis)
circRNA3483	0	110.5	207.5	133.618	65.5	46.5	0	9.54561	14.4544	6.78317	5.4314	3.56746	5.26067	7.99999	down	-0.60475	0.587802	0.634346	no	chr7	12454285	12455229	-	2	circRNA	-	ENSBTAT00000029086	CD97	mRNA	chr7:12453311-12454284|chr7:12455229-12455637	Bos taurus CD97 molecule (CD97), mRNA. [Source:RefSeq mRNA;Acc:NM_176661]	GO:0004888(transmembrane signaling receptor activity);GO:0004930(G-protein coupled receptor activity);GO:0005509(calcium ion binding);GO:0005515(protein binding);GO:0005886(plasma membrane);GO:0007166(cell surface receptor signaling pathway);GO:0007186(G-protein coupled receptor signaling pathway);GO:0007218(neuropeptide signaling pathway);GO:0016020(membrane);GO:0016021(integral to membrane)	NA
circRNA1093	485.075	0	554.324	316.496	0	0	11.8757	0	12.082	5.02727	0	0	1.67576	7.98593	down	-2.25265	0.251294	0.473334	no	chr26	42079356	42196153	-	10	circRNA	-	ENSBTAT00000004132	ATE1	mRNA	chr26:42042026-42079355|chr26:42196153-42198747	arginyltransferase 1 [Source:HGNC Symbol;Acc:HGNC:782]	GO:0004057(arginyltransferase activity);GO:0005515(protein binding);GO:0005634(nucleus);GO:0005737(cytoplasm);GO:0016598(protein arginylation);GO:0016740(transferase activity);GO:0016746(transferase activity, transferring acyl groups)	NA
circRNA1195	125.267	81.9833	123.317	121.758	0	39.65	9.11446	6.58576	7.98806	5.74783	0	2.82871	2.85885	7.89609	down	-1.46571	0.0763075	0.473334	no	chr24	55084615	55091544	-	4	circRNA	-	ENSBTAT00000031006	TCF7L2	mRNA	chr24:55063239-55084614|chr24:55091544-55101374	Bos taurus transcription factor 4 (TCF4), mRNA. [Source:RefSeq mRNA;Acc:NM_001034621]	GO:0000122(negative regulation of transcription from RNA polymerase II promoter);GO:0000978(RNA polymerase II core promoter proximal region sequence-specific DNA binding);GO:0001011(sequence-specific DNA binding RNA polymerase recruiting transcription factor activity);GO:0001077(RNA polymerase II core promoter proximal region sequence-specific DNA binding transcription factor activity involved in…	NA
circRNA1926	131.333	0	150	406.917	191	0	11.7189	0	11.916	23.5576	18.0618	0	13.8732	7.87831	up	0.816338	0.512597	0.56328	no	chr5	45361526	45364961	-	4	circRNA	-	ENSBTAT00000011803	RAP1B	mRNA	chr5:45359556-45361525|chr5:45364961-45399004	Bos taurus RAP1B, member of RAS oncogene family (RAP1B), mRNA. [Source:RefSeq mRNA;Acc:NM_175824]	GO:0000166(nucleotide binding);GO:0003924(GTPase activity);GO:0005515(protein binding);GO:0005525(GTP binding);GO:0005622(intracellular);GO:0005737(cytoplasm);GO:0005811(lipid particle);GO:0005829(cytosol);GO:0005886(plasma membrane);GO:0005911(cell-cell junction);GO:0006184(GTP catabolic process);GO:0006886(intracellular protein transport);GO:0006913(nucleocytoplasmic transport);GO:0007165(signa…	04010(MAPK signaling pathway);04062(Chemokine signaling pathway);04510(Focal adhesion);04670(Leukocyte transendothelial migration);04720(Long-term potentiation);04722(Neurotrophin signaling pathway);04972(Pancreatic secretion);05211(Renal cell carcinoma)
circRNA972	129	90	126.5	98	0	0	8.92722	6.87629	7.79366	4.40013	0	0	1.46671	7.86572	down	-2.423	0.0345525	0.473334	yes	chr19	50556243	50559098	-	4	circRNA	-	ENSBTAT00000020456	FN3KRP	mRNA	chr19:50556025-50556242|chr19:50559098-50562824	Bos taurus fructosamine 3 kinase related protein (FN3KRP), mRNA. [Source:RefSeq mRNA;Acc:NM_001076399]	GO:0016301(kinase activity);GO:0016310(phosphorylation);GO:0016772(transferase activity, transferring phosphorus-containing groups)	NA
circRNA5293	0	0	243	0	134	0	0	0	23.5561	0	15.4629	0	5.15431	7.85204	down	-0.607288	0.790335	0.816437	no	chr1	65277676	65292071	+	2	circRNA	-	ENSBTAT00000056446	GSK3B	mRNA	chr1:65275006-65277675|chr1:65292071-65292379	Bos taurus glycogen synthase kinase 3 beta (GSK3B), mRNA. [Source:RefSeq mRNA;Acc:NM_001101310]	GO:0000166(nucleotide binding);GO:0004672(protein kinase activity);GO:0004674(protein serine/threonine kinase activity);GO:0004713(protein tyrosine kinase activity);GO:0005524(ATP binding);GO:0006468(protein phosphorylation);GO:0016772(transferase activity, transferring phosphorus-containing groups)	04012(ErbB signaling pathway);04062(Chemokine signaling pathway);04110(Cell cycle);04310(Wnt signaling pathway);04340(Hedgehog signaling pathway);04360(Axon guidance);04510(Focal adhesion);04660(T cell receptor signaling pathway);04662(B cell receptor signaling pathway);04722(Neurotrophin signaling pathway);04910(Insulin signaling pathway);04916(Melanogenesis);05010(Alzheimer's disease);05160(Hep…
circRNA1948	191.28	0	195.202	5408.23	3593.9	2848.29	12.3073	0	11.1815	225.768	245.061	179.691	216.84	7.82961	up	4.79155	0.00669931	0.270915	yes	chr5	65832330	65835493	+	3	circRNA	-	ENSBTAT00000043649	MYBPC1	mRNA	chr5:65829280-65832329|chr5:65835493-65838915	Bos taurus myosin binding protein C, slow type (MYBPC1), mRNA. [Source:RefSeq mRNA;Acc:NM_001110773]	GO:0005515(protein binding);GO:0006936(muscle contraction);GO:0030016(myofibril);GO:0031432(titin binding)	NA
circRNA2464	469.833	0	0	234.333	0	0	23.4852	0	0	7.59973	0	0	2.53324	7.82841	down	-1.62773	0.575681	0.622328	no	chr1	10085617	10104454	-	6	circRNA	-	ENSBTAT00000000795	JAM2	mRNA	chr1:10083725-10085616|chr1:10104454-10105511	Bos taurus junctional adhesion molecule 2 (JAM2), mRNA. [Source:RefSeq mRNA;Acc:NM_001083736]	GO:0005515(protein binding);GO:0007162(negative regulation of cell adhesion);GO:0046982(protein heterodimerization activity)	04514(Cell adhesion molecules (CAMs));04530(Tight junction);04670(Leukocyte transendothelial migration)
circRNA2728	108	86	133	135	70	44	7.82158	6.87629	8.57525	6.34333	5.37258	3.12445	4.94679	7.75771	down	-0.649139	0.0791338	0.473334	no	chr8	748918	751800	+	2	circRNA	-	ENSBTAT00000001432	PALLD	mRNA	chr8:734455-748917|chr8:751800-902693	palladin, cytoskeletal associated protein [Source:HGNC Symbol;Acc:HGNC:17068]	GO:0005515(protein binding);GO:0005634(nucleus);GO:0005884(actin filament)	NA
circRNA3620	0	358.5	0	460.536	0	0	0	23.2123	0	17.5235	0	0	5.84117	7.73745	down	-0.405599	0.855136	0.875289	no	chr4	68787459	68806285	-	4	circRNA	-	ENSBTAT00000033663	TAX1BP1	mRNA	chr4:68777620-68787458|chr4:68806285-68809969	Bos taurus Tax1 (human T-cell leukemia virus type I) binding protein 1 (TAX1BP1), mRNA. [Source:RefSeq mRNA;Acc:NM_001046409]	GO:0005515(protein binding);GO:0006915(apoptotic process);GO:0019900(kinase binding);GO:0032088(negative regulation of NF-kappaB transcription factor activity)	NA
circRNA1499	70.6667	69.8333	90	288.333	216.75	170.917	7.19171	7.84631	8.15426	19.0382	23.3771	17.055	19.8234	7.73076	up	1.35852	0.0210011	0.441125	yes	chr21	25411060	25418413	-	3	circRNA	-	ENSBTAT00000017175	TM6SF1	mRNA	chr21:25408720-25411059|chr21:25418413-25424065	transmembrane 6 superfamily member 1 [Source:HGNC Symbol;Acc:HGNC:11860]	NA	NA
circRNA263	444.65	0	0	166.809	0	0	23.0784	0	0	5.6172	0	0	1.8724	7.69281	down	-2.03862	0.531642	0.580717	no	chr12	80973173	81065355	+	7	circRNA	-	ENSBTAT00000014120	PCCA	mRNA	chr12:80969006-80973172|chr12:81065355-81085044	Bos taurus propionyl CoA carboxylase, alpha polypeptide (PCCA), mRNA. [Source:RefSeq mRNA;Acc:NM_001083509]	GO:0003824(catalytic activity);GO:0004075(biotin carboxylase activity);GO:0004658(propionyl-CoA carboxylase activity);GO:0005524(ATP binding);GO:0005739(mitochondrion);GO:0008152(metabolic process);GO:0008716(D-alanine-D-alanine ligase activity);GO:0016874(ligase activity);GO:0019899(enzyme binding);GO:0046872(metal ion binding)	00280(Valine, leucine and isoleucine degradation);00630(Glyoxylate and dicarboxylate metabolism);00640(Propanoate metabolism);01100(Metabolic pathways)
circRNA2067	161.326	0	160.867	0	0	181.726	12.2237	0	10.8515	0	0	13.501	4.50032	7.69171	down	-0.773277	0.619788	0.663981	no	chr4	61619377	61630061	-	4	circRNA	-	ENSBTAT00000001568	CDC10	mRNA	chr4:61613840-61619376|chr4:61630061-61631366	Bos taurus septin 7 (SEPT7), mRNA. [Source:RefSeq mRNA;Acc:NM_001001168]	GO:0000166(nucleotide binding);GO:0001725(stress fiber);GO:0005515(protein binding);GO:0005525(GTP binding);GO:0005634(nucleus);GO:0005730(nucleolus);GO:0005737(cytoplasm);GO:0005886(plasma membrane);GO:0005938(cell cortex);GO:0007049(cell cycle);GO:0015629(actin cytoskeleton);GO:0015630(microtubule cytoskeleton);GO:0031105(septin complex);GO:0042802(identical protein binding);GO:0043679(axon ter…	NA
circRNA1039	93.6667	49	76	820.758	530	573.333	10.0238	5.78932	7.24076	56.9867	60.1085	60.1594	59.0849	7.68462	up	2.94274	7.74129e-06	0.0334965	yes	chr18	48819153	48819571	-	2	circRNA	-	ENSBTAT00000031993	ECH1	mRNA	chr18:48813528-48819152|chr18:48819571-48820450	enoyl CoA hydratase 1, peroxisomal [Source:HGNC Symbol;Acc:HGNC:3149]	GO:0003824(catalytic activity);GO:0005102(receptor binding);GO:0005515(protein binding);GO:0005739(mitochondrion);GO:0008152(metabolic process)	04146(Peroxisome)
circRNA1588	123.3	0	147.9	210.183	0	0	11.0975	0	11.851	12.2737	0	0	4.09122	7.64951	down	-0.902837	0.560158	0.607266	no	chr28	29014341	29034798	+	3	circRNA	-	ENSBTAT00000005059	MCU	mRNA	chr28:28868188-29014340|chr28:29034798-29048517	Bos taurus mitochondrial calcium uniporter (MCU), mRNA. [Source:RefSeq mRNA;Acc:NM_001206102]	GO:0005262(calcium channel activity);GO:0005515(protein binding);GO:0005739(mitochondrion);GO:0005743(mitochondrial inner membrane);GO:0006851(mitochondrial calcium ion transport);GO:0015292(uniporter activity);GO:0019722(calcium-mediated signaling);GO:0032024(positive regulation of insulin secretion);GO:0034704(calcium channel complex);GO:0035786(protein complex oligomerization);GO:0042593(gluco…	NA
circRNA1753	85.6667	35.25	71.25	327.333	0	243.892	10.421	4.73417	7.71629	25.8346	0	29.0902	18.3083	7.62383	up	1.26391	0.365331	0.473334	no	chr7	64991351	64992060	+	2	circRNA	-	ENSBTAT00000027067	G3BP	mRNA	chr7:64988842-64991350|chr7:64992060-64995849	Bos taurus GTPase activating protein (SH3 domain) binding protein 1 (G3BP1), mRNA. [Source:RefSeq mRNA;Acc:NM_001037611]	GO:0000166(nucleotide binding);GO:0003676(nucleic acid binding);GO:0003677(DNA binding);GO:0003723(RNA binding);GO:0003729(mRNA binding);GO:0004386(helicase activity);GO:0004518(nuclease activity);GO:0004519(endonuclease activity);GO:0005515(protein binding);GO:0005524(ATP binding);GO:0005622(intracellular);GO:0005634(nucleus);GO:0005737(cytoplasm);GO:0005829(cytosol);GO:0005886(plasma membrane);…	NA
circRNA1894	322.833	0	413.5	114.5	39.5	27.5	10.6499	0	12.1441	2.45067	1.38095	0.889508	1.57371	7.59802	down	-2.27145	0.25477	0.473334	no	chr5	12500417	12529891	+	2	circRNA	-	ENSBTAT00000003752	TMTC2	mRNA	chr5:12461390-12500416|chr5:12529891-12560749	transmembrane and tetratricopeptide repeat containing 2 [Source:HGNC Symbol;Acc:HGNC:25440]	GO:0000030(mannosyltransferase activity);GO:0005515(protein binding);GO:0005783(endoplasmic reticulum);GO:0006493(protein O-linked glycosylation);GO:0016020(membrane)	NA
circRNA3258	0	464.5	0	913.06	426.2	844.024	0	22.6527	0	26.1675	19.9516	36.5557	27.5582	7.55092	up	1.86776	0.101284	0.473334	no	chr26	16744058	16772948	-	7	circRNA	-	ENSBTAT00000003743	SORBS1	mRNA	chr26:16728566-16744057|chr26:16772948-16783178	sorbin and SH3 domain-containing protein 1 [Source:RefSeq peptide;Acc:NP_001068637]	GO:0005158(insulin receptor binding);GO:0005634(nucleus);GO:0005737(cytoplasm);GO:0005813(centrosome);GO:0005886(plasma membrane);GO:0005899(insulin receptor complex);GO:0005925(focal adhesion)	NA
circRNA2296	316.117	0	0	4289.26	0	0	22.6307	0	0	199.226	0	0	66.4085	7.54355	up	3.13805	0.469339	0.521215	no	chr2	5380738	5388554	+	5	circRNA	-	ENSBTAT00000025522	BIN1	mRNA	chr2:5350810-5380737|chr2:5388554-5393036	Bos taurus bridging integrator 1 (BIN1), mRNA. [Source:RefSeq mRNA;Acc:NM_001046541]	GO:0005515(protein binding);GO:0005634(nucleus);GO:0005737(cytoplasm);GO:0030100(regulation of endocytosis);GO:0042692(muscle cell differentiation)	NA
circRNA1263	288.783	286.85	0	118.19	59.4667	135.583	10.7445	11.7829	0	2.85303	2.34478	4.94618	3.38133	7.50914	down	-1.15106	0.387903	0.473334	no	chr25	28648442	28711302	+	7	circRNA	-	ENSBTAT00000011112	TYW1	mRNA	chr25:28647370-28648441|chr25:28711302-28752612	tRNA wybutosine-synthesizing protein 1 homolog [Source:RefSeq peptide;Acc:NP_001179682]	GO:0003824(catalytic activity);GO:0005506(iron ion binding);GO:0010181(FMN binding);GO:0016491(oxidoreductase activity);GO:0051536(iron-sulfur cluster binding);GO:0055114(oxidation-reduction process)	NA
circRNA1744	199	0	226.5	0	454.667	0	11.166	0	11.3146	0	27.0367	0	9.01223	7.49354	up	0.266236	0.887347	0.903282	no	chr7	56247399	56252242	-	3	circRNA	-	ENSBTAT00000025941	GR-A	mRNA	chr7:56236855-56247398|chr7:56252242-56258080	Bos taurus nuclear receptor subfamily 3, group C, member 1 (glucocorticoid receptor) (NR3C1), mRNA. [Source:RefSeq mRNA;Acc:NM_001206634]	GO:0003677(DNA binding);GO:0003700(sequence-specific DNA binding transcription factor activity);GO:0003707(steroid hormone receptor activity);GO:0004883(glucocorticoid receptor activity);GO:0005496(steroid binding);GO:0005515(protein binding);GO:0005622(intracellular);GO:0005634(nucleus);GO:0005737(cytoplasm);GO:0005829(cytosol);GO:0006111(regulation of gluconeogenesis);GO:0006351(transcription, …	04080(Neuroactive ligand-receptor interaction)
circRNA1232	83.8333	44	88.5	176.091	142.5	0	8.81991	5.11076	8.28925	12.0198	15.8883	0	9.30269	7.40664	up	0.328829	0.733693	0.765662	no	chr25	10632803	10633196	-	2	circRNA	-	ENSBTAT00000004656	GSPT1	mRNA	chr25:10631538-10632802|chr25:10633196-10634021	Bos taurus G1 to S phase transition 1 (GSPT1), mRNA. [Source:RefSeq mRNA;Acc:NM_001098071]	GO:0000166(nucleotide binding);GO:0003747(translation release factor activity);GO:0003924(GTPase activity);GO:0005515(protein binding);GO:0005525(GTP binding);GO:0006184(GTP catabolic process);GO:0006479(protein methylation)	03015(mRNA surveillance pathway)
circRNA2562	194.15	153.825	227.733	242.992	190.567	185.896	7.5388	6.59442	7.87256	6.12166	7.84198	7.07757	7.01374	7.33526	down	-0.0646647	0.637209	0.679114	no	chr1	136236365	136257995	+	7	circRNA	-	ENSBTAT00000022607	ENSBTAG00000016999	mRNA	chr1:136229387-136236364|chr1:136257995-136288947	NA	GO:0004672(protein kinase activity);GO:0004713(protein tyrosine kinase activity);GO:0005109(frizzled binding);GO:0005524(ATP binding);GO:0005634(nucleus);GO:0005737(cytoplasm);GO:0006468(protein phosphorylation);GO:0007411(axon guidance);GO:0016772(transferase activity, transferring phosphorus-containing groups);GO:0022038(corpus callosum development);GO:0030182(neuron differentiation);GO:0031175…	NA
circRNA767	82	51	54	0	22	16	9.67273	6.64187	5.67092	0	2.75025	1.85057	1.53361	7.32851	down	-2.25659	0.0210585	0.441616	yes	chr15	40790626	40793880	-	3	circRNA	-	ENSBTAT00000000935	PARVA	mRNA	chr15:40769880-40790625|chr15:40793880-40902136	Bos taurus parvin, alpha (PARVA), mRNA. [Source:RefSeq mRNA;Acc:NM_001099144]	GO:0002040(sprouting angiogenesis);GO:0003148(outflow tract septum morphogenesis);GO:0003779(actin binding);GO:0005515(protein binding);GO:0005634(nucleus);GO:0005737(cytoplasm);GO:0005925(focal adhesion);GO:0007155(cell adhesion);GO:0007163(establishment or maintenance of cell polarity);GO:0015629(actin cytoskeleton);GO:0030027(lamellipodium);GO:0034113(heterotypic cell-cell adhesion);GO:0034446…	04510(Focal adhesion)
circRNA1721	420	0	0	0	205	0	21.9822	0	0	0	11.3708	0	3.79026	7.3274	down	-0.951006	0.697031	0.733833	no	chr7	40187589	40191551	-	5	circRNA	-	ENSBTAT00000010569	LMAN2	mRNA	chr7:40186413-40187588|chr7:40191551-40205857	Bos taurus lectin, mannose-binding 2 (LMAN2), mRNA. [Source:RefSeq mRNA;Acc:NM_001101309]	GO:0005793(endoplasmic reticulum-Golgi intermediate compartment);GO:0016020(membrane)	04141(Protein processing in endoplasmic reticulum)
circRNA2221	247.5	226.333	0	649.593	491.679	593.674	10.9172	11.0222	0	18.5904	22.9842	25.6763	22.417	7.31312	up	1.61603	0.0338831	0.473334	yes	chr3	90067869	90085122	-	5	circRNA	-	ENSBTAT00000024965	PRKAA2	mRNA	chr3:90059318-90067868|chr3:90085122-90127112	Bos taurus protein kinase, AMP-activated, alpha 2 catalytic subunit (PRKAA2), mRNA. [Source:RefSeq mRNA;Acc:NM_001205605]	GO:0003682(chromatin binding);GO:0004672(protein kinase activity);GO:0004674(protein serine/threonine kinase activity);GO:0004679(AMP-activated protein kinase activity);GO:0004713(protein tyrosine kinase activity);GO:0005515(protein binding);GO:0005524(ATP binding);GO:0005634(nucleus);GO:0006468(protein phosphorylation);GO:0006950(response to stress);GO:0008610(lipid biosynthetic process);GO:0010…	04140(Regulation of autophagy);04150(mTOR signaling pathway);04910(Insulin signaling pathway);04920(Adipocytokine signaling pathway);05410(Hypertrophic cardiomyopathy (HCM))
circRNA1724	117.9	0	133.25	0	0	144.167	10.9273	0	10.9949	0	0	13.1013	4.3671	7.30741	down	-0.742683	0.63362	0.675955	no	chr7	46262422	46268180	+	3	circRNA	-	ENSBTAT00000020825	HSPA4	mRNA	chr7:46258338-46262421|chr7:46268180-46268788	Bos taurus heat shock 70kDa protein 4 (HSPA4), mRNA. [Source:RefSeq mRNA;Acc:NM_001114192]	GO:0000166(nucleotide binding);GO:0000902(cell morphogenesis);GO:0005524(ATP binding);GO:0005634(nucleus);GO:0045040(protein import into mitochondrial outer membrane);GO:0051131(chaperone-mediated protein complex assembly)	04612(Antigen processing and presentation)
circRNA1079	387.333	322	0	286.142	195.833	184.567	11.3472	10.4147	0	5.43876	6.08004	5.30163	5.60681	7.25398	down	-0.371594	0.695273	0.732398	no	chr26	31793981	31820419	+	2	circRNA	-	ENSBTAT00000010138	SHOC2	mRNA	chr26:31762830-31793980|chr26:31820419-31836548	Bos taurus soc-2 suppressor of clear homolog (C. elegans) (SHOC2), mRNA. [Source:RefSeq mRNA;Acc:NM_001101943]	GO:0000164(protein phosphatase type 1 complex);GO:0005515(protein binding);GO:0005634(nucleus);GO:0005737(cytoplasm);GO:0019903(protein phosphatase binding);GO:0046579(positive regulation of Ras protein signal transduction)	NA
circRNA1366	375.041	0	0	263.118	184.667	0	21.7492	0	0	9.89983	11.3493	0	7.08303	7.24973	down	-0.033562	0.984869	0.987303	no	chr23	4464598	4511250	+	3	circRNA	-	ENSBTAT00000017102	BMP5	mRNA	chr23:4390851-4464597|chr23:4511250-4527585	bone morphogenetic protein 5 [Source:HGNC Symbol;Acc:HGNC:1072]	GO:0001501(skeletal system development);GO:0003323(type B pancreatic cell development);GO:0005515(protein binding);GO:0005576(extracellular region);GO:0007389(pattern specification process);GO:0008083(growth factor activity);GO:0008285(negative regulation of cell proliferation);GO:0010862(positive regulation of pathway-restricted SMAD protein phosphorylation);GO:0010894(negative regulation of ste…	04340(Hedgehog signaling pathway);04350(TGF-beta signaling pathway)
circRNA1405	167	119.333	195	481.167	505.667	528.2	7.64798	6.03361	7.95041	14.2968	24.5419	23.718	20.8522	7.21066	up	1.532	0.0493907	0.473334	yes	chr20	5568941	5577549	+	5	circRNA	-	ENSBTAT00000013179	CPEB4	mRNA	chr20:5535539-5568940|chr20:5577549-5580140	CPEB4 protein; Uncharacterized protein [Source:UniProtKB/TrEMBL;Acc:A7Z087]	GO:0000166(nucleotide binding);GO:0003676(nucleic acid binding);GO:0003723(RNA binding);GO:0005515(protein binding);GO:0045202(synapse)	NA
circRNA2021	147.126	93.8	173.283	0	155.543	192.67	7.85888	5.5317	8.24047	0	8.80511	10.091	6.29871	7.21035	down	-0.195012	0.804368	0.829415	no	chr4	4610554	4620523	+	4	circRNA	-	ENSBTAT00000032665	COBL	mRNA	chr4:4601080-4610553|chr4:4620523-4658812	Cordon-bleu homolog (Mouse); Uncharacterized protein [Source:UniProtKB/TrEMBL;Acc:A0JNG1]	GO:0000578(embryonic axis specification);GO:0001726(ruffle);GO:0001757(somite specification);GO:0001843(neural tube closure);GO:0001889(liver development);GO:0003785(actin monomer binding);GO:0005515(protein binding);GO:0005884(actin filament);GO:0005938(cell cortex);GO:0016020(membrane);GO:0030041(actin filament polymerization);GO:0030424(axon);GO:0030425(dendrite);GO:0030903(notochord developme…	NA
circRNA3274	0	352.417	407.417	895.56	386.283	426.961	0	11.1264	10.3723	16.6157	11.7066	11.9715	13.4313	7.16621	up	0.906314	0.216741	0.473334	no	chr26	44620513	44644394	-	3	circRNA	-	ENSBTAT00000017243	FAM53B	mRNA	chr26:44619674-44620512|chr26:44644394-44693637	family with sequence similarity 53, member B [Source:HGNC Symbol;Acc:HGNC:28968]	NA	NA
circRNA4317	0	0	438.755	273.11	0	0	0	0	21.4916	9.7493	0	0	3.24977	7.16387	down	-1.1404	0.655343	0.69587	no	chr15	36858060	36956275	+	5	circRNA	-	ENSBTAT00000061473	SOX6	mRNA	chr15:36783952-36858059|chr15:36956275-36991660	SRY (sex determining region Y)-box 6 [Source:HGNC Symbol;Acc:HGNC:16421]	GO:0000122(negative regulation of transcription from RNA polymerase II promoter);GO:0000902(cell morphogenesis);GO:0001701(in utero embryonic development);GO:0003677(DNA binding);GO:0003700(sequence-specific DNA binding transcription factor activity);GO:0005515(protein binding);GO:0005634(nucleus);GO:0006355(regulation of transcription, DNA-dependent);GO:0009791(post-embryonic development);GO:001…	NA
circRNA2017	222.5	0	300	258.333	155.333	139	9.74539	0	11.6981	7.34113	7.21022	5.96945	6.84026	7.14783	down	-0.0634534	0.940236	0.948788	no	chr5	119938883	119944071	+	6	circRNA	-	ENSBTAT00000024829	PPP6R2	mRNA	chr5:119933999-119938882|chr5:119944071-119949638	protein phosphatase 6, regulatory subunit 2 [Source:HGNC Symbol;Acc:HGNC:19253]	GO:0005488(binding);GO:0005515(protein binding);GO:0005737(cytoplasm);GO:0043231(intracellular membrane-bounded organelle)	NA
circRNA1362	122.367	80.9667	109.1	0	106.733	0	8.48703	6.19989	6.73662	0	7.84525	0	2.61508	7.14118	down	-1.44931	0.220853	0.473334	no	chr23	3603923	3608451	+	4	circRNA	-	ENSBTAT00000061451	DST	mRNA	chr23:3585334-3603922|chr23:3608451-3611710	dystonin [Source:HGNC Symbol;Acc:HGNC:1090]	GO:0000226(microtubule cytoskeleton organization);GO:0003779(actin binding);GO:0005178(integrin binding);GO:0005509(calcium ion binding);GO:0005515(protein binding);GO:0005634(nucleus);GO:0005856(cytoskeleton);GO:0007010(cytoskeleton organization);GO:0007050(cell cycle arrest);GO:0007409(axonogenesis);GO:0008017(microtubule binding);GO:0008022(protein C-terminus binding);GO:0008090(retrograde axo…	NA
circRNA954	182.533	88	176.5	798.021	494.118	523.333	8.95174	4.76467	7.7061	25.3917	25.6809	25.1648	25.4125	7.14084	up	1.83137	0.00413479	0.221714	yes	chr19	36662443	36663776	+	2	circRNA	-	ENSBTAT00000002922	ANKRD40	mRNA	chr19:36656010-36662442|chr19:36663776-36671921	Bos taurus ankyrin repeat domain 40 (ANKRD40), mRNA. [Source:RefSeq mRNA;Acc:NM_001075586]	NA	NA
circRNA3526	0	60	90.5833	578.574	210.333	0	0	9.50639	11.5732	53.8705	31.9891	0	28.6199	7.02652	up	2.02613	0.29987	0.473334	no	chr6	18470790	18474147	-	2	circRNA	-	ENSBTAT00000002654	HADH	mRNA	chr6:18466721-18470789|chr6:18474147-18478950	hydroxyacyl-CoA dehydrogenase [Source:HGNC Symbol;Acc:HGNC:4799]	GO:0003857(3-hydroxyacyl-CoA dehydrogenase activity);GO:0005634(nucleus);GO:0005737(cytoplasm);GO:0005739(mitochondrion);GO:0005743(mitochondrial inner membrane);GO:0006631(fatty acid metabolic process);GO:0016491(oxidoreductase activity);GO:0016616(oxidoreductase activity, acting on the CH-OH group of donors, NAD or NADP as acceptor);GO:0046168(glycerol-3-phosphate catabolic process);GO:0050660(…	00062(Fatty acid elongation);00071(Fatty acid metabolism);00280(Valine, leucine and isoleucine degradation);00310(Lysine degradation);00380(Tryptophan metabolism);00650(Butanoate metabolism);01100(Metabolic pathways)
circRNA2204	139.783	106.367	146.733	114.417	46.6667	51.5	7.59696	6.38227	7.09966	4.03447	2.68785	2.74436	3.15556	7.0263	down	-1.15487	0.00278376	0.209232	yes	chr3	78697949	78716396	-	5	circRNA	-	ENSBTAT00000007161	MIER1	mRNA	chr3:78679296-78697948|chr3:78716396-78721531	Bos taurus mesoderm induction early response 1 homolog (Xenopus laevis) (MIER1), mRNA. [Source:RefSeq mRNA;Acc:NM_001076913]	GO:0003677(DNA binding);GO:0003682(chromatin binding);GO:0004871(signal transducer activity);GO:0005515(protein binding);GO:0005634(nucleus);GO:0007165(signal transduction);GO:0017053(transcriptional repressor complex);GO:0031937(positive regulation of chromatin silencing);GO:0043123(positive regulation of I-kappaB kinase/NF-kappaB signaling)	NA
circRNA2636	1310.12	0	1574.16	743.177	0	0	10.1743	0	10.8835	3.74455	0	0	1.24818	7.01928	down	-2.49149	0.237218	0.473334	no	chr9	38716158	38801284	+	27	circRNA	-	ENSBTAT00000011612	LAMA4	mRNA	chr9:38713971-38716157|chr9:38801284-38802871	Bos taurus laminin, alpha 4 (LAMA4), mRNA. [Source:RefSeq mRNA;Acc:NM_001205965]	GO:0001568(blood vessel development);GO:0005102(receptor binding);GO:0005515(protein binding);GO:0005604(basement membrane);GO:0005605(basal lamina);GO:0005606(laminin-1 complex);GO:0007155(cell adhesion);GO:0030155(regulation of cell adhesion);GO:0030334(regulation of cell migration);GO:0045995(regulation of embryonic development);GO:0050873(brown fat cell differentiation);GO:0070062(extracellul…	04510(Focal adhesion);04512(ECM-receptor interaction);05143(African trypanosomiasis);05145(Toxoplasmosis);05146(Amoebiasis);05200(Pathways in cancer);05222(Small cell lung cancer)
circRNA293	287.899	0	0	278.215	97.131	0	20.9967	0	0	13.1645	7.50729	0	6.8906	6.9989	down	-0.0224974	0.989989	0.991287	no	chr11	13032178	13046748	-	5	circRNA	-	ENSBTAT00000033154	DYSF	mRNA	chr11:13024933-13032177|chr11:13046748-13052222	dysferlin [Source:HGNC Symbol;Acc:HGNC:3097]	GO:0001778(plasma membrane repair);GO:0005515(protein binding);GO:0005544(calcium-dependent phospholipid binding);GO:0006906(vesicle fusion);GO:0016021(integral to membrane);GO:0030027(lamellipodium);GO:0030315(T-tubule);GO:0031410(cytoplasmic vesicle);GO:0042383(sarcolemma)	NA
circRNA3243	0	78	89.5	49	22.5	29	0	10.8135	10.0054	3.99205	2.99422	3.57055	3.51894	6.93964	down	-0.97972	0.429122	0.480168	no	chr18	18073106	18074983	-	2	circRNA	-	ENSBTAT00000023130	ZNF423	mRNA	chr18:18041972-18073105|chr18:18074983-18182765	Bos taurus zinc finger protein 423 (ZNF423), mRNA. [Source:RefSeq mRNA;Acc:NM_001101893]	GO:0003676(nucleic acid binding);GO:0005515(protein binding);GO:0005634(nucleus);GO:0007219(Notch signaling pathway);GO:0030513(positive regulation of BMP signaling pathway);GO:0045892(negative regulation of transcription, DNA-dependent);GO:0045893(positive regulation of transcription, DNA-dependent);GO:0046872(metal ion binding)	NA
circRNA2154	134.024	0	185.553	995.788	545.035	595.411	9.2749	0	11.4319	44.7102	39.9728	40.4011	41.6947	6.90227	up	2.59472	0.00409252	0.221714	yes	chr3	22951355	22967613	-	3	circRNA	-	ENSBTAT00000061284	PDE4DIP	mRNA	chr3:22948354-22951354|chr3:22967613-22969249	Cardiomyopathy-associated protein 2; PDE4DIP protein; Uncharacterized protein [Source:UniProtKB/TrEMBL;Acc:A6QNS7]	GO:0005488(binding);GO:0005515(protein binding);GO:0005634(nucleus);GO:0005737(cytoplasm)	NA
circRNA964	133.728	129.978	139.698	90.7369	0	0	6.88346	7.38649	6.40175	3.03026	0	0	1.01009	6.89056	down	-2.77014	0.0216621	0.447916	yes	chr19	47612416	47630623	+	5	circRNA	-	ENSBTAT00000020882	TLK2	mRNA	chr19:47601433-47612415|chr19:47630623-47648703	tousled-like kinase 2 [Source:HGNC Symbol;Acc:HGNC:11842]	GO:0000166(nucleotide binding);GO:0001672(regulation of chromatin assembly or disassembly);GO:0004672(protein kinase activity);GO:0004674(protein serine/threonine kinase activity);GO:0004713(protein tyrosine kinase activity);GO:0005515(protein binding);GO:0005524(ATP binding);GO:0005634(nucleus);GO:0005882(intermediate filament);GO:0006468(protein phosphorylation);GO:0006974(cellular response to …	NA
circRNA1645	387.059	0	0	0	0	315.333	20.5692	0	0	0	0	16.4309	5.47697	6.85642	down	-0.324077	0.883059	0.899905	no	chr29	36885840	36888041	+	3	circRNA	-	ENSBTAT00000021524	APLP2	mRNA	chr29:36884787-36885839|chr29:36888041-36890931	amyloid beta (A4) precursor-like protein 2 [Source:HGNC Symbol;Acc:HGNC:598]	GO:0001967(suckling behavior);GO:0004867(serine-type endopeptidase inhibitor activity);GO:0005515(protein binding);GO:0005634(nucleus);GO:0006878(cellular copper ion homeostasis);GO:0007176(regulation of epidermal growth factor-activated receptor activity);GO:0007617(mating behavior);GO:0007626(locomotory behavior);GO:0008201(heparin binding);GO:0008203(cholesterol metabolic process);GO:0009790(e…	NA
circRNA417	216.667	0	233.5	0	68	0	10.4125	0	9.99023	0	3.46328	0	1.15443	6.80092	down	-2.55855	0.233579	0.473334	no	chr11	103465389	103475328	-	4	circRNA	-	ENSBTAT00000007892	CAMSAP1	mRNA	chr11:103460119-103465388|chr11:103475328-103489384	calmodulin regulated spectrin-associated protein 1 [Source:HGNC Symbol;Acc:HGNC:19946]	GO:0005515(protein binding);GO:0005874(microtubule);GO:0007010(cytoskeleton organization);GO:0008017(microtubule binding);GO:0022604(regulation of cell morphogenesis);GO:0030507(spectrin binding);GO:0031175(neuron projection development)	NA
circRNA107	378.7	0	0	788.639	0	0	20.2982	0	0	27.4255	0	0	9.14182	6.76608	up	0.434162	0.845567	0.866348	no	chr13	20273947	20277529	+	4	circRNA	-	ENSBTAT00000056716	ITGB1	mRNA	chr13:20273376-20273946|chr13:20277529-20279162	Bos taurus integrin, beta 1 (fibronectin receptor, beta polypeptide, antigen CD29 includes MDF2, MSK12) (ITGB1), mRNA. [Source:RefSeq mRNA;Acc:NM_174368]	GO:0000082(G1/S transition of mitotic cell cycle);GO:0001618(virus receptor activity);GO:0001701(in utero embryonic development);GO:0001708(cell fate specification);GO:0001726(ruffle);GO:0002042(cell migration involved in sprouting angiogenesis);GO:0004872(receptor activity);GO:0005178(integrin binding);GO:0005515(protein binding);GO:0005737(cytoplasm);GO:0005768(endosome);GO:0005886(plasma membr…	04145(Phagosome);04360(Axon guidance);04510(Focal adhesion);04512(ECM-receptor interaction);04514(Cell adhesion molecules (CAMs));04670(Leukocyte transendothelial migration);04810(Regulation of actin cytoskeleton);05100(Bacterial invasion of epithelial cells);05140(Leishmaniasis);05145(Toxoplasmosis);05200(Pathways in cancer);05222(Small cell lung cancer);05410(Hypertrophic cardiomyopathy (HCM));…
circRNA2161	285.75	213.167	289.45	329.533	179.143	149.31	7.40322	6.09732	6.67625	5.5392	4.91868	3.79291	4.75026	6.7256	down	-0.501656	0.0401858	0.473334	yes	chr3	29541834	29552476	-	2	circRNA	-	ENSBTAT00000015051	HIPK1	mRNA	chr3:29532626-29541833|chr3:29552476-29563024	homeodomain interacting protein kinase 1 [Source:HGNC Symbol;Acc:HGNC:19006]	GO:0000166(nucleotide binding);GO:0004672(protein kinase activity);GO:0004674(protein serine/threonine kinase activity);GO:0004713(protein tyrosine kinase activity);GO:0005515(protein binding);GO:0005524(ATP binding);GO:0005634(nucleus);GO:0005737(cytoplasm);GO:0006468(protein phosphorylation);GO:0007224(smoothened signaling pathway);GO:0008284(positive regulation of cell proliferation);GO:000995…	NA
circRNA2317	484.538	0	0	0	0	16295.9	20.1728	0	0	0	0	665.221	221.74	6.72425	up	5.04335	0.434516	0.485785	no	chr2	18255586	18256509	+	3	circRNA	-	ENSBTAT00000061449	TTN	mRNA	chr2:18255489-18255585|chr2:18256509-18257561	titin [Source:HGNC Symbol;Acc:HGNC:12403]	GO:0000794(condensed nuclear chromosome);GO:0001701(in utero embryonic development);GO:0002020(protease binding);GO:0003007(heart morphogenesis);GO:0003300(cardiac muscle hypertrophy);GO:0004672(protein kinase activity);GO:0004674(protein serine/threonine kinase activity);GO:0004713(protein tyrosine kinase activity);GO:0005509(calcium ion binding);GO:0005515(protein binding);GO:0005524(ATP bindin…	05410(Hypertrophic cardiomyopathy (HCM));05414(Dilated cardiomyopathy)
circRNA2427	429.07	374.798	509.964	922.798	0	0	6.61479	6.37925	6.99926	9.23011	0	0	3.0767	6.66443	down	-1.1151	0.363774	0.473334	no	chr2	132366973	132417196	+	13	circRNA	-	ENSBTAT00000037768	EIF4G3	mRNA	chr2:132362151-132366972|chr2:132417196-132419544	Uncharacterized protein [Source:UniProtKB/TrEMBL;Acc:E1BLC8]	GO:0001934(positive regulation of protein phosphorylation);GO:0003677(DNA binding);GO:0003723(RNA binding);GO:0003743(translation initiation factor activity);GO:0005488(binding);GO:0005515(protein binding);GO:0006413(translational initiation);GO:0007283(spermatogenesis);GO:0016070(RNA metabolic process);GO:0045727(positive regulation of translation);GO:0060903(positive regulation of meiosis I)	NA
circRNA1472	198.2	0	0	441.562	328.833	303	19.9104	0	0	28.7794	35.008	29.8449	31.2108	6.63681	up	2.23348	0.0562068	0.473334	no	chr21	7471119	7490824	-	2	circRNA	-	ENSBTAT00000000700	LRRC28	mRNA	chr21:7448496-7471118|chr21:7490824-7555742	leucine rich repeat containing 28 [Source:HGNC Symbol;Acc:HGNC:28355]	GO:0005515(protein binding)	NA
circRNA1781	95.8667	100.917	121.167	53.9436	24.0833	0	6.05564	7.03785	6.81396	2.21078	1.61221	0	1.27433	6.63582	down	-2.38053	0.00658426	0.267094	yes	chr6	2622306	2645151	+	5	circRNA	-	ENSBTAT00000052013	NAF1	mRNA	chr6:2605978-2622305|chr6:2645151-2652179	nuclear assembly factor 1 ribonucleoprotein [Source:HGNC Symbol;Acc:HGNC:25126]	GO:0001522(pseudouridine synthesis);GO:0003723(RNA binding);GO:0005515(protein binding);GO:0005732(small nucleolar ribonucleoprotein complex);GO:0005737(cytoplasm);GO:0005813(centrosome);GO:0030054(cell junction);GO:0042254(ribosome biogenesis)	NA
circRNA1656	66.5	52.3	96.5	42.8	25.9	21.35	6.29455	5.4655	8.13196	2.62845	2.59811	1.98149	2.40268	6.63067	down	-1.46451	0.0264367	0.473334	yes	chr29	46501389	46502778	+	2	circRNA	-	ENSBTAT00000007756	LRP5	mRNA	chr29:46494149-46501388|chr29:46502778-46521127	Uncharacterized protein [Source:UniProtKB/TrEMBL;Acc:F1N1K8]	GO:0001702(gastrulation with mouth forming second);GO:0001944(vasculature development);GO:0002076(osteoblast development);GO:0005515(protein binding);GO:0005739(mitochondrion);GO:0008203(cholesterol metabolic process);GO:0009952(anterior/posterior pattern specification);GO:0016020(membrane);GO:0016021(integral to membrane);GO:0016055(Wnt signaling pathway);GO:0017147(Wnt-protein binding);GO:00336…	04310(Wnt signaling pathway)
circRNA571	111.308	119.966	122.326	107.567	26.3198	0	6.25687	7.44517	6.12169	3.92304	1.56793	0	1.83032	6.60791	down	-1.8521	0.0395914	0.473334	yes	chr17	10295155	10348284	-	6	circRNA	-	ENSBTAT00000003283	ARHGAP10	mRNA	chr17:10244620-10295154|chr17:10348284-10350358	Bos taurus Rho GTPase activating protein 10 (ARHGAP10), mRNA. [Source:RefSeq mRNA;Acc:NM_001076830]	GO:0005096(GTPase activator activity);GO:0005100(Rho GTPase activator activity);GO:0005515(protein binding);GO:0005543(phospholipid binding);GO:0005622(intracellular);GO:0005737(cytoplasm);GO:0005829(cytosol);GO:0005886(plasma membrane);GO:0007010(cytoskeleton organization);GO:0007165(signal transduction);GO:0016020(membrane);GO:0032321(positive regulation of Rho GTPase activity);GO:0043066(negat…	05100(Bacterial invasion of epithelial cells)
circRNA1403	385.9	0	0	0	0	89.7333	19.7008	0	0	0	0	4.49172	1.49724	6.56693	down	-2.13291	0.523679	0.573193	no	chr20	4576359	4605697	+	6	circRNA	-	ENSBTAT00000021218	ERGIC1	mRNA	chr20:4565954-4576358|chr20:4605697-4616540	endoplasmic reticulum-golgi intermediate compartment (ERGIC) 1 [Source:HGNC Symbol;Acc:HGNC:29205]	GO:0005515(protein binding);GO:0005793(endoplasmic reticulum-Golgi intermediate compartment);GO:0006888(ER to Golgi vesicle-mediated transport)	NA
circRNA896	57	24	56	93	52	41	8.41262	3.91069	7.35816	8.90538	8.13344	5.93322	7.65735	6.56049	up	0.223041	0.542208	0.590668	no	chr19	9702730	9703410	-	2	circRNA	-	ENSBTAT00000030183	SEPT4	mRNA	chr19:9699681-9702729|chr19:9703410-9704085	Bos taurus septin 4 (SEPT4), mRNA. [Source:RefSeq mRNA;Acc:NM_001034651]	GO:0000166(nucleotide binding);GO:0003924(GTPase activity);GO:0005515(protein binding);GO:0005525(GTP binding);GO:0005634(nucleus);GO:0005739(mitochondrion);GO:0007049(cell cycle);GO:0007286(spermatid development);GO:0007420(brain development);GO:0030382(sperm mitochondrion organization);GO:0031105(septin complex);GO:0031398(positive regulation of protein ubiquitination);GO:0031514(motile cilium)…	NA
circRNA937	156.5	0	0	0	0	1843.16	19.5728	0	0	0	0	226.023	75.3411	6.52428	up	3.52955	0.457658	0.509622	no	chr19	29583260	29586606	-	2	circRNA	-	ENSBTAT00000006658	DHRS7C	mRNA	chr19:29581268-29583259|chr19:29586606-29588970	Bos taurus dehydrogenase/reductase (SDR family) member 7C (DHRS7C), mRNA. [Source:RefSeq mRNA;Acc:NM_001075545]	GO:0004745(retinol dehydrogenase activity);GO:0005576(extracellular region);GO:0008152(metabolic process);GO:0010880(regulation of release of sequestered calcium ion into cytosol by sarcoplasmic reticulum);GO:0014801(longitudinal sarcoplasmic reticulum);GO:0016491(oxidoreductase activity);GO:0033017(sarcoplasmic reticulum membrane);GO:0055114(oxidation-reduction process)	NA
circRNA2272	92.1667	0	110	353.933	274.492	0	9.47262	0	10.065	23.601	29.8978	0	17.833	6.51254	up	1.45325	0.340834	0.473334	no	chr3	117864413	117867306	+	3	circRNA	-	ENSBTAT00000007043	LRRFIP1	mRNA	chr3:117862293-117864412|chr3:117867306-117868959	Bos taurus leucine rich repeat (in FLII) interacting protein 1 (LRRFIP1), mRNA. [Source:RefSeq mRNA;Acc:NM_001102308]	GO:0003677(DNA binding);GO:0005515(protein binding);GO:0042803(protein homodimerization activity)	NA
circRNA1808	77	87	0	98	64.5242	68	8.68802	10.8376	0	7.17412	7.71555	7.52296	7.47088	6.50855	up	0.198942	0.798911	0.824312	no	chr6	38927022	38940272	-	3	circRNA	-	ENSBTAT00000064559	LCORL	mRNA	chr6:38869227-38927021|chr6:38940272-38991846	Bos taurus ligand dependent nuclear receptor corepressor-like (LCORL), mRNA. [Source:RefSeq mRNA;Acc:NM_001192357]	GO:0003677(DNA binding);GO:0006357(regulation of transcription from RNA polymerase II promoter);GO:0006366(transcription from RNA polymerase II promoter)	NA
circRNA152	112.617	170.002	190.1	1042.65	1175.53	1146.59	4.65126	7.7519	6.98995	27.9394	51.4534	46.4331	41.942	6.46437	up	2.69781	0.0363642	0.473334	yes	chr13	61903418	61908701	+	5	circRNA	-	ENSBTAT00000019875	MYLK2	mRNA	chr13:61902062-61903417|chr13:61908701-61911968	Bos taurus myosin light chain kinase 2 (MYLK2), mRNA. [Source:RefSeq mRNA;Acc:NM_001083719]	GO:0000166(nucleotide binding);GO:0004672(protein kinase activity);GO:0004674(protein serine/threonine kinase activity);GO:0004687(myosin light chain kinase activity);GO:0004713(protein tyrosine kinase activity);GO:0005515(protein binding);GO:0005516(calmodulin binding);GO:0005524(ATP binding);GO:0005634(nucleus);GO:0005737(cytoplasm);GO:0006468(protein phosphorylation);GO:0006941(striated muscle…	04020(Calcium signaling pathway);04270(Vascular smooth muscle contraction);04510(Focal adhesion);04810(Regulation of actin cytoskeleton);04971(Gastric acid secretion)
circRNA1371	69.5	51.5	104	487.343	379.367	514.178	6.13125	5.01599	8.16812	27.8941	35.4681	44.4762	35.9461	6.43845	up	2.48105	0.0221136	0.452975	yes	chr23	8642065	8647992	-	2	circRNA	-	ENSBTAT00000048862	C6ORF106	mRNA	chr23:8601791-8642064|chr23:8647992-8688577	Bos taurus chromosome 23 open reading frame, human C6orf106 (C23H6orf106), mRNA. [Source:RefSeq mRNA;Acc:NM_001076471]	GO:0005515(protein binding)	NA
circRNA4786	0	0	366.393	94.8	59.9	29.35	0	0	19.2752	3.63454	3.75119	1.70054	3.02876	6.42508	down	-1.08499	0.650542	0.69153	no	chr29	46493952	46502778	+	3	circRNA	-	ENSBTAT00000007756	LRP5	mRNA	chr29:46485647-46493951|chr29:46502778-46521127	Uncharacterized protein [Source:UniProtKB/TrEMBL;Acc:F1N1K8]	GO:0001702(gastrulation with mouth forming second);GO:0001944(vasculature development);GO:0002076(osteoblast development);GO:0005515(protein binding);GO:0005739(mitochondrion);GO:0008203(cholesterol metabolic process);GO:0009952(anterior/posterior pattern specification);GO:0016020(membrane);GO:0016021(integral to membrane);GO:0016055(Wnt signaling pathway);GO:0017147(Wnt-protein binding);GO:00336…	04310(Wnt signaling pathway)
circRNA56	166.033	0	171.283	111.583	50.75	37.5	10.0204	0	9.20299	4.3692	3.24593	2.21907	3.27807	6.40779	down	-0.966983	0.433687	0.4849	no	chrX	110070650	110079971	-	4	circRNA	-	ENSBTAT00000011802	TSPAN7	mRNA	chrX:110065011-110070649|chrX:110079971-110188259	Bos taurus tetraspanin 7 (TSPAN7), mRNA. [Source:RefSeq mRNA;Acc:NM_001076384]	GO:0016020(membrane);GO:0016021(integral to membrane)	NA
circRNA3880	0	67	138.333	122.917	40.25	26.7181	0	7.19862	11.9851	7.76091	4.15116	2.54944	4.8205	6.39456	down	-0.407662	0.709454	0.744662	no	chr8	44827007	44830816	+	2	circRNA	-	ENSBTAT00000047151	PGM5	mRNA	chr8:44804041-44827006|chr8:44830816-44846572	Bos taurus phosphoglucomutase 5 (PGM5), mRNA. [Source:RefSeq mRNA;Acc:NM_001102335]	GO:0000287(magnesium ion binding);GO:0001725(stress fiber);GO:0005515(protein binding);GO:0005913(cell-cell adherens junction);GO:0005914(spot adherens junction);GO:0005925(focal adhesion);GO:0005975(carbohydrate metabolic process);GO:0009898(cytoplasmic side of plasma membrane);GO:0014704(intercalated disc);GO:0016010(dystrophin-associated glycoprotein complex);GO:0016868(intramolecular transfer…	NA
circRNA1877	66.5	49	83.1667	72.5	23.5	28.5	6.5535	5.3313	7.29669	4.63557	2.45434	2.75389	3.28126	6.39383	down	-0.962429	0.026299	0.473334	yes	chr6	113544014	113562745	-	3	circRNA	-	ENSBTAT00000004180	RAB28	mRNA	chr6:113487454-113544013|chr6:113562745-113567220	Bos taurus RAB28, member RAS oncogene family (RAB28), mRNA. [Source:RefSeq mRNA;Acc:NM_001034634]	GO:0000166(nucleotide binding);GO:0003924(GTPase activity);GO:0005525(GTP binding);GO:0005622(intracellular);GO:0005634(nucleus);GO:0005737(cytoplasm);GO:0005886(plasma membrane);GO:0006184(GTP catabolic process);GO:0006886(intracellular protein transport);GO:0006913(nucleocytoplasmic transport);GO:0007165(signal transduction);GO:0007264(small GTPase mediated signal transduction);GO:0015031(prote…	NA
circRNA1778	761.868	0	0	0	488.667	0	19.18	0	0	0	13.0376	0	4.34585	6.39334	down	-0.55693	0.805879	0.830658	no	chr7	111076879	111090556	-	2	circRNA	-	ENSBTAT00000028884	PJA2	mRNA	chr7:111067275-111076878|chr7:111090556-111092230	Bos taurus praja ring finger 2 (PJA2), mRNA. [Source:RefSeq mRNA;Acc:NM_001100340]	GO:0004842(ubiquitin-protein ligase activity);GO:0005515(protein binding);GO:0005737(cytoplasm);GO:0005886(plasma membrane);GO:0008270(zinc ion binding);GO:0010738(regulation of protein kinase A signaling);GO:0016567(protein ubiquitination);GO:0034236(protein kinase A catalytic subunit binding);GO:0034237(protein kinase A regulatory subunit binding);GO:0046872(metal ion binding)	NA
circRNA1516	270.4	0	0	112.833	0	29.5	19.1378	0	0	5.18128	0	2.04719	2.40949	6.37928	down	-1.40467	0.600861	0.645944	no	chr21	47952853	47997134	+	5	circRNA	-	ENSBTAT00000000857	MIPOL1	mRNA	chr21:47939153-47952852|chr21:47997134-48052949	mirror-image polydactyly 1 [Source:HGNC Symbol;Acc:HGNC:21460]	GO:0005634(nucleus)	NA
circRNA3642	0	218.5	0	124.367	80.1667	0	0	19.1154	0	6.39386	6.73216	0	4.37534	6.3718	down	-0.542305	0.790138	0.816297	no	chr4	115933764	115949707	+	3	circRNA	-	ENSBTAT00000038295	ENSBTAG00000008032	mRNA	chr4:115930926-115933763|chr4:115949707-115950975	NA	NA	NA
circRNA2790	90	54	0	51.5	0	5.5	11.4866	7.60901	0	4.26451	0	0.688275	1.65093	6.36521	down	-1.94693	0.296543	0.473334	no	chr8	71294681	71294924	-	1	circRNA	-	ENSBTAT00000008159	LOXL2	mRNA	chr8:71286996-71294680|chr8:71294924-71302144	lysyl oxidase homolog 2 precursor [Source:RefSeq peptide;Acc:NP_001092523]	GO:0001666(response to hypoxia);GO:0001837(epithelial to mesenchymal transition);GO:0001935(endothelial cell proliferation);GO:0002040(sprouting angiogenesis);GO:0003682(chromatin binding);GO:0003714(transcription corepressor activity);GO:0004720(protein-lysine 6-oxidase activity);GO:0005044(scavenger receptor activity);GO:0005507(copper ion binding);GO:0005515(protein binding);GO:0005615(extrace…	NA
circRNA1261	146.5	98	139	3686.11	2717.18	0	7.35843	5.43449	6.21565	120.124	144.637	0	88.2536	6.33619	up	3.79997	0.208242	0.473334	no	chr25	27929277	27940146	+	7	circRNA	-	ENSBTAT00000044787	GBAS	mRNA	chr25:27919848-27929276|chr25:27940146-27943853	Bos taurus glioblastoma amplified sequence (GBAS), mRNA. [Source:RefSeq mRNA;Acc:NM_001077011]	GO:0005515(protein binding);GO:0006119(oxidative phosphorylation);GO:0006754(ATP biosynthetic process);GO:2000984(negative regulation of ATP citrate synthase activity)	NA
circRNA2501	113.333	77.6667	89	115.5	87.1422	52.087	7.73984	5.85591	5.41114	5.11763	6.30691	3.48781	4.97079	6.33563	down	-0.350014	0.277969	0.473334	no	chr1	70538727	70545898	-	4	circRNA	-	ENSBTAT00000015120	SNX4	mRNA	chr1:70530598-70538726|chr1:70545898-70557721	Bos taurus sorting nexin 4 (SNX4), mRNA. [Source:RefSeq mRNA;Acc:NM_001080281]	GO:0005515(protein binding);GO:0005737(cytoplasm);GO:0005768(endosome);GO:0005868(cytoplasmic dynein complex);GO:0006810(transport);GO:0007154(cell communication);GO:0008289(lipid binding);GO:0015031(protein transport);GO:0016020(membrane);GO:0031901(early endosome membrane);GO:0032456(endocytic recycling);GO:0035091(phosphatidylinositol binding)	NA
circRNA46	107.5	99.5	115.5	235.167	144.202	155.833	6.36446	6.50372	6.08779	9.03321	9.04769	9.04615	9.04235	6.31866	up	0.51708	0.00198309	0.190685	yes	chrX	96473098	96482310	-	4	circRNA	-	ENSBTAT00000008060	HUWE1	mRNA	chrX:96453693-96473097|chrX:96482310-96513536	HECT, UBA and WWE domain containing 1, E3 ubiquitin protein ligase [Source:HGNC Symbol;Acc:HGNC:30892]	GO:0000209(protein polyubiquitination);GO:0004842(ubiquitin-protein ligase activity);GO:0005488(binding);GO:0005515(protein binding);GO:0005737(cytoplasm);GO:0006284(base-excision repair);GO:0006513(protein monoubiquitination);GO:0016574(histone ubiquitination);GO:0016874(ligase activity)	04120(Ubiquitin mediated proteolysis)
circRNA4305	0	0	263.102	301.486	172.282	0	0	0	18.9464	15.8219	14.7683	0	10.1967	6.31547	up	0.691146	0.658726	0.698833	no	chr15	20599909	20617366	-	3	circRNA	-	ENSBTAT00000006129	RDX	mRNA	chr15:20593925-20599908|chr15:20617366-20633162	Bos taurus radixin (RDX), mRNA. [Source:RefSeq mRNA;Acc:NM_001075749]	GO:0001726(ruffle);GO:0003779(actin binding);GO:0005515(protein binding);GO:0005737(cytoplasm);GO:0005856(cytoskeleton);GO:0005886(plasma membrane);GO:0005902(microvillus);GO:0005925(focal adhesion);GO:0007010(cytoskeleton organization);GO:0008092(cytoskeletal protein binding);GO:0019898(extrinsic to membrane);GO:0030027(lamellipodium);GO:0030033(microvillus assembly);GO:0030175(filopodium);GO:00…	04810(Regulation of actin cytoskeleton)
circRNA689	150.95	0	0	0	85.25	0	18.8787	0	0	0	11.2992	0	3.7664	6.29291	down	-0.740539	0.751455	0.781747	no	chr16	52162187	52167868	+	3	circRNA	-	ENSBTAT00000045065	GNB1	mRNA	chr16:52107172-52162186|chr16:52167868-52171723	Bos taurus guanine nucleotide binding protein (G protein), beta polypeptide 1 (GNB1), mRNA. [Source:RefSeq mRNA;Acc:NM_175777]	GO:0001750(photoreceptor outer segment);GO:0003924(GTPase activity);GO:0004871(signal transducer activity);GO:0005515(protein binding);GO:0005622(intracellular);GO:0005765(lysosomal membrane);GO:0005834(heterotrimeric G-protein complex);GO:0006184(GTP catabolic process);GO:0007165(signal transduction);GO:0007186(G-protein coupled receptor signaling pathway);GO:0007191(adenylate cyclase-activating…	04062(Chemokine signaling pathway);04742(Taste transduction);04744(Phototransduction)
circRNA348	220	0	0	505	0	0	18.8736	0	0	28.1084	0	0	9.36948	6.2912	up	0.574632	0.800364	0.825745	no	chr11	45596824	45616341	+	5	circRNA	-	ENSBTAT00000007374	UXS1	mRNA	chr11:45583251-45596823|chr11:45616341-45622930	UDP-glucuronate decarboxylase 1 [Source:HGNC Symbol;Acc:HGNC:17729]	GO:0003824(catalytic activity);GO:0003854(3-beta-hydroxy-delta5-steroid dehydrogenase activity);GO:0005739(mitochondrion);GO:0006694(steroid biosynthetic process);GO:0008831(dTDP-4-dehydrorhamnose reductase activity);GO:0016616(oxidoreductase activity, acting on the CH-OH group of donors, NAD or NADP as acceptor);GO:0044237(cellular metabolic process);GO:0045226(extracellular polysaccharide biosy…	00500(Starch and sucrose metabolism);00520(Amino sugar and nucleotide sugar metabolism);01100(Metabolic pathways)
circRNA816	148	0	0	20	11	0	18.812	0	0	1.64936	1.48177	0	1.04371	6.27066	down	-2.5869	0.492495	0.543722	no	chr14	4513617	4527572	+	2	circRNA	-	ENSBTAT00000037373	TRAPPC9	mRNA	chr14:4472269-4513616|chr14:4527572-4614972	trafficking protein particle complex 9 [Source:HGNC Symbol;Acc:HGNC:30832]	NA	NA
circRNA5059	0	0	762.358	0	190.361	0	0	0	18.7876	0	5.58443	0	1.86148	6.26252	down	-1.7503	0.560739	0.607711	no	chr4	95897292	95960158	+	8	circRNA	-	ENSBTAT00000013788	MKLN1	mRNA	chr4:95886415-95897291|chr4:95960158-95990603	Bos taurus muskelin 1, intracellular mediator containing kelch motifs (MKLN1), mRNA. [Source:RefSeq mRNA;Acc:NM_001097999]	GO:0005515(protein binding);GO:0007155(cell adhesion)	NA
circRNA2020	99.4	53.5667	119.45	231.957	132.543	152.887	7.03514	4.18568	7.52657	10.6514	9.94161	10.6098	10.4009	6.24913	up	0.734986	0.0516467	0.473334	no	chr4	4610554	4613618	+	2	circRNA	-	ENSBTAT00000032665	COBL	mRNA	chr4:4601080-4610553|chr4:4613618-4615174	Cordon-bleu homolog (Mouse); Uncharacterized protein [Source:UniProtKB/TrEMBL;Acc:A0JNG1]	GO:0000578(embryonic axis specification);GO:0001726(ruffle);GO:0001757(somite specification);GO:0001843(neural tube closure);GO:0001889(liver development);GO:0003785(actin monomer binding);GO:0005515(protein binding);GO:0005884(actin filament);GO:0005938(cell cortex);GO:0016020(membrane);GO:0030041(actin filament polymerization);GO:0030424(axon);GO:0030425(dendrite);GO:0030903(notochord developme…	NA
circRNA1509	90.8333	78.7917	93.3667	121	82.7769	70.6667	6.5177	6.24187	5.96439	5.6331	6.29467	4.9718	5.63319	6.24132	down	-0.147899	0.248455	0.473334	no	chr21	42012665	42024196	-	4	circRNA	-	ENSBTAT00000029119	STRN3	mRNA	chr21:42002683-42012664|chr21:42024196-42070499	Bos taurus striatin, calmodulin binding protein 3 (STRN3), mRNA. [Source:RefSeq mRNA;Acc:NM_001098042]	GO:0000122(negative regulation of transcription from RNA polymerase II promoter);GO:0000159(protein phosphatase type 2A complex);GO:0003700(sequence-specific DNA binding transcription factor activity);GO:0005515(protein binding);GO:0005516(calmodulin binding);GO:0005634(nucleus);GO:0005654(nucleoplasm);GO:0005737(cytoplasm);GO:0005794(Golgi apparatus);GO:0005886(plasma membrane);GO:0016020(membra…	NA
circRNA902	267.5	0	0	204.643	0	0	18.7199	0	0	9.29156	0	0	3.09719	6.23996	down	-1.01058	0.68319	0.721544	no	chr19	12770845	12788114	+	3	circRNA	-	ENSBTAT00000005887	APPBP2	mRNA	chr19:12768635-12770844|chr19:12788114-12792051	amyloid beta precursor protein (cytoplasmic tail) binding protein 2 [Source:HGNC Symbol;Acc:HGNC:622]	GO:0005515(protein binding);GO:0030659(cytoplasmic vesicle membrane);GO:0046907(intracellular transport)	NA
circRNA2828	109.7	58.75	94.6667	599.791	0	547.698	7.92626	4.68657	6.08952	28.1174	0	38.8019	22.3064	6.23412	up	1.8392	0.298987	0.473334	no	chr8	98699515	98705860	+	3	circRNA	-	ENSBTAT00000002506	RAD23B	mRNA	chr8:98682296-98699514|chr8:98705860-98710039	Bos taurus RAD23 homolog B (S. cerevisiae) (RAD23B), mRNA. [Source:RefSeq mRNA;Acc:NM_001046310]	GO:0000502(proteasome complex);GO:0000715(nucleotide-excision repair, DNA damage recognition);GO:0003684(damaged DNA binding);GO:0005515(protein binding);GO:0005634(nucleus);GO:0005737(cytoplasm);GO:0006281(DNA repair);GO:0006289(nucleotide-excision repair);GO:0006974(cellular response to DNA damage stimulus);GO:0007283(spermatogenesis);GO:0031593(polyubiquitin binding);GO:0032434(regulation of p…	03420(Nucleotide excision repair);04141(Protein processing in endoplasmic reticulum)
circRNA4122	0	0	213.972	468.292	0	0	0	0	18.4806	29.4756	0	0	9.82521	6.1602	up	0.673512	0.770594	0.799224	no	chr11	86501577	86515630	+	3	circRNA	-	ENSBTAT00000007691	ROCK2	mRNA	None|chr11:86515630-86526168	Bos taurus Rho-associated, coiled-coil containing protein kinase 2 (ROCK2), mRNA. [Source:RefSeq mRNA;Acc:NM_174452]	GO:0000166(nucleotide binding);GO:0001843(neural tube closure);GO:0004672(protein kinase activity);GO:0004674(protein serine/threonine kinase activity);GO:0004713(protein tyrosine kinase activity);GO:0005515(protein binding);GO:0005524(ATP binding);GO:0005543(phospholipid binding);GO:0005813(centrosome);GO:0006468(protein phosphorylation);GO:0007165(signal transduction);GO:0008625(extrinsic apopt…	04062(Chemokine signaling pathway);04270(Vascular smooth muscle contraction);04310(Wnt signaling pathway);04350(TGF-beta signaling pathway);04360(Axon guidance);04510(Focal adhesion);04670(Leukocyte transendothelial migration);04810(Regulation of actin cytoskeleton)
circRNA1199	125.333	0	162.833	80.7333	0	0	8.55935	0	9.90016	3.57717	0	0	1.19239	6.15317	down	-2.36747	0.246333	0.473334	no	chr24	56582404	56616424	+	4	circRNA	-	ENSBTAT00000005230	WDR7	mRNA	chr24:56570464-56582403|chr24:56616424-56664724	WD repeat domain 7 [Source:HGNC Symbol;Acc:HGNC:13490]	GO:0005488(binding);GO:0005515(protein binding)	NA
circRNA1452	149.5	0	191.95	81.9031	40.4929	47.9873	8.60564	0	9.83681	3.05883	2.47021	2.70843	2.74582	6.14748	down	-1.16276	0.386254	0.473334	no	chr20	58856590	58864869	-	3	circRNA	-	ENSBTAT00000061086	TRIO	mRNA	chr20:58855420-58856589|chr20:58864869-58880316	Bos taurus triple functional domain (PTPRF interacting) (TRIO), mRNA. [Source:RefSeq mRNA;Acc:NM_001102212]	GO:0004672(protein kinase activity);GO:0004674(protein serine/threonine kinase activity);GO:0004713(protein tyrosine kinase activity);GO:0005089(Rho guanyl-nucleotide exchange factor activity);GO:0005515(protein binding);GO:0005524(ATP binding);GO:0005543(phospholipid binding);GO:0006468(protein phosphorylation);GO:0009103(lipopolysaccharide biosynthetic process);GO:0016020(membrane);GO:0016772(t…	NA
circRNA615	144.5	0	0	5514.11	4620.42	3747.05	18.4424	0	0	456.602	624.949	468.909	516.82	6.14746	up	6.39353	0.010327	0.309911	yes	chr17	56467433	56471190	+	2	circRNA	-	ENSBTAT00000001838	ATP2A2	mRNA	chr17:56459843-56467432|chr17:56471190-56492628	ATPase, Ca++ transporting, cardiac muscle, slow twitch 2 [Source:HGNC Symbol;Acc:HGNC:812]	GO:0000166(nucleotide binding);GO:0002026(regulation of the force of heart contraction);GO:0005388(calcium-transporting ATPase activity);GO:0005515(protein binding);GO:0005524(ATP binding);GO:0005783(endoplasmic reticulum);GO:0005789(endoplasmic reticulum membrane);GO:0006812(cation transport);GO:0006816(calcium ion transport);GO:0006874(cellular calcium ion homeostasis);GO:0006984(ER-nucleus sig…	04020(Calcium signaling pathway);04972(Pancreatic secretion);05010(Alzheimer's disease)
circRNA2014	91	59	88	209.2	0	0	7.15625	5.12249	6.161	10.6738	0	0	3.55793	6.14658	down	-0.788746	0.543998	0.592171	no	chr5	117747169	117749976	+	3	circRNA	-	ENSBTAT00000007346	TRMU	mRNA	chr5:117743390-117747168|chr5:117749976-117753065	Bos taurus tRNA 5-methylaminomethyl-2-thiouridylate methyltransferase (TRMU), transcript variant 1, mRNA. [Source:RefSeq mRNA;Acc:NM_001163188]	GO:0005737(cytoplasm);GO:0005739(mitochondrion);GO:0008033(tRNA processing);GO:0016740(transferase activity);GO:0016783(sulfurtransferase activity)	04122(Sulfur relay system)
circRNA653	62.6667	45.6667	101.333	0	19.6667	15.3333	5.67306	4.56421	8.1669	0	1.8868	1.36103	1.08261	6.13472	down	-2.50249	0.0241837	0.473334	yes	chr16	29303567	29312846	-	2	circRNA	-	ENSBTAT00000021544	ENAH	mRNA	chr16:29282714-29303566|chr16:29312846-29442675	enabled homolog (Drosophila) [Source:HGNC Symbol;Acc:HGNC:18271]	GO:0001725(stress fiber);GO:0001843(neural tube closure);GO:0005515(protein binding);GO:0005737(cytoplasm);GO:0005886(plasma membrane);GO:0005925(focal adhesion);GO:0007411(axon guidance);GO:0008154(actin polymerization or depolymerization);GO:0017124(SH3 domain binding);GO:0030027(lamellipodium);GO:0030036(actin cytoskeleton organization);GO:0030054(cell junction);GO:0030175(filopodium);GO:00469…	04810(Regulation of actin cytoskeleton)
circRNA898	531.5	0	639.5	0	293.59	0	8.88443	0	9.51681	0	5.20095	0	1.73365	6.13374	down	-1.82296	0.296819	0.473334	no	chr19	10179201	10242322	-	12	circRNA	-	ENSBTAT00000035518	TRIM37	mRNA	chr19:10165814-10179200|chr19:10242322-10258807	tripartite motif containing 37 [Source:HGNC Symbol;Acc:HGNC:7523]	GO:0004842(ubiquitin-protein ligase activity);GO:0005164(tumor necrosis factor receptor binding);GO:0005515(protein binding);GO:0005622(intracellular);GO:0005737(cytoplasm);GO:0005777(peroxisome);GO:0005829(cytosol);GO:0008270(zinc ion binding);GO:0016235(aggresome);GO:0031625(ubiquitin protein ligase binding);GO:0032088(negative regulation of NF-kappaB transcription factor activity);GO:0042803(p…	04120(Ubiquitin mediated proteolysis)
circRNA3592	0	49	151.5	115	0	45	0	5.26466	13.1258	7.26106	0	4.2939	3.85165	6.13016	down	-0.670447	0.63594	0.67804	no	chr5	97369541	97372490	+	2	circRNA	-	ENSBTAT00000007711	HEBP1	mRNA	chr5:97348219-97369540|chr5:97372490-97384893	Bos taurus heme binding protein 1 (HEBP1), mRNA. [Source:RefSeq mRNA;Acc:NM_001075985]	GO:0005737(cytoplasm);GO:0020037(heme binding)	NA
circRNA451	537.333	0	0	286.625	0	0	18.3883	0	0	6.36392	0	0	2.12131	6.12943	down	-1.5308	0.588782	0.635221	no	chr10	14916214	14971214	+	6	circRNA	-	ENSBTAT00000047844	PIAS1	mRNA	chr10:14878690-14916213|chr10:14971214-14981662	Bos taurus protein inhibitor of activated STAT, 1 (PIAS1), mRNA. [Source:RefSeq mRNA;Acc:NM_001075396]	GO:0000122(negative regulation of transcription from RNA polymerase II promoter);GO:0003676(nucleic acid binding);GO:0005515(protein binding);GO:0005634(nucleus);GO:0008270(zinc ion binding);GO:0016605(PML body);GO:0019789(SUMO ligase activity);GO:0019899(enzyme binding);GO:0031625(ubiquitin protein ligase binding);GO:0032436(positive regulation of proteasomal ubiquitin-dependent protein cataboli…	04120(Ubiquitin mediated proteolysis);04630(Jak-STAT signaling pathway);05160(Hepatitis C);05200(Pathways in cancer);05222(Small cell lung cancer)
circRNA4863	0	0	197	0	91.5	0	0	0	18.3279	0	10.1335	0	3.37782	6.10931	down	-0.854917	0.720804	0.754577	no	chr7	111060999	111067275	-	2	circRNA	-	ENSBTAT00000028884	PJA2	mRNA	chr7:111049463-111060998|chr7:111067275-111076878	Bos taurus praja ring finger 2 (PJA2), mRNA. [Source:RefSeq mRNA;Acc:NM_001100340]	GO:0004842(ubiquitin-protein ligase activity);GO:0005515(protein binding);GO:0005737(cytoplasm);GO:0005886(plasma membrane);GO:0008270(zinc ion binding);GO:0010738(regulation of protein kinase A signaling);GO:0016567(protein ubiquitination);GO:0034236(protein kinase A catalytic subunit binding);GO:0034237(protein kinase A regulatory subunit binding);GO:0046872(metal ion binding)	NA
circRNA1012	67.1667	59.25	77.9262	31.7344	17.7024	15.9167	6.08043	5.92181	6.28042	1.8639	1.69835	1.41281	1.65835	6.09422	down	-1.87769	1.92506e-05	0.0613018	yes	chr18	22284519	22302243	+	3	circRNA	-	ENSBTAT00000016588	FTO	mRNA	chr18:22262964-22284518|chr18:22302243-22354139	Bos taurus fat mass and obesity associated (FTO), mRNA. [Source:RefSeq mRNA;Acc:NM_001098142]	GO:0001659(temperature homeostasis);GO:0005634(nucleus);GO:0006307(DNA dealkylation involved in DNA repair);GO:0008198(ferrous iron binding);GO:0010883(regulation of lipid storage);GO:0035515(oxidative RNA demethylase activity);GO:0035516(oxidative DNA demethylase activity);GO:0035552(oxidative single-stranded DNA demethylation);GO:0035553(oxidative single-stranded RNA demethylation);GO:0040014(r…	NA
circRNA648	114	42	86	515.833	323.045	278.708	8.74415	3.5567	5.87268	25.6706	26.2598	20.961	24.2971	6.05784	up	2.00391	0.00132552	0.175218	yes	chr16	24216870	24218695	-	2	circRNA	-	ENSBTAT00000009064	EPRS	mRNA	chr16:24215982-24216869|chr16:24218695-24220144	Bos taurus glutamyl-prolyl-tRNA synthetase (EPRS), mRNA. [Source:RefSeq mRNA;Acc:NM_001243320]	GO:0000166(nucleotide binding);GO:0004812(aminoacyl-tRNA ligase activity);GO:0004818(glutamate-tRNA ligase activity);GO:0004827(proline-tRNA ligase activity);GO:0005515(protein binding);GO:0005524(ATP binding);GO:0005737(cytoplasm);GO:0006412(translation);GO:0006418(tRNA aminoacylation for protein translation);GO:0006424(glutamyl-tRNA aminoacylation);GO:0006433(prolyl-tRNA aminoacylation);GO:0016…	NA
circRNA1287	177.083	162.917	198.233	137.25	0	32.1667	6.02692	6.12165	6.00647	3.0307	0	1.07343	1.36804	6.05168	down	-2.14522	0.0338799	0.473334	yes	chr22	1782604	1804026	-	6	circRNA	-	ENSBTAT00000065868	SLC4A7	mRNA	chr22:1779974-1782603|chr22:1804026-1805368	Bos taurus solute carrier family 4, sodium bicarbonate cotransporter, member 7 (SLC4A7), mRNA. [Source:RefSeq mRNA;Acc:NM_001098926]	GO:0005215(transporter activity);GO:0005452(inorganic anion exchanger activity);GO:0006810(transport);GO:0006820(anion transport);GO:0008509(anion transmembrane transporter activity);GO:0016020(membrane);GO:0016021(integral to membrane);GO:0021747(cochlear nucleus development);GO:0046666(retinal cell programmed cell death);GO:0060117(auditory receptor cell development);GO:0061299(retina vasculatu…	NA
circRNA4566	0	0	309.591	163.5	116.543	111.5	0	0	18.1464	6.98407	8.13168	7.19785	7.43786	6.0488	up	0.298239	0.839855	0.861082	no	chr25	3768065	3771524	+	4	circRNA	-	ENSBTAT00000025290	MGRN1	mRNA	chr25:3755148-3768064|chr25:3771524-3775531	Bos taurus mahogunin ring finger 1, E3 ubiquitin protein ligase (MGRN1), mRNA. [Source:RefSeq mRNA;Acc:NM_001076942]	GO:0005515(protein binding);GO:0008270(zinc ion binding);GO:0016874(ligase activity);GO:0046872(metal ion binding)	04120(Ubiquitin mediated proteolysis)
circRNA2016	167	149	0	165	61	74	9.13994	9.00323	0	5.859	3.53811	3.97108	4.45606	6.04772	down	-0.440623	0.654882	0.695551	no	chr5	118108657	118112968	+	3	circRNA	-	ENSBTAT00000016314	TBC1D22A	mRNA	chr5:118086637-118108656|chr5:118112968-118174164	TBC1 domain family, member 22A [Source:HGNC Symbol;Acc:HGNC:1309]	GO:0005097(Rab GTPase activator activity);GO:0032313(regulation of Rab GTPase activity);GO:0032851(positive regulation of Rab GTPase activity);GO:0042803(protein homodimerization activity)	NA
circRNA1542	129.25	100.571	174.5	333.667	246.221	236.732	5.90181	5.07008	7.09373	9.88508	11.915	10.5989	10.7997	6.02187	up	0.842702	0.00463225	0.226201	yes	chr21	66118264	66125084	-	5	circRNA	-	ENSBTAT00000024364	SETD3	mRNA	chr21:66077770-66118263|chr21:66125084-66125195	SET domain containing 3 [Source:HGNC Symbol;Acc:HGNC:20493]	GO:0000790(nuclear chromatin);GO:0001102(RNA polymerase II activating transcription factor binding);GO:0003713(transcription coactivator activity);GO:0005515(protein binding);GO:0010452(histone H3-K36 methylation);GO:0018022(peptidyl-lysine methylation);GO:0042800(histone methyltransferase activity (H3-K4 specific));GO:0045944(positive regulation of transcription from RNA polymerase II promoter);…	NA
circRNA1498	151.083	0	170.333	160.5	0	0	9.01333	0	9.04675	6.21236	0	0	2.07079	6.02003	down	-1.53959	0.347685	0.473334	no	chr21	25368153	25380316	+	4	circRNA	-	ENSBTAT00000024660	HDGFRP3	mRNA	chr21:25317960-25368152|chr21:25380316-25392577	Bos taurus hepatoma-derived growth factor, related protein 3 (HDGFRP3), mRNA. [Source:RefSeq mRNA;Acc:NM_001191368]	GO:0005634(nucleus);GO:0005737(cytoplasm)	NA
circRNA2515	153.25	0	0	72.8207	0	18.4812	18.0092	0	0	5.55214	0	2.12948	2.56054	6.00306	down	-1.22925	0.629141	0.67206	no	chr1	79541929	79601396	-	2	circRNA	-	ENSBTAT00000061134	LPP	mRNA	chr1:79469522-79541928|chr1:79601396-79713369	LIM domain containing preferred translocation partner in lipoma [Source:HGNC Symbol;Acc:HGNC:6679]	GO:0005515(protein binding);GO:0005737(cytoplasm);GO:0005925(focal adhesion);GO:0008270(zinc ion binding);GO:0046872(metal ion binding)	NA
circRNA3152	0	306	0	2020.74	2178.6	1883.59	0	17.862	0	69.3183	122.072	97.6475	96.3459	5.954	up	4.01629	0.0169235	0.392994	yes	chr15	78267120	78268373	-	4	circRNA	-	ENSBTAT00000012594	PACSIN3	mRNA	chr15:78266492-78267119|chr15:78268373-78269529	protein kinase C and casein kinase substrate in neurons protein 3 [Source:RefSeq peptide;Acc:NP_001178349]	GO:0005515(protein binding);GO:0005737(cytoplasm);GO:0008092(cytoskeletal protein binding);GO:0008289(lipid binding);GO:0019855(calcium channel inhibitor activity);GO:0045806(negative regulation of endocytosis);GO:0051044(positive regulation of membrane protein ectodomain proteolysis);GO:0051926(negative regulation of calcium ion transport);GO:0097320(membrane tubulation)	NA
circRNA3115	0	168.708	169.75	201	0	0	0	9.83125	7.97666	6.88329	0	0	2.29443	5.93597	down	-1.37135	0.394575	0.473334	no	chr16	71089907	71097768	+	4	circRNA	-	ENSBTAT00000065424	PPP1R12B	mRNA	chr16:71087468-71089906|chr16:71097768-71125993	protein phosphatase 1, regulatory subunit 12B [Source:HGNC Symbol;Acc:HGNC:7619]	GO:0005515(protein binding);GO:0005886(plasma membrane);GO:0015629(actin cytoskeleton)	NA
circRNA2880	0	279.843	408.429	677.574	437.597	0	0	8.17451	9.62064	11.6314	12.2702	0	7.96719	5.93172	up	0.425621	0.705615	0.741007	no	chr13	34888284	34903783	-	4	circRNA	-	ENSBTAT00000027591	SVIL	mRNA	chr13:34874103-34888283|chr13:34903783-34907336	Bos taurus supervillin (SVIL), mRNA. [Source:RefSeq mRNA;Acc:NM_174190]	GO:0003779(actin binding);GO:0007010(cytoskeleton organization)	NA
circRNA3684	0	123.576	157.117	96.9524	0	70.6429	0	8.77837	8.99996	4.0473	0	4.45669	2.83466	5.92611	down	-1.06391	0.419112	0.473334	no	chr3	104523997	104554200	+	3	circRNA	-	ENSBTAT00000060940	FOXJ3	mRNA	chr3:104499227-104523996|chr3:104554200-104565748	forkhead box J3 [Source:HGNC Symbol;Acc:HGNC:29178]	GO:0003677(DNA binding);GO:0003700(sequence-specific DNA binding transcription factor activity);GO:0005634(nucleus);GO:0006351(transcription, DNA-templated);GO:0006355(regulation of transcription, DNA-dependent);GO:0007389(pattern specification process);GO:0008301(DNA binding, bending);GO:0009790(embryo development);GO:0009888(tissue development);GO:0043565(sequence-specific DNA binding);GO:00458…	NA
circRNA2234	79.5	53.5	108	321	0	0	6.00909	4.46458	7.26758	15.742	0	0	5.24733	5.91375	down	-0.17249	0.91113	0.923622	no	chr3	95488612	95491256	+	3	circRNA	-	ENSBTAT00000053382	EPS15	mRNA	chr3:95482653-95488611|chr3:95491256-95494708	Bos taurus epidermal growth factor receptor pathway substrate 15 (EPS15), mRNA. [Source:RefSeq mRNA;Acc:NM_001098087]	GO:0005509(calcium ion binding);GO:0005515(protein binding);GO:0005737(cytoplasm);GO:0005886(plasma membrane);GO:0005905(coated pit);GO:0030122(AP-2 adaptor complex);GO:0030136(clathrin-coated vesicle);GO:0042802(identical protein binding);GO:0043231(intracellular membrane-bounded organelle);GO:0048268(clathrin coat assembly);GO:0060170(ciliary membrane)	04144(Endocytosis)
circRNA1782	150.667	77.5	142	712.488	498.167	482	7.36575	4.18299	6.18034	22.599	25.81	23.1045	23.8379	5.90969	up	2.0121	0.000198504	0.133438	yes	chr6	3421759	3427481	-	5	circRNA	-	ENSBTAT00000006502	EXOSC9	mRNA	chr6:3420097-3421758|chr6:3427481-3429701	Bos taurus exosome component 9 (EXOSC9), mRNA. [Source:RefSeq mRNA;Acc:NM_001035053]	GO:0000178(exosome (RNase complex));GO:0000956(nuclear-transcribed mRNA catabolic process);GO:0005515(protein binding);GO:0005634(nucleus);GO:0005737(cytoplasm);GO:0017091(AU-rich element binding);GO:0030307(positive regulation of cell growth);GO:0043928(exonucleolytic nuclear-transcribed mRNA catabolic process involved in deadenylation-dependent decay);GO:0071028(nuclear mRNA surveillance);GO:00…	03018(RNA degradation)
circRNA5150	0	0	217.948	107.705	0	55.0679	0	0	17.6681	6.36298	0	4.91656	3.75985	5.88936	down	-0.647438	0.75868	0.788315	no	chr3	102324607	102362801	+	4	circRNA	-	ENSBTAT00000020671	ERI3	mRNA	chr3:102305102-102324606|chr3:102362801-102396903	Bos taurus ERI1 exoribonuclease family member 3 (ERI3), transcript variant 1, mRNA. [Source:RefSeq mRNA;Acc:NM_001113242]	GO:0003676(nucleic acid binding);GO:0004518(nuclease activity);GO:0004527(exonuclease activity);GO:0005515(protein binding);GO:0016787(hydrolase activity);GO:0046872(metal ion binding);GO:0090305(nucleic acid phosphodiester bond hydrolysis)	NA
circRNA2649	164.333	105.833	182.5	677.81	366.659	395.617	6.53586	4.64713	6.46197	17.4903	15.4544	15.4277	16.1242	5.88165	up	1.45493	0.000392582	0.133438	yes	chr9	51063554	51076123	+	5	circRNA	-	ENSBTAT00000026292	COQ3	mRNA	chr9:51053813-51063553|chr9:51076123-51077398	coenzyme Q3 methyltransferase [Source:HGNC Symbol;Acc:HGNC:18175]	GO:0005737(cytoplasm);GO:0005739(mitochondrion);GO:0006071(glycerol metabolic process);GO:0006479(protein methylation);GO:0006744(ubiquinone biosynthetic process);GO:0008152(metabolic process);GO:0008168(methyltransferase activity);GO:0008276(protein methyltransferase activity);GO:0008425(2-polyprenyl-6-methoxy-1,4-benzoquinone methyltransferase activity);GO:0008610(lipid biosynthetic process);GO…	00130(Ubiquinone and other terpenoid-quinone biosynthesis);01100(Metabolic pathways)
circRNA715	483.667	398.5	0	0	228.583	247.458	9.23488	8.40038	0	0	4.62534	4.63272	3.08602	5.87842	down	-0.929681	0.462723	0.514749	no	chr16	70724957	70731288	+	2	circRNA	-	ENSBTAT00000028717	PTPN14	mRNA	chr16:70722875-70724956|chr16:70731288-70732987	protein tyrosine phosphatase, non-receptor type 14 [Source:HGNC Symbol;Acc:HGNC:9647]	GO:0001946(lymphangiogenesis);GO:0003712(transcription cofactor activity);GO:0004721(phosphoprotein phosphatase activity);GO:0004725(protein tyrosine phosphatase activity);GO:0005515(protein binding);GO:0005634(nucleus);GO:0005737(cytoplasm);GO:0005856(cytoskeleton);GO:0006470(protein dephosphorylation);GO:0008285(negative regulation of cell proliferation);GO:0016311(dephosphorylation);GO:0016787…	NA
circRNA461	154.125	0	170.085	0	28.0429	35.1	8.88829	0	8.73242	0	1.71389	1.98473	1.23287	5.87357	down	-2.25221	0.252182	0.473334	no	chr10	18800169	18821510	-	6	circRNA	-	ENSBTAT00000009780	MYO9A	mRNA	chr10:18790598-18800168|chr10:18821510-18828752	myosin IXA [Source:HGNC Symbol;Acc:HGNC:7608]	GO:0000166(nucleotide binding);GO:0003774(motor activity);GO:0005515(protein binding);GO:0005524(ATP binding);GO:0007165(signal transduction);GO:0016459(myosin complex)	NA
circRNA3699	0	114.762	208.833	0	0	89.7667	0	7.07111	10.376	0	0	4.91213	1.63738	5.8157	down	-1.82857	0.313494	0.473334	no	chr2	1000262	1002490	-	4	circRNA	-	ENSBTAT00000022470	CYFIP1	mRNA	chr2:996856-1000261|chr2:1002490-1007063	cytoplasmic FMR1 interacting protein 1 [Source:HGNC Symbol;Acc:HGNC:13759]	GO:0005515(protein binding);GO:0005845(mRNA cap binding complex);GO:0030027(lamellipodium);GO:0030032(lamellipodium assembly);GO:0043005(neuron projection);GO:0048471(perinuclear region of cytoplasm);GO:0048675(axon extension)	NA
circRNA59	189.7	153.728	0	457.917	230.671	0	9.20177	8.23269	0	14.4113	11.858	0	8.75643	5.81149	up	0.591435	0.613286	0.658048	no	chrX	115967694	116001899	+	4	circRNA	-	ENSBTAT00000064445	ENSBTAG00000046838	mRNA	chrX:115894505-115967693|chrX:116001899-116024191	Uncharacterized protein [Source:UniProtKB/TrEMBL;Acc:G3N0F6]	GO:0005515(protein binding)	05410(Hypertrophic cardiomyopathy (HCM));05412(Arrhythmogenic right ventricular cardiomyopathy (ARVC));05414(Dilated cardiomyopathy);05416(Viral myocarditis)
circRNA96	199.667	0	0	0	123.083	142.95	17.4171	0	0	0	11.3785	12.2266	7.86835	5.80571	up	0.43859	0.785306	0.812276	no	chr13	18982015	19019309	+	2	circRNA	-	ENSBTAT00000019972	PARD3	mRNA	None|chr13:19019309-19040667	par-3 family cell polarity regulator [Source:HGNC Symbol;Acc:HGNC:16051]	GO:0000226(microtubule cytoskeleton organization);GO:0003383(apical constriction);GO:0005080(protein kinase C binding);GO:0005515(protein binding);GO:0005737(cytoplasm);GO:0005819(spindle);GO:0005911(cell-cell junction);GO:0005912(adherens junction);GO:0005913(cell-cell adherens junction);GO:0005938(cell cortex);GO:0030054(cell junction);GO:0032970(regulation of actin filament-based process);GO:0…	04062(Chemokine signaling pathway);04080(Neuroactive ligand-receptor interaction);04144(Endocytosis);04520(Adherens junction);04530(Tight junction)
circRNA4533	0	0	296.833	32.5	7.5	22	0	0	17.3986	1.38827	0.523303	1.4202	1.11059	5.79954	down	-2.38461	0.503789	0.55454	no	chr24	25792066	25824263	+	4	circRNA	-	ENSBTAT00000061252	B4GALT6	mRNA	chr24:25770764-25792065|chr24:25824263-25831631	Bos taurus UDP-Gal:betaGlcNAc beta 1,4- galactosyltransferase, polypeptide 6 (B4GALT6), mRNA. [Source:RefSeq mRNA;Acc:NM_001192596]	GO:0005975(carbohydrate metabolic process);GO:0016757(transferase activity, transferring glycosyl groups)	00600(Sphingolipid metabolism);01100(Metabolic pathways)
circRNA635	465.317	0	0	849.028	0	0	17.3749	0	0	20.5687	0	0	6.85625	5.79162	up	0.243452	0.911446	0.923757	no	chr17	67882919	67894548	+	6	circRNA	-	ENSBTAT00000000932	MYO18B	mRNA	chr17:67872775-67882918|chr17:67894548-67898945	myosin XVIIIB [Source:HGNC Symbol;Acc:HGNC:18150]	GO:0000166(nucleotide binding);GO:0001570(vasculogenesis);GO:0001701(in utero embryonic development);GO:0003774(motor activity);GO:0005515(protein binding);GO:0005524(ATP binding);GO:0016459(myosin complex);GO:0030018(Z disc);GO:0031941(filamentous actin);GO:0048739(cardiac muscle fiber development)	NA
circRNA1136	116.333	76	0	0	183.333	176	10.0354	7.2382	0	0	16.7605	14.8866	10.549	5.75788	up	0.873501	0.486087	0.537561	no	chr27	39884238	39890286	+	2	circRNA	-	ENSBTAT00000004933	NGLY1	mRNA	chr27:39876358-39884237|chr27:39890286-39905292	N-glycanase 1 [Source:HGNC Symbol;Acc:HGNC:17646]	GO:0003684(damaged DNA binding);GO:0005515(protein binding);GO:0005634(nucleus);GO:0005737(cytoplasm);GO:0006289(nucleotide-excision repair);GO:0006516(glycoprotein catabolic process)	04141(Protein processing in endoplasmic reticulum)
circRNA971	181.167	102.5	0	117.75	55	67.5	10.6248	6.63672	0	4.48042	3.41839	3.88149	3.92676	5.75386	down	-0.551188	0.615774	0.660281	no	chr19	49403865	49413903	-	4	circRNA	-	ENSBTAT00000026451	SMURF2	mRNA	chr19:49398927-49403864|chr19:49413903-49416592	SMAD specific E3 ubiquitin protein ligase 2 [Source:HGNC Symbol;Acc:HGNC:16809]	GO:0000151(ubiquitin ligase complex);GO:0004842(ubiquitin-protein ligase activity);GO:0005515(protein binding);GO:0006511(ubiquitin-dependent protein catabolic process);GO:0016567(protein ubiquitination);GO:0016874(ligase activity);GO:0030579(ubiquitin-dependent SMAD protein catabolic process);GO:0042802(identical protein binding);GO:0046332(SMAD binding)	04120(Ubiquitin mediated proteolysis);04144(Endocytosis);04350(TGF-beta signaling pathway)
circRNA1711	88.8028	91.9262	119.337	58.7429	34.469	30.1833	5.15942	5.89656	6.17266	2.21433	2.12235	1.71946	2.01871	5.74288	down	-1.50834	0.00173527	0.187349	yes	chr7	31531940	31547896	-	3	circRNA	-	ENSBTAT00000023329	CSNK1G3	mRNA	chr7:31518310-31531939|chr7:31547896-31576544	Bos taurus casein kinase 1, gamma 3 (CSNK1G3), mRNA. [Source:RefSeq mRNA;Acc:NM_001105329]	GO:0000166(nucleotide binding);GO:0004672(protein kinase activity);GO:0004674(protein serine/threonine kinase activity);GO:0004713(protein tyrosine kinase activity);GO:0005524(ATP binding);GO:0005737(cytoplasm);GO:0006468(protein phosphorylation);GO:0016055(Wnt signaling pathway);GO:0016301(kinase activity);GO:0016310(phosphorylation);GO:0016740(transferase activity);GO:0016772(transferase activi…	04340(Hedgehog signaling pathway)
circRNA658	62.2321	72.0631	78.1286	46.6144	13.5	11.4028	5.06005	6.46902	5.65555	2.45908	1.16329	0.909078	1.51048	5.72821	down	-1.92307	0.00283575	0.209232	yes	chr16	34260887	34298462	+	3	circRNA	-	ENSBTAT00000023654	AKT3	mRNA	chr16:34132734-34260886|chr16:34298462-34312889	v-akt murine thymoma viral oncogene homolog 3 [Source:HGNC Symbol;Acc:HGNC:393]	GO:0000002(mitochondrial genome maintenance);GO:0000166(nucleotide binding);GO:0004672(protein kinase activity);GO:0004674(protein serine/threonine kinase activity);GO:0004713(protein tyrosine kinase activity);GO:0005515(protein binding);GO:0005524(ATP binding);GO:0005543(phospholipid binding);GO:0005634(nucleus);GO:0005737(cytoplasm);GO:0005794(Golgi apparatus);GO:0005886(plasma membrane);GO:000…	04010(MAPK signaling pathway);04012(ErbB signaling pathway);04062(Chemokine signaling pathway);04150(mTOR signaling pathway);04210(Apoptosis);04370(VEGF signaling pathway);04380(Osteoclast differentiation);04510(Focal adhesion);04530(Tight junction);04620(Toll-like receptor signaling pathway);04630(Jak-STAT signaling pathway);04660(T cell receptor signaling pathway);04662(B cell receptor signalin…
circRNA3293	0	117	0	0	0	111.417	0	17.045	0	0	0	14.4154	4.80514	5.68168	down	-0.24174	0.912056	0.924303	no	chr27	33816640	33828460	+	3	circRNA	-	ENSBTAT00000023197	ADAM-9	mRNA	chr27:33816059-33816639|chr27:33828460-33834231	Bos taurus ADAM metallopeptidase domain 9 (ADAM9), mRNA. [Source:RefSeq mRNA;Acc:NM_001192818]	GO:0000186(activation of MAPKK activity);GO:0004222(metalloendopeptidase activity);GO:0005080(protein kinase C binding);GO:0005515(protein binding);GO:0005518(collagen binding);GO:0005615(extracellular space);GO:0005737(cytoplasm);GO:0005886(plasma membrane);GO:0006508(proteolysis);GO:0006509(membrane protein ectodomain proteolysis);GO:0007155(cell adhesion);GO:0007160(cell-matrix adhesion);GO:00…	NA
circRNA4929	0	0	231.767	270.524	0	0	0	0	17.0441	14.4983	0	0	4.83276	5.68136	down	-0.233387	0.915035	0.926816	no	chr6	104160802	104164011	-	3	circRNA	-	ENSBTAT00000005348	SPARCL1	mRNA	chr6:104158456-104160801|chr6:104164011-104165309	Bos taurus SPARC-like 1 (hevin) (SPARCL1), mRNA. [Source:RefSeq mRNA;Acc:NM_001034302]	GO:0005509(calcium ion binding);GO:0005515(protein binding);GO:0005578(proteinaceous extracellular matrix);GO:0005615(extracellular space);GO:0007165(signal transduction)	NA
circRNA2827	214.5	116	0	159.25	92.5	0	10.6198	6.34062	0	5.11541	4.85338	0	3.32293	5.65347	down	-0.76668	0.552585	0.600159	no	chr8	98384334	98396905	+	3	circRNA	-	ENSBTAT00000025536	ZNF462	mRNA	chr8:98350767-98384333|chr8:98396905-98420582	zinc finger protein 462 [Source:HGNC Symbol;Acc:HGNC:21684]	GO:0003700(sequence-specific DNA binding transcription factor activity);GO:0003707(steroid hormone receptor activity);GO:0005634(nucleus);GO:0006325(chromatin organization);GO:0043392(negative regulation of DNA binding);GO:0045944(positive regulation of transcription from RNA polymerase II promoter);GO:0046872(metal ion binding)	NA
circRNA2131	111	0	119.65	79	0	0	8.64176	0	8.29309	3.99042	0	0	1.33014	5.64495	down	-2.08538	0.26543	0.473334	no	chr3	3055911	3064144	-	3	circRNA	-	ENSBTAT00000061309	UCK2	mRNA	chr3:3049633-3055910|chr3:3064144-3119485	Bos taurus uridine-cytidine kinase 2 (UCK2), mRNA. [Source:RefSeq mRNA;Acc:NM_001192812]	GO:0000166(nucleotide binding);GO:0004140(dephospho-CoA kinase activity);GO:0004849(uridine kinase activity);GO:0005515(protein binding);GO:0005524(ATP binding);GO:0008152(metabolic process);GO:0015937(coenzyme A biosynthetic process);GO:0016301(kinase activity);GO:0016310(phosphorylation);GO:0016740(transferase activity);GO:0016773(phosphotransferase activity, alcohol group as acceptor);GO:00192…	00240(Pyrimidine metabolism);00983(Drug metabolism - other enzymes);01100(Metabolic pathways)
circRNA935	270	225.333	0	299.833	256.083	0	8.79518	8.10386	0	6.33686	8.8405	0	5.05912	5.63301	down	-0.155021	0.889014	0.904624	no	chr19	28644735	28664332	+	7	circRNA	-	ENSBTAT00000065091	NDEL1	mRNA	chr19:28637952-28644734|chr19:28664332-28671096	nudE neurodevelopment protein 1-like 1 [Source:HGNC Symbol;Acc:HGNC:17620]	GO:0000226(microtubule cytoskeleton organization);GO:0000776(kinetochore);GO:0001764(neuron migration);GO:0001833(inner cell mass cell proliferation);GO:0005515(protein binding);GO:0005813(centrosome);GO:0005875(microtubule associated complex);GO:0007059(chromosome segregation);GO:0008017(microtubule binding);GO:0008090(retrograde axon cargo transport);GO:0010975(regulation of neuron projection d…	NA
circRNA442	94.3	88.4167	98.9833	253.478	266.479	160.989	5.62575	5.82355	5.25721	9.81118	16.8479	9.41706	12.0254	5.56884	up	1.11063	0.115286	0.473334	no	chr10	10418278	10437326	-	4	circRNA	-	ENSBTAT00000017647	HOMER1	mRNA	chr10:10373276-10418277|chr10:10437326-10484521	Bos taurus homer homolog 1 (Drosophila) (HOMER1), mRNA. [Source:RefSeq mRNA;Acc:NM_001076052]	GO:0003009(skeletal muscle contraction);GO:0005515(protein binding);GO:0005737(cytoplasm);GO:0005886(plasma membrane);GO:0014069(postsynaptic density);GO:0016020(membrane);GO:0030018(Z disc);GO:0030054(cell junction);GO:0043005(neuron projection);GO:0043034(costamere);GO:0044325(ion channel binding);GO:0045177(apical part of cell);GO:0045202(synapse);GO:0045211(postsynaptic membrane);GO:0048148(b…	NA
circRNA2387	120.667	0	142.5	109.333	57.8333	69.8333	8.13363	0	8.55139	4.78148	4.13133	4.61541	4.5094	5.56167	down	-0.302582	0.742028	0.77349	no	chr2	98339921	98349921	-	3	circRNA	-	ENSBTAT00000028785	KANSL1L	mRNA	chr2:98319355-98339920|chr2:98349921-98377450	KAT8 regulatory NSL complex subunit 1-like [Source:HGNC Symbol;Acc:HGNC:26310]	GO:0000123(histone acetyltransferase complex)	NA
circRNA5378	0	0	543	1682.82	0	0	0	0	16.6715	37.6531	0	0	12.551	5.55718	up	1.17538	0.648364	0.6897	no	chr9	61722159	61735631	+	5	circRNA	-	ENSBTAT00000024531	RRAGD	mRNA	chr9:61644756-61722158|chr9:61735631-61743187	Bos taurus Ras-related GTP binding D (RRAGD), mRNA. [Source:RefSeq mRNA;Acc:NM_001192828]	GO:0005515(protein binding);GO:0005525(GTP binding);GO:0005622(intracellular);GO:0005634(nucleus);GO:0005737(cytoplasm);GO:0005764(lysosome);GO:0007264(small GTPase mediated signal transduction);GO:0046982(protein heterodimerization activity)	NA
circRNA578	101.625	87.1167	123.125	107.583	97.5	34.3429	5.48484	5.19098	5.91608	3.76722	5.57676	1.8174	3.72046	5.53063	down	-0.571964	0.23457	0.473334	no	chr17	12952841	12953417	-	1	circRNA	-	ENSBTAT00000003668	SMAD1	mRNA	chr17:12926469-12952840|None	Bos taurus SMAD family member 1 (SMAD1), mRNA. [Source:RefSeq mRNA;Acc:NM_001076223]	GO:0000165(MAPK cascade);GO:0000979(RNA polymerase II core promoter sequence-specific DNA binding);GO:0001657(ureteric bud development);GO:0001710(mesodermal cell fate commitment);GO:0002051(osteoblast fate commitment);GO:0003677(DNA binding);GO:0003700(sequence-specific DNA binding transcription factor activity);GO:0005515(protein binding);GO:0005622(intracellular);GO:0005634(nucleus);GO:0005637…	04350(TGF-beta signaling pathway)
circRNA2413	180	0	234.5	135.833	0	0	7.65774	0	8.88168	3.74927	0	0	1.24976	5.51314	down	-2.14123	0.263034	0.473334	no	chr2	125948760	125963654	+	7	circRNA	-	ENSBTAT00000061546	EYA3	mRNA	chr2:125944208-125948759|chr2:125963654-125969291	EYA transcriptional coactivator and phosphatase 3 [Source:HGNC Symbol;Acc:HGNC:3521]	GO:0003682(chromatin binding);GO:0004725(protein tyrosine phosphatase activity);GO:0005515(protein binding);GO:0005634(nucleus);GO:0005667(transcription factor complex);GO:0006302(double-strand break repair);GO:0006470(protein dephosphorylation);GO:0007275(multicellular organismal development);GO:0008138(protein tyrosine/serine/threonine phosphatase activity);GO:0010212(response to ionizing radia…	NA
circRNA2621	217.617	0	0	206.817	38.05	0	16.4888	0	0	10.1671	3.05539	0	4.40748	5.49627	down	-0.318498	0.872806	0.890925	no	chr9	18831296	18852721	-	3	circRNA	-	ENSBTAT00000034372	PHIP	mRNA	chr9:18815598-18831295|None	pleckstrin homology domain interacting protein [Source:HGNC Symbol;Acc:HGNC:15673]	GO:0005515(protein binding);GO:0005634(nucleus);GO:0006606(protein import into nucleus);GO:0007010(cytoskeleton organization);GO:0008284(positive regulation of cell proliferation);GO:0008286(insulin receptor signaling pathway);GO:0010800(positive regulation of peptidyl-threonine phosphorylation);GO:0022604(regulation of cell morphogenesis);GO:0033138(positive regulation of peptidyl-serine phospho…	NA
circRNA1220	143.25	177	182.7	309	0	341.5	4.71068	6.4261	5.34875	6.59266	0	11.0111	5.86791	5.49518	up	0.0946811	0.918438	0.929827	no	chr25	3256555	3267297	-	6	circRNA	-	ENSBTAT00000022120	ADCY9	mRNA	chr25:3248807-3256554|chr25:3267297-3276930	Bos taurus adenylate cyclase 9 (ADCY9), mRNA. [Source:RefSeq mRNA;Acc:NM_001205917]	GO:0000166(nucleotide binding);GO:0006171(cAMP biosynthetic process);GO:0009190(cyclic nucleotide biosynthetic process);GO:0016829(lyase activity);GO:0016849(phosphorus-oxygen lyase activity);GO:0035556(intracellular signal transduction)	00230(Purine metabolism);04020(Calcium signaling pathway);04062(Chemokine signaling pathway);04114(Oocyte meiosis);04270(Vascular smooth muscle contraction);04540(Gap junction);04912(GnRH signaling pathway);04914(Progesterone-mediated oocyte maturation);04916(Melanogenesis);04962(Vasopressin-regulated water reabsorption);04970(Salivary secretion);04971(Gastric acid secretion);04972(Pancreatic sec…
circRNA2973	0	79	110	199	0	0	0	7.76039	8.71341	11.4878	0	0	3.82927	5.49127	down	-0.52007	0.744192	0.775559	no	chr11	67719458	67724836	-	3	circRNA	-	ENSBTAT00000023441	GFPT1	mRNA	chr11:67716582-67719457|chr11:67724836-67726317	Bos taurus glutamine--fructose-6-phosphate transaminase 1 (GFPT1), mRNA. [Source:RefSeq mRNA;Acc:NM_001109961]	GO:0004360(glutamine-fructose-6-phosphate transaminase (isomerizing) activity);GO:0005975(carbohydrate metabolic process);GO:0008152(metabolic process);GO:0016051(carbohydrate biosynthetic process);GO:0030246(carbohydrate binding)	00250(Alanine, aspartate and glutamate metabolism);00520(Amino sugar and nucleotide sugar metabolism);01100(Metabolic pathways)
circRNA3780	0	216.333	0	109.333	0	34	0	16.4191	0	4.87648	0	2.29176	2.38941	5.47304	down	-1.19568	0.634347	0.676564	no	chr1	76548338	76561096	-	5	circRNA	-	ENSBTAT00000009121	CCDC50	mRNA	chr1:76545835-76548337|chr1:76561096-76574689	coiled-coil domain containing 50 [Source:HGNC Symbol;Acc:HGNC:18111]	GO:0005515(protein binding);GO:0005737(cytoplasm)	NA
circRNA3664	0	165.5	467.019	0	0	433.512	0	5.00892	11.3978	0	0	11.6523	3.8841	5.4689	down	-0.493669	0.771711	0.799824	no	chr3	34563293	34571278	-	8	circRNA	-	ENSBTAT00000022762	GPSM2	mRNA	chr3:34556297-34563292|chr3:34571278-34580241	Bos taurus G-protein signaling modulator 2 (GPSM2), mRNA. [Source:RefSeq mRNA;Acc:NM_001192355]	GO:0000132(establishment of mitotic spindle orientation);GO:0005092(GDP-dissociation inhibitor activity);GO:0005515(protein binding);GO:0005634(nucleus);GO:0005737(cytoplasm);GO:0008277(regulation of G-protein coupled receptor protein signaling pathway);GO:0030695(GTPase regulator activity);GO:0042802(identical protein binding);GO:0045177(apical part of cell);GO:0060487(lung epithelial cell diffe…	NA
circRNA1045	117.693	94.4833	125.267	77.4	0	70.2286	5.77185	5.11571	5.46922	2.46274	0	3.37699	1.94658	5.45226	down	-1.48591	0.0690441	0.473334	no	chr18	54621592	54643215	+	5	circRNA	-	ENSBTAT00000003467	SAE1	mRNA	chr18:54608651-54621591|chr18:54643215-54660725	Bos taurus SUMO1 activating enzyme subunit 1 (SAE1), mRNA. [Source:RefSeq mRNA;Acc:NM_001081711]	GO:0003824(catalytic activity);GO:0005515(protein binding);GO:0005634(nucleus);GO:0006464(cellular protein modification process);GO:0008022(protein C-terminus binding);GO:0008641(small protein activating enzyme activity);GO:0016874(ligase activity);GO:0016925(protein sumoylation);GO:0019948(SUMO activating enzyme activity);GO:0043008(ATP-dependent protein binding);GO:0043231(intracellular membran…	04120(Ubiquitin mediated proteolysis)
circRNA1579	149.395	122.452	172.967	135.838	67.8167	0	5.51884	4.99418	5.68851	3.25571	2.65498	0	1.97023	5.40051	down	-1.45473	0.0698567	0.473334	no	chr28	24649582	24683148	-	6	circRNA	-	ENSBTAT00000018639	HERC4	mRNA	chr28:24637238-24649581|chr28:24683148-24713022	HECT and RLD domain containing E3 ubiquitin protein ligase 4 [Source:HGNC Symbol;Acc:HGNC:24521]	GO:0004842(ubiquitin-protein ligase activity);GO:0007283(spermatogenesis);GO:0016567(protein ubiquitination);GO:0016874(ligase activity)	04120(Ubiquitin mediated proteolysis)
circRNA74	155.583	0	247	168.917	0	0	6.70137	0	9.47158	4.72048	0	0	1.57349	5.39098	down	-1.77658	0.317932	0.473334	no	chrX	140127940	140132992	-	4	circRNA	-	ENSBTAT00000017744	GYG2	mRNA	chrX:140123535-140127939|chrX:140132992-140135981	glycogenin 2 [Source:HGNC Symbol;Acc:HGNC:4700]	GO:0016757(transferase activity, transferring glycosyl groups)	NA
circRNA5482	0	0	318.905	797.306	681.583	642.643	0	0	16.1341	29.3965	41.048	35.8078	35.4174	5.37802	up	2.71931	0.0137793	0.35113	yes	chr8	97160666	97188485	+	4	circRNA	-	ENSBTAT00000005404	TMEM38B	mRNA	chr8:97152124-97160665|chr8:97188485-97211187	Bos taurus transmembrane protein 38B (TMEM38B), mRNA. [Source:RefSeq mRNA;Acc:NM_001076387]	GO:0005261(cation channel activity);GO:0005267(potassium channel activity);GO:0005783(endoplasmic reticulum);GO:0005789(endoplasmic reticulum membrane);GO:0006810(transport);GO:0006811(ion transport);GO:0006813(potassium ion transport);GO:0015672(monovalent inorganic cation transport);GO:0016020(membrane);GO:0016021(integral to membrane);GO:0071805(potassium ion transmembrane transport)	NA
circRNA3083	0	59	113	262.917	0	277.083	0	6.33908	9.79021	16.6005	0	26.4393	14.3466	5.37643	up	1.41599	0.368198	0.473334	no	chr16	1412883	1414294	+	2	circRNA	-	ENSBTAT00000023068	ZC3H11A	mRNA	chr16:1406055-1412882|chr16:1414294-1421534	zinc finger CCCH-type containing 11A [Source:HGNC Symbol;Acc:HGNC:29093]	GO:0000346(transcription export complex);GO:0005515(protein binding);GO:0016973(poly(A)+ mRNA export from nucleus);GO:0046872(metal ion binding)	NA
circRNA1730	66.3333	40	52	122.333	62.5833	78.754	6.77284	4.50904	4.7268	8.10395	6.77192	7.88427	7.58672	5.33623	up	0.507655	0.0686541	0.473334	no	chr7	48437904	48438652	-	2	circRNA	-	ENSBTAT00000021436	H2AFY	mRNA	chr7:48416472-48437903|chr7:48438652-48461767	Bos taurus H2A histone family, member Y (H2AFY), mRNA. [Source:RefSeq mRNA;Acc:NM_001046340]	GO:0000786(nucleosome);GO:0000793(condensed chromosome);GO:0001740(Barr body);GO:0003677(DNA binding);GO:0003682(chromatin binding);GO:0005515(protein binding);GO:0005634(nucleus);GO:0005694(chromosome);GO:0006334(nucleosome assembly);GO:0007549(dosage compensation);GO:0046982(protein heterodimerization activity)	05322(Systemic lupus erythematosus)
circRNA2881	0	730.556	0	2602.3	0	1804.85	0	15.9679	0	33.4257	0	35.0349	22.8202	5.32265	up	2.1001	0.264118	0.473334	no	chr13	34888284	34945901	-	8	circRNA	-	ENSBTAT00000027591	SVIL	mRNA	chr13:34874103-34888283|chr13:34945901-34946274	Bos taurus supervillin (SVIL), mRNA. [Source:RefSeq mRNA;Acc:NM_174190]	GO:0003779(actin binding);GO:0007010(cytoskeleton organization)	NA
circRNA5470	0	0	165	89.4167	0	0	0	0	15.8838	6.27304	0	0	2.09101	5.29461	down	-1.34032	0.618273	0.662687	no	chr8	80654045	80667134	-	3	circRNA	-	ENSBTAT00000044756	GOLM1	mRNA	chr8:80649489-80654044|chr8:80667134-80685652	golgi membrane protein 1 [Source:HGNC Symbol;Acc:HGNC:15451]	GO:0005515(protein binding);GO:0005794(Golgi apparatus);GO:0006997(nucleus organization);GO:0019216(regulation of lipid metabolic process)	NA
circRNA2851	0	180	0	1192.97	882.158	1182.54	0	15.8684	0	61.8041	74.6509	92.5848	76.3466	5.28946	up	3.85137	0.00490501	0.233231	yes	chrX	83063905	83105842	+	3	circRNA	-	ENSBTAT00000021068	PHKA1	mRNA	chrX:83057040-83063904|chrX:83105842-83129043	phosphorylase kinase, alpha 1 (muscle) [Source:HGNC Symbol;Acc:HGNC:8925]	GO:0003824(catalytic activity);GO:0004553(hydrolase activity, hydrolyzing O-glycosyl compounds);GO:0005516(calmodulin binding);GO:0005976(polysaccharide metabolic process);GO:0005977(glycogen metabolic process)	04020(Calcium signaling pathway);04910(Insulin signaling pathway)
circRNA807	86.5	0	78.2	0	0	93	8.77439	0	7.06207	0	0	9.24983	3.08328	5.27882	down	-0.775751	0.620266	0.66433	no	chr15	84169854	84171624	-	3	circRNA	-	ENSBTAT00000007768	PATL1	mRNA	chr15:84168426-84169853|chr15:84171624-84172419	protein associated with topoisomerase II homolog 1 (yeast) [Source:HGNC Symbol;Acc:HGNC:26721]	GO:0000290(deadenylation-dependent decapping of nuclear-transcribed mRNA);GO:0000932(cytoplasmic mRNA processing body);GO:0003723(RNA binding);GO:0005515(protein binding);GO:0008266(poly(U) RNA binding);GO:0030014(CCR4-NOT complex);GO:0033962(cytoplasmic mRNA processing body assembly);GO:0034046(poly(G) RNA binding);GO:0043231(intracellular membrane-bounded organelle)	03018(RNA degradation)
circRNA71	281.2	309	0	185.333	0	0	7.13109	8.65136	0	3.04935	0	0	1.01645	5.26082	down	-2.37175	0.248142	0.473334	no	chrX	134052030	134082556	+	10	circRNA	-	ENSBTAT00000022629	CTPS2	mRNA	chrX:134046325-134052029|chrX:134082556-134084550	Bos taurus CTP synthase II (CTPS2), mRNA. [Source:RefSeq mRNA;Acc:NM_001076966]	GO:0000166(nucleotide binding);GO:0003883(CTP synthase activity);GO:0005524(ATP binding);GO:0005739(mitochondrion);GO:0006221(pyrimidine nucleotide biosynthetic process);GO:0006541(glutamine metabolic process);GO:0016787(hydrolase activity);GO:0016874(ligase activity);GO:0044210('de novo' CTP biosynthetic process)	00240(Pyrimidine metabolism);01100(Metabolic pathways)
circRNA1562	77.75	92	104.726	162.85	86.25	97.5333	4.49211	5.86845	5.38679	6.10451	5.28109	5.52527	5.63696	5.24912	up	0.102841	0.466025	0.518067	no	chr28	8263394	8284852	-	4	circRNA	-	ENSBTAT00000049158	B3GALNT2	mRNA	chr28:8245699-8263393|chr28:8284852-8297273	Bos taurus beta-1,3-N-acetylgalactosaminyltransferase 2 (B3GALNT2), mRNA. [Source:RefSeq mRNA;Acc:NM_001103343]	GO:0005783(endoplasmic reticulum);GO:0005794(Golgi apparatus);GO:0006486(protein glycosylation);GO:0006493(protein O-linked glycosylation);GO:0008375(acetylglucosaminyltransferase activity);GO:0008376(acetylgalactosaminyltransferase activity);GO:0008378(galactosyltransferase activity);GO:0016020(membrane);GO:0016021(integral to membrane);GO:0016740(transferase activity);GO:0016757(transferase act…	NA
circRNA3856	0	89	106	138.333	61	0	0	8.03136	7.71338	7.33591	5.28394	0	4.20662	5.24825	down	-0.319175	0.776107	0.803657	no	chr9	93275651	93286209	-	3	circRNA	-	ENSBTAT00000045233	TFB1M	mRNA	chr9:93242186-93275650|chr9:93286209-93303977	Bos taurus transcription factor B1, mitochondrial (TFB1M), transcript variant 2, mRNA. [Source:RefSeq mRNA;Acc:NM_001076896]	GO:0000154(rRNA modification);GO:0000179(rRNA (adenine-N6,N6-)-dimethyltransferase activity);GO:0003677(DNA binding);GO:0005515(protein binding);GO:0005739(mitochondrion);GO:0006351(transcription, DNA-templated);GO:0006355(regulation of transcription, DNA-dependent);GO:0006364(rRNA processing);GO:0008168(methyltransferase activity);GO:0008649(rRNA methyltransferase activity);GO:0016433(rRNA (aden…	NA
circRNA1997	83	57.5	72	27	10	16.5625	6.19842	4.74085	4.78696	1.30822	0.791438	1.21277	1.10414	5.24208	down	-2.24721	0.00784477	0.292899	yes	chr5	108347365	108347781	+	1	circRNA	-	ENSBTAT00000061182	ERC1	mRNA	chr5:108309286-108347364|chr5:108347781-108355287	ELKS/RAB6-interacting/CAST family member 1 [Source:HGNC Symbol;Acc:HGNC:17072]	GO:0005515(protein binding);GO:0005737(cytoplasm);GO:0007252(I-kappaB phosphorylation);GO:0008385(IkappaB kinase complex);GO:0017137(Rab GTPase binding);GO:0042147(retrograde transport, endosome to Golgi)	NA
circRNA1453	81.2833	0	102.983	59.3769	29.8429	37.1206	7.33705	0	8.27583	3.47737	2.85479	3.28538	3.20585	5.20429	down	-0.698997	0.524989	0.574223	no	chr20	58862715	58864869	-	2	circRNA	-	ENSBTAT00000061086	TRIO	mRNA	chr20:58856785-58862714|chr20:58864869-58880316	Bos taurus triple functional domain (PTPRF interacting) (TRIO), mRNA. [Source:RefSeq mRNA;Acc:NM_001102212]	GO:0004672(protein kinase activity);GO:0004674(protein serine/threonine kinase activity);GO:0004713(protein tyrosine kinase activity);GO:0005089(Rho guanyl-nucleotide exchange factor activity);GO:0005515(protein binding);GO:0005524(ATP binding);GO:0005543(phospholipid binding);GO:0006468(protein phosphorylation);GO:0009103(lipopolysaccharide biosynthetic process);GO:0016020(membrane);GO:0016772(t…	NA
circRNA80	94.9167	60.3333	82.8333	61.8333	30.0833	27.3333	6.28903	4.41351	4.8862	2.65813	2.11242	1.77576	2.18211	5.19624	down	-1.25175	0.0194104	0.418562	yes	chr13	2387009	2393973	+	4	circRNA	-	ENSBTAT00000017447	PLCB4	mRNA	chr13:2373748-2387008|chr13:2393973-2404391	1-phosphatidylinositol 4,5-bisphosphate phosphodiesterase beta-4 [Source:RefSeq peptide;Acc:NP_001159982]	GO:0004435(phosphatidylinositol phospholipase C activity);GO:0004871(signal transducer activity);GO:0005509(calcium ion binding);GO:0005515(protein binding);GO:0005634(nucleus);GO:0005790(smooth endoplasmic reticulum);GO:0006629(lipid metabolic process);GO:0007165(signal transduction);GO:0008081(phosphoric diester hydrolase activity);GO:0014069(postsynaptic density);GO:0030425(dendrite);GO:003555…	00562(Inositol phosphate metabolism);01100(Metabolic pathways);04020(Calcium signaling pathway);04062(Chemokine signaling pathway);04070(Phosphatidylinositol signaling system);04270(Vascular smooth muscle contraction);04310(Wnt signaling pathway);04540(Gap junction);04720(Long-term potentiation);04730(Long-term depression);04912(GnRH signaling pathway);04916(Melanogenesis);04970(Salivary secretio…
circRNA1035	339.667	256	0	594.75	378.667	442.75	8.48253	7.05826	0	9.63651	10.0218	10.8413	10.1665	5.18026	up	0.972728	0.195724	0.473334	no	chr18	44825223	44847580	+	8	circRNA	-	ENSBTAT00000000831	LSM14A	mRNA	chr18:44801013-44825222|chr18:44847580-44853566	LSM14A, SCD6 homolog A (S. cerevisiae) [Source:HGNC Symbol;Acc:HGNC:24489]	GO:0000932(cytoplasmic mRNA processing body);GO:0003690(double-stranded DNA binding);GO:0003725(double-stranded RNA binding);GO:0003727(single-stranded RNA binding);GO:0005737(cytoplasm);GO:0010494(cytoplasmic stress granule);GO:0033962(cytoplasmic mRNA processing body assembly);GO:0039529(RIG-I signaling pathway);GO:0043231(intracellular membrane-bounded organelle);GO:0051607(defense response to…	NA
circRNA5221	0	0	251.5	129.833	80.4833	0	0	0	15.5294	5.84241	5.91579	0	3.9194	5.17647	down	-0.401337	0.837222	0.858925	no	chr2	73650478	73663922	-	5	circRNA	-	ENSBTAT00000065657	CLASP1	mRNA	chr2:73636189-73650477|chr2:73663922-73723292	cytoplasmic linker associated protein 1 [Source:HGNC Symbol;Acc:HGNC:17088]	GO:0000226(microtubule cytoskeleton organization);GO:0000776(kinetochore);GO:0001578(microtubule bundle formation);GO:0005488(binding);GO:0005515(protein binding);GO:0005794(Golgi apparatus);GO:0005813(centrosome);GO:0005876(spindle microtubule);GO:0005881(cytoplasmic microtubule);GO:0005938(cell cortex);GO:0007020(microtubule nucleation);GO:0007026(negative regulation of microtubule depolymeriza…	NA
circRNA1710	141.803	143.987	175.503	85.3179	42.3024	37.25	4.79994	5.38097	5.28884	1.87372	1.51751	1.23631	1.54251	5.15659	down	-1.74114	0.00015096	0.133438	yes	chr7	31516094	31547896	-	5	circRNA	-	ENSBTAT00000023329	CSNK1G3	mRNA	chr7:31503121-31516093|chr7:31547896-31576544	Bos taurus casein kinase 1, gamma 3 (CSNK1G3), mRNA. [Source:RefSeq mRNA;Acc:NM_001105329]	GO:0000166(nucleotide binding);GO:0004672(protein kinase activity);GO:0004674(protein serine/threonine kinase activity);GO:0004713(protein tyrosine kinase activity);GO:0005524(ATP binding);GO:0005737(cytoplasm);GO:0006468(protein phosphorylation);GO:0016055(Wnt signaling pathway);GO:0016301(kinase activity);GO:0016310(phosphorylation);GO:0016740(transferase activity);GO:0016772(transferase activi…	04340(Hedgehog signaling pathway)
circRNA3600	0	89.4	136.743	0	129.811	0	0	6.9072	8.51938	0	9.62731	0	3.2091	5.14219	down	-0.680213	0.665667	0.705159	no	chr5	116811373	116821867	+	3	circRNA	-	ENSBTAT00000012308	ATXN10	mRNA	chr5:116802744-116811372|chr5:116821867-116873841	Bos taurus ataxin 10 (ATXN10), mRNA. [Source:RefSeq mRNA;Acc:NM_001077051]	GO:0005488(binding);GO:0005515(protein binding);GO:0005737(cytoplasm);GO:0007399(nervous system development);GO:0030425(dendrite);GO:0031175(neuron projection development);GO:0043025(neuronal cell body);GO:0048471(perinuclear region of cytoplasm)	NA
circRNA503	101.953	99.5833	0	73.254	22.9	0	7.40084	7.98093	0	3.45005	1.7617	0	1.73725	5.12726	down	-1.56138	0.318608	0.473334	no	chr10	51635882	51664123	+	3	circRNA	-	ENSBTAT00000044627	ADAM10	mRNA	chr10:51598144-51635881|chr10:51664123-51685564	Bos taurus ADAM metallopeptidase domain 10 (ADAM10), mRNA. [Source:RefSeq mRNA;Acc:NM_174496]	GO:0000139(Golgi membrane);GO:0001701(in utero embryonic development);GO:0004175(endopeptidase activity);GO:0004222(metalloendopeptidase activity);GO:0005515(protein binding);GO:0005634(nucleus);GO:0005737(cytoplasm);GO:0005794(Golgi apparatus);GO:0005798(Golgi-associated vesicle);GO:0005886(plasma membrane);GO:0006468(protein phosphorylation);GO:0006508(proteolysis);GO:0006509(membrane protein e…	05010(Alzheimer's disease)
circRNA962	85.9333	88.4429	101.45	63.0167	23.4333	31.5333	4.81311	5.46905	5.05872	2.28998	1.39095	1.73175	1.80423	5.11363	down	-1.50297	0.000808498	0.152474	yes	chr19	46683242	46705268	-	4	circRNA	-	ENSBTAT00000034753	KANSL1	mRNA	chr19:46666988-46683241|chr19:46705268-46774558	KAT8 regulatory NSL complex subunit 1 [Source:HGNC Symbol;Acc:HGNC:24565]	GO:0000123(histone acetyltransferase complex);GO:0005515(protein binding);GO:0005634(nucleus);GO:0043981(histone H4-K5 acetylation);GO:0043982(histone H4-K8 acetylation);GO:0043984(histone H4-K16 acetylation);GO:0043995(histone acetyltransferase activity (H4-K5 specific));GO:0043996(histone acetyltransferase activity (H4-K8 specific));GO:0046972(histone acetyltransferase activity (H4-K16 specific…	NA
circRNA1322	157.389	0	175.05	120.832	0	0	7.70646	0	7.63079	3.83864	0	0	1.27955	5.11242	down	-1.99837	0.274083	0.473334	no	chr22	30718181	30775288	+	5	circRNA	-	ENSBTAT00000021993	FOXP1	mRNA	chr22:30712837-30718180|chr22:30775288-30785851	Bos taurus forkhead box P1 (FOXP1), mRNA. [Source:RefSeq mRNA;Acc:NM_001083689]	GO:0001701(in utero embryonic development);GO:0002053(positive regulation of mesenchymal cell proliferation);GO:0002329(pre-B cell differentiation);GO:0002639(positive regulation of immunoglobulin production);GO:0003677(DNA binding);GO:0003682(chromatin binding);GO:0003700(sequence-specific DNA binding transcription factor activity);GO:0003705(RNA polymerase II distal enhancer sequence-specific D…	NA
circRNA4111	0	0	332	218.75	100.833	0	0	0	15.2899	7.34182	5.52791	0	4.28991	5.09664	down	-0.2486	0.894585	0.909438	no	chr11	74531935	74534782	-	3	circRNA	-	ENSBTAT00000019983	NCOA1	mRNA	chr11:74525999-74531934|chr11:74534782-74546369	nuclear receptor coactivator 1 [Source:HGNC Symbol;Acc:HGNC:7668]	GO:0000435(positive regulation of transcription from RNA polymerase II promoter by galactose);GO:0000790(nuclear chromatin);GO:0003677(DNA binding);GO:0003682(chromatin binding);GO:0003713(transcription coactivator activity);GO:0004402(histone acetyltransferase activity);GO:0004871(signal transducer activity);GO:0005515(protein binding);GO:0005634(nucleus);GO:0006351(transcription, DNA-templated)…	NA
circRNA832	129.333	0	0	1281.65	0	562	15.2562	0	0	98.088	0	65.0012	54.3631	5.08539	up	3.4182	0.226819	0.473334	no	chr14	28853690	28856128	-	3	circRNA	-	ENSBTAT00000021267	ASPH	mRNA	chr14:28825387-28853689|chr14:28856128-28887979	Bos taurus aspartate beta-hydroxylase (ASPH), mRNA. [Source:RefSeq mRNA;Acc:NM_174757]	GO:0004597(peptide-aspartate beta-dioxygenase activity);GO:0005515(protein binding);GO:0005737(cytoplasm);GO:0005783(endoplasmic reticulum);GO:0005789(endoplasmic reticulum membrane);GO:0005886(plasma membrane);GO:0007389(pattern specification process);GO:0008285(negative regulation of cell proliferation);GO:0010524(positive regulation of calcium ion transport into cytosol);GO:0016020(membrane);G…	NA
circRNA2535	95.5206	90.3048	130.758	562.661	313.568	233.344	4.66978	4.87411	5.69106	17.8468	16.246	11.1852	15.0927	5.07832	up	1.57142	0.0352416	0.473334	yes	chr1	88025428	88050960	-	5	circRNA	-	ENSBTAT00000061390	USP13	mRNA	chr1:88013519-88025427|chr1:88050960-88075020	Bos taurus ubiquitin specific peptidase 13 (isopeptidase T-3) (USP13), mRNA. [Source:RefSeq mRNA;Acc:NM_001191266]	GO:0004197(cysteine-type endopeptidase activity);GO:0004221(ubiquitin thiolesterase activity);GO:0004843(ubiquitin-specific protease activity);GO:0005515(protein binding);GO:0006355(regulation of transcription, DNA-dependent);GO:0006508(proteolysis);GO:0006511(ubiquitin-dependent protein catabolic process);GO:0006914(autophagy);GO:0008233(peptidase activity);GO:0008234(cysteine-type peptidase act…	NA
circRNA647	103.5	63	121.25	101.861	0	41.6667	5.59573	3.76047	5.8361	3.57304	0	2.20879	1.92728	5.0641	down	-1.39374	0.074822	0.473334	no	chr16	22578957	22582913	+	4	circRNA	-	ENSBTAT00000007053	TGFB2	mRNA	chr16:22553119-22578956|chr16:22582913-22587362	Bos taurus transforming growth factor, beta 2 (TGFB2), mRNA. [Source:RefSeq mRNA;Acc:NM_001113252]	GO:0000902(cell morphogenesis);GO:0001501(skeletal system development);GO:0001502(cartilage condensation);GO:0001540(beta-amyloid binding);GO:0001568(blood vessel development);GO:0001654(eye development);GO:0001666(response to hypoxia);GO:0001837(epithelial to mesenchymal transition);GO:0001974(blood vessel remodeling);GO:0003007(heart morphogenesis);GO:0004702(receptor signaling protein serine/t…	04010(MAPK signaling pathway);04060(Cytokine-cytokine receptor interaction);04110(Cell cycle);04144(Endocytosis);04350(TGF-beta signaling pathway);04380(Osteoclast differentiation);05140(Leishmaniasis);05142(Chagas disease (American trypanosomiasis));05144(Malaria);05145(Toxoplasmosis);05146(Amoebiasis);05200(Pathways in cancer);05210(Colorectal cancer);05211(Renal cell carcinoma);05212(Pancreati…
circRNA4149	0	0	258	702.317	545.5	461.5	0	0	15.1867	30.1276	38.2232	29.9185	32.7564	5.06222	up	2.69394	0.0161288	0.385346	yes	chr10	12697532	12699394	+	3	circRNA	-	ENSBTAT00000025235	RAB11A	mRNA	chr10:12691192-12697531|chr10:12699394-12709981	RAB11A, member RAS oncogene family [Source:HGNC Symbol;Acc:HGNC:9760]	GO:0000166(nucleotide binding);GO:0000910(cytokinesis);GO:0003924(GTPase activity);GO:0005515(protein binding);GO:0005525(GTP binding);GO:0005622(intracellular);GO:0005737(cytoplasm);GO:0005739(mitochondrion);GO:0005802(trans-Golgi network);GO:0006184(GTP catabolic process);GO:0006886(intracellular protein transport);GO:0006913(nucleocytoplasmic transport);GO:0007165(signal transduction);GO:00072…	NA
circRNA3689	0	177	0	0	388.286	0	0	15.1759	0	0	31.9566	0	10.6522	5.05862	up	1.07433	0.669125	0.708302	no	chr3	113595694	113600231	+	5	circRNA	-	ENSBTAT00000005131	ATG16L1	mRNA	chr3:113593138-113595693|chr3:113600231-113606128	autophagy related 16-like 1 (S. cerevisiae) [Source:HGNC Symbol;Acc:HGNC:21498]	GO:0000421(autophagic vacuole membrane);GO:0003700(sequence-specific DNA binding transcription factor activity);GO:0004871(signal transducer activity);GO:0005515(protein binding);GO:0005776(autophagic vacuole);GO:0006355(regulation of transcription, DNA-dependent);GO:0007165(signal transduction);GO:0042802(identical protein binding)	NA
circRNA579	54.25	24.6667	55.4333	147.917	99.7333	136.376	6.28039	3.1527	5.71324	11.1101	12.236	15.4802	12.9421	5.04877	up	1.35807	0.0102831	0.309911	yes	chr17	14553435	14553894	-	2	circRNA	-	ENSBTAT00000004408	SMARCA5	mRNA	chr17:14552347-14553434|chr17:14553894-14556814	Bos taurus SWI/SNF related, matrix associated, actin dependent regulator of chromatin, subfamily a, member 5 (SMARCA5), mRNA. [Source:RefSeq mRNA;Acc:NM_001105416]	GO:0000183(chromatin silencing at rDNA);GO:0000793(condensed chromosome);GO:0003676(nucleic acid binding);GO:0003677(DNA binding);GO:0003682(chromatin binding);GO:0004386(helicase activity);GO:0005515(protein binding);GO:0005524(ATP binding);GO:0005634(nucleus);GO:0005677(chromatin silencing complex);GO:0005730(nucleolus);GO:0006200(ATP catabolic process);GO:0006302(double-strand break repair);GO…	NA
circRNA3403	0	211	0	0	0	49	0	15.1135	0	0	0	3.11705	1.03902	5.03784	down	-2.27759	0.512701	0.563346	no	chr20	58739246	58746781	-	5	circRNA	-	ENSBTAT00000053304	TRIO	mRNA	chr20:58737786-58739245|chr20:58746781-58754307	Bos taurus triple functional domain (PTPRF interacting) (TRIO), mRNA. [Source:RefSeq mRNA;Acc:NM_001102212]	GO:0004672(protein kinase activity);GO:0004674(protein serine/threonine kinase activity);GO:0004713(protein tyrosine kinase activity);GO:0005089(Rho guanyl-nucleotide exchange factor activity);GO:0005515(protein binding);GO:0005524(ATP binding);GO:0005543(phospholipid binding);GO:0006468(protein phosphorylation);GO:0009103(lipopolysaccharide biosynthetic process);GO:0016020(membrane);GO:0016772(t…	NA
circRNA2648	107	69.8333	132.5	475.81	263.659	271.617	5.34853	3.85389	5.89646	15.4311	13.9671	13.3124	14.2369	5.03296	up	1.50015	0.000462578	0.133438	yes	chr9	51063554	51072760	+	4	circRNA	-	ENSBTAT00000026292	COQ3	mRNA	chr9:51053813-51063553|chr9:51072760-51075963	coenzyme Q3 methyltransferase [Source:HGNC Symbol;Acc:HGNC:18175]	GO:0005737(cytoplasm);GO:0005739(mitochondrion);GO:0006071(glycerol metabolic process);GO:0006479(protein methylation);GO:0006744(ubiquinone biosynthetic process);GO:0008152(metabolic process);GO:0008168(methyltransferase activity);GO:0008276(protein methyltransferase activity);GO:0008425(2-polyprenyl-6-methoxy-1,4-benzoquinone methyltransferase activity);GO:0008610(lipid biosynthetic process);GO…	00130(Ubiquinone and other terpenoid-quinone biosynthesis);01100(Metabolic pathways)
circRNA1595	53.9218	52.2147	69.7036	65.2655	38.7401	28.9405	4.67745	5.0006	5.383	3.67317	3.56139	2.4615	3.23202	5.02035	down	-0.635352	0.0258505	0.473334	yes	chr28	39662160	39674848	+	2	circRNA	-	ENSBTAT00000023416	CCSER2	mRNA	chr28:39652060-39662159|chr28:39674848-39691920	coiled-coil serine-rich protein 2 [Source:HGNC Symbol;Acc:HGNC:29197]	GO:0001578(microtubule bundle formation);GO:0008017(microtubule binding);GO:0015630(microtubule cytoskeleton)	NA
circRNA3621	0	84.2	109	278.25	0	159.083	0	7.36621	7.68949	14.3052	0	12.3601	8.88843	5.01857	up	0.824654	0.503549	0.554322	no	chr4	68935808	68953263	+	3	circRNA	-	ENSBTAT00000001374	HIBADH	mRNA	chr4:68926690-68935807|chr4:68953263-69016797	Bos taurus 3-hydroxyisobutyrate dehydrogenase (HIBADH), mRNA. [Source:RefSeq mRNA;Acc:NM_001046106]	GO:0004616(phosphogluconate dehydrogenase (decarboxylating) activity);GO:0005739(mitochondrion);GO:0006098(pentose-phosphate shunt);GO:0006574(valine catabolic process);GO:0008442(3-hydroxyisobutyrate dehydrogenase activity);GO:0009083(branched-chain amino acid catabolic process);GO:0016491(oxidoreductase activity);GO:0016616(oxidoreductase activity, acting on the CH-OH group of donors, NAD or NA…	00280(Valine, leucine and isoleucine degradation);01100(Metabolic pathways)
circRNA2172	132.765	87.1361	163.106	1437.34	1162.19	1209.99	5.29385	3.83594	5.79006	37.1844	49.1111	47.3066	44.5341	4.97328	up	3.16264	0.00751264	0.285987	yes	chr3	43512105	43518115	-	6	circRNA	-	ENSBTAT00000008518	AGL	mRNA	chr3:43505326-43512104|chr3:43518115-43527924	amylo-alpha-1, 6-glucosidase, 4-alpha-glucanotransferase [Source:HGNC Symbol;Acc:HGNC:321]	GO:0003824(catalytic activity);GO:0004133(glycogen debranching enzyme activity);GO:0004134(4-alpha-glucanotransferase activity);GO:0004135(amylo-alpha-1,6-glucosidase activity);GO:0005515(protein binding);GO:0005634(nucleus);GO:0005737(cytoplasm);GO:0005975(carbohydrate metabolic process);GO:0005977(glycogen metabolic process);GO:0005978(glycogen biosynthetic process);GO:0005980(glycogen cataboli…	00500(Starch and sucrose metabolism);01100(Metabolic pathways)
circRNA231	103.833	74	115	122	76.45	0	5.34466	4.20534	5.26994	4.07433	4.17038	0	2.74824	4.93998	down	-0.846	0.248044	0.473334	no	chr12	35813245	35828678	+	6	circRNA	-	ENSBTAT00000008119	ZDHHC20	mRNA	chr12:35808875-35813244|chr12:35828678-35832574	Bos taurus zinc finger, DHHC-type containing 20 (ZDHHC20), mRNA. [Source:RefSeq mRNA;Acc:NM_001076388]	GO:0008270(zinc ion binding);GO:0016020(membrane);GO:0016021(integral to membrane);GO:0016740(transferase activity);GO:0016746(transferase activity, transferring acyl groups);GO:0046872(metal ion binding)	NA
circRNA1945	78.1923	33.3042	83.3906	2153.9	1415.75	1117.84	6.11815	2.877	5.80895	109.344	117.397	85.7602	104.167	4.9347	up	4.39979	0.00842807	0.29756	yes	chr5	65790613	65793791	+	3	circRNA	-	ENSBTAT00000043649	MYBPC1	mRNA	chr5:65788851-65790612|chr5:65793791-65798961	Bos taurus myosin binding protein C, slow type (MYBPC1), mRNA. [Source:RefSeq mRNA;Acc:NM_001110773]	GO:0005515(protein binding);GO:0006936(muscle contraction);GO:0030016(myofibril);GO:0031432(titin binding)	NA
circRNA2995	0	93	115.5	254.833	154.5	168.853	0	7.38447	7.39533	11.8911	11.7759	11.9072	11.8581	4.9266	up	1.2672	0.106457	0.473334	no	chr11	101786459	101791829	-	3	circRNA	-	ENSBTAT00000032663	RAPGEF1	mRNA	chr11:101781760-101786458|chr11:101791829-101792670	Rap guanine nucleotide exchange factor (GEF) 1 [Source:HGNC Symbol;Acc:HGNC:4568]	GO:0001568(blood vessel development);GO:0005085(guanyl-nucleotide exchange factor activity);GO:0005515(protein binding);GO:0005622(intracellular);GO:0005769(early endosome);GO:0007264(small GTPase mediated signal transduction);GO:0010976(positive regulation of neuron projection development);GO:0016337(cell-cell adhesion);GO:0017034(Rap guanyl-nucleotide exchange factor activity);GO:0032486(Rap pr…	04510(Focal adhesion);04722(Neurotrophin signaling pathway);04910(Insulin signaling pathway);05211(Renal cell carcinoma)
circRNA1361	155	0	0	54.25	0	35.25	14.7612	0	0	3.352	0	3.29155	2.21452	4.92041	down	-1.15179	0.640911	0.68278	no	chr23	2586310	2608779	-	3	circRNA	-	ENSBTAT00000010434	PRIM2	mRNA	chr23:2526004-2586309|chr23:2608779-2738808	Bos taurus primase, DNA, polypeptide 2 (58kDa) (PRIM2), mRNA. [Source:RefSeq mRNA;Acc:NM_001079594]	GO:0003896(DNA primase activity);GO:0006269(DNA replication, synthesis of RNA primer);GO:0016779(nucleotidyltransferase activity)	00230(Purine metabolism);00240(Pyrimidine metabolism);01100(Metabolic pathways);03030(DNA replication)
circRNA21	70	0	63	94	49	0	8.16443	0	6.54173	7.11326	6.05673	0	4.38999	4.90205	down	-0.159167	0.885585	0.90206	no	chrX	70407422	70410448	-	2	circRNA	-	ENSBTAT00000013990	SH3BGRL	mRNA	chrX:70400418-70407421|chrX:70410448-70526988	Bos taurus SH3 domain binding glutamic acid-rich protein like (SH3BGRL), mRNA. [Source:RefSeq mRNA;Acc:NM_001035440]	GO:0017124(SH3 domain binding)	NA
circRNA434	131.033	93.6667	96.6	92.6667	42.6667	43.3333	6.00968	4.74285	3.94431	2.75744	2.07383	1.94868	2.25998	4.89895	down	-1.11616	0.0335015	0.473334	yes	chr10	4810893	4828217	+	5	circRNA	-	ENSBTAT00000022140	AQPEP	mRNA	chr10:4789754-4810892|chr10:4828217-4837769	Bos taurus laeverin (AQPEP), mRNA. [Source:RefSeq mRNA;Acc:NM_001206325]	GO:0006508(proteolysis);GO:0008237(metallopeptidase activity);GO:0008270(zinc ion binding)	NA
circRNA121	325	192.25	355.533	0	62.6667	121.917	5.58861	3.64983	5.44284	0	1.14201	2.05558	1.06586	4.89376	down	-2.19892	0.0113622	0.320505	yes	chr13	34066103	34067913	-	1	circRNA	-	ENSBTAT00000038847	ZEB1	mRNA	chr13:34064079-34066102|chr13:34067913-34075709	zinc finger E-box binding homeobox 1 [Source:HGNC Symbol;Acc:HGNC:11642]	GO:0000122(negative regulation of transcription from RNA polymerase II promoter);GO:0003676(nucleic acid binding);GO:0003677(DNA binding);GO:0003682(chromatin binding);GO:0003700(sequence-specific DNA binding transcription factor activity);GO:0005515(protein binding);GO:0005634(nucleus);GO:0005667(transcription factor complex);GO:0005737(cytoplasm);GO:0006355(regulation of transcription, DNA-depe…	NA
circRNA399	359.833	0	0	150.75	0	101.833	14.648	0	0	3.98151	0	4.0646	2.68204	4.88267	down	-0.864343	0.70128	0.73729	no	chr11	98517162	98519855	-	5	circRNA	-	ENSBTAT00000054745	ENG	mRNA	None|chr11:98519855-98522730	Bos taurus endoglin (ENG), mRNA. [Source:RefSeq mRNA;Acc:NM_001076397]	GO:0000122(negative regulation of transcription from RNA polymerase II promoter);GO:0001300(chronological cell aging);GO:0001525(angiogenesis);GO:0001569(patterning of blood vessels);GO:0001570(vasculogenesis);GO:0001666(response to hypoxia);GO:0001934(positive regulation of protein phosphorylation);GO:0001937(negative regulation of endothelial cell proliferation);GO:0001947(heart looping);GO:000…	NA
circRNA3738	0	94	115.5	0	0	74	0	7.34513	7.27768	0	0	5.13533	1.71178	4.87427	down	-1.50969	0.354501	0.473334	no	chr2	107226232	107236160	-	4	circRNA	-	ENSBTAT00000038243	USP37	mRNA	chr2:107218610-107226231|chr2:107236160-107238707	Bos taurus ubiquitin specific peptidase 37 (USP37), mRNA. [Source:RefSeq mRNA;Acc:NM_001271992]	GO:0000082(G1/S transition of mitotic cell cycle);GO:0004197(cysteine-type endopeptidase activity);GO:0004221(ubiquitin thiolesterase activity);GO:0004843(ubiquitin-specific protease activity);GO:0005515(protein binding);GO:0005634(nucleus);GO:0006508(proteolysis);GO:0006511(ubiquitin-dependent protein catabolic process);GO:0007049(cell cycle);GO:0007067(mitosis);GO:0008233(peptidase activity);GO…	NA
circRNA2206	278	0	0	114.5	0	0	14.5257	0	0	3.8816	0	0	1.29387	4.84191	down	-1.90388	0.544277	0.592376	no	chr3	81176713	81198546	-	4	circRNA	-	ENSBTAT00000021878	CACHD1	mRNA	chr3:81170659-81176712|chr3:81198546-81223763	cache domain containing 1 [Source:HGNC Symbol;Acc:HGNC:29314]	NA	NA
circRNA2735	225.05	0	221.633	0	55.95	84.8833	7.71849	0	6.76726	0	2.03361	2.85447	1.62936	4.82858	down	-1.56729	0.318426	0.473334	no	chr8	9553317	9612335	-	5	circRNA	-	ENSBTAT00000014352	HMBOX1	mRNA	chr8:9506412-9553316|chr8:9612335-9691116	homeobox containing 1 [Source:HGNC Symbol;Acc:HGNC:26137]	GO:0003677(DNA binding);GO:0003700(sequence-specific DNA binding transcription factor activity);GO:0005515(protein binding);GO:0005634(nucleus);GO:0005737(cytoplasm);GO:0006355(regulation of transcription, DNA-dependent);GO:0043565(sequence-specific DNA binding);GO:0045892(negative regulation of transcription, DNA-dependent);GO:0045893(positive regulation of transcription, DNA-dependent)	NA
circRNA2129	209.25	0	0	857.128	0	601.9	14.4808	0	0	38.4844	0	40.8414	26.4419	4.82693	up	2.45365	0.239078	0.473334	no	chr3	1683714	1688038	-	2	circRNA	-	ENSBTAT00000011408	DUSP27	mRNA	chr3:1660028-1683713|chr3:1688038-1696773	dual specificity phosphatase 27 (putative) [Source:HGNC Symbol;Acc:HGNC:25034]	GO:0006470(protein dephosphorylation);GO:0008138(protein tyrosine/serine/threonine phosphatase activity);GO:0016311(dephosphorylation);GO:0016791(phosphatase activity)	NA
circRNA755	250.144	0	0	335.615	109	180.393	14.4524	0	0	12.5807	6.67407	10.2193	9.82468	4.81748	up	1.02813	0.412554	0.473334	no	chr15	36674394	36783952	+	3	circRNA	-	ENSBTAT00000061473	SOX6	mRNA	chr15:36600477-36674393|chr15:36783952-36858059	SRY (sex determining region Y)-box 6 [Source:HGNC Symbol;Acc:HGNC:16421]	GO:0000122(negative regulation of transcription from RNA polymerase II promoter);GO:0000902(cell morphogenesis);GO:0001701(in utero embryonic development);GO:0003677(DNA binding);GO:0003700(sequence-specific DNA binding transcription factor activity);GO:0005515(protein binding);GO:0005634(nucleus);GO:0006355(regulation of transcription, DNA-dependent);GO:0009791(post-embryonic development);GO:001…	NA
circRNA2655	105	0	146.5	60	0	23.5	6.43672	0	7.99535	2.38638	0	1.41252	1.2663	4.81069	down	-1.92563	0.281976	0.473334	no	chr9	66124804	66133119	+	4	circRNA	-	ENSBTAT00000004386	KIAA1009	mRNA	chr9:66115518-66124803|chr9:66133119-66142102	Bos taurus KIAA1009 ortholog (KIAA1009), mRNA. [Source:RefSeq mRNA;Acc:NM_001206593]	GO:0005515(protein binding);GO:0005634(nucleus);GO:0005737(cytoplasm);GO:0005813(centrosome);GO:0005814(centriole);GO:0005879(axonemal microtubule);GO:0005886(plasma membrane);GO:0042384(cilium assembly)	NA
circRNA1636	243.167	0	0	0	280.25	226.2	14.4239	0	0	0	17.6173	13.156	10.2578	4.80798	up	1.09321	0.488596	0.540198	no	chr29	29389867	29394380	+	4	circRNA	-	ENSBTAT00000009477	STT3A	mRNA	chr29:29388920-29389866|chr29:29394380-29395322	Bos taurus STT3, subunit of the oligosaccharyltransferase complex, homolog A (S. cerevisiae) (STT3A), mRNA. [Source:RefSeq mRNA;Acc:NM_001045980]	GO:0004576(oligosaccharyl transferase activity);GO:0004579(dolichyl-diphosphooligosaccharide-protein glycotransferase activity);GO:0005515(protein binding);GO:0005783(endoplasmic reticulum);GO:0005789(endoplasmic reticulum membrane);GO:0006486(protein glycosylation);GO:0008250(oligosaccharyltransferase complex);GO:0016020(membrane);GO:0016021(integral to membrane);GO:0016740(transferase activity)…	00510(N-Glycan biosynthesis);01100(Metabolic pathways);04141(Protein processing in endoplasmic reticulum)
circRNA105	288.988	0	0	510.656	0	0	14.4223	0	0	16.5347	0	0	5.51155	4.80743	up	0.197193	0.928013	0.937912	no	chr13	19982686	20018360	+	4	circRNA	-	ENSBTAT00000026471	NRP1	mRNA	chr13:19975801-19982685|chr13:20018360-20026467	neuropilin 1 [Source:HGNC Symbol;Acc:HGNC:8004]	GO:0001525(angiogenesis);GO:0001569(patterning of blood vessels);GO:0001764(neuron migration);GO:0005021(vascular endothelial growth factor-activated receptor activity);GO:0005515(protein binding);GO:0005829(cytosol);GO:0005883(neurofilament);GO:0005886(plasma membrane);GO:0007155(cell adhesion);GO:0007411(axon guidance);GO:0007413(axonal fasciculation);GO:0007507(heart development);GO:0009887(or…	04360(Axon guidance)
circRNA1192	179.333	129.333	0	250.917	170.676	192.5	8.01249	6.37973	0	7.27359	8.08153	8.4331	7.9294	4.7974	up	0.724958	0.328072	0.473334	no	chr24	49425076	49447007	-	5	circRNA	-	ENSBTAT00000061332	DYM	mRNA	chr24:49323226-49425075|chr24:49447007-49489178	dymeclin [Source:HGNC Symbol;Acc:HGNC:21317]	GO:0005515(protein binding);GO:0005634(nucleus);GO:0005737(cytoplasm);GO:0005794(Golgi apparatus);GO:0005886(plasma membrane);GO:0007030(Golgi organization);GO:0019899(enzyme binding);GO:0060348(bone development)	NA
circRNA2363	62.3333	51.8333	91.3333	64.4444	28.8333	49.8667	4.45218	4.0874	5.80773	2.98642	2.18254	3.49231	2.88709	4.78244	down	-0.72813	0.0479446	0.473334	yes	chr2	72228075	72237457	+	4	circRNA	-	ENSBTAT00000024277	EPB41L5	mRNA	chr2:72227126-72228074|chr2:72237457-72239091	Bos taurus erythrocyte membrane protein band 4.1 like 5 (EPB41L5), mRNA. [Source:RefSeq mRNA;Acc:NM_001035384]	GO:0000904(cell morphogenesis involved in differentiation);GO:0001701(in utero embryonic development);GO:0001756(somitogenesis);GO:0001837(epithelial to mesenchymal transition);GO:0001839(neural plate morphogenesis);GO:0001954(positive regulation of cell-matrix adhesion);GO:0003382(epithelial cell morphogenesis);GO:0003383(apical constriction);GO:0005515(protein binding);GO:0005737(cytoplasm);GO:…	NA
circRNA2219	209.333	179.833	256.167	167.167	103.7	0	4.71022	4.46744	5.13157	2.44043	2.47284	0	1.63775	4.76974	down	-1.54219	0.055275	0.473334	no	chr3	88064589	88098454	+	7	circRNA	-	ENSBTAT00000023044	OMA1	mRNA	chr3:88054123-88064588|chr3:88098454-88118446	Bos taurus OMA1 homolog, zinc metallopeptidase (S. cerevisiae) (OMA1), mRNA. [Source:RefSeq mRNA;Acc:NM_001035033]	GO:0002024(diet induced thermogenesis);GO:0004222(metalloendopeptidase activity);GO:0005739(mitochondrion);GO:0005743(mitochondrial inner membrane);GO:0006006(glucose metabolic process);GO:0006508(proteolysis);GO:0006515(misfolded or incompletely synthesized protein catabolic process);GO:0006629(lipid metabolic process);GO:0006950(response to stress);GO:0007005(mitochondrion organization);GO:0008…	NA
circRNA4656	0	0	171.143	0	0	64	0	0	14.2917	0	0	5.88615	1.96205	4.7639	down	-1.27978	0.628795	0.671846	no	chr20	8509791	8522181	-	4	circRNA	-	ENSBTAT00000023336	FCHO2	mRNA	chr20:8507686-8509790|chr20:8522181-8524194	Bos taurus FCH domain only 2 (FCHO2), mRNA. [Source:RefSeq mRNA;Acc:NM_001098119]	GO:0001786(phosphatidylserine binding);GO:0005515(protein binding);GO:0005546(phosphatidylinositol-4,5-bisphosphate binding);GO:0005886(plasma membrane);GO:0005905(coated pit);GO:0010324(membrane invagination);GO:0030136(clathrin-coated vesicle);GO:0035091(phosphatidylinositol binding);GO:0048268(clathrin coat assembly);GO:0072583(clathrin-mediated endocytosis);GO:0072659(protein localization to …	NA
circRNA1443	188	0	0	79	0	0	14.2795	0	0	3.8931	0	0	1.2977	4.75983	down	-1.87496	0.547201	0.595109	no	chr20	42083461	42098502	+	4	circRNA	-	ENSBTAT00000023346	DROSHA	mRNA	chr20:42081573-42083460|chr20:42098502-42105285	drosha, ribonuclease type III [Source:HGNC Symbol;Acc:HGNC:17904]	GO:0003723(RNA binding);GO:0004521(endoribonuclease activity);GO:0004525(ribonuclease III activity);GO:0005515(protein binding);GO:0006396(RNA processing);GO:0010468(regulation of gene expression);GO:0010586(miRNA metabolic process);GO:0016075(rRNA catabolic process);GO:0031054(pre-miRNA processing)	03008(Ribosome biogenesis in eukaryotes)
circRNA2124	110.775	102.476	0	667.506	455.931	454.383	7.02586	7.17573	0	27.4679	30.6458	28.2573	28.7903	4.73386	up	2.60449	0.00422362	0.223783	yes	chr3	595898	607694	-	4	circRNA	-	ENSBTAT00000027930	IQWD1	mRNA	chr3:587505-595897|chr3:607694-631444	Bos taurus DDB1 and CUL4 associated factor 6 (DCAF6), mRNA. [Source:RefSeq mRNA;Acc:NM_001191229]	GO:0005515(protein binding);GO:0005634(nucleus);GO:0030374(ligand-dependent nuclear receptor transcription coactivator activity);GO:0045944(positive regulation of transcription from RNA polymerase II promoter);GO:0080008(Cul4-RING ubiquitin ligase complex)	NA
circRNA1351	52	44.5	40.5	77.5	40	48	5.37992	5.08297	3.73037	5.2022	4.38578	4.86927	4.81908	4.73109	up	0.0265865	0.885717	0.90206	no	chr22	54233436	54237636	-	3	circRNA	-	ENSBTAT00000004549	SACM1L	mRNA	chr22:54228328-54233435|chr22:54237636-54252026	Bos taurus SAC1 suppressor of actin mutations 1-like (yeast) (SACM1L), mRNA. [Source:RefSeq mRNA;Acc:NM_001102131]	GO:0005515(protein binding);GO:0005783(endoplasmic reticulum);GO:0005789(endoplasmic reticulum membrane);GO:0005794(Golgi apparatus);GO:0008150(biological_process);GO:0016020(membrane);GO:0016021(integral to membrane);GO:0016311(dephosphorylation);GO:0016787(hydrolase activity);GO:0016791(phosphatase activity);GO:0032281(alpha-amino-3-hydroxy-5-methyl-4-isoxazolepropionic acid selective glutamate…	NA
circRNA4836	0	0	179.583	88.6872	0	0	0	0	14.1848	5.10512	0	0	1.70171	4.72826	down	-1.47433	0.596984	0.642414	no	chr7	60594397	60596166	-	2	circRNA	-	ENSBTAT00000014091	DPYSL3	mRNA	chr7:60590821-60594396|chr7:60596166-60598032	Bos taurus dihydropyrimidinase-like 3 (DPYSL3), mRNA. [Source:RefSeq mRNA;Acc:NM_001101068]	GO:0005615(extracellular space);GO:0005737(cytoplasm);GO:0005829(cytosol);GO:0006208(pyrimidine nucleobase catabolic process);GO:0007399(nervous system development);GO:0010976(positive regulation of neuron projection development);GO:0010977(negative regulation of neuron projection development);GO:0016787(hydrolase activity);GO:0016810(hydrolase activity, acting on carbon-nitrogen (but not peptide…	NA
circRNA2845	271.5	0	0	0	0	208.111	14.115	0	0	0	0	10.6086	3.5362	4.70501	down	-0.412	0.852982	0.873368	no	chr8	112657313	112665226	-	5	circRNA	-	ENSBTAT00000052503	STOM	mRNA	chr8:112647049-112657312|chr8:112665226-112680845	stomatin [Source:HGNC Symbol;Acc:HGNC:3383]	GO:0005515(protein binding);GO:0005737(cytoplasm);GO:0005856(cytoskeleton);GO:0005887(integral to plasma membrane);GO:0016020(membrane);GO:0042802(identical protein binding);GO:0045121(membrane raft);GO:0051260(protein homooligomerization);GO:0070062(extracellular vesicular exosome)	NA
circRNA3672	0	144.5	186.833	152.5	73	77.8333	0	6.90976	7.20425	4.28541	3.35079	3.30541	3.64721	4.70467	down	-0.367303	0.698374	0.73483	no	chr3	60107868	60132832	-	7	circRNA	-	ENSBTAT00000015863	PRKACB	mRNA	chr3:60094627-60107867|chr3:60132832-60137905	Bos taurus protein kinase, cAMP-dependent, catalytic, beta (PRKACB), mRNA. [Source:RefSeq mRNA;Acc:NM_174585]	GO:0000166(nucleotide binding);GO:0000287(magnesium ion binding);GO:0004672(protein kinase activity);GO:0004674(protein serine/threonine kinase activity);GO:0004691(cAMP-dependent protein kinase activity);GO:0004713(protein tyrosine kinase activity);GO:0005515(protein binding);GO:0005524(ATP binding);GO:0005634(nucleus);GO:0005737(cytoplasm);GO:0005813(centrosome);GO:0005886(plasma membrane);GO:0…	04010(MAPK signaling pathway);04020(Calcium signaling pathway);04062(Chemokine signaling pathway);04114(Oocyte meiosis);04210(Apoptosis);04270(Vascular smooth muscle contraction);04310(Wnt signaling pathway);04340(Hedgehog signaling pathway);04540(Gap junction);04720(Long-term potentiation);04740(Olfactory transduction);04742(Taste transduction);04910(Insulin signaling pathway);04912(GnRH signali…
circRNA5152	0	0	670.5	334.059	0	0	0	0	14.0828	5.1133	0	0	1.70443	4.69426	down	-1.46161	0.598892	0.644147	no	chr3	102927093	102943709	-	10	circRNA	-	ENSBTAT00000002687	KDM4A	mRNA	chr3:102926950-102927092|chr3:102943709-102952102	lysine (K)-specific demethylase 4A [Source:HGNC Symbol;Acc:HGNC:22978]	GO:0005515(protein binding);GO:0005634(nucleus);GO:0005730(nucleolus);GO:0005737(cytoplasm);GO:0005813(centrosome);GO:0008270(zinc ion binding);GO:0014898(cardiac muscle hypertrophy in response to stress);GO:0016577(histone demethylation);GO:0031625(ubiquitin protein ligase binding);GO:0035064(methylated histone residue binding);GO:0045892(negative regulation of transcription, DNA-dependent);GO:0…	NA
circRNA2314	117.462	56.2226	140.436	3529.03	2047.18	2908.23	5.41915	2.86372	5.76817	105.634	100.094	131.557	112.428	4.68368	up	4.58522	0.00758322	0.286165	yes	chr2	18165218	18168702	+	5	circRNA	-	ENSBTAT00000061449	TTN	mRNA	chr2:18163365-18165217|chr2:18168702-18169305	titin [Source:HGNC Symbol;Acc:HGNC:12403]	GO:0000794(condensed nuclear chromosome);GO:0001701(in utero embryonic development);GO:0002020(protease binding);GO:0003007(heart morphogenesis);GO:0003300(cardiac muscle hypertrophy);GO:0004672(protein kinase activity);GO:0004674(protein serine/threonine kinase activity);GO:0004713(protein tyrosine kinase activity);GO:0005509(calcium ion binding);GO:0005515(protein binding);GO:0005524(ATP bindin…	05410(Hypertrophic cardiomyopathy (HCM));05414(Dilated cardiomyopathy)
circRNA177	119.635	120.192	0	103.491	70.3333	0	6.64099	7.36607	0	3.72729	4.13763	0	2.62164	4.66902	down	-0.832651	0.499296	0.550201	no	chr13	77981136	77998616	-	4	circRNA	-	ENSBTAT00000000301	STAU1	mRNA	chr13:77969347-77981135|chr13:77998616-78001899	staufen double-stranded RNA binding protein 1 [Source:HGNC Symbol;Acc:HGNC:11370]	GO:0003723(RNA binding);GO:0005515(protein binding);GO:0005737(cytoplasm);GO:0008298(intracellular mRNA localization);GO:0030529(ribonucleoprotein complex)	NA
circRNA137	181.883	123.967	164.133	293.193	121.9	0	5.47787	4.12201	4.40088	5.72909	3.89078	0	3.20662	4.66692	down	-0.541416	0.48111	0.53292	no	chr13	51740448	51752069	-	5	circRNA	-	ENSBTAT00000045589	PANK2	mRNA	chr13:51736574-51740447|chr13:51752069-51764865	pantothenate kinase 2 [Source:HGNC Symbol;Acc:HGNC:15894]	GO:0004594(pantothenate kinase activity);GO:0005524(ATP binding);GO:0005739(mitochondrion);GO:0005829(cytosol);GO:0007286(spermatid development);GO:0009060(aerobic respiration);GO:0015937(coenzyme A biosynthetic process);GO:0051881(regulation of mitochondrial membrane potential);GO:0070584(mitochondrion morphogenesis)	NA
circRNA2608	195.917	120.867	227.833	394.83	266.783	311.783	5.15298	3.50977	5.33494	6.73768	7.43636	8.04063	7.40489	4.6659	up	0.666324	0.0224181	0.453274	yes	chr9	694154	703749	+	7	circRNA	-	ENSBTAT00000025476	PHF3	mRNA	chr9:688174-694153|chr9:703749-706122	PHD finger protein 3 [Source:HGNC Symbol;Acc:HGNC:8921]	GO:0005515(protein binding);GO:0005634(nucleus);GO:0006351(transcription, DNA-templated);GO:0008270(zinc ion binding);GO:0046872(metal ion binding)	NA
circRNA4040	0	0	208	133	0	0	0	0	13.9968	6.52238	0	0	2.17413	4.66561	down	-1.10163	0.663335	0.702975	no	chr12	79389252	79391939	+	3	circRNA	-	ENSBTAT00000000167	FARP1	mRNA	chr12:79375304-79389251|chr12:79391939-79407998	FERM, RhoGEF (ARHGEF) and pleckstrin domain protein 1 (chondrocyte-derived) [Source:HGNC Symbol;Acc:HGNC:3591]	GO:0005089(Rho guanyl-nucleotide exchange factor activity);GO:0005515(protein binding);GO:0005543(phospholipid binding);GO:0005737(cytoplasm);GO:0005856(cytoskeleton);GO:0008092(cytoskeletal protein binding);GO:0010923(negative regulation of phosphatase activity);GO:0019898(extrinsic to membrane);GO:0035023(regulation of Rho protein signal transduction)	NA
circRNA297	49.75	30.5619	54.4	118.477	82.9429	69.3	5.26969	3.57402	5.12997	8.14214	9.31075	7.19739	8.21676	4.65789	up	0.818892	0.0125126	0.336285	yes	chr11	14606190	14615593	-	3	circRNA	-	ENSBTAT00000010168	MEMO1	mRNA	chr11:14585059-14606189|chr11:14615593-14627305	protein MEMO1 [Source:RefSeq peptide;Acc:NP_001069863]	GO:0005515(protein binding);GO:0005634(nucleus);GO:0005829(cytosol);GO:0032886(regulation of microtubule-based process)	NA
circRNA5053	0	0	148.5	1162.1	827.533	924.567	0	0	13.9562	79.5924	92.5799	95.6985	89.2903	4.65208	up	4.26256	0.000241547	0.133438	yes	chr4	77495491	77498214	-	2	circRNA	-	ENSBTAT00000007922	OGDH	mRNA	chr4:77482270-77495490|chr4:77498214-77512184	Bos taurus oxoglutarate (alpha-ketoglutarate) dehydrogenase (lipoamide) (OGDH), mRNA. [Source:RefSeq mRNA;Acc:NM_001076030]	GO:0004591(oxoglutarate dehydrogenase (succinyl-transferring) activity);GO:0005739(mitochondrion);GO:0005759(mitochondrial matrix);GO:0006096(glycolysis);GO:0006099(tricarboxylic acid cycle);GO:0008152(metabolic process);GO:0016491(oxidoreductase activity);GO:0016624(oxidoreductase activity, acting on the aldehyde or oxo group of donors, disulfide as acceptor);GO:0021695(cerebellar cortex develop…	00020(Citrate cycle (TCA cycle));00310(Lysine degradation);00380(Tryptophan metabolism);01100(Metabolic pathways)
circRNA2241	277.35	0	0	0	81.3083	76.8012	13.9308	0	0	0	4.32809	3.78238	2.70349	4.64359	down	-0.780418	0.722157	0.755811	no	chr3	102304825	102362801	+	5	circRNA	-	ENSBTAT00000020671	ERI3	mRNA	chr3:102293189-102304824|chr3:102362801-102396903	Bos taurus ERI1 exoribonuclease family member 3 (ERI3), transcript variant 1, mRNA. [Source:RefSeq mRNA;Acc:NM_001113242]	GO:0003676(nucleic acid binding);GO:0004518(nuclease activity);GO:0004527(exonuclease activity);GO:0005515(protein binding);GO:0016787(hydrolase activity);GO:0046872(metal ion binding);GO:0090305(nucleic acid phosphodiester bond hydrolysis)	NA
circRNA3932	0	0	301.283	147.583	0	0	0	0	13.9215	4.96979	0	0	1.6566	4.64051	down	-1.48606	0.595243	0.64086	no	chrX	110064928	110079971	-	5	circRNA	-	ENSBTAT00000011802	TSPAN7	mRNA	chrX:110057145-110064927|chrX:110079971-110188259	Bos taurus tetraspanin 7 (TSPAN7), mRNA. [Source:RefSeq mRNA;Acc:NM_001076384]	GO:0016020(membrane);GO:0016021(integral to membrane)	NA
circRNA2004	51.3333	41.5	66.5	69.3333	30	0	4.56741	4.07666	5.26765	4.00245	2.82883	0	2.27709	4.63724	down	-1.02607	0.178028	0.473334	no	chr5	109719638	109720497	-	3	circRNA	-	ENSBTAT00000065648	MICAL3	mRNA	chr5:109709047-109719637|chr5:109720497-109721611	Protein-methionine sulfoxide oxidase MICAL3 [Source:UniProtKB/Swiss-Prot;Acc:G3MWR8]	GO:0003779(actin binding);GO:0004497(monooxygenase activity);GO:0005515(protein binding);GO:0005737(cytoplasm);GO:0005856(cytoskeleton);GO:0006887(exocytosis);GO:0008152(metabolic process);GO:0008270(zinc ion binding);GO:0016491(oxidoreductase activity);GO:0016709(oxidoreductase activity, acting on paired donors, with incorporation or reduction of molecular oxygen, NAD(P)H as one donor, and incor…	NA
circRNA37	177.396	159.5	172.519	136.183	86.6763	92.114	4.86301	4.82734	4.21038	2.42213	2.51811	2.47592	2.47205	4.63358	down	-0.906416	0.0085882	0.29756	yes	chrX	79824657	79882465	+	8	circRNA	-	ENSBTAT00000061308	ATRX	mRNA	chrX:79819684-79824656|chrX:79882465-79913869	alpha thalassemia/mental retardation syndrome X-linked [Source:HGNC Symbol;Acc:HGNC:886]	GO:0000228(nuclear chromosome);GO:0000792(heterochromatin);GO:0003676(nucleic acid binding);GO:0003677(DNA binding);GO:0003682(chromatin binding);GO:0004386(helicase activity);GO:0005515(protein binding);GO:0005524(ATP binding);GO:0005634(nucleus);GO:0008270(zinc ion binding);GO:0030900(forebrain development);GO:0070087(chromo shadow domain binding)	NA
circRNA1902	117.538	108.671	125.612	226.449	169.014	170.391	4.67472	4.77175	4.44767	5.84333	7.12385	6.64468	6.53729	4.63138	up	0.497249	0.0298874	0.473334	yes	chr5	29627853	29648660	-	7	circRNA	-	ENSBTAT00000022821	LARP4	mRNA	chr5:29617283-29627852|chr5:29648660-29651257	Bos taurus La ribonucleoprotein domain family, member 4 (LARP4), mRNA. [Source:RefSeq mRNA;Acc:NM_001101189]	GO:0003676(nucleic acid binding);GO:0007010(cytoskeleton organization);GO:0022604(regulation of cell morphogenesis)	NA
circRNA264	202.817	0	0	93.75	0	0	13.8813	0	0	4.16305	0	0	1.38768	4.62711	down	-1.73743	0.562227	0.609205	no	chr12	80997098	81065355	+	5	circRNA	-	ENSBTAT00000014120	PCCA	mRNA	chr12:80975012-80997097|chr12:81065355-81085044	Bos taurus propionyl CoA carboxylase, alpha polypeptide (PCCA), mRNA. [Source:RefSeq mRNA;Acc:NM_001083509]	GO:0003824(catalytic activity);GO:0004075(biotin carboxylase activity);GO:0004658(propionyl-CoA carboxylase activity);GO:0005524(ATP binding);GO:0005739(mitochondrion);GO:0008152(metabolic process);GO:0008716(D-alanine-D-alanine ligase activity);GO:0016874(ligase activity);GO:0019899(enzyme binding);GO:0046872(metal ion binding)	00280(Valine, leucine and isoleucine degradation);00630(Glyoxylate and dicarboxylate metabolism);00640(Propanoate metabolism);01100(Metabolic pathways)
circRNA1769	121	55.3333	114.5	391.167	273	269.667	5.90614	2.98188	4.97563	12.3878	14.122	12.9061	13.1386	4.62122	up	1.50747	0.00248868	0.208319	yes	chr7	97238192	97242253	-	5	circRNA	-	ENSBTAT00000042662	TTC37	mRNA	chr7:97237799-97238191|chr7:97242253-97243243	tetratricopeptide repeat domain 37 [Source:HGNC Symbol;Acc:HGNC:23639]	GO:0005515(protein binding);GO:0005634(nucleus);GO:0005737(cytoplasm);GO:0035327(transcriptionally active chromatin);GO:0055087(Ski complex)	03018(RNA degradation)
circRNA1621	103	0	128.5	0	0	133	6.55945	0	7.28547	0	0	8.30485	2.76828	4.61497	down	-0.737331	0.636698	0.678737	no	chr29	12475452	12482331	+	6	circRNA	-	ENSBTAT00000009837	CCDC90B	mRNA	chr29:12473404-12475451|chr29:12482331-12485410	Bos taurus coiled-coil domain containing 90B (CCDC90B), mRNA. [Source:RefSeq mRNA;Acc:NM_001101863]	GO:0005739(mitochondrion)	NA
circRNA685	57.9167	0	88.4	25.75	9.2	7.75	5.85588	0	7.95729	1.68919	0.985803	0.768316	1.14777	4.60439	down	-2.00418	0.282915	0.473334	no	chr16	45709894	45725185	+	3	circRNA	-	ENSBTAT00000024320	RERE	mRNA	chr16:45662831-45709893|chr16:45725185-45755799	arginine-glutamic acid dipeptide (RE) repeats [Source:HGNC Symbol;Acc:HGNC:9965]	GO:0000118(histone deacetylase complex);GO:0003677(DNA binding);GO:0003682(chromatin binding);GO:0003700(sequence-specific DNA binding transcription factor activity);GO:0005515(protein binding);GO:0005634(nucleus);GO:0005739(mitochondrion);GO:0006338(chromatin remodeling);GO:0006355(regulation of transcription, DNA-dependent);GO:0008270(zinc ion binding);GO:0043565(sequence-specific DNA binding)	NA
circRNA1653	187.417	0	189.333	138.591	43.1667	48.0833	7.25924	0	6.52882	3.48282	1.77193	1.82611	2.36029	4.59602	down	-0.961424	0.436746	0.488069	no	chr29	42630934	42645872	-	7	circRNA	-	ENSBTAT00000046152	ATL3	mRNA	chr29:42620905-42630933|chr29:42645872-42658412	Bos taurus atlastin GTPase 3 (ATL3), mRNA. [Source:RefSeq mRNA;Acc:NM_001098978]	GO:0003924(GTPase activity);GO:0005525(GTP binding);GO:0005783(endoplasmic reticulum);GO:0006184(GTP catabolic process);GO:0007029(endoplasmic reticulum organization);GO:0007030(Golgi organization);GO:0016021(integral to membrane);GO:0042802(identical protein binding);GO:0051260(protein homooligomerization)	NA
circRNA1131	115.5	0	0	88.5	0	0	13.7284	0	0	6.82486	0	0	2.27495	4.57613	down	-1.00829	0.683709	0.722033	no	chr27	37499069	37500756	-	2	circRNA	-	ENSBTAT00000034875	INTS10	mRNA	chr27:37495313-37499068|chr27:37500756-37501767	Bos taurus integrator complex subunit 10 (INTS10), mRNA. [Source:RefSeq mRNA;Acc:NM_001099061]	GO:0005515(protein binding);GO:0005634(nucleus);GO:0005737(cytoplasm);GO:0016180(snRNA processing);GO:0032039(integrator complex)	NA
circRNA2142	159.967	118.683	181.028	127.578	67.75	0	4.85063	3.97323	4.88696	2.5099	2.17717	0	1.56236	4.57027	down	-1.54856	0.0480993	0.473334	yes	chr3	15227943	15254649	+	3	circRNA	-	ENSBTAT00000005172	ASH1L	mRNA	chr3:15211655-15227942|chr3:15254649-15296055	ash1 (absent, small, or homeotic)-like (Drosophila) [Source:HGNC Symbol;Acc:HGNC:19088]	GO:0003677(DNA binding);GO:0005515(protein binding);GO:0005634(nucleus);GO:0005737(cytoplasm);GO:0005794(Golgi apparatus);GO:0008168(methyltransferase activity);GO:0008270(zinc ion binding);GO:0016740(transferase activity);GO:0018024(histone-lysine N-methyltransferase activity);GO:0032259(methylation);GO:0034968(histone lysine methylation);GO:0046872(metal ion binding)	00310(Lysine degradation);04530(Tight junction)
circRNA2240	118.517	110.719	0	92.9643	55.8083	53.9679	6.74732	6.9592	0	3.43385	3.36717	3.01257	3.27119	4.56884	down	-0.48201	0.62759	0.670845	no	chr3	102304825	102335835	+	4	circRNA	-	ENSBTAT00000020671	ERI3	mRNA	chr3:102293189-102304824|chr3:102335835-102362728	Bos taurus ERI1 exoribonuclease family member 3 (ERI3), transcript variant 1, mRNA. [Source:RefSeq mRNA;Acc:NM_001113242]	GO:0003676(nucleic acid binding);GO:0004518(nuclease activity);GO:0004527(exonuclease activity);GO:0005515(protein binding);GO:0016787(hydrolase activity);GO:0046872(metal ion binding);GO:0090305(nucleic acid phosphodiester bond hydrolysis)	NA
circRNA502	174.667	84.5	143	217.643	114	114	6.05047	3.23163	4.41001	4.89144	4.18503	3.87199	4.31615	4.56404	down	-0.0805651	0.797624	0.823115	no	chr10	51344767	51345665	-	1	circRNA	-	ENSBTAT00000018858	RNF111	mRNA	chr10:51324364-51344766|chr10:51345665-51379856	Bos taurus ring finger protein 111 (RNF111), mRNA. [Source:RefSeq mRNA;Acc:NM_001102239]	GO:0000209(protein polyubiquitination);GO:0004842(ubiquitin-protein ligase activity);GO:0005515(protein binding);GO:0005634(nucleus);GO:0005730(nucleolus);GO:0005737(cytoplasm);GO:0007389(pattern specification process);GO:0008270(zinc ion binding);GO:0030511(positive regulation of transforming growth factor beta receptor signaling pathway);GO:0030579(ubiquitin-dependent SMAD protein catabolic pro…	NA
circRNA1266	381.167	0	0	399.2	0	0	13.6752	0	0	9.29229	0	0	3.09743	4.55841	down	-0.557458	0.805714	0.830605	no	chr25	33317970	33345529	-	10	circRNA	-	ENSBTAT00000012904	GTF2I	mRNA	chr25:33314394-33317969|chr25:33345529-33347212	Bos taurus general transcription factor IIi (GTF2I), mRNA. [Source:RefSeq mRNA;Acc:NM_001102177]	GO:0003677(DNA binding);GO:0005515(protein binding);GO:0005634(nucleus);GO:0005737(cytoplasm);GO:0006351(transcription, DNA-templated);GO:0006355(regulation of transcription, DNA-dependent);GO:0009790(embryo development);GO:0016525(negative regulation of angiogenesis);GO:0042995(cell projection);GO:0043025(neuronal cell body);GO:0051019(mitogen-activated protein kinase binding)	03022(Basal transcription factors)
circRNA2000	49	0	45	0	27	0	7.5169	0	6.14582	0	4.38956	0	1.46319	4.55424	down	-1.6381	0.332213	0.473334	no	chr5	108828040	108830431	-	2	circRNA	-	ENSBTAT00000003353	DCP1B	mRNA	chr5:108821632-108828039|chr5:108830431-108850820	decapping mRNA 1B [Source:HGNC Symbol;Acc:HGNC:24451]	GO:0005515(protein binding);GO:0005737(cytoplasm);GO:0043231(intracellular membrane-bounded organelle)	03018(RNA degradation)
circRNA3044	0	215.117	247.06	735.167	548.25	0	0	7.08432	6.56092	14.2278	17.3313	0	10.5197	4.54841	up	1.20966	0.386454	0.473334	no	chr10	101331925	101335856	+	5	circRNA	-	ENSBTAT00000042986	ZC3H14	mRNA	chr10:101331217-101331924|chr10:101335856-101350191	zinc finger CCCH-type containing 14 [Source:HGNC Symbol;Acc:HGNC:20509]	GO:0005515(protein binding);GO:0005634(nucleus);GO:0005737(cytoplasm);GO:0046872(metal ion binding)	NA
circRNA628	141.083	0	155.125	56	29.8333	19	6.88643	0	6.74101	1.77345	1.54324	0.909331	1.40868	4.54248	down	-1.68914	0.301148	0.473334	no	chr17	65534119	65540335	-	5	circRNA	-	ENSBTAT00000019114	ANKRD13A	mRNA	chr17:65528230-65534118|chr17:65540335-65552032	Bos taurus ankyrin repeat domain 13A (ANKRD13A), mRNA. [Source:RefSeq mRNA;Acc:NM_001205709]	GO:0005515(protein binding)	NA
circRNA4982	0	0	334.283	301.533	0	0	0	0	13.6092	8.94621	0	0	2.98207	4.53639	down	-0.605229	0.790962	0.817019	no	chr5	72409255	72487351	-	4	circRNA	-	ENSBTAT00000029269	LARGE	mRNA	chr5:72293356-72409254|chr5:72487351-72614088	like-glycosyltransferase [Source:HGNC Symbol;Acc:HGNC:6511]	GO:0005515(protein binding);GO:0016757(transferase activity, transferring glycosyl groups);GO:0046716(muscle cell cellular homeostasis)	NA
circRNA397	247.667	0	0	152.2	0	0	13.6026	0	0	5.42355	0	0	1.80785	4.53422	down	-1.32658	0.62061	0.664643	no	chr11	96465073	96482791	-	3	circRNA	-	ENSBTAT00000013577	MAPKAP1	mRNA	chr11:96402030-96465072|chr11:96482791-96511328	Bos taurus mitogen-activated protein kinase associated protein 1 (MAPKAP1), mRNA. [Source:RefSeq mRNA;Acc:NM_001081603]	GO:0005515(protein binding);GO:0005546(phosphatidylinositol-4,5-bisphosphate binding);GO:0005547(phosphatidylinositol-3,4,5-trisphosphate binding);GO:0005634(nucleus);GO:0005794(Golgi apparatus);GO:0005886(plasma membrane);GO:0006950(response to stress);GO:0016020(membrane);GO:0016023(cytoplasmic membrane-bounded vesicle);GO:0017016(Ras GTPase binding);GO:0031410(cytoplasmic vesicle);GO:0043325(p…	NA
circRNA1991	68	0	59	50	0	19	7.67253	0	5.92661	3.66027	0	2.102	1.92076	4.53305	down	-1.23881	0.386283	0.473334	no	chr5	104231667	104232045	+	2	circRNA	-	ENSBTAT00000019606	IFFO1	mRNA	chr5:104230663-104231666|chr5:104232045-104232333	Bos taurus intermediate filament family orphan 1 (IFFO1), mRNA. [Source:RefSeq mRNA;Acc:NM_001083380]	NA	NA
circRNA2292	137	60	137	444.833	0	227.625	5.70372	2.75787	5.07788	12.0157	0	9.29196	7.10254	4.51316	up	0.654198	0.554049	0.601448	no	chr2	4656343	4663025	+	6	circRNA	-	ENSBTAT00000007859	WDR33	mRNA	chr2:4608564-4656342|chr2:4663025-4699004	WD repeat domain 33 [Source:HGNC Symbol;Acc:HGNC:25651]	GO:0005515(protein binding);GO:0005634(nucleus)	NA
circRNA316	233.211	0	0	105.7	0	32.2111	13.4991	0	0	3.96958	0	1.82815	1.93258	4.49971	down	-1.21931	0.630243	0.673071	no	chr11	18876350	18929785	+	3	circRNA	-	ENSBTAT00000011877	CRIM1	mRNA	chr11:18835377-18876349|chr11:18929785-18952088	cysteine rich transmembrane BMP regulator 1 (chordin-like) [Source:HGNC Symbol;Acc:HGNC:2359]	GO:0001558(regulation of cell growth);GO:0004857(enzyme inhibitor activity);GO:0004867(serine-type endopeptidase inhibitor activity);GO:0005515(protein binding);GO:0005520(insulin-like growth factor binding);GO:0005576(extracellular region);GO:0043086(negative regulation of catalytic activity)	NA
circRNA801	335.033	249.5	377	312.4	185.333	209.7	4.76195	3.91519	4.77049	2.88085	2.79167	2.92244	2.86499	4.48254	down	-0.645788	0.0275572	0.473334	yes	chr15	77399187	77404380	-	6	circRNA	-	ENSBTAT00000060968	AMBRA1	mRNA	chr15:77372836-77399186|chr15:77404380-77435619	autophagy/beclin-1 regulator 1 [Source:HGNC Symbol;Acc:HGNC:25990]	GO:0005515(protein binding);GO:0005737(cytoplasm);GO:0006914(autophagy);GO:0008285(negative regulation of cell proliferation);GO:0009790(embryo development);GO:0021915(neural tube development);GO:0043065(positive regulation of apoptotic process);GO:0043524(negative regulation of neuron apoptotic process)	NA
circRNA1206	100.683	108.117	142.583	65.5167	33.1167	46.95	3.89978	4.62339	4.91673	1.64645	1.35939	1.78307	1.5963	4.47997	down	-1.48875	0.00481356	0.230571	yes	chr24	58505575	58520991	+	4	circRNA	-	ENSBTAT00000046420	ZNF532	mRNA	chr24:58494036-58505574|chr24:58520991-58545962	zinc finger protein 532 [Source:HGNC Symbol;Acc:HGNC:30940]	GO:0046872(metal ion binding)	NA
circRNA262	56	50.3333	81.8333	64.8611	38	29.3333	4.07458	4.0433	5.30091	3.06191	2.93017	2.0927	2.69493	4.47293	down	-0.730974	0.0295657	0.473334	yes	chr12	80934290	80948057	+	4	circRNA	-	ENSBTAT00000014120	PCCA	mRNA	chr12:80913563-80934289|chr12:80948057-80967439	Bos taurus propionyl CoA carboxylase, alpha polypeptide (PCCA), mRNA. [Source:RefSeq mRNA;Acc:NM_001083509]	GO:0003824(catalytic activity);GO:0004075(biotin carboxylase activity);GO:0004658(propionyl-CoA carboxylase activity);GO:0005524(ATP binding);GO:0005739(mitochondrion);GO:0008152(metabolic process);GO:0008716(D-alanine-D-alanine ligase activity);GO:0016874(ligase activity);GO:0019899(enzyme binding);GO:0046872(metal ion binding)	00280(Valine, leucine and isoleucine degradation);00630(Glyoxylate and dicarboxylate metabolism);00640(Propanoate metabolism);01100(Metabolic pathways)
circRNA1580	101.929	78.019	117.95	118.705	60.5333	54.5429	4.65426	3.93315	4.79487	3.5167	2.9293	2.44198	2.96266	4.46076	down	-0.590396	0.0224874	0.453274	yes	chr28	24662381	24683148	-	5	circRNA	-	ENSBTAT00000018639	HERC4	mRNA	chr28:24649742-24662380|chr28:24683148-24713022	HECT and RLD domain containing E3 ubiquitin protein ligase 4 [Source:HGNC Symbol;Acc:HGNC:24521]	GO:0004842(ubiquitin-protein ligase activity);GO:0007283(spermatogenesis);GO:0016567(protein ubiquitination);GO:0016874(ligase activity)	04120(Ubiquitin mediated proteolysis)
circRNA5167	0	0	89	236.333	175.825	0	0	0	13.3377	25.811	31.3662	0	19.0591	4.44591	up	2.09993	0.268825	0.473334	no	chr3	117865586	117867306	+	2	circRNA	-	ENSBTAT00000007043	LRRFIP1	mRNA	chr3:117864530-117865585|chr3:117867306-117868959	Bos taurus leucine rich repeat (in FLII) interacting protein 1 (LRRFIP1), mRNA. [Source:RefSeq mRNA;Acc:NM_001102308]	GO:0003677(DNA binding);GO:0005515(protein binding);GO:0042803(protein homodimerization activity)	NA
circRNA2418	214.333	148	249.5	0	537.153	619.708	4.74052	3.61396	4.91283	0	12.5907	13.4392	8.67662	4.42244	up	0.972292	0.430958	0.482098	no	chr2	129743182	129745604	-	3	circRNA	-	ENSBTAT00000063789	TCEB3	mRNA	chr2:129742168-129743181|chr2:129745604-129746593	Bos taurus transcription elongation factor B (SIII), polypeptide 3 (110kDa, elongin A) (TCEB3), mRNA. [Source:RefSeq mRNA;Acc:NM_001102333]	GO:0003677(DNA binding);GO:0005634(nucleus);GO:0006351(transcription, DNA-templated);GO:0006355(regulation of transcription, DNA-dependent);GO:0016021(integral to membrane)	NA
circRNA1720	112	0	95	154.083	119.333	100.867	7.53314	0	5.68861	6.72398	8.50617	6.65205	7.29407	4.40725	up	0.726845	0.330198	0.473334	no	chr7	40077904	40084514	+	4	circRNA	-	ENSBTAT00000034204	NSD1	mRNA	chr7:40070437-40077903|chr7:40084514-40090511	nuclear receptor binding SET domain protein 1 [Source:HGNC Symbol;Acc:HGNC:14234]	GO:0001702(gastrulation with mouth forming second);GO:0003682(chromatin binding);GO:0003712(transcription cofactor activity);GO:0005515(protein binding);GO:0005634(nucleus);GO:0008168(methyltransferase activity);GO:0008270(zinc ion binding);GO:0016571(histone methylation);GO:0016740(transferase activity);GO:0018024(histone-lysine N-methyltransferase activity);GO:0032259(methylation);GO:0034968(hi…	00310(Lysine degradation)
circRNA2090	306.583	0	0	0	93.4167	0	13.1871	0	0	0	4.25833	0	1.41944	4.3957	down	-1.63077	0.57529	0.62198	no	chr4	92724579	92743981	+	6	circRNA	-	ENSBTAT00000014154	SND1	mRNA	chr4:92721923-92724578|chr4:92743981-92833699	Bos taurus staphylococcal nuclease and tudor domain containing 1 (SND1), mRNA. [Source:RefSeq mRNA;Acc:NM_205784]	GO:0003676(nucleic acid binding);GO:0004518(nuclease activity);GO:0005515(protein binding);GO:0005634(nucleus);GO:0005737(cytoplasm);GO:0005739(mitochondrion);GO:0006351(transcription, DNA-templated);GO:0006355(regulation of transcription, DNA-dependent);GO:0016442(RISC complex);GO:0016788(hydrolase activity, acting on ester bonds);GO:0031047(gene silencing by RNA);GO:0042470(melanosome);GO:00903…	NA
circRNA3934	0	0	334.917	817.721	0	0	0	0	13.1335	23.3689	0	0	7.78963	4.37784	up	0.831336	0.726914	0.759748	no	chrX	117526217	117539494	+	6	circRNA	-	ENSBTAT00000010858	DMD	mRNA	chrX:117505295-117526216|chrX:117539494-117564006	Bos taurus dystrophin (DMD), mRNA. [Source:RefSeq mRNA;Acc:NM_001110084]	GO:0001954(positive regulation of cell-matrix adhesion);GO:0002027(regulation of heart rate);GO:0005509(calcium ion binding);GO:0005515(protein binding);GO:0005886(plasma membrane);GO:0006355(regulation of transcription, DNA-dependent);GO:0007517(muscle organ development);GO:0007519(skeletal muscle tissue development);GO:0008065(establishment of blood-nerve barrier);GO:0008270(zinc ion binding);G…	NA
circRNA1544	70.1667	52.9167	79	130.233	0	0	4.6099	3.8383	4.62075	5.55131	0	0	1.85044	4.35631	down	-1.23524	0.307633	0.473334	no	chr21	68454763	68460665	+	4	circRNA	-	ENSBTAT00000026895	PPP2R5C	mRNA	chr21:68448780-68454762|chr21:68460665-68465547	Bos taurus protein phosphatase 2, regulatory subunit B', gamma (PPP2R5C), mRNA. [Source:RefSeq mRNA;Acc:NM_001083376]	GO:0000159(protein phosphatase type 2A complex);GO:0000775(chromosome, centromeric region);GO:0005488(binding);GO:0005515(protein binding);GO:0005634(nucleus);GO:0006977(DNA damage response, signal transduction by p53 class mediator resulting in cell cycle arrest);GO:0007165(signal transduction);GO:0008285(negative regulation of cell proliferation);GO:0008601(protein phosphatase type 2A regulator…	03015(mRNA surveillance pathway);04114(Oocyte meiosis);04310(Wnt signaling pathway)
circRNA622	291	221.25	322.833	0	0	309.061	4.61884	3.87711	4.56187	0	0	4.80988	1.60329	4.35261	down	-1.44084	0.226656	0.473334	no	chr17	61117612	61126428	+	5	circRNA	-	ENSBTAT00000002459	MED13L	mRNA	chr17:61113799-61117611|chr17:61126428-61127181	Bos taurus mediator complex subunit 13-like (MED13L), mRNA. [Source:RefSeq mRNA;Acc:NM_001192468]	GO:0001104(RNA polymerase II transcription cofactor activity);GO:0006357(regulation of transcription from RNA polymerase II promoter);GO:0016592(mediator complex)	NA
circRNA719	134	75	118	325.833	252	247.5	5.41239	3.3445	4.24318	8.53873	10.787	9.80189	9.70919	4.33336	up	1.16387	0.00378149	0.220745	yes	chr16	72483781	72487743	+	4	circRNA	-	ENSBTAT00000004825	ANGEL2	mRNA	chr16:72482419-72483780|chr16:72487743-72489338	Bos taurus angel homolog 2 (Drosophila) (ANGEL2), mRNA. [Source:RefSeq mRNA;Acc:NM_001099110]	NA	NA
circRNA2365	214.9	0	0	138.825	0	0	12.9948	0	0	5.44644	0	0	1.81548	4.33159	down	-1.25455	0.633357	0.675791	no	chr2	73555937	73574825	-	5	circRNA	-	ENSBTAT00000065657	CLASP1	mRNA	chr2:73552789-73555936|chr2:73574825-73586744	cytoplasmic linker associated protein 1 [Source:HGNC Symbol;Acc:HGNC:17088]	GO:0000226(microtubule cytoskeleton organization);GO:0000776(kinetochore);GO:0001578(microtubule bundle formation);GO:0005488(binding);GO:0005515(protein binding);GO:0005794(Golgi apparatus);GO:0005813(centrosome);GO:0005876(spindle microtubule);GO:0005881(cytoplasmic microtubule);GO:0005938(cell cortex);GO:0007020(microtubule nucleation);GO:0007026(negative regulation of microtubule depolymeriza…	NA
circRNA5434	0	0	188.333	68	0	50	0	0	12.9887	3.41771	0	3.79781	2.40517	4.32956	down	-0.84808	0.705233	0.740785	no	chr8	9843612	9855342	-	3	circRNA	-	ENSBTAT00000011645	EXTL3	mRNA	chr8:9833187-9843611|chr8:9855342-9867587	Bos taurus exostoses (multiple)-like 3 (EXTL3), mRNA. [Source:RefSeq mRNA;Acc:NM_001082473]	GO:0005783(endoplasmic reticulum);GO:0015012(heparan sulfate proteoglycan biosynthetic process);GO:0016021(integral to membrane);GO:0016758(transferase activity, transferring hexosyl groups);GO:0031227(intrinsic to endoplasmic reticulum membrane)	00534(Glycosaminoglycan biosynthesis - heparan sulfate);01100(Metabolic pathways)
circRNA4105	0	0	209.5	154.083	0	0	0	0	12.9649	6.94912	0	0	2.31637	4.32164	down	-0.899711	0.709497	0.744662	no	chr11	68506029	68516591	-	6	circRNA	-	ENSBTAT00000025528	TIA1	mRNA	chr11:68500005-68506028|chr11:68516591-68526986	Bos taurus TIA1 cytotoxic granule-associated RNA binding protein (TIA1), mRNA. [Source:RefSeq mRNA;Acc:NM_001076109]	GO:0000166(nucleotide binding);GO:0003676(nucleic acid binding);GO:0005515(protein binding);GO:0005634(nucleus);GO:0005737(cytoplasm);GO:0010494(cytoplasmic stress granule);GO:0017091(AU-rich element binding);GO:0017148(negative regulation of translation);GO:0042036(negative regulation of cytokine biosynthetic process);GO:0048024(regulation of mRNA splicing, via spliceosome)	NA
circRNA992	116.7	0	139.833	147.567	80.5	69.9167	6.26588	0	6.68415	5.14058	4.58059	3.6808	4.46732	4.31668	up	0.0494891	0.951307	0.958098	no	chr18	2746991	2762256	-	4	circRNA	-	ENSBTAT00000020504	CFDP1	mRNA	chr18:2676704-2746990|chr18:2762256-2766456	Bos taurus craniofacial development protein 1 (CFDP1), mRNA. [Source:RefSeq mRNA;Acc:NM_174268]	GO:0007155(cell adhesion);GO:0007275(multicellular organismal development);GO:0008360(regulation of cell shape);GO:0042127(regulation of cell proliferation);GO:0043066(negative regulation of apoptotic process);GO:2000270(negative regulation of fibroblast apoptotic process)	NA
circRNA4464	0	0	200.033	824.879	0	543.271	0	0	12.8973	38.7591	0	38.5778	25.779	4.29909	up	2.58409	0.232192	0.473334	no	chr18	24320279	24328632	+	3	circRNA	-	ENSBTAT00000004952	AMFR	mRNA	chr18:24314150-24320278|chr18:24328632-24330682	autocrine motility factor receptor [Source:RefSeq peptide;Acc:NP_001039439]	GO:0000209(protein polyubiquitination);GO:0004842(ubiquitin-protein ligase activity);GO:0004872(receptor activity);GO:0005515(protein binding);GO:0006511(ubiquitin-dependent protein catabolic process);GO:0008270(zinc ion binding);GO:0030176(integral to endoplasmic reticulum membrane);GO:0030433(ER-associated ubiquitin-dependent protein catabolic process);GO:0030968(endoplasmic reticulum unfolded …	04141(Protein processing in endoplasmic reticulum)
circRNA683	85.1667	61.6667	105.976	0	0	60.9167	4.43514	3.54547	4.91327	0	0	3.11046	1.03682	4.29796	down	-2.05149	0.0729853	0.473334	no	chr16	44322285	44332990	-	4	circRNA	-	ENSBTAT00000013729	UBE4B	mRNA	chr16:44321820-44322284|chr16:44332990-44347900	Bos taurus ubiquitination factor E4B (UBE4B), mRNA. [Source:RefSeq mRNA;Acc:NM_001102504]	GO:0000151(ubiquitin ligase complex);GO:0004842(ubiquitin-protein ligase activity);GO:0005737(cytoplasm);GO:0006511(ubiquitin-dependent protein catabolic process);GO:0008626(granzyme-mediated apoptotic signaling pathway);GO:0009411(response to UV);GO:0016567(protein ubiquitination);GO:0019899(enzyme binding);GO:0034450(ubiquitin-ubiquitin ligase activity);GO:0043161(proteasome-mediated ubiquitin-…	04120(Ubiquitin mediated proteolysis);04141(Protein processing in endoplasmic reticulum)
circRNA5210	0	0	336.918	9650.9	5162.6	0	0	0	12.8662	268.586	234.685	0	167.757	4.28875	up	5.28967	0.192245	0.473334	no	chr2	44671338	44677024	+	4	circRNA	-	ENSBTAT00000055345	NEB	mRNA	chr2:44657704-44671337|chr2:44677024-44677978	nebulin [Source:HGNC Symbol;Acc:HGNC:7720]	GO:0005515(protein binding);GO:0030018(Z disc);GO:0043292(contractile fiber)	NA
circRNA2817	215.25	0	261.833	210.594	0	0	6.1667	0	6.67819	3.91444	0	0	1.30481	4.28163	down	-1.71432	0.314161	0.473334	no	chr8	84072856	84099946	+	7	circRNA	-	ENSBTAT00000027486	ERCC6L2	mRNA	chr8:84061733-84072855|chr8:84099946-84124624	excision repair cross-complementation group 6-like 2 [Source:HGNC Symbol;Acc:HGNC:26922]	GO:0003676(nucleic acid binding);GO:0003677(DNA binding);GO:0004386(helicase activity);GO:0005524(ATP binding);GO:0008026(ATP-dependent helicase activity);GO:0016787(hydrolase activity)	NA
circRNA4476	0	0	241.087	1361.05	783.873	0	0	0	12.8046	52.681	49.5597	0	34.0802	4.26821	up	2.99723	0.218185	0.473334	no	chr18	48554835	48556509	+	3	circRNA	-	ENSBTAT00000009228	RYR1	mRNA	chr18:48552329-48554834|chr18:48556509-48557109	ryanodine receptor 1 (skeletal) [Source:HGNC Symbol;Acc:HGNC:10483]	GO:0001666(response to hypoxia);GO:0002020(protease binding);GO:0003151(outflow tract morphogenesis);GO:0005216(ion channel activity);GO:0005219(ryanodine-sensitive calcium-release channel activity);GO:0005245(voltage-gated calcium channel activity);GO:0005262(calcium channel activity);GO:0005509(calcium ion binding);GO:0005515(protein binding);GO:0005737(cytoplasm);GO:0005886(plasma membrane);GO…	NA
circRNA915	215.45	183.833	266.783	154.15	105.617	0	4.2039	3.96019	4.63436	1.95147	2.184	0	1.37849	4.26615	down	-1.62984	0.0441681	0.473334	yes	chr19	19103458	19134913	-	10	circRNA	-	ENSBTAT00000015699	NF1	mRNA	chr19:19103073-19103457|chr19:19134913-19140058	Bos taurus neurofibromin 1 (NF1), mRNA. [Source:RefSeq mRNA;Acc:NM_001122728]	GO:0000165(MAPK cascade);GO:0001649(osteoblast differentiation);GO:0001656(metanephros development);GO:0001666(response to hypoxia);GO:0001889(liver development);GO:0001937(negative regulation of endothelial cell proliferation);GO:0001938(positive regulation of endothelial cell proliferation);GO:0001952(regulation of cell-matrix adhesion);GO:0001953(negative regulation of cell-matrix adhesion);GO…	NA
circRNA2775	207.333	0	0	562.333	274	0	12.7855	0	0	22.4985	17.9066	0	13.4684	4.26182	up	1.66003	0.329488	0.473334	no	chr8	51478387	51492850	+	7	circRNA	-	ENSBTAT00000003560	OSTF1	mRNA	chr8:51471730-51478386|chr8:51492850-51500904	Bos taurus osteoclast stimulating factor 1 (OSTF1), mRNA. [Source:RefSeq mRNA;Acc:NM_174409]	GO:0005515(protein binding);GO:0005737(cytoplasm);GO:0017124(SH3 domain binding)	NA
circRNA3661	0	400.804	0	3161.24	1713.65	0	0	12.7713	0	59.1954	52.4147	0	37.2034	4.2571	up	3.12749	0.216187	0.473334	no	chr3	22946614	22967613	-	5	circRNA	-	ENSBTAT00000061284	PDE4DIP	mRNA	chr3:22945508-22946613|chr3:22967613-22969249	Cardiomyopathy-associated protein 2; PDE4DIP protein; Uncharacterized protein [Source:UniProtKB/TrEMBL;Acc:A6QNS7]	GO:0005488(binding);GO:0005515(protein binding);GO:0005634(nucleus);GO:0005737(cytoplasm)	NA
circRNA145	41.9833	31.3333	50.3333	103.75	63.8333	44.8333	4.41697	3.63948	4.71441	7.08188	7.1172	4.62486	6.27464	4.25695	up	0.559712	0.120854	0.473334	no	chr13	52644069	52645696	-	3	circRNA	-	ENSBTAT00000015189	PTPRA	mRNA	chr13:52631371-52644068|chr13:52645696-52660613	protein tyrosine phosphatase, receptor type, A [Source:HGNC Symbol;Acc:HGNC:9664]	GO:0004721(phosphoprotein phosphatase activity);GO:0004725(protein tyrosine phosphatase activity);GO:0005515(protein binding);GO:0006468(protein phosphorylation);GO:0006470(protein dephosphorylation);GO:0008286(insulin receptor signaling pathway);GO:0016311(dephosphorylation);GO:0016787(hydrolase activity);GO:0016791(phosphatase activity);GO:0035335(peptidyl-tyrosine dephosphorylation)	NA
circRNA3451	0	96.9278	0	0	0	29.75	0	12.7683	0	0	0	3.48045	1.16015	4.25609	down	-1.87522	0.547174	0.595109	no	chr28	39691921	39712555	+	3	circRNA	-	ENSBTAT00000023416	CCSER2	mRNA	chr28:39674848-39691920|chr28:39712555-39730786	coiled-coil serine-rich protein 2 [Source:HGNC Symbol;Acc:HGNC:29197]	GO:0001578(microtubule bundle formation);GO:0008017(microtubule binding);GO:0015630(microtubule cytoskeleton)	NA
circRNA4602	0	0	242	867.408	475.867	0	0	0	12.7312	33.2556	29.8008	0	21.0188	4.24372	up	2.30828	0.248947	0.473334	no	chr22	15153438	15158430	+	4	circRNA	-	ENSBTAT00000021398	TRAK1	mRNA	chr22:15152562-15153437|chr22:15158430-15159964	trafficking kinesin-binding protein 1 [Source:RefSeq peptide;Acc:NP_001071454]	NA	NA
circRNA201	107.833	0	121.893	1459.78	1133.73	0	6.32408	0	6.36425	55.545	70.4642	0	42.0031	4.22944	up	3.31195	0.219222	0.473334	no	chr12	17900591	17915751	-	4	circRNA	-	ENSBTAT00000008894	SUCLA2	mRNA	chr12:17891864-17900590|chr12:17915751-17922276	Bos taurus succinate-CoA ligase, ADP-forming, beta subunit (SUCLA2), mRNA. [Source:RefSeq mRNA;Acc:NM_001075493]	GO:0003824(catalytic activity);GO:0005515(protein binding);GO:0005524(ATP binding);GO:0005739(mitochondrion);GO:0008152(metabolic process);GO:0016874(ligase activity);GO:0046872(metal ion binding)	00020(Citrate cycle (TCA cycle));00640(Propanoate metabolism);01100(Metabolic pathways)
circRNA1688	51	39	48	94	51	47	4.72683	3.99071	3.96064	5.6525	5.00938	4.27118	4.97769	4.22606	up	0.236162	0.199095	0.473334	no	chr7	21876906	21877332	-	2	circRNA	-	ENSBTAT00000027665	NCLN	mRNA	chr7:21876069-21876905|chr7:21877332-21882618	Bos taurus nicalin (NCLN), mRNA. [Source:RefSeq mRNA;Acc:NM_001075955]	GO:0005515(protein binding);GO:0005634(nucleus);GO:0005783(endoplasmic reticulum);GO:0006508(proteolysis);GO:0008233(peptidase activity);GO:0009966(regulation of signal transduction);GO:0016020(membrane);GO:0016021(integral to membrane);GO:0016485(protein processing);GO:0043231(intracellular membrane-bounded organelle)	NA
circRNA3712	0	171.75	0	113.75	63.45	57.25	0	12.6717	0	4.93194	4.49365	3.75127	4.39228	4.2239	up	0.0563951	0.971874	0.976085	no	chr2	24154099	24160709	-	4	circRNA	-	ENSBTAT00000022960	ITGA6	mRNA	chr2:24151707-24154098|chr2:24160709-24166157	integrin, alpha 6 [Source:HGNC Symbol;Acc:HGNC:6142]	GO:0005178(integrin binding);GO:0005515(protein binding);GO:0005604(basement membrane);GO:0005886(plasma membrane);GO:0007155(cell adhesion);GO:0007160(cell-matrix adhesion);GO:0007229(integrin-mediated signaling pathway);GO:0008305(integrin complex);GO:0009897(external side of plasma membrane);GO:0009925(basal plasma membrane);GO:0009986(cell surface);GO:0016020(membrane);GO:0016021(integral to …	04510(Focal adhesion);04512(ECM-receptor interaction);04514(Cell adhesion molecules (CAMs));04640(Hematopoietic cell lineage);04810(Regulation of actin cytoskeleton);05145(Toxoplasmosis);05200(Pathways in cancer);05222(Small cell lung cancer);05410(Hypertrophic cardiomyopathy (HCM));05412(Arrhythmogenic right ventricular cardiomyopathy (ARVC));05414(Dilated cardiomyopathy)
circRNA1099	111.5	79.25	131.917	733.083	319.617	332.783	4.45735	3.49773	4.69489	19.0138	13.5408	13.0441	15.1995	4.21666	up	1.84986	0.0255453	0.473334	yes	chr26	44620513	44621291	-	1	circRNA	-	ENSBTAT00000017243	FAM53B	mRNA	chr26:44619674-44620512|chr26:44621291-44635272	family with sequence similarity 53, member B [Source:HGNC Symbol;Acc:HGNC:28968]	NA	NA
circRNA1985	103.667	0	110	93.8922	0	0	6.49564	0	6.13621	3.81702	0	0	1.27234	4.21061	down	-1.72655	0.311687	0.473334	no	chr5	94704771	94716512	+	4	circRNA	-	ENSBTAT00000000479	EPS8	mRNA	chr5:94702481-94704770|chr5:94716512-94721751	epidermal growth factor receptor pathway substrate 8 [Source:HGNC Symbol;Acc:HGNC:3420]	GO:0003779(actin binding);GO:0005515(protein binding);GO:0005938(cell cortex);GO:0008344(adult locomotory behavior);GO:0008360(regulation of cell shape);GO:0010458(exit from mitosis);GO:0014069(postsynaptic density);GO:0016601(Rac protein signal transduction);GO:0017146(N-methyl-D-aspartate selective glutamate receptor complex);GO:0030832(regulation of actin filament length);GO:0031532(actin cyto…	NA
circRNA1189	284.618	0	354.789	285.467	221.167	0	5.97265	0	6.62826	3.88663	4.91857	0	2.93507	4.2003	down	-0.5171	0.652923	0.693697	no	chr24	47012671	47062975	-	10	circRNA	-	ENSBTAT00000010308	PIAS2	mRNA	chr24:47004468-47012670|chr24:47062975-47063051	protein inhibitor of activated STAT, 2 [Source:HGNC Symbol;Acc:HGNC:17311]	GO:0003676(nucleic acid binding);GO:0005515(protein binding);GO:0005634(nucleus);GO:0006357(regulation of transcription from RNA polymerase II promoter);GO:0008270(zinc ion binding);GO:0016604(nuclear body);GO:0016605(PML body);GO:0019789(SUMO ligase activity);GO:0031625(ubiquitin protein ligase binding);GO:0045667(regulation of osteoblast differentiation);GO:0045893(positive regulation of transc…	04120(Ubiquitin mediated proteolysis);04630(Jak-STAT signaling pathway);05160(Hepatitis C);05200(Pathways in cancer);05222(Small cell lung cancer)
circRNA2158	125.583	90.25	129.25	0	59.3333	67.0769	4.6392	3.68081	4.25076	0	2.32287	2.4296	1.58416	4.19026	down	-1.40333	0.0682015	0.473334	no	chr3	25845793	25875192	-	6	circRNA	-	ENSBTAT00000039902	MAN1A2	mRNA	chr3:25821345-25845792|chr3:25875192-25881991	mannosidase, alpha, class 1A, member 2 [Source:HGNC Symbol;Acc:HGNC:6822]	GO:0000139(Golgi membrane);GO:0004571(mannosyl-oligosaccharide 1,2-alpha-mannosidase activity);GO:0005509(calcium ion binding);GO:0005730(nucleolus);GO:0005794(Golgi apparatus);GO:0007585(respiratory gaseous exchange);GO:0009100(glycoprotein metabolic process);GO:0016020(membrane);GO:0048286(lung alveolus development)	00510(N-Glycan biosynthesis);01100(Metabolic pathways);04141(Protein processing in endoplasmic reticulum)
circRNA4918	0	0	224.833	0	0	105.326	0	0	12.5168	0	0	6.45797	2.15266	4.17228	down	-0.954718	0.696148	0.733082	no	chr6	93581515	93600460	+	3	circRNA	-	ENSBTAT00000005626	SEPT11	mRNA	chr6:93529165-93581514|chr6:93600460-93604354	Bos taurus septin 11 (SEPT11), mRNA. [Source:RefSeq mRNA;Acc:NM_001082447]	GO:0000166(nucleotide binding);GO:0001725(stress fiber);GO:0005515(protein binding);GO:0005525(GTP binding);GO:0005737(cytoplasm);GO:0005856(cytoskeleton);GO:0007049(cell cycle);GO:0030054(cell junction);GO:0030424(axon);GO:0031105(septin complex);GO:0042995(cell projection);GO:0043197(dendritic spine);GO:0045202(synapse);GO:0051291(protein heterooligomerization);GO:0051301(cell division)	NA
circRNA200	117.15	116.871	154.993	107.679	34.7182	52.075	3.81613	4.20312	4.49487	2.27576	1.19854	1.66326	1.71252	4.17137	down	-1.2844	0.00471955	0.228333	yes	chr12	16136830	16177963	-	7	circRNA	-	ENSBTAT00000009295	ZC3H13	mRNA	chr12:16119544-16136829|chr12:16177963-16183638	zinc finger CCCH-type containing 13 [Source:HGNC Symbol;Acc:HGNC:20368]	GO:0005515(protein binding);GO:0046872(metal ion binding)	NA
circRNA1044	78.4429	54.7333	81.7667	63.4	0	61.037	4.61782	3.5573	4.28533	2.42151	0	3.52311	1.98154	4.15348	down	-1.0677	0.163901	0.473334	no	chr18	54621592	54631455	+	4	circRNA	-	ENSBTAT00000003467	SAE1	mRNA	chr18:54608651-54621591|chr18:54631455-54643109	Bos taurus SUMO1 activating enzyme subunit 1 (SAE1), mRNA. [Source:RefSeq mRNA;Acc:NM_001081711]	GO:0003824(catalytic activity);GO:0005515(protein binding);GO:0005634(nucleus);GO:0006464(cellular protein modification process);GO:0008022(protein C-terminus binding);GO:0008641(small protein activating enzyme activity);GO:0016874(ligase activity);GO:0016925(protein sumoylation);GO:0019948(SUMO activating enzyme activity);GO:0043008(ATP-dependent protein binding);GO:0043231(intracellular membran…	04120(Ubiquitin mediated proteolysis)
circRNA644	146	76	0	0	175	0	7.90722	4.54433	0	0	10.0444	0	3.34813	4.15052	down	-0.309937	0.854056	0.874329	no	chr16	22438246	22443610	+	3	circRNA	-	ENSBTAT00000012966	RRP15	mRNA	chr16:22425871-22438245|chr16:22443610-22478260	Bos taurus ribosomal RNA processing 15 homolog (S. cerevisiae) (RRP15), mRNA. [Source:RefSeq mRNA;Acc:NM_001040506]	NA	NA
circRNA1194	203.475	132.25	254.483	644.911	0	594.485	4.3973	3.15541	4.8962	9.04248	0	12.597	7.21315	4.14964	up	0.797644	0.500593	0.551489	no	chr24	51013424	51033118	+	9	circRNA	-	ENSBTAT00000009081	SMAD4	mRNA	chr24:50994125-51013423|chr24:51033118-51042482	Bos taurus SMAD family member 4 (SMAD4), mRNA. [Source:RefSeq mRNA;Acc:NM_001076209]	GO:0000987(core promoter proximal region sequence-specific DNA binding);GO:0000988(protein binding transcription factor activity);GO:0001076(RNA polymerase II transcription factor binding transcription factor activity);GO:0001085(RNA polymerase II transcription factor binding);GO:0001658(branching involved in ureteric bud morphogenesis);GO:0001666(response to hypoxia);GO:0001701(in utero embryoni…	04110(Cell cycle);04310(Wnt signaling pathway);04350(TGF-beta signaling pathway);04520(Adherens junction);05200(Pathways in cancer);05210(Colorectal cancer);05212(Pancreatic cancer);05220(Chronic myeloid leukemia)
circRNA737	103.35	0	112.95	49.4667	22.4333	0	6.29838	0	6.12814	1.95589	1.44886	0	1.13492	4.14217	down	-1.8678	0.281176	0.473334	no	chr15	17262767	17289984	-	5	circRNA	-	ENSBTAT00000014068	ALKBH8	mRNA	chr15:17236216-17262766|chr15:17289984-17309416	Bos taurus alkB, alkylation repair homolog 8 (E. coli) (ALKBH8), mRNA. [Source:RefSeq mRNA;Acc:NM_001080341]	GO:0000166(nucleotide binding);GO:0003676(nucleic acid binding);GO:0003723(RNA binding);GO:0003824(catalytic activity);GO:0005515(protein binding);GO:0005634(nucleus);GO:0005737(cytoplasm);GO:0005829(cytosol);GO:0006974(cellular response to DNA damage stimulus);GO:0008152(metabolic process);GO:0008168(methyltransferase activity);GO:0015630(microtubule cytoskeleton);GO:0016300(tRNA (uracil) methyl…	NA
circRNA5373	0	0	232.917	84.2833	36.6667	0	0	0	12.3944	3.26856	2.32267	0	1.86374	4.13148	down	-1.14846	0.641834	0.68365	no	chr9	45760731	45786741	+	5	circRNA	-	ENSBTAT00000002010	HACE1	mRNA	chr9:45754013-45760730|chr9:45786741-45795796	HECT domain and ankyrin repeat containing E3 ubiquitin protein ligase 1 [Source:HGNC Symbol;Acc:HGNC:21033]	GO:0000139(Golgi membrane);GO:0004842(ubiquitin-protein ligase activity);GO:0005515(protein binding);GO:0007030(Golgi organization);GO:0016567(protein ubiquitination);GO:0016874(ligase activity);GO:0017137(Rab GTPase binding);GO:0030334(regulation of cell migration);GO:0042787(protein ubiquitination involved in ubiquitin-dependent protein catabolic process);GO:0048365(Rac GTPase binding);GO:00610…	NA
circRNA109	175.5	0	197	399.643	0	228.2	6.19652	0	6.19243	9.15494	0	7.90016	5.68503	4.12965	up	0.46115	0.684563	0.722817	no	chr13	28581599	28598781	+	8	circRNA	-	ENSBTAT00000022912	PRPF18	mRNA	chr13:28565369-28581598|chr13:28598781-28618965	Bos taurus PRP18 pre-mRNA processing factor 18 homolog (S. cerevisiae) (PRPF18), mRNA. [Source:RefSeq mRNA;Acc:NM_001075323]	GO:0005634(nucleus);GO:0005681(spliceosomal complex);GO:0006397(mRNA processing);GO:0008380(RNA splicing);GO:0016607(nuclear speck)	03040(Spliceosome)
circRNA3797	0	105.667	189.143	0	163.417	0	0	5.06691	7.31365	0	7.52195	0	2.50732	4.12685	down	-0.718899	0.650907	0.691838	no	chr1	140383726	140396147	-	6	circRNA	-	ENSBTAT00000015441	ATP2C1	mRNA	chr1:140375998-140383725|chr1:140396147-140398255	Bos taurus ATPase, Ca++ transporting, type 2C, member 1 (ATP2C1), mRNA. [Source:RefSeq mRNA;Acc:NM_175785]	GO:0000139(Golgi membrane);GO:0000166(nucleotide binding);GO:0004871(signal transducer activity);GO:0005388(calcium-transporting ATPase activity);GO:0005509(calcium ion binding);GO:0005524(ATP binding);GO:0005794(Golgi apparatus);GO:0005802(trans-Golgi network);GO:0006810(transport);GO:0006811(ion transport);GO:0006812(cation transport);GO:0006816(calcium ion transport);GO:0006828(manganese ion t…	NA
circRNA4700	0	0	265.333	0	169.333	0	0	0	12.3427	0	9.37669	0	3.12556	4.11422	down	-0.396504	0.858208	0.877918	no	chr21	31660369	31690348	+	7	circRNA	-	ENSBTAT00000005257	UBE2Q2	mRNA	chr21:31649867-31660368|chr21:31690348-31704143	Bos taurus ubiquitin-conjugating enzyme E2Q family member 2 (UBE2Q2), mRNA. [Source:RefSeq mRNA;Acc:NM_001075530]	GO:0000166(nucleotide binding);GO:0004842(ubiquitin-protein ligase activity);GO:0005524(ATP binding);GO:0005737(cytoplasm);GO:0016567(protein ubiquitination);GO:0016874(ligase activity);GO:0016881(acid-amino acid ligase activity);GO:0070936(protein K48-linked ubiquitination)	04120(Ubiquitin mediated proteolysis)
ciRNA88	120.75	0	0	0	0	42.25	12.329	0	0	0	0	4.22976	1.40992	4.10965	down	-1.5434	0.58701	0.633626	no	chr1	140912909	140913213	-	1	ciRNA	-	ENSBTAT00000008696	HMGN1	mRNA	chr1:140912883-140913213	Bos taurus high mobility group nucleosome binding domain 1 (HMGN1), mRNA. [Source:RefSeq mRNA;Acc:NM_001034772]	GO:0000785(chromatin);GO:0003677(DNA binding);GO:0005634(nucleus);GO:0031492(nucleosomal DNA binding)	NA
circRNA2753	77	0	64.3333	47.8333	17.6667	23.0833	7.05263	0	5.24591	2.84252	1.71486	2.07304	2.21014	4.09951	down	-0.891313	0.466822	0.518865	no	chr8	28905280	28914522	-	3	circRNA	-	ENSBTAT00000006028	SNAPC3	mRNA	chr8:28895528-28905279|chr8:28914522-28923523	Bos taurus small nuclear RNA activating complex, polypeptide 3, 50kDa (SNAPC3), mRNA. [Source:RefSeq mRNA;Acc:NM_001080258]	NA	NA
circRNA2146	69	38	72.5	171	117	121.2	4.82868	2.93594	4.51691	7.76404	8.67719	8.31633	8.25252	4.09384	up	1.01138	0.00935081	0.306269	yes	chr3	19670608	19671616	+	3	circRNA	-	ENSBTAT00000024063	VPS72	mRNA	chr3:19666966-19670607|chr3:19671616-19677568	Bos taurus vacuolar protein sorting 72 homolog (S. cerevisiae) (VPS72), mRNA. [Source:RefSeq mRNA;Acc:NM_001015658]	GO:0003677(DNA binding);GO:0005515(protein binding);GO:0005634(nucleus);GO:0006351(transcription, DNA-templated);GO:0006355(regulation of transcription, DNA-dependent);GO:0016568(chromatin modification);GO:0035019(somatic stem cell maintenance);GO:0043234(protein complex)	NA
circRNA1798	95	0	0	0	45	0	12.2757	0	0	0	6.16238	0	2.05413	4.09189	down	-0.994243	0.686918	0.724596	no	chr6	21194471	21196848	-	2	circRNA	-	ENSBTAT00000023517	TET2	mRNA	chr6:21183644-21194470|chr6:21196848-21211424	tet methylcytosine dioxygenase 2 [Source:HGNC Symbol;Acc:HGNC:25941]	GO:0001822(kidney development);GO:0005515(protein binding);GO:0006493(protein O-linked glycosylation);GO:0009791(post-embryonic development);GO:0030097(hemopoiesis);GO:0030099(myeloid cell differentiation);GO:0045944(positive regulation of transcription from RNA polymerase II promoter);GO:0070579(methylcytosine dioxygenase activity);GO:0080111(DNA demethylation);GO:0080182(histone H3-K4 trimethyl…	NA
circRNA4477	0	0	142.783	1168.25	722.779	1358.54	0	0	12.2557	73.0778	73.851	128.428	91.7855	4.08524	up	4.48977	0.0356583	0.473334	yes	chr18	48592200	48592699	+	3	circRNA	-	ENSBTAT00000009228	RYR1	mRNA	chr18:48588215-48592199|chr18:48592699-48595560	ryanodine receptor 1 (skeletal) [Source:HGNC Symbol;Acc:HGNC:10483]	GO:0001666(response to hypoxia);GO:0002020(protease binding);GO:0003151(outflow tract morphogenesis);GO:0005216(ion channel activity);GO:0005219(ryanodine-sensitive calcium-release channel activity);GO:0005245(voltage-gated calcium channel activity);GO:0005262(calcium channel activity);GO:0005509(calcium ion binding);GO:0005515(protein binding);GO:0005737(cytoplasm);GO:0005886(plasma membrane);GO…	NA
circRNA4394	0	0	289.25	757.511	394.262	354.5	0	0	12.2432	23.3668	19.8654	16.5259	19.9193	4.08107	up	2.28715	0.0421009	0.473334	yes	chr19	8918209	8922822	-	2	circRNA	-	ENSBTAT00000009405	CUEDC1	mRNA	chr19:8912981-8918208|chr19:8922822-8974209	CUE domain containing 1 [Source:HGNC Symbol;Acc:HGNC:31350]	GO:0005515(protein binding)	NA
circRNA2244	56.8667	47.1	54.2667	62.7524	45.304	53.3762	4.42728	4.04842	3.76129	3.16973	3.73792	4.07452	3.66072	4.07899	down	-0.156085	0.275859	0.473334	no	chr3	104523997	104536697	+	2	circRNA	-	ENSBTAT00000060940	FOXJ3	mRNA	chr3:104499227-104523996|chr3:104536697-104554116	forkhead box J3 [Source:HGNC Symbol;Acc:HGNC:29178]	GO:0003677(DNA binding);GO:0003700(sequence-specific DNA binding transcription factor activity);GO:0005634(nucleus);GO:0006351(transcription, DNA-templated);GO:0006355(regulation of transcription, DNA-dependent);GO:0007389(pattern specification process);GO:0008301(DNA binding, bending);GO:0009790(embryo development);GO:0009888(tissue development);GO:0043565(sequence-specific DNA binding);GO:00458…	NA
circRNA2076	89.7667	71.1583	83.75	296.817	250.122	0	4.5161	3.95239	3.75109	9.68834	13.3357	0	7.67467	4.07319	up	0.913944	0.461044	0.513013	no	chr4	68832206	68853008	-	4	circRNA	-	ENSBTAT00000033663	TAX1BP1	mRNA	chr4:68823487-68832205|chr4:68853008-68854284	Bos taurus Tax1 (human T-cell leukemia virus type I) binding protein 1 (TAX1BP1), mRNA. [Source:RefSeq mRNA;Acc:NM_001046409]	GO:0005515(protein binding);GO:0006915(apoptotic process);GO:0019900(kinase binding);GO:0032088(negative regulation of NF-kappaB transcription factor activity)	NA
circRNA1151	83.5	62.1667	110	179.5	83.5	84.5	4.07572	3.35013	4.78008	5.68454	4.31936	4.04413	4.68268	4.06865	up	0.202785	0.402954	0.473334	no	chr24	21391205	21397443	+	5	circRNA	-	ENSBTAT00000007226	RPRD1A	mRNA	chr24:21362067-21391204|chr24:21397443-21427521	Bos taurus regulation of nuclear pre-mRNA domain containing 1A (RPRD1A), mRNA. [Source:RefSeq mRNA;Acc:NM_001075156]	GO:0016591(DNA-directed RNA polymerase II, holoenzyme);GO:0070940(dephosphorylation of RNA polymerase II C-terminal domain)	NA
circRNA254	222.2	0	0	0	55.5	0	12.2039	0	0	0	3.23045	0	1.07682	4.06798	down	-1.91754	0.542924	0.591151	no	chr12	52708008	52723292	-	3	circRNA	-	ENSBTAT00000025100	MYCBP2	mRNA	chr12:52701949-52708007|chr12:52723292-52733506	Bos taurus MYC binding protein 2 (MYCBP2), mRNA. [Source:RefSeq mRNA;Acc:NM_001192817]	GO:0004842(ubiquitin-protein ligase activity);GO:0005488(binding);GO:0005515(protein binding);GO:0008045(motor neuron axon guidance);GO:0008270(zinc ion binding);GO:0015630(microtubule cytoskeleton);GO:0016567(protein ubiquitination);GO:0021785(branchiomotor neuron axon guidance);GO:0021952(central nervous system projection neuron axonogenesis);GO:0030424(axon);GO:0032880(regulation of protein lo…	NA
circRNA2844	73.3333	0	0	20.8333	0	14.3333	12.1474	0	0	2.23899	0	2.32798	1.52232	4.04913	down	-1.41134	0.598502	0.643835	no	chr8	111866704	111870766	-	2	circRNA	-	ENSBTAT00000008586	CDK5RAP2	mRNA	chr8:111855167-111866703|chr8:111870766-111885469	CDK5 regulatory subunit associated protein 2 [Source:HGNC Symbol;Acc:HGNC:18672]	GO:0000132(establishment of mitotic spindle orientation);GO:0000226(microtubule cytoskeleton organization);GO:0000242(pericentriolar material);GO:0000922(spindle pole);GO:0001578(microtubule bundle formation);GO:0005515(protein binding);GO:0005516(calmodulin binding);GO:0005737(cytoplasm);GO:0005794(Golgi apparatus);GO:0005813(centrosome);GO:0005874(microtubule);GO:0007059(chromosome segregation)…	NA
circRNA2477	383.138	0	450.562	0	0	612.074	5.93311	0	6.21164	0	0	9.29354	3.09785	4.04825	down	-0.386033	0.81194	0.835895	no	chr1	44858576	44924482	+	16	circRNA	-	ENSBTAT00000000994	PCAF	mRNA	chr1:44858339-44858575|chr1:44924482-44928757	Uncharacterized protein [Source:UniProtKB/TrEMBL;Acc:F1MRA1]	GO:0000123(histone acetyltransferase complex);GO:0000776(kinetochore);GO:0003712(transcription cofactor activity);GO:0003713(transcription coactivator activity);GO:0004402(histone acetyltransferase activity);GO:0004468(lysine N-acetyltransferase activity);GO:0004861(cyclin-dependent protein serine/threonine kinase inhibitor activity);GO:0005515(protein binding);GO:0005634(nucleus);GO:0005671(Ada2…	NA
circRNA2141	117.383	85.7667	132.361	106.661	57.2167	78.4547	4.31581	3.48144	4.33252	2.54434	2.22942	2.8283	2.53402	4.04326	down	-0.674091	0.0156201	0.376885	yes	chr3	15227943	15246008	+	2	circRNA	-	ENSBTAT00000005172	ASH1L	mRNA	chr3:15211655-15227942|chr3:15246008-15254469	ash1 (absent, small, or homeotic)-like (Drosophila) [Source:HGNC Symbol;Acc:HGNC:19088]	GO:0003677(DNA binding);GO:0005515(protein binding);GO:0005634(nucleus);GO:0005737(cytoplasm);GO:0005794(Golgi apparatus);GO:0008168(methyltransferase activity);GO:0008270(zinc ion binding);GO:0016740(transferase activity);GO:0018024(histone-lysine N-methyltransferase activity);GO:0032259(methylation);GO:0034968(histone lysine methylation);GO:0046872(metal ion binding)	00310(Lysine degradation);04530(Tight junction)
circRNA855	223.333	176.533	286.5	211	0	95.6667	4.01787	3.50634	4.58872	2.46285	0	1.68753	1.38346	4.03764	down	-1.54523	0.0509008	0.473334	no	chr14	50862117	50880806	+	2	circRNA	-	ENSBTAT00000038232	TRPS1	mRNA	chr14:50848475-50862116|chr14:50880806-51059356	Bos taurus trichorhinophalangeal syndrome I (TRPS1), mRNA. [Source:RefSeq mRNA;Acc:NM_001192913]	GO:0000122(negative regulation of transcription from RNA polymerase II promoter);GO:0002062(chondrocyte differentiation);GO:0003700(sequence-specific DNA binding transcription factor activity);GO:0005515(protein binding);GO:0005634(nucleus);GO:0006355(regulation of transcription, DNA-dependent);GO:0007178(transmembrane receptor protein serine/threonine kinase signaling pathway);GO:0008270(zinc io…	NA
circRNA1326	45.7	42.95	70.2	279.126	143.983	117.24	3.54021	3.67334	4.84144	14.029	11.8206	8.90514	11.5849	4.01833	up	1.52758	0.029021	0.473334	yes	chr22	34133686	34147947	+	3	circRNA	-	ENSBTAT00000012551	SUCLG2	mRNA	chr22:34126087-34133685|chr22:34147947-34228954	Bos taurus succinate-CoA ligase, GDP-forming, beta subunit (SUCLG2), mRNA. [Source:RefSeq mRNA;Acc:NM_001034639]	GO:0000166(nucleotide binding);GO:0003824(catalytic activity);GO:0004776(succinate-CoA ligase (GDP-forming) activity);GO:0005524(ATP binding);GO:0005525(GTP binding);GO:0005739(mitochondrion);GO:0006099(tricarboxylic acid cycle);GO:0008152(metabolic process);GO:0016874(ligase activity)	00020(Citrate cycle (TCA cycle));00640(Propanoate metabolism);01100(Metabolic pathways)
circRNA3197	0	51	95	112.643	0	72	0	4.80398	7.21596	6.23538	0	6.02322	4.0862	4.00665	up	0.0283631	0.979749	0.982778	no	chr19	12768547	12775134	+	3	circRNA	-	ENSBTAT00000005887	APPBP2	mRNA	chr19:12752298-12768546|chr19:12775134-12787945	amyloid beta precursor protein (cytoplasmic tail) binding protein 2 [Source:HGNC Symbol;Acc:HGNC:622]	GO:0005515(protein binding);GO:0030659(cytoplasmic vesicle membrane);GO:0046907(intracellular transport)	NA
circRNA4516	0	0	197.633	494.118	283.194	288.029	0	0	12.016	21.8936	20.4962	19.2868	20.5589	4.00532	up	2.35977	0.0495221	0.473334	yes	chr27	18616315	18664516	+	4	circRNA	-	ENSBTAT00000061385	MTUS1	mRNA	chr27:18607413-18616314|chr27:18664516-18687158	Bos taurus microtubule associated tumor suppressor 1 (MTUS1), mRNA. [Source:RefSeq mRNA;Acc:NM_001075692]	GO:0005634(nucleus);GO:0005739(mitochondrion);GO:0005794(Golgi apparatus);GO:0005886(plasma membrane);GO:0007049(cell cycle);GO:0016020(membrane)	NA
circRNA960	98	0	0	393.571	255	0	12.0152	0	0	31.307	33.1329	0	21.48	4.00507	up	2.42309	0.240724	0.473334	no	chr19	45387150	45389986	+	2	circRNA	-	ENSBTAT00000007950	NMT1	mRNA	chr19:45375856-45387149|chr19:45389986-45396869	Bos taurus N-myristoyltransferase 1 (NMT1), mRNA. [Source:RefSeq mRNA;Acc:NM_177504]	GO:0001701(in utero embryonic development);GO:0004379(glycylpeptide N-tetradecanoyltransferase activity);GO:0005737(cytoplasm);GO:0005886(plasma membrane);GO:0006499(N-terminal protein myristoylation);GO:0015629(actin cytoskeleton);GO:0016740(transferase activity);GO:0016746(transferase activity, transferring acyl groups);GO:0030054(cell junction)	NA
circRNA5182	0	0	287.861	2177	1066.45	1411.65	0	0	11.9832	66.0443	52.8471	64.7205	61.204	3.99439	up	3.93758	0.000597069	0.138403	yes	chr2	18185858	18189659	+	6	circRNA	-	ENSBTAT00000061449	TTN	mRNA	chr2:18185417-18185857|chr2:18189659-18190513	titin [Source:HGNC Symbol;Acc:HGNC:12403]	GO:0000794(condensed nuclear chromosome);GO:0001701(in utero embryonic development);GO:0002020(protease binding);GO:0003007(heart morphogenesis);GO:0003300(cardiac muscle hypertrophy);GO:0004672(protein kinase activity);GO:0004674(protein serine/threonine kinase activity);GO:0004713(protein tyrosine kinase activity);GO:0005509(calcium ion binding);GO:0005515(protein binding);GO:0005524(ATP bindin…	05410(Hypertrophic cardiomyopathy (HCM));05414(Dilated cardiomyopathy)
circRNA13	174.5	0	0	127.5	0	0	11.9696	0	0	5.67422	0	0	1.89141	3.98986	down	-1.07688	0.66858	0.707783	no	chrX	33483711	33505549	+	5	circRNA	-	ENSBTAT00000018789	MTM1	mRNA	chrX:33460733-33483710|chrX:33505549-33525591	Bos taurus myotubularin 1 (MTM1), mRNA. [Source:RefSeq mRNA;Acc:NM_001206425]	GO:0001726(ruffle);GO:0004438(phosphatidylinositol-3-phosphatase activity);GO:0004721(phosphoprotein phosphatase activity);GO:0004725(protein tyrosine phosphatase activity);GO:0005515(protein binding);GO:0005737(cytoplasm);GO:0005768(endosome);GO:0005770(late endosome);GO:0005886(plasma membrane);GO:0006470(protein dephosphorylation);GO:0006810(transport);GO:0008333(endosome to lysosome transport…	NA
circRNA1276	54.3333	41.3333	68.4167	51.0333	26.4167	23.75	4.02862	3.38357	4.51623	2.45503	2.07578	1.72665	2.08582	3.97614	down	-0.930755	0.0123819	0.333465	yes	chr25	39188874	39198380	+	3	circRNA	-	ENSBTAT00000022820	RNF216	mRNA	chr25:39187229-39188873|chr25:39198380-39201824	ring finger protein 216 [Source:HGNC Symbol;Acc:HGNC:21698]	GO:0005515(protein binding);GO:0005634(nucleus);GO:0005737(cytoplasm);GO:0008270(zinc ion binding);GO:0032648(regulation of interferon-beta production);GO:0043161(proteasome-mediated ubiquitin-dependent protein catabolic process);GO:0050691(regulation of defense response to virus by host);GO:0070936(protein K48-linked ubiquitination)	NA
circRNA1297	104.417	0	108.476	110.429	75.0833	88.5873	6.19369	0	5.72847	4.24988	4.71995	5.1523	4.70738	3.97405	up	0.244312	0.749001	0.779631	no	chr22	8132547	8140204	+	3	circRNA	-	ENSBTAT00000023165	PDCD6IP	mRNA	chr22:8124111-8132546|chr22:8140204-8145879	programmed cell death 6 interacting protein [Source:HGNC Symbol;Acc:HGNC:8766]	GO:0005515(protein binding);GO:0005737(cytoplasm);GO:0005829(cytosol);GO:0046983(protein dimerization activity);GO:0048306(calcium-dependent protein binding)	04144(Endocytosis)
circRNA2401	154.75	0	0	237.017	0	0	11.8991	0	0	11.8243	0	0	3.94144	3.96637	down	-0.0090983	0.996656	0.997117	no	chr2	118688217	118697569	-	4	circRNA	-	ENSBTAT00000038151	TRIP12	mRNA	chr2:118672982-118688216|chr2:118697569-118712719	Bos taurus thyroid hormone receptor interactor 12 (TRIP12), mRNA. [Source:RefSeq mRNA;Acc:NM_001191203]	GO:0004842(ubiquitin-protein ligase activity);GO:0005488(binding);GO:0005515(protein binding);GO:0005634(nucleus);GO:0005654(nucleoplasm);GO:0006281(DNA repair);GO:0006974(cellular response to DNA damage stimulus);GO:0009790(embryo development);GO:0016567(protein ubiquitination);GO:0016874(ligase activity);GO:0042787(protein ubiquitination involved in ubiquitin-dependent protein catabolic process…	04120(Ubiquitin mediated proteolysis)
circRNA2822	315	0	0	0	220	0	11.8616	0	0	0	8.77951	0	2.9265	3.95387	down	-0.434089	0.845592	0.866348	no	chr8	87247254	87275953	+	8	circRNA	-	ENSBTAT00000002872	SPTLC1	mRNA	chr8:87238341-87247253|chr8:87275953-87278036	Bos taurus serine palmitoyltransferase, long chain base subunit 1 (SPTLC1), mRNA. [Source:RefSeq mRNA;Acc:NM_001034749]	GO:0003824(catalytic activity);GO:0004758(serine C-palmitoyltransferase activity);GO:0005515(protein binding);GO:0005783(endoplasmic reticulum);GO:0005789(endoplasmic reticulum membrane);GO:0006629(lipid metabolic process);GO:0006665(sphingolipid metabolic process);GO:0006686(sphingomyelin biosynthetic process);GO:0009058(biosynthetic process);GO:0016020(membrane);GO:0016021(integral to membrane)…	00600(Sphingolipid metabolism);01100(Metabolic pathways)
circRNA1011	77	0	80	114	74	0	6.14844	0	5.68707	5.90598	6.2621	0	4.05603	3.94517	up	0.0399796	0.970675	0.975031	no	chr18	21785834	21787841	+	4	circRNA	-	ENSBTAT00000002955	CHD9	mRNA	chr18:21781766-21785833|chr18:21787841-21791251	chromodomain helicase DNA binding protein 9 [Source:HGNC Symbol;Acc:HGNC:25701]	GO:0003676(nucleic acid binding);GO:0003677(DNA binding);GO:0004386(helicase activity);GO:0005515(protein binding);GO:0005524(ATP binding);GO:0005634(nucleus);GO:0008026(ATP-dependent helicase activity);GO:0016817(hydrolase activity, acting on acid anhydrides)	NA
circRNA4	124.486	123.2	0	0	77.1037	0	5.65112	6.17463	0	0	3.70941	0	1.23647	3.94192	down	-1.67267	0.321723	0.473334	no	chrX	14211352	14233119	+	6	circRNA	-	ENSBTAT00000021633	SLC25A14	mRNA	chrX:14209404-14211351|chrX:14233119-14242262	Bos taurus solute carrier family 25 (mitochondrial carrier, brain), member 14 (SLC25A14), mRNA. [Source:RefSeq mRNA;Acc:NM_001046145]	GO:0005739(mitochondrion);GO:0005740(mitochondrial envelope);GO:0006810(transport);GO:0006839(mitochondrial transport);GO:0016020(membrane);GO:0016021(integral to membrane);GO:0031966(mitochondrial membrane)	NA
circRNA1211	51.6333	45.8667	0	45.4667	0	23.5	5.95532	5.8406	0	3.40237	0	2.65762	2.02	3.93198	down	-0.960902	0.452125	0.503909	no	chr24	62122532	62129389	-	3	circRNA	-	ENSBTAT00000010155	KDSR	mRNA	chr24:62118699-62122531|chr24:62129389-62138748	Bos taurus 3-ketodihydrosphingosine reductase (KDSR), mRNA. [Source:RefSeq mRNA;Acc:NM_001045919]	GO:0005783(endoplasmic reticulum);GO:0006666(3-keto-sphinganine metabolic process);GO:0008152(metabolic process);GO:0016491(oxidoreductase activity);GO:0030148(sphingolipid biosynthetic process);GO:0047560(3-dehydrosphinganine reductase activity);GO:0055114(oxidation-reduction process)	00600(Sphingolipid metabolism);01100(Metabolic pathways)
circRNA1367	57.4968	0	55.8512	156.171	52.3056	100.214	6.28258	0	5.43314	11.0715	6.05698	10.7367	9.2884	3.90524	up	1.25002	0.10476	0.473334	no	chr23	6183527	6219145	-	4	circRNA	-	ENSBTAT00000036095	MLIP	mRNA	chr23:6158112-6183526|chr23:6219145-6270115	muscular LMNA-interacting protein [Source:HGNC Symbol;Acc:HGNC:21355]	GO:0005635(nuclear envelope);GO:0016605(PML body);GO:0031981(nuclear lumen)	NA
circRNA740	329.533	0	0	447.57	0	0	11.7014	0	0	10.3113	0	0	3.4371	3.90048	down	-0.182459	0.933326	0.942474	no	chr15	20599909	20635799	-	7	circRNA	-	ENSBTAT00000006129	RDX	mRNA	chr15:20593925-20599908|chr15:20635799-20644046	Bos taurus radixin (RDX), mRNA. [Source:RefSeq mRNA;Acc:NM_001075749]	GO:0001726(ruffle);GO:0003779(actin binding);GO:0005515(protein binding);GO:0005737(cytoplasm);GO:0005856(cytoskeleton);GO:0005886(plasma membrane);GO:0005902(microvillus);GO:0005925(focal adhesion);GO:0007010(cytoskeleton organization);GO:0008092(cytoskeletal protein binding);GO:0019898(extrinsic to membrane);GO:0030027(lamellipodium);GO:0030033(microvillus assembly);GO:0030175(filopodium);GO:00…	04810(Regulation of actin cytoskeleton)
circRNA234	145.541	157.672	0	255.64	120.323	0	5.29481	6.33294	0	6.03403	4.63904	0	3.55769	3.87592	down	-0.123596	0.911169	0.923622	no	chr12	35985803	36013216	+	6	circRNA	-	ENSBTAT00000056785	XPO4	mRNA	chr12:35982046-35985802|chr12:36013216-36027954	Bos taurus exportin 4 (XPO4), mRNA. [Source:RefSeq mRNA;Acc:NM_001098889]	GO:0005488(binding);GO:0005515(protein binding);GO:0046827(positive regulation of protein export from nucleus)	NA
circRNA1071	66.25	63.3333	60.6667	73.5833	60.0833	66.969	4.04534	4.26959	3.29795	2.91515	3.8881	4.00953	3.60426	3.87096	down	-0.102989	0.58935	0.63578	no	chr26	22284661	22294470	-	4	circRNA	-	ENSBTAT00000004657	FBXW4	mRNA	chr26:22239825-22284660|chr26:22294470-22311025	Bos taurus F-box and WD repeat domain containing 4 (FBXW4), mRNA. [Source:RefSeq mRNA;Acc:NM_001101985]	GO:0002053(positive regulation of mesenchymal cell proliferation);GO:0005515(protein binding);GO:0042733(embryonic digit morphogenesis);GO:0051216(cartilage development);GO:0060173(limb development)	NA
circRNA1041	445.583	0	0	810.559	379.644	364.5	11.6021	0	0	13.6932	10.4761	9.30584	11.1584	3.86737	up	1.5287	0.192228	0.473334	no	chr18	49652427	49656713	-	7	circRNA	-	ENSBTAT00000016607	DYRK1B	mRNA	chr18:49652138-49652426|chr18:49656713-49657976	Bos taurus dual-specificity tyrosine-(Y)-phosphorylation regulated kinase 1B (DYRK1B), mRNA. [Source:RefSeq mRNA;Acc:NM_001081515]	GO:0000166(nucleotide binding);GO:0003713(transcription coactivator activity);GO:0004672(protein kinase activity);GO:0004674(protein serine/threonine kinase activity);GO:0004713(protein tyrosine kinase activity);GO:0005515(protein binding);GO:0005524(ATP binding);GO:0005634(nucleus);GO:0006468(protein phosphorylation);GO:0007520(myoblast fusion);GO:0016301(kinase activity);GO:0016310(phosphorylat…	NA
circRNA487	30	0	57	32.5	41	24	4.30527	0	7.28247	3.02605	6.23559	3.37707	4.2129	3.86258	up	0.125249	0.891121	0.906626	no	chr10	45667719	45668970	-	2	circRNA	-	ENSBTAT00000019269	TRIP4	mRNA	chr10:45648879-45667718|chr10:45668970-45672579	thyroid hormone receptor interactor 4 [Source:HGNC Symbol;Acc:HGNC:12310]	GO:0005634(nucleus);GO:0005737(cytoplasm);GO:0006355(regulation of transcription, DNA-dependent);GO:0008270(zinc ion binding);GO:0016922(ligand-dependent nuclear receptor binding)	NA
circRNA2768	290.117	0	0	265.561	0	0	11.5533	0	0	6.86135	0	0	2.28712	3.85109	down	-0.751737	0.748341	0.779144	no	chr8	44704164	44722079	+	5	circRNA	-	ENSBTAT00000047151	PGM5	mRNA	chr8:44682980-44704163|chr8:44722079-44803925	Bos taurus phosphoglucomutase 5 (PGM5), mRNA. [Source:RefSeq mRNA;Acc:NM_001102335]	GO:0000287(magnesium ion binding);GO:0001725(stress fiber);GO:0005515(protein binding);GO:0005913(cell-cell adherens junction);GO:0005914(spot adherens junction);GO:0005925(focal adhesion);GO:0005975(carbohydrate metabolic process);GO:0009898(cytoplasmic side of plasma membrane);GO:0014704(intercalated disc);GO:0016010(dystrophin-associated glycoprotein complex);GO:0016868(intramolecular transfer…	NA
circRNA2383	103.167	81.75	156.417	2938.52	1743.83	1553.92	3.58167	3.13343	4.83453	66.1893	64.16	52.8963	61.0819	3.84988	up	3.98786	0.00466562	0.226833	yes	chr2	94896494	94909744	-	6	circRNA	-	ENSBTAT00000029301	NDUFS1	mRNA	chr2:94895822-94896493|chr2:94909744-94911388	Bos taurus NADH dehydrogenase (ubiquinone) Fe-S protein 1, 75kDa (NADH-coenzyme Q reductase) (NDUFS1), mRNA. [Source:RefSeq mRNA;Acc:NM_174820]	GO:0003954(NADH dehydrogenase activity);GO:0005515(protein binding);GO:0005739(mitochondrion);GO:0005743(mitochondrial inner membrane);GO:0005747(mitochondrial respiratory chain complex I);GO:0005758(mitochondrial intermembrane space);GO:0008137(NADH dehydrogenase (ubiquinone) activity);GO:0008637(apoptotic mitochondrial changes);GO:0009055(electron carrier activity);GO:0016020(membrane);GO:00164…	00190(Oxidative phosphorylation);01100(Metabolic pathways);05010(Alzheimer's disease);05012(Parkinson's disease);05016(Huntington's disease)
circRNA1662	351.519	0	0	515.614	0	0	11.5351	0	0	10.9777	0	0	3.65922	3.84504	down	-0.0714615	0.973755	0.977747	no	chr29	49292005	49311134	+	10	circRNA	-	ENSBTAT00000029894	NAP1L4	mRNA	chr29:49285231-49292004|chr29:49311134-49315917	nucleosome assembly protein 1-like 4 [Source:HGNC Symbol;Acc:HGNC:7640]	GO:0005515(protein binding);GO:0005634(nucleus);GO:0006334(nucleosome assembly)	NA
circRNA4152	0	0	192.167	128	109.5	115	0	0	11.5319	5.59783	7.82214	7.60055	7.00684	3.84396	up	0.866172	0.498649	0.549535	no	chr10	14038454	14054689	-	4	circRNA	-	ENSBTAT00000055091	MGC152585	mRNA	chr10:14009926-14038453|chr10:14054689-14074847	Bos taurus alpha- and gamma-adaptin binding protein (AAGAB), mRNA. [Source:RefSeq mRNA;Acc:NM_001098896]	GO:0005737(cytoplasm)	NA
circRNA3210	0	35.25	46.8333	0	53.4048	0	0	5.55939	5.9561	0	8.08494	0	2.69498	3.8385	down	-0.510267	0.748919	0.779608	no	chr19	29429847	29441090	-	2	circRNA	-	ENSBTAT00000044575	STX8	mRNA	chr19:29365857-29429846|chr19:29441090-29461185	Bos taurus syntaxin 8 (STX8), mRNA. [Source:RefSeq mRNA;Acc:NM_001078037]	GO:0005484(SNAP receptor activity);GO:0005515(protein binding);GO:0006810(transport);GO:0006886(intracellular protein transport);GO:0006906(vesicle fusion);GO:0016020(membrane);GO:0016021(integral to membrane);GO:0031201(SNARE complex);GO:0031625(ubiquitin protein ligase binding)	04130(SNARE interactions in vesicular transport)
circRNA1843	68.3333	61.7333	86.6667	49	28.4667	31.2667	3.6753	3.66577	4.14989	1.70989	1.6226	1.64889	1.66046	3.83032	down	-1.20588	0.00450855	0.225641	yes	chr6	85085568	85096514	-	6	circRNA	-	ENSBTAT00000008985	UBA6	mRNA	chr6:85081404-85085567|chr6:85096514-85098908	Bos taurus ubiquitin-like modifier activating enzyme 6 (UBA6), mRNA. [Source:RefSeq mRNA;Acc:NM_001083438]	GO:0003824(catalytic activity);GO:0005515(protein binding);GO:0005524(ATP binding);GO:0005737(cytoplasm);GO:0006464(cellular protein modification process);GO:0006511(ubiquitin-dependent protein catabolic process);GO:0008641(small protein activating enzyme activity);GO:0019780(FAT10 activating enzyme activity)	04120(Ubiquitin mediated proteolysis)
circRNA1648	89	0	0	27	0	22	11.4529	0	0	2.25424	0	2.77585	1.6767	3.81762	down	-1.18705	0.634649	0.676831	no	chr29	41118546	41118882	-	2	circRNA	-	ENSBTAT00000020909	RAB3IL1	mRNA	chr29:41118261-41118545|chr29:41118882-41120291	Bos taurus RAB3A interacting protein (rabin3)-like 1 (RAB3IL1), mRNA. [Source:RefSeq mRNA;Acc:NM_001046532]	GO:0000166(nucleotide binding);GO:0005085(guanyl-nucleotide exchange factor activity);GO:0005515(protein binding);GO:0006810(transport);GO:0015031(protein transport);GO:0017112(Rab guanyl-nucleotide exchange factor activity)	NA
circRNA600	81.75	68.5	116.917	104.617	69.6667	58.25	3.57558	3.30777	4.55261	2.96874	3.22922	2.49807	2.89868	3.81198	down	-0.395146	0.121769	0.473334	no	chr17	49345188	49351083	+	4	circRNA	-	ENSBTAT00000012083	SLC15A4	mRNA	chr17:49337335-49345187|chr17:49351083-49359491	Bos taurus solute carrier family 15, member 4 (SLC15A4), mRNA. [Source:RefSeq mRNA;Acc:NM_001101927]	GO:0005215(transporter activity);GO:0006810(transport);GO:0006857(oligopeptide transport);GO:0016020(membrane);GO:0016021(integral to membrane);GO:0055085(transmembrane transport)	NA
circRNA3837	0	103.549	109.024	0	42.481	60.8679	0	6.18083	5.24762	0	2.43402	3.22667	1.8869	3.80948	down	-1.01358	0.438874	0.49032	no	chr9	68243687	68284355	+	4	circRNA	-	ENSBTAT00000061257	LAMA2	mRNA	chr9:68237617-68243686|chr9:68284355-68347492	laminin, alpha 2 [Source:HGNC Symbol;Acc:HGNC:6482]	GO:0005102(receptor binding);GO:0005515(protein binding);GO:0005604(basement membrane);GO:0005605(basal lamina);GO:0005606(laminin-1 complex);GO:0007155(cell adhesion);GO:0007411(axon guidance);GO:0030155(regulation of cell adhesion);GO:0030334(regulation of cell migration);GO:0032224(positive regulation of synaptic transmission, cholinergic);GO:0042383(sarcolemma);GO:0045995(regulation of embryo…	04510(Focal adhesion);04512(ECM-receptor interaction);05145(Toxoplasmosis);05146(Amoebiasis);05200(Pathways in cancer);05222(Small cell lung cancer)
circRNA1359	38.5	25.5	33	50	39	22.75	4.57613	3.34629	3.49202	3.85585	4.91266	2.65136	3.80662	3.80481	up	0.000687527	0.998234	0.998542	no	chr22	60119660	60120728	-	2	circRNA	-	ENSBTAT00000043822	EEFSEC	mRNA	chr22:60082317-60119659|chr22:60120728-60127855	Bos taurus eukaryotic elongation factor, selenocysteine-tRNA-specific (EEFSEC), mRNA. [Source:RefSeq mRNA;Acc:NM_001083464]	GO:0000049(tRNA binding);GO:0000166(nucleotide binding);GO:0001514(selenocysteine incorporation);GO:0003746(translation elongation factor activity);GO:0003924(GTPase activity);GO:0005515(protein binding);GO:0005525(GTP binding);GO:0005739(mitochondrion);GO:0006184(GTP catabolic process);GO:0030529(ribonucleoprotein complex);GO:0035368(selenocysteine insertion sequence binding);GO:0043021(ribonucl…	NA
circRNA3223	0	41.85	49.7833	34.1833	12.1333	13.5833	0	5.82536	5.58793	2.79621	1.6212	1.67918	2.0322	3.80443	down	-0.90464	0.451449	0.503286	no	chr19	46693783	46705268	-	2	circRNA	-	ENSBTAT00000034753	KANSL1	mRNA	chr19:46684344-46693782|chr19:46705268-46774558	KAT8 regulatory NSL complex subunit 1 [Source:HGNC Symbol;Acc:HGNC:24565]	GO:0000123(histone acetyltransferase complex);GO:0005515(protein binding);GO:0005634(nucleus);GO:0043981(histone H4-K5 acetylation);GO:0043982(histone H4-K8 acetylation);GO:0043984(histone H4-K16 acetylation);GO:0043995(histone acetyltransferase activity (H4-K5 specific));GO:0043996(histone acetyltransferase activity (H4-K8 specific));GO:0046972(histone acetyltransferase activity (H4-K16 specific…	NA
circRNA1597	243	0	204.25	534.333	394.95	581.583	6.5236	0	4.88166	9.30692	11.2367	15.3089	11.9508	3.80175	up	1.65237	0.0371806	0.473334	yes	chr28	41541295	41544418	-	2	circRNA	-	ENSBTAT00000016211	WAPAL	mRNA	chr28:41512973-41541294|chr28:41544418-41564640	wings apart-like homolog (Drosophila) [Source:HGNC Symbol;Acc:HGNC:23293]	GO:0000785(chromatin);GO:0000795(synaptonemal complex);GO:0005488(binding);GO:0005515(protein binding);GO:0005634(nucleus);GO:0005737(cytoplasm);GO:0008156(negative regulation of DNA replication);GO:0008278(cohesin complex);GO:0009636(response to toxic substance);GO:0015630(microtubule cytoskeleton);GO:0035562(negative regulation of chromatin binding);GO:0043231(intracellular membrane-bounded org…	NA
circRNA3175	0	107	0	297.2	265	227	0	11.3895	0	18.5908	27.0768	21.4591	22.3756	3.79651	up	2.55918	0.0200807	0.425805	yes	chr14	58156834	58169413	-	4	circRNA	-	ENSBTAT00000013197	EMC2	mRNA	chr14:58145083-58156833|chr14:58169413-58175861	Bos taurus tetratricopeptide repeat domain 35 (EMC2), mRNA. [Source:RefSeq mRNA;Acc:NM_001080327]	GO:0005515(protein binding);GO:0005634(nucleus);GO:0005737(cytoplasm);GO:0005739(mitochondrion);GO:0005783(endoplasmic reticulum);GO:0072546(ER membrane protein complex)	NA
circRNA1344	245	0	315.533	0	254.5	224	5.30206	0	6.07922	0	5.83687	4.75309	3.52999	3.79376	down	-0.103965	0.924655	0.9351	no	chr22	50883776	50888443	-	3	circRNA	-	ENSBTAT00000008300	RBM6	mRNA	chr22:50868936-50883775|chr22:50888443-50892368	RNA binding motif protein 6 [Source:HGNC Symbol;Acc:HGNC:9903]	GO:0000166(nucleotide binding);GO:0003676(nucleic acid binding);GO:0005634(nucleus)	NA
circRNA814	62.5833	51.65	57.6	48.6111	27.5194	26.1929	4.15551	3.78636	3.40497	2.09418	1.93651	1.70529	1.912	3.78228	down	-0.984177	0.00456679	0.226201	yes	chr14	4041212	4046473	+	4	circRNA	-	ENSBTAT00000012605	PTK2	mRNA	chr14:4028083-4041211|chr14:4046473-4052741	Bos taurus PTK2 protein tyrosine kinase 2 (PTK2), mRNA. [Source:RefSeq mRNA;Acc:NM_001075250]	GO:0000166(nucleotide binding);GO:0000226(microtubule cytoskeleton organization);GO:0001525(angiogenesis);GO:0001568(blood vessel development);GO:0001570(vasculogenesis);GO:0001764(neuron migration);GO:0001934(positive regulation of protein phosphorylation);GO:0003779(actin binding);GO:0004672(protein kinase activity);GO:0004713(protein tyrosine kinase activity);GO:0004715(non-membrane spanning p…	04012(ErbB signaling pathway);04062(Chemokine signaling pathway);04360(Axon guidance);04370(VEGF signaling pathway);04510(Focal adhesion);04670(Leukocyte transendothelial migration);04810(Regulation of actin cytoskeleton);05100(Bacterial invasion of epithelial cells);05146(Amoebiasis);05200(Pathways in cancer);05222(Small cell lung cancer)
circRNA1171	359.458	0	0	2669.76	0	0	11.3071	0	0	54.4865	0	0	18.1622	3.76904	up	2.26867	0.513338	0.563939	no	chr24	37720609	37733918	-	6	circRNA	-	ENSBTAT00000061582	MYOM1	mRNA	chr24:37716241-37720608|chr24:37733918-37738992	myomesin 1 [Source:HGNC Symbol;Acc:HGNC:7613]	GO:0005515(protein binding);GO:0006936(muscle contraction);GO:0030017(sarcomere);GO:0031430(M band);GO:0042802(identical protein binding);GO:0042803(protein homodimerization activity)	NA
circRNA1772	239.262	0	226.287	393.233	140.508	0	6.13754	0	5.16779	6.5446	3.81974	0	3.45478	3.76845	down	-0.125376	0.912765	0.924949	no	chr7	97365822	97394832	+	7	circRNA	-	ENSBTAT00000005786	RHOBTB3	mRNA	chr7:97356173-97365821|chr7:97394832-97400864	Rho-related BTB domain containing 3 [Source:HGNC Symbol;Acc:HGNC:18757]	GO:0000166(nucleotide binding);GO:0004871(signal transducer activity);GO:0004930(G-protein coupled receptor activity);GO:0004984(olfactory receptor activity);GO:0005515(protein binding);GO:0005524(ATP binding);GO:0005525(GTP binding);GO:0005886(plasma membrane);GO:0006200(ATP catabolic process);GO:0007165(signal transduction);GO:0007186(G-protein coupled receptor signaling pathway);GO:0007264(sma…	NA
circRNA2576	59.6667	47.5	73.3333	71	45	57.9583	3.79981	3.33971	4.15773	2.9336	3.03708	3.61906	3.19658	3.76575	down	-0.236407	0.149426	0.473334	no	chr1	147826293	147828150	+	3	circRNA	-	ENSBTAT00000029328	PCNT	mRNA	chr1:147821888-147826292|chr1:147828150-147834365	pericentrin [Source:HGNC Symbol;Acc:HGNC:16068]	GO:0000226(microtubule cytoskeleton organization);GO:0001701(in utero embryonic development);GO:0001764(neuron migration);GO:0005515(protein binding);GO:0005737(cytoplasm);GO:0005813(centrosome);GO:0005814(centriole);GO:0005815(microtubule organizing center);GO:0007051(spindle organization);GO:0021696(cerebellar cortex morphogenesis);GO:0021772(olfactory bulb development);GO:0035108(limb morphoge…	NA
circRNA2002	80.8333	67.6667	89.6667	55.1667	38.5	54.3333	3.87869	3.58471	3.83045	1.71745	1.9578	2.55629	2.07718	3.76462	down	-0.857875	0.0129831	0.341161	yes	chr5	109525933	109531380	+	5	circRNA	-	ENSBTAT00000012801	CECR2	mRNA	chr5:109515143-109525932|chr5:109531380-109532479	cat eye syndrome chromosome region, candidate 2 [Source:HGNC Symbol;Acc:HGNC:1840]	GO:0001842(neural fold formation);GO:0001843(neural tube closure);GO:0005515(protein binding);GO:0005634(nucleus);GO:0005719(nuclear euchromatin);GO:0007338(single fertilization);GO:0021915(neural tube development);GO:0031010(ISWI-type complex);GO:0043044(ATP-dependent chromatin remodeling);GO:0060122(inner ear receptor stereocilium organization);GO:0090102(cochlea development);GO:0090537(CERF co…	NA
circRNA4973	0	0	1346.04	0	16271.6	0	0	0	11.2778	0	162.288	0	54.0959	3.75926	up	3.847	0.450459	0.502269	no	chr5	65774403	65835493	+	25	circRNA	-	ENSBTAT00000043649	MYBPC1	mRNA	chr5:65771533-65774402|chr5:65835493-65838915	Bos taurus myosin binding protein C, slow type (MYBPC1), mRNA. [Source:RefSeq mRNA;Acc:NM_001110773]	GO:0005515(protein binding);GO:0006936(muscle contraction);GO:0030016(myofibril);GO:0031432(titin binding)	NA
circRNA1676	77	0	74.5	202	158.75	180.833	6.05528	0	5.21584	10.3064	13.2304	13.9435	12.4934	3.75704	up	1.7335	0.0247278	0.473334	yes	chr7	13609438	13611655	-	4	circRNA	-	ENSBTAT00000024262	NFIX	mRNA	chr7:13609085-13609437|chr7:13611655-13657459	nuclear factor I/X (CCAAT-binding transcription factor) [Source:HGNC Symbol;Acc:HGNC:7788]	GO:0000122(negative regulation of transcription from RNA polymerase II promoter);GO:0003677(DNA binding);GO:0003700(sequence-specific DNA binding transcription factor activity);GO:0005622(intracellular);GO:0005634(nucleus);GO:0006260(DNA replication);GO:0006351(transcription, DNA-templated);GO:0006355(regulation of transcription, DNA-dependent);GO:0021549(cerebellum development);GO:0021680(cerebe…	NA
circRNA247	119.218	0	104.267	113.835	79.8857	0	6.31398	0	4.91622	3.91156	4.48379	0	2.79845	3.7434	down	-0.419722	0.712992	0.747545	no	chr12	50761947	50762534	-	1	circRNA	-	ENSBTAT00000007574	TBC1D4	mRNA	chr12:50759614-50761946|chr12:50762534-50888100	TBC1 domain family, member 4 [Source:HGNC Symbol;Acc:HGNC:19165]	GO:0005097(Rab GTPase activator activity);GO:0005515(protein binding);GO:0016192(vesicle-mediated transport);GO:0032313(regulation of Rab GTPase activity);GO:0032851(positive regulation of Rab GTPase activity);GO:0032869(cellular response to insulin stimulus)	NA
circRNA5476	0	0	348.5	389.729	0	0	0	0	11.2218	9.14559	0	0	3.04853	3.74061	down	-0.295158	0.893161	0.908275	no	chr8	86028202	86037507	+	5	circRNA	-	ENSBTAT00000060961	WNK2	mRNA	chr8:85985363-86028201|chr8:86037507-86045872	Uncharacterized protein; WNK2 protein [Source:UniProtKB/TrEMBL;Acc:A1A4J5]	GO:0004672(protein kinase activity);GO:0004674(protein serine/threonine kinase activity);GO:0004713(protein tyrosine kinase activity);GO:0005524(ATP binding);GO:0005737(cytoplasm);GO:0006468(protein phosphorylation);GO:0008285(negative regulation of cell proliferation);GO:0016772(transferase activity, transferring phosphorus-containing groups);GO:0046777(protein autophosphorylation);GO:0070373(ne…	NA
circRNA1900	66	0	74	0	53	0	5.61567	0	5.6055	0	4.77912	0	1.59304	3.74039	down	-1.23141	0.43258	0.483745	no	chr5	29357947	29361764	-	4	circRNA	-	ENSBTAT00000006902	DIP2B	mRNA	chr5:29356284-29357946|chr5:29361764-29362862	DIP2 disco-interacting protein 2 homolog B (Drosophila) [Source:HGNC Symbol;Acc:HGNC:29284]	GO:0003824(catalytic activity);GO:0005634(nucleus);GO:0008134(transcription factor binding);GO:0008152(metabolic process)	NA
circRNA1750	82.3952	53.8357	76.6333	85.1667	46.55	41.6833	4.40121	3.17487	3.64429	2.95157	2.63514	2.18315	2.58995	3.74013	down	-0.53016	0.0635607	0.473334	no	chr7	63854849	63858288	+	2	circRNA	-	ENSBTAT00000016824	NDST1	mRNA	chr7:63846491-63854848|chr7:63858288-63875493	Bos taurus N-deacetylase/N-sulfotransferase (heparan glucosaminyl) 1 (NDST1), mRNA. [Source:RefSeq mRNA;Acc:NM_001192361]	GO:0000165(MAPK cascade);GO:0000271(polysaccharide biosynthetic process);GO:0006477(protein sulfation);GO:0007224(smoothened signaling pathway);GO:0007585(respiratory gaseous exchange);GO:0008146(sulfotransferase activity);GO:0008543(fibroblast growth factor receptor signaling pathway);GO:0009790(embryo development);GO:0009887(organ morphogenesis);GO:0015016([heparan sulfate]-glucosamine N-sulfot…	00534(Glycosaminoglycan biosynthesis - heparan sulfate);01100(Metabolic pathways)
circRNA4693	0	0	95	0	52	0	0	0	11.2078	0	7.30279	0	2.43426	3.73592	down	-0.61798	0.787093	0.813929	no	chr21	22596473	22598468	-	2	circRNA	-	ENSBTAT00000017366	IQGAP1	mRNA	chr21:22591913-22596472|chr21:22598468-22614675	IQ motif containing GTPase activating protein 1 [Source:HGNC Symbol;Acc:HGNC:6110]	GO:0001817(regulation of cytokine production);GO:0005096(GTPase activator activity);GO:0005099(Ras GTPase activator activity);GO:0005515(protein binding);GO:0005516(calmodulin binding);GO:0005547(phosphatidylinositol-3,4,5-trisphosphate binding);GO:0005622(intracellular);GO:0005634(nucleus);GO:0005737(cytoplasm);GO:0005874(microtubule);GO:0005886(plasma membrane);GO:0005911(cell-cell junction);GO…	NA
circRNA2373	344.343	322.2	365.167	0	151.57	170.048	3.74288	3.86656	3.5337	0	1.74599	1.81232	1.1861	3.71438	down	-1.64689	0.0476097	0.473334	yes	chr2	87009825	87040204	+	4	circRNA	-	ENSBTAT00000061414	PLCL1	mRNA	chr2:86718583-87009824|chr2:87040204-87086565	phospholipase C-like 1 [Source:HGNC Symbol;Acc:HGNC:9063]	GO:0004435(phosphatidylinositol phospholipase C activity);GO:0004871(signal transducer activity);GO:0005509(calcium ion binding);GO:0005515(protein binding);GO:0005543(phospholipid binding);GO:0006629(lipid metabolic process);GO:0007165(signal transduction);GO:0007610(behavior);GO:0008081(phosphoric diester hydrolase activity);GO:0032228(regulation of synaptic transmission, GABAergic);GO:0035556(…	NA
circRNA2797	280.167	0	0	168.833	101.167	129.322	11.1428	0	0	4.35661	4.26411	5.04313	4.55462	3.71426	up	0.294255	0.8422	0.863282	no	chr8	76695627	76714510	-	9	circRNA	-	ENSBTAT00000000930	UBAP2	mRNA	chr8:76688433-76695626|chr8:76714510-76727587	ubiquitin associated protein 2 [Source:HGNC Symbol;Acc:HGNC:14185]	GO:0005515(protein binding)	NA
circRNA232	180.241	194.172	0	275.585	0	0	5.08421	6.04703	0	5.04357	0	0	1.68119	3.71041	down	-1.1421	0.46616	0.518173	no	chr12	35976582	36013216	+	8	circRNA	-	ENSBTAT00000056785	XPO4	mRNA	chr12:35958431-35976581|chr12:36013216-36027954	Bos taurus exportin 4 (XPO4), mRNA. [Source:RefSeq mRNA;Acc:NM_001098889]	GO:0005488(binding);GO:0005515(protein binding);GO:0046827(positive regulation of protein export from nucleus)	NA
circRNA2162	166.75	80.8333	144.95	239.033	149.893	118.31	4.8171	2.57808	3.72789	4.48014	4.58897	3.35112	4.14008	3.70769	up	0.159137	0.60476	0.649651	no	chr3	29551399	29552476	-	1	circRNA	-	ENSBTAT00000015051	HIPK1	mRNA	chr3:29541957-29551398|chr3:29552476-29563024	homeodomain interacting protein kinase 1 [Source:HGNC Symbol;Acc:HGNC:19006]	GO:0000166(nucleotide binding);GO:0004672(protein kinase activity);GO:0004674(protein serine/threonine kinase activity);GO:0004713(protein tyrosine kinase activity);GO:0005515(protein binding);GO:0005524(ATP binding);GO:0005634(nucleus);GO:0005737(cytoplasm);GO:0006468(protein phosphorylation);GO:0007224(smoothened signaling pathway);GO:0008284(positive regulation of cell proliferation);GO:000995…	NA
circRNA3503	0	237.75	254.167	151.7	81	52.1429	0	5.94919	5.12856	2.23075	1.94559	1.15877	1.77837	3.69258	down	-1.05408	0.412369	0.473334	no	chr7	39760828	39789878	-	7	circRNA	-	ENSBTAT00000065067	UIMC1	mRNA	chr7:39725705-39760827|chr7:39789878-39820757	ubiquitin interaction motif containing 1 [Source:HGNC Symbol;Acc:HGNC:30298]	GO:0005515(protein binding);GO:0005634(nucleus);GO:0006302(double-strand break repair);GO:0010212(response to ionizing radiation);GO:0031572(G2 DNA damage checkpoint);GO:0042393(histone binding);GO:0045739(positive regulation of DNA repair);GO:0045892(negative regulation of transcription, DNA-dependent);GO:0046965(retinoid X receptor binding);GO:0070530(K63-linked polyubiquitin binding);GO:007053…	NA
circRNA2439	164.833	0	0	288.922	0	0	11.0628	0	0	12.581	0	0	4.19366	3.68761	up	0.185526	0.932219	0.941503	no	chr1	1380895	1386091	-	3	circRNA	-	ENSBTAT00000017147	IFNGR2	mRNA	chr1:1377009-1380894|chr1:1386091-1390363	Interferon gamma receptor 2; Uncharacterized protein [Source:UniProtKB/TrEMBL;Acc:Q05FF0]	GO:0005515(protein binding);GO:0005783(endoplasmic reticulum);GO:0005886(plasma membrane)	04060(Cytokine-cytokine receptor interaction);04380(Osteoclast differentiation);04630(Jak-STAT signaling pathway);04650(Natural killer cell mediated cytotoxicity);05140(Leishmaniasis);05142(Chagas disease (American trypanosomiasis));05145(Toxoplasmosis)
circRNA1198	47.2833	0	42.5667	53.375	18.6	13.1333	6.1353	0	4.91725	4.49344	2.55773	1.67091	2.90736	3.68418	down	-0.341635	0.732248	0.764584	no	chr24	55111273	55115884	-	2	circRNA	-	ENSBTAT00000031006	TCF7L2	mRNA	chr24:55101507-55111272|chr24:55115884-55161299	Bos taurus transcription factor 4 (TCF4), mRNA. [Source:RefSeq mRNA;Acc:NM_001034621]	GO:0000122(negative regulation of transcription from RNA polymerase II promoter);GO:0000978(RNA polymerase II core promoter proximal region sequence-specific DNA binding);GO:0001011(sequence-specific DNA binding RNA polymerase recruiting transcription factor activity);GO:0001077(RNA polymerase II core promoter proximal region sequence-specific DNA binding transcription factor activity involved in…	NA
circRNA426	60.7056	51.2149	70.4091	66.7599	36.12	45.7328	3.72872	3.47307	3.85021	2.66048	2.35122	2.75429	2.58866	3.684	down	-0.509067	0.00274331	0.209232	yes	chr11	105477447	105480791	-	3	circRNA	-	ENSBTAT00000016118	EHMT1	mRNA	chr11:105470262-105477446|chr11:105480791-105488534	Bos taurus euchromatic histone-lysine N-methyltransferase 1 (EHMT1), mRNA. [Source:RefSeq mRNA;Acc:NM_001099041]	GO:0000122(negative regulation of transcription from RNA polymerase II promoter);GO:0002039(p53 binding);GO:0005515(protein binding);GO:0005634(nucleus);GO:0005694(chromosome);GO:0006306(DNA methylation);GO:0008168(methyltransferase activity);GO:0008270(zinc ion binding);GO:0009790(embryo development);GO:0016279(protein-lysine N-methyltransferase activity);GO:0016568(chromatin modification);GO:00…	00310(Lysine degradation)
circRNA2811	134.558	104.289	142.965	156.494	72.7642	71.6925	3.93458	3.36678	3.72172	2.96894	2.25487	2.05548	2.42643	3.67436	down	-0.598659	0.0263137	0.473334	yes	chr8	80567137	80610031	+	11	circRNA	-	ENSBTAT00000001348	NAA35	mRNA	chr8:80559847-80567136|chr8:80610031-80616984	N(alpha)-acetyltransferase 35, NatC auxiliary subunit [Source:HGNC Symbol;Acc:HGNC:24340]	GO:0005515(protein binding);GO:0005634(nucleus);GO:0005737(cytoplasm);GO:0005886(plasma membrane);GO:0048659(smooth muscle cell proliferation)	NA
circRNA4976	0	0	179.974	3297	2108.32	1661.51	0	0	11.0148	147.053	153.6	111.994	137.549	3.67159	up	5.22739	0.00590128	0.254225	yes	chr5	65814732	65821075	+	3	circRNA	-	ENSBTAT00000043649	MYBPC1	mRNA	chr5:65813584-65814731|chr5:65821075-65829140	Bos taurus myosin binding protein C, slow type (MYBPC1), mRNA. [Source:RefSeq mRNA;Acc:NM_001110773]	GO:0005515(protein binding);GO:0006936(muscle contraction);GO:0030016(myofibril);GO:0031432(titin binding)	NA
circRNA1925	189.533	143.733	243.694	248.577	141.988	147.689	3.69127	3.09053	4.22532	3.14097	2.9306	2.82026	2.96395	3.66904	down	-0.307885	0.156379	0.473334	no	chr5	44772564	44785471	-	8	circRNA	-	ENSBTAT00000050636	CPSF6	mRNA	chr5:44765888-44772563|chr5:44785471-44793389	cleavage and polyadenylation specific factor 6, 68kDa [Source:HGNC Symbol;Acc:HGNC:13871]	GO:0000166(nucleotide binding);GO:0003676(nucleic acid binding);GO:0003723(RNA binding);GO:0003729(mRNA binding);GO:0005515(protein binding);GO:0005634(nucleus);GO:0005849(mRNA cleavage factor complex);GO:0006378(mRNA polyadenylation);GO:0006397(mRNA processing);GO:0030529(ribonucleoprotein complex);GO:0042382(paraspeckles);GO:0051262(protein tetramerization)	03015(mRNA surveillance pathway)
circRNA1470	43.5	40	57	54	21	34	3.44696	3.49939	4.02111	2.77622	1.76352	2.64165	2.39379	3.65582	down	-0.610894	0.0372676	0.473334	yes	chr21	6195563	6197871	-	2	circRNA	-	ENSBTAT00000013884	ASB7	mRNA	chr21:6168409-6195562|chr21:6197871-6205457	ankyrin repeat and SOCS box containing 7 [Source:HGNC Symbol;Acc:HGNC:17182]	GO:0005515(protein binding);GO:0016567(protein ubiquitination);GO:0035556(intracellular signal transduction)	NA
circRNA1459	59	47	64	147.2	101.75	108.083	3.8358	3.37355	3.70432	6.20904	7.01055	6.88989	6.70316	3.63789	up	0.881741	0.00145422	0.17611	yes	chr20	63115665	63118656	+	3	circRNA	-	ENSBTAT00000023772	FAM173B	mRNA	chr20:63111728-63115664|chr20:63118656-63126863	family with sequence similarity 173, member B [Source:HGNC Symbol;Acc:HGNC:27029]	NA	NA
circRNA443	62	64.9667	0	169.211	183.186	113.862	5.05437	5.84725	0	8.94988	15.8264	9.10132	11.2925	3.63387	up	1.63579	0.0609595	0.473334	no	chr10	10426464	10437326	-	3	circRNA	-	ENSBTAT00000017647	HOMER1	mRNA	chr10:10418417-10426463|chr10:10437326-10484521	Bos taurus homer homolog 1 (Drosophila) (HOMER1), mRNA. [Source:RefSeq mRNA;Acc:NM_001076052]	GO:0003009(skeletal muscle contraction);GO:0005515(protein binding);GO:0005737(cytoplasm);GO:0005886(plasma membrane);GO:0014069(postsynaptic density);GO:0016020(membrane);GO:0030018(Z disc);GO:0030054(cell junction);GO:0043005(neuron projection);GO:0043034(costamere);GO:0044325(ion channel binding);GO:0045177(apical part of cell);GO:0045202(synapse);GO:0045211(postsynaptic membrane);GO:0048148(b…	NA
circRNA2734	72	64	0	45	31	19	5.49555	5.39317	0	2.22846	2.50758	1.42194	2.05266	3.62957	down	-0.822305	0.477822	0.529503	no	chr8	9421625	9425430	+	4	circRNA	-	ENSBTAT00000022902	KIF13B	mRNA	chr8:9420139-9421624|chr8:9425430-9426905	kinesin family member 13B [Source:HGNC Symbol;Acc:HGNC:14405]	GO:0000166(nucleotide binding);GO:0003777(microtubule motor activity);GO:0005515(protein binding);GO:0005524(ATP binding);GO:0005737(cytoplasm);GO:0005871(kinesin complex);GO:0005874(microtubule);GO:0007018(microtubule-based movement);GO:0008017(microtubule binding);GO:0019901(protein kinase binding);GO:0030424(axon);GO:0050770(regulation of axonogenesis);GO:0071889(14-3-3 protein binding)	NA
circRNA5461	0	0	247	0	108	0	0	0	10.887	0	5.66665	0	1.88888	3.62901	down	-0.942044	0.699172	0.735578	no	chr8	62384716	62414663	+	4	circRNA	-	ENSBTAT00000019879	DCAF10	mRNA	chr8:62369259-62384715|chr8:62414663-62418277	DDB1 and CUL4 associated factor 10 [Source:HGNC Symbol;Acc:HGNC:23686]	GO:0005515(protein binding);GO:0080008(Cul4-RING ubiquitin ligase complex)	NA
circRNA4491	0	0	139.5	89	27	29.5	0	0	10.864	5.05117	2.50304	2.53024	3.36148	3.62132	down	-0.107418	0.950092	0.957319	no	chr26	783237	798721	+	3	circRNA	-	ENSBTAT00000014872	IPMK	mRNA	chr26:762546-783236|chr26:798721-811162	inositol polyphosphate multikinase [Source:HGNC Symbol;Acc:HGNC:20739]	GO:0000824(inositol tetrakisphosphate 3-kinase activity);GO:0001841(neural tube formation);GO:0005634(nucleus);GO:0008440(inositol-1,4,5-trisphosphate 3-kinase activity);GO:0032958(inositol phosphate biosynthetic process)	00562(Inositol phosphate metabolism)
circRNA463	136	0	160.5	173.333	129.896	165.833	5.28744	0	5.55528	4.37221	5.352	6.32162	5.34861	3.61424	up	0.565472	0.442846	0.494332	no	chr10	19897204	19913101	+	6	circRNA	-	ENSBTAT00000006569	NEO1	mRNA	chr10:19866194-19897203|chr10:19913101-19916127	neogenin 1 [Source:HGNC Symbol;Acc:HGNC:7754]	GO:0004872(receptor activity);GO:0005515(protein binding);GO:0006355(regulation of transcription, DNA-dependent);GO:0007520(myoblast fusion);GO:0016021(integral to membrane);GO:0045296(cadherin binding);GO:0055072(iron ion homeostasis)	04514(Cell adhesion molecules (CAMs))
circRNA1210	208.833	0	0	96	0	0	10.839	0	0	3.23275	0	0	1.07758	3.61299	down	-1.74539	0.561304	0.608255	no	chr24	61759895	61774856	+	4	circRNA	-	ENSBTAT00000066319	PHLPP1	mRNA	chr24:61747729-61759894|chr24:61774856-61783479	PH domain and leucine rich repeat protein phosphatase 1 [Source:HGNC Symbol;Acc:HGNC:20610]	GO:0003824(catalytic activity);GO:0005515(protein binding);GO:0008152(metabolic process);GO:0009649(entrainment of circadian clock)	NA
circRNA624	175.5	0	0	558.267	0	356.817	10.7797	0	0	22.2477	0	21.4895	14.5791	3.59325	up	2.02054	0.271852	0.473334	no	chr17	64019789	64024539	-	4	circRNA	-	ENSBTAT00000002653	PTPN11	mRNA	chr17:64014404-64019788|chr17:64024539-64026908	protein tyrosine phosphatase, non-receptor type 11 [Source:HGNC Symbol;Acc:HGNC:9644]	GO:0000077(DNA damage checkpoint);GO:0000187(activation of MAPK activity);GO:0004721(phosphoprotein phosphatase activity);GO:0004725(protein tyrosine phosphatase activity);GO:0004726(non-membrane spanning protein tyrosine phosphatase activity);GO:0005070(SH3/SH2 adaptor activity);GO:0005158(insulin receptor binding);GO:0005515(protein binding);GO:0005634(nucleus);GO:0005737(cytoplasm);GO:0006470(…	04630(Jak-STAT signaling pathway);04650(Natural killer cell mediated cytotoxicity);04670(Leukocyte transendothelial migration);04722(Neurotrophin signaling pathway);04920(Adipocytokine signaling pathway);05211(Renal cell carcinoma);05220(Chronic myeloid leukemia)
circRNA144	63	0	0	38	0	0	10.7797	0	0	4.21856	0	0	1.40619	3.59325	down	-1.3535	0.61606	0.660533	no	chr13	52414298	52414795	+	2	circRNA	-	ENSBTAT00000061472	C13H20orf194	mRNA	chr13:52410240-52414297|chr13:52414795-52419125	Bos taurus chromosome 13 open reading frame, human C20orf194 (C13H20orf194), mRNA. [Source:RefSeq mRNA;Acc:NM_001079598]	NA	NA
circRNA2421	118	0	0	277.25	0	165.333	10.7762	0	0	16.4274	0	14.8045	10.4107	3.59207	up	1.53517	0.349963	0.473334	no	chr2	130105999	130108561	+	3	circRNA	-	ENSBTAT00000022054	HNRNPR	mRNA	chr2:130103748-130105998|chr2:130108561-130121704	Bos taurus heterogeneous nuclear ribonucleoprotein R (HNRNPR), mRNA. [Source:RefSeq mRNA;Acc:NM_001082608]	GO:0000166(nucleotide binding);GO:0003676(nucleic acid binding);GO:0005515(protein binding);GO:0005634(nucleus);GO:0005654(nucleoplasm);GO:0030529(ribonucleoprotein complex);GO:0071013(catalytic step 2 spliceosome)	NA
circRNA831	99.5	0	0	0	57	0	10.7589	0	0	0	6.53184	0	2.17728	3.58631	down	-0.719975	0.757236	0.786941	no	chr14	28743585	28747470	-	2	circRNA	-	ENSBTAT00000021267	ASPH	mRNA	chr14:28740747-28743584|chr14:28747470-28752512	Bos taurus aspartate beta-hydroxylase (ASPH), mRNA. [Source:RefSeq mRNA;Acc:NM_174757]	GO:0004597(peptide-aspartate beta-dioxygenase activity);GO:0005515(protein binding);GO:0005737(cytoplasm);GO:0005783(endoplasmic reticulum);GO:0005789(endoplasmic reticulum membrane);GO:0005886(plasma membrane);GO:0007389(pattern specification process);GO:0008285(negative regulation of cell proliferation);GO:0010524(positive regulation of calcium ion transport into cytosol);GO:0016020(membrane);G…	NA
circRNA2708	135.333	0	155.667	194.417	0	70.6667	5.29457	0	5.42183	4.93483	0	2.71076	2.54853	3.57213	down	-0.487121	0.678613	0.717059	no	chr9	90474806	90484693	-	5	circRNA	-	ENSBTAT00000012328	SYNE1	mRNA	chr9:90470892-90474805|chr9:90484693-90486122	spectrin repeat containing, nuclear envelope 1 [Source:HGNC Symbol;Acc:HGNC:17089]	GO:0003779(actin binding);GO:0005097(Rab GTPase activator activity);GO:0005488(binding);GO:0005515(protein binding);GO:0005521(lamin binding);GO:0005524(ATP binding);GO:0005634(nucleus);GO:0005635(nuclear envelope);GO:0005737(cytoplasm);GO:0005794(Golgi apparatus);GO:0006810(transport);GO:0007030(Golgi organization);GO:0016021(integral to membrane);GO:0030017(sarcomere);GO:0031965(nuclear membran…	NA
circRNA2263	81.3333	0	110.5	121	80.3333	97.7436	4.8429	0	5.85766	4.6745	5.06929	5.70658	5.15012	3.56685	up	0.529955	0.474444	0.526119	no	chr3	113163189	113167536	+	4	circRNA	-	ENSBTAT00000018720	GIGYF2	mRNA	chr3:113161824-113163188|chr3:113167536-113172352	Bos taurus GRB10 interacting GYF protein 2 (GIGYF2), mRNA. [Source:RefSeq mRNA;Acc:NM_001101877]	GO:0005515(protein binding);GO:0007631(feeding behavior);GO:0008344(adult locomotory behavior);GO:0009791(post-embryonic development);GO:0017148(negative regulation of translation);GO:0021522(spinal cord motor neuron differentiation);GO:0031571(mitotic G1 DNA damage checkpoint);GO:0035264(multicellular organism growth);GO:0044267(cellular protein metabolic process);GO:0048009(insulin-like growth …	NA
circRNA2097	233.176	0	0	184.283	0	0	10.6943	0	0	5.48361	0	0	1.82787	3.56478	down	-0.963648	0.694037	0.731273	no	chr4	95884486	95921747	+	6	circRNA	-	ENSBTAT00000013788	MKLN1	mRNA	chr4:95866866-95884485|chr4:95921747-95936660	Bos taurus muskelin 1, intracellular mediator containing kelch motifs (MKLN1), mRNA. [Source:RefSeq mRNA;Acc:NM_001097999]	GO:0005515(protein binding);GO:0007155(cell adhesion)	NA
circRNA2568	61.9167	47.5	74	88.6429	0	0	3.67272	3.1107	3.90783	3.41143	0	0	1.13714	3.56375	down	-1.64798	0.161662	0.473334	no	chr1	140434714	140446241	-	6	circRNA	-	ENSBTAT00000015441	ATP2C1	mRNA	chr1:140413195-140434713|chr1:140446241-140522438	Bos taurus ATPase, Ca++ transporting, type 2C, member 1 (ATP2C1), mRNA. [Source:RefSeq mRNA;Acc:NM_175785]	GO:0000139(Golgi membrane);GO:0000166(nucleotide binding);GO:0004871(signal transducer activity);GO:0005388(calcium-transporting ATPase activity);GO:0005509(calcium ion binding);GO:0005524(ATP binding);GO:0005794(Golgi apparatus);GO:0005802(trans-Golgi network);GO:0006810(transport);GO:0006811(ion transport);GO:0006812(cation transport);GO:0006816(calcium ion transport);GO:0006828(manganese ion t…	NA
circRNA4972	0	0	837.584	15908.8	0	8005.43	0	0	10.6619	147.581	0	112.232	86.6044	3.55396	up	4.60694	0.20223	0.473334	no	chr5	65774403	65810367	+	17	circRNA	-	ENSBTAT00000043649	MYBPC1	mRNA	chr5:65771533-65774402|chr5:65810367-65813530	Bos taurus myosin binding protein C, slow type (MYBPC1), mRNA. [Source:RefSeq mRNA;Acc:NM_001110773]	GO:0005515(protein binding);GO:0006936(muscle contraction);GO:0030016(myofibril);GO:0031432(titin binding)	NA
circRNA3933	0	0	321.467	797.563	380.886	0	0	0	10.6481	19.2527	15.0184	0	11.4237	3.54938	up	1.68639	0.325878	0.473334	no	chrX	115985601	116055474	+	6	circRNA	-	ENSBTAT00000064445	ENSBTAG00000046838	mRNA	chrX:115968738-115985600|chrX:116055474-116081250	Uncharacterized protein [Source:UniProtKB/TrEMBL;Acc:G3N0F6]	GO:0005515(protein binding)	05410(Hypertrophic cardiomyopathy (HCM));05412(Arrhythmogenic right ventricular cardiomyopathy (ARVC));05414(Dilated cardiomyopathy);05416(Viral myocarditis)
circRNA2506	59.5429	0	79.3333	56.9762	29.446	23.8667	4.8668	0	5.7729	3.02148	2.55067	1.91274	2.49496	3.54657	down	-0.507405	0.618854	0.6632	no	chr1	72179980	72201465	-	3	circRNA	-	ENSBTAT00000027161	DLG1	mRNA	chr1:72164689-72179979|chr1:72201465-72211466	discs, large homolog 1 (Drosophila) [Source:HGNC Symbol;Acc:HGNC:2900]	GO:0001657(ureteric bud development);GO:0001658(branching involved in ureteric bud morphogenesis);GO:0001771(immunological synapse formation);GO:0001772(immunological synapse);GO:0001935(endothelial cell proliferation);GO:0002088(lens development in camera-type eye);GO:0002369(T cell cytokine production);GO:0005515(protein binding);GO:0005634(nucleus);GO:0005737(cytoplasm);GO:0005783(endoplasmic …	NA
circRNA4392	0	0	186.5	0	197.533	0	0	0	10.5955	0	13.359	0	4.453	3.53184	up	0.334356	0.879492	0.896904	no	chr14	84139395	84163125	-	5	circRNA	-	ENSBTAT00000008903	MRPL13	mRNA	chr14:84126032-84139394|chr14:84163125-84167547	Bos taurus mitochondrial ribosomal protein L13 (MRPL13), mRNA. [Source:RefSeq mRNA;Acc:NM_001034805]	GO:0003735(structural constituent of ribosome);GO:0005515(protein binding);GO:0005739(mitochondrion);GO:0005761(mitochondrial ribosome);GO:0005840(ribosome);GO:0006412(translation);GO:0030529(ribonucleoprotein complex)	03010(Ribosome)
circRNA3509	0	199.75	0	213.687	0	0	0	10.5657	0	6.64228	0	0	2.21409	3.5219	down	-0.669637	0.771727	0.799824	no	chr7	60594397	60599012	-	4	circRNA	-	ENSBTAT00000014091	DPYSL3	mRNA	chr7:60590821-60594396|chr7:60599012-60602868	Bos taurus dihydropyrimidinase-like 3 (DPYSL3), mRNA. [Source:RefSeq mRNA;Acc:NM_001101068]	GO:0005615(extracellular space);GO:0005737(cytoplasm);GO:0005829(cytosol);GO:0006208(pyrimidine nucleobase catabolic process);GO:0007399(nervous system development);GO:0010976(positive regulation of neuron projection development);GO:0010977(negative regulation of neuron projection development);GO:0016787(hydrolase activity);GO:0016810(hydrolase activity, acting on carbon-nitrogen (but not peptide…	NA
circRNA3694	0	68	79	81.3333	59	43	0	5.44974	5.10544	3.83057	4.53887	3.06056	3.81	3.51839	up	0.114873	0.885606	0.90206	no	chr3	118991998	118995822	-	3	circRNA	-	ENSBTAT00000023621	HDAC4	mRNA	chr3:118986135-118991997|chr3:118995822-118999724	histone deacetylase 4 [Source:HGNC Symbol;Acc:HGNC:14063]	GO:0000118(histone deacetylase complex);GO:0000122(negative regulation of transcription from RNA polymerase II promoter);GO:0001501(skeletal system development);GO:0002076(osteoblast development);GO:0003677(DNA binding);GO:0003714(transcription corepressor activity);GO:0004407(histone deacetylase activity);GO:0005515(protein binding);GO:0005634(nucleus);GO:0005737(cytoplasm);GO:0005829(cytosol);G…	NA
circRNA4113	0	0	327.333	0	88.75	103	0	0	10.5525	0	3.40583	3.65702	2.35429	3.5175	down	-0.579261	0.778664	0.806048	no	chr11	74561656	74583970	-	6	circRNA	-	ENSBTAT00000019983	NCOA1	mRNA	chr11:74553016-74561655|chr11:74583970-74590835	nuclear receptor coactivator 1 [Source:HGNC Symbol;Acc:HGNC:7668]	GO:0000435(positive regulation of transcription from RNA polymerase II promoter by galactose);GO:0000790(nuclear chromatin);GO:0003677(DNA binding);GO:0003682(chromatin binding);GO:0003713(transcription coactivator activity);GO:0004402(histone acetyltransferase activity);GO:0004871(signal transducer activity);GO:0005515(protein binding);GO:0005634(nucleus);GO:0006351(transcription, DNA-templated)…	NA
circRNA3989	0	0	171.5	155.5	0	152.833	0	0	10.5427	6.96636	0	10.3474	5.77125	3.51423	up	0.715676	0.653326	0.694068	no	chr13	64945166	64956803	-	4	circRNA	-	ENSBTAT00000002893	TRPC4AP	mRNA	chr13:64938060-64945165|chr13:64956803-64964881	transient receptor potential cation channel, subfamily C, member 4 associated protein [Source:HGNC Symbol;Acc:HGNC:16181]	GO:0005515(protein binding);GO:0006511(ubiquitin-dependent protein catabolic process);GO:0019902(phosphatase binding);GO:0031464(Cul4A-RING ubiquitin ligase complex)	NA
circRNA4213	0	0	172.5	51	0	39.75	0	0	10.5341	2.26969	0	2.67344	1.64771	3.51136	down	-1.09157	0.652357	0.693153	no	chr10	103303280	103321174	-	4	circRNA	-	ENSBTAT00000008385	TTC7B	mRNA	chr10:103283005-103303279|chr10:103321174-103358121	tetratricopeptide repeat domain 7B [Source:HGNC Symbol;Acc:HGNC:19858]	GO:0005515(protein binding)	NA
circRNA4489	0	0	159	45	22	0	0	0	10.4957	2.16479	1.72873	0	1.29784	3.49857	down	-1.43065	0.595813	0.641367	no	chr18	62795329	62801025	+	3	circRNA	-	ENSBTAT00000029403	RDH13	mRNA	chr18:62792689-62795328|chr18:62801025-62802818	Bos taurus retinol dehydrogenase 13 (all-trans/9-cis) (RDH13), mRNA. [Source:RefSeq mRNA;Acc:NM_001075345]	GO:0003824(catalytic activity);GO:0005739(mitochondrion);GO:0008152(metabolic process);GO:0016491(oxidoreductase activity);GO:0044237(cellular metabolic process);GO:0050662(coenzyme binding);GO:0055114(oxidation-reduction process)	NA
circRNA4821	0	0	345.2	879.9	0	0	0	0	10.4825	19.4722	0	0	6.49072	3.49416	up	0.893435	0.711057	0.746017	no	chr7	46268789	46278467	+	7	circRNA	-	ENSBTAT00000020825	HSPA4	mRNA	chr7:46268180-46268788|chr7:46278467-46280248	Bos taurus heat shock 70kDa protein 4 (HSPA4), mRNA. [Source:RefSeq mRNA;Acc:NM_001114192]	GO:0000166(nucleotide binding);GO:0000902(cell morphogenesis);GO:0005524(ATP binding);GO:0005634(nucleus);GO:0045040(protein import into mitochondrial outer membrane);GO:0051131(chaperone-mediated protein complex assembly)	04612(Antigen processing and presentation)
circRNA3533	0	132.917	0	0	54.3333	0	0	10.4574	0	0	4.10335	0	1.36778	3.48579	down	-1.34965	0.616704	0.661169	no	chr6	47404579	47416095	+	3	circRNA	-	ENSBTAT00000004696	RBPJ	mRNA	chr6:47390129-47404578|chr6:47416095-47421330	Bos taurus recombination signal binding protein for immunoglobulin kappa J region (RBPJ), mRNA. [Source:RefSeq mRNA;Acc:NM_001077001]	GO:0000122(negative regulation of transcription from RNA polymerase II promoter);GO:0000978(RNA polymerase II core promoter proximal region sequence-specific DNA binding);GO:0000979(RNA polymerase II core promoter sequence-specific DNA binding);GO:0000982(RNA polymerase II core promoter proximal region sequence-specific DNA binding transcription factor activity);GO:0001077(RNA polymerase II core …	04330(Notch signaling pathway)
circRNA560	34.3333	33.6667	37.6667	65	35.7333	48.25	3.41594	3.69811	3.33639	4.19586	3.76775	4.70698	4.22353	3.48348	up	0.27792	0.0971846	0.473334	no	chr17	6025862	6028478	+	2	circRNA	-	ENSBTAT00000053094	PET112L	mRNA	chr17:5983834-6025861|chr17:6028478-6029098	Bos taurus PET112 homolog (yeast) (PET112), mRNA. [Source:RefSeq mRNA;Acc:NM_001046343]	GO:0005739(mitochondrion);GO:0016874(ligase activity);GO:0016884(carbon-nitrogen ligase activity, with glutamine as amido-N-donor);GO:0030956(glutamyl-tRNA(Gln) amidotransferase complex);GO:0032543(mitochondrial translation);GO:0050567(glutaminyl-tRNA synthase (glutamine-hydrolyzing) activity);GO:0070681(glutaminyl-tRNAGln biosynthesis via transamidation)	NA
circRNA2981	0	72.2833	0	354.667	211.758	0	0	10.3984	0	29.983	29.2412	0	19.7414	3.46612	up	2.50983	0.235786	0.473334	no	chr11	86503630	86515630	+	2	circRNA	-	ENSBTAT00000007691	ROCK2	mRNA	chr11:86501658-86503629|chr11:86515630-86526168	Bos taurus Rho-associated, coiled-coil containing protein kinase 2 (ROCK2), mRNA. [Source:RefSeq mRNA;Acc:NM_174452]	GO:0000166(nucleotide binding);GO:0001843(neural tube closure);GO:0004672(protein kinase activity);GO:0004674(protein serine/threonine kinase activity);GO:0004713(protein tyrosine kinase activity);GO:0005515(protein binding);GO:0005524(ATP binding);GO:0005543(phospholipid binding);GO:0005813(centrosome);GO:0006468(protein phosphorylation);GO:0007165(signal transduction);GO:0008625(extrinsic apopt…	04062(Chemokine signaling pathway);04270(Vascular smooth muscle contraction);04310(Wnt signaling pathway);04350(TGF-beta signaling pathway);04360(Axon guidance);04510(Focal adhesion);04670(Leukocyte transendothelial migration);04810(Regulation of actin cytoskeleton)
circRNA2939	0	69.8333	0	89.6167	28.75	29.3333	0	10.3938	0	7.83842	4.10751	3.87738	5.27444	3.46461	up	0.606327	0.663389	0.702976	no	chr11	13043860	13046748	-	2	circRNA	-	ENSBTAT00000033154	DYSF	mRNA	chr11:13035898-13043859|chr11:13046748-13052222	dysferlin [Source:HGNC Symbol;Acc:HGNC:3097]	GO:0001778(plasma membrane repair);GO:0005515(protein binding);GO:0005544(calcium-dependent phospholipid binding);GO:0006906(vesicle fusion);GO:0016021(integral to membrane);GO:0030027(lamellipodium);GO:0030315(T-tubule);GO:0031410(cytoplasmic vesicle);GO:0042383(sarcolemma)	NA
circRNA5122	0	0	329.833	0	107	123.833	0	0	10.3444	0	3.9947	4.27735	2.75735	3.44814	down	-0.322535	0.865885	0.884904	no	chr3	60094463	60132832	-	8	circRNA	-	ENSBTAT00000015863	PRKACB	mRNA	chr3:60083083-60094462|chr3:60132832-60137905	Bos taurus protein kinase, cAMP-dependent, catalytic, beta (PRKACB), mRNA. [Source:RefSeq mRNA;Acc:NM_174585]	GO:0000166(nucleotide binding);GO:0000287(magnesium ion binding);GO:0004672(protein kinase activity);GO:0004674(protein serine/threonine kinase activity);GO:0004691(cAMP-dependent protein kinase activity);GO:0004713(protein tyrosine kinase activity);GO:0005515(protein binding);GO:0005524(ATP binding);GO:0005634(nucleus);GO:0005737(cytoplasm);GO:0005813(centrosome);GO:0005886(plasma membrane);GO:0…	04010(MAPK signaling pathway);04020(Calcium signaling pathway);04062(Chemokine signaling pathway);04114(Oocyte meiosis);04210(Apoptosis);04270(Vascular smooth muscle contraction);04310(Wnt signaling pathway);04340(Hedgehog signaling pathway);04540(Gap junction);04720(Long-term potentiation);04740(Olfactory transduction);04742(Taste transduction);04910(Insulin signaling pathway);04912(GnRH signali…
circRNA4028	0	0	144.917	63.6667	0	0	0	0	10.3019	3.29837	0	0	1.09946	3.43397	down	-1.64309	0.573714	0.620667	no	chr12	34716366	34736435	-	3	circRNA	-	ENSBTAT00000024355	TNFRSF19	mRNA	chr12:34704867-34716365|chr12:34736435-34757429	Bos taurus tumor necrosis factor receptor superfamily, member 19 (TNFRSF19), mRNA. [Source:RefSeq mRNA;Acc:NM_001077096]	GO:0001942(hair follicle development);GO:0005515(protein binding);GO:0043123(positive regulation of I-kappaB kinase/NF-kappaB signaling)	04060(Cytokine-cytokine receptor interaction)
circRNA1002	57.4667	52.6833	61.2	424.196	526.008	558.988	3.47494	3.51715	3.29464	16.6422	33.7084	33.1424	27.831	3.42891	up	3.02087	0.0487676	0.473334	yes	chr18	15963492	15984525	+	5	circRNA	-	ENSBTAT00000006312	PHKB	mRNA	chr18:15962250-15963491|chr18:15984525-16006295	phosphorylase kinase, beta [Source:HGNC Symbol;Acc:HGNC:8927]	GO:0003824(catalytic activity);GO:0004553(hydrolase activity, hydrolyzing O-glycosyl compounds);GO:0005515(protein binding);GO:0005516(calmodulin binding);GO:0005976(polysaccharide metabolic process);GO:0005977(glycogen metabolic process)	04020(Calcium signaling pathway);04910(Insulin signaling pathway)
circRNA1124	35	29	34	31	13	12	3.69475	3.37987	3.19537	2.1232	1.45437	1.24208	1.60655	3.42333	down	-1.09143	0.00840329	0.29756	yes	chr27	28383145	28383439	-	1	circRNA	-	ENSBTAT00000007176	FUT10	mRNA	chr27:28332217-28383144|chr27:28383439-28390684	Bos taurus fucosyltransferase 10 (alpha (1,3) fucosyltransferase) (FUT10), mRNA. [Source:RefSeq mRNA;Acc:NM_182987]	GO:0000139(Golgi membrane);GO:0005794(Golgi apparatus);GO:0006486(protein glycosylation);GO:0008417(fucosyltransferase activity);GO:0016020(membrane);GO:0016021(integral to membrane);GO:0016740(transferase activity);GO:0016757(transferase activity, transferring glycosyl groups);GO:0032580(Golgi cisterna membrane);GO:0036065(fucosylation);GO:0046920(alpha-(1->3)-fucosyltransferase activity)	NA
circRNA3485	0	209.333	0	458.737	0	0	0	10.2233	0	13.1657	0	0	4.38856	3.40776	up	0.364924	0.868961	0.887558	no	chr7	13603955	13611655	-	8	circRNA	-	ENSBTAT00000024262	NFIX	mRNA	chr7:13601624-13603954|chr7:13611655-13657459	nuclear factor I/X (CCAAT-binding transcription factor) [Source:HGNC Symbol;Acc:HGNC:7788]	GO:0000122(negative regulation of transcription from RNA polymerase II promoter);GO:0003677(DNA binding);GO:0003700(sequence-specific DNA binding transcription factor activity);GO:0005622(intracellular);GO:0005634(nucleus);GO:0006260(DNA replication);GO:0006351(transcription, DNA-templated);GO:0006355(regulation of transcription, DNA-dependent);GO:0021549(cerebellum development);GO:0021680(cerebe…	NA
circRNA2654	75	42	0	139	40.3333	29.2	6.31246	3.90276	0	7.59041	3.59762	2.40974	4.53259	3.40507	up	0.41265	0.665604	0.70515	no	chr9	63559336	63562152	-	3	circRNA	-	ENSBTAT00000064161	ZNF292	mRNA	chr9:63541025-63559335|chr9:63562152-63622329	zinc finger protein 292 [Source:HGNC Symbol;Acc:HGNC:18410]	GO:0003676(nucleic acid binding);GO:0046872(metal ion binding)	NA
circRNA393	290.6	276.51	0	308.688	174.483	194.483	4.97237	5.22353	0	3.42689	3.16399	3.26287	3.28459	3.39863	down	-0.0492429	0.952666	0.959392	no	chr11	94122333	94174299	+	12	circRNA	-	ENSBTAT00000061025	RABGAP1	mRNA	chr11:94103082-94122332|chr11:94174299-94225794	RAB GTPase activating protein 1 [Source:HGNC Symbol;Acc:HGNC:17155]	GO:0003677(DNA binding);GO:0005097(Rab GTPase activator activity);GO:0005515(protein binding);GO:0032313(regulation of Rab GTPase activity);GO:0032851(positive regulation of Rab GTPase activity)	NA
circRNA2242	44.0167	39.619	0	46.3714	27.6083	32.0679	5.0957	5.06379	0	3.48297	3.3872	3.64004	3.50341	3.3865	up	0.0489642	0.951263	0.958098	no	chr3	102324607	102335835	+	3	circRNA	-	ENSBTAT00000020671	ERI3	mRNA	chr3:102305102-102324606|chr3:102335835-102362728	Bos taurus ERI1 exoribonuclease family member 3 (ERI3), transcript variant 1, mRNA. [Source:RefSeq mRNA;Acc:NM_001113242]	GO:0003676(nucleic acid binding);GO:0004518(nuclease activity);GO:0004527(exonuclease activity);GO:0005515(protein binding);GO:0016787(hydrolase activity);GO:0046872(metal ion binding);GO:0090305(nucleic acid phosphodiester bond hydrolysis)	NA
circRNA2559	28.25	18.25	32.75	67.5	0	50.4167	3.69641	2.63639	3.81503	5.73032	0	6.46824	4.06619	3.38261	up	0.265539	0.771716	0.799824	no	chr1	136220666	136222681	+	2	circRNA	-	ENSBTAT00000022607	ENSBTAG00000016999	mRNA	chr1:136209170-136220665|chr1:136222681-136225679	NA	GO:0004672(protein kinase activity);GO:0004713(protein tyrosine kinase activity);GO:0005109(frizzled binding);GO:0005524(ATP binding);GO:0005634(nucleus);GO:0005737(cytoplasm);GO:0006468(protein phosphorylation);GO:0007411(axon guidance);GO:0016772(transferase activity, transferring phosphorus-containing groups);GO:0022038(corpus callosum development);GO:0030182(neuron differentiation);GO:0031175…	NA
circRNA2056	87	0	0	238.333	0	0	10.1472	0	0	18.0354	0	0	6.0118	3.38241	up	0.829746	0.727329	0.76006	no	chr4	44798429	44801133	-	2	circRNA	-	ENSBTAT00000004925	DNAJC2	mRNA	chr4:44789808-44798428|chr4:44801133-44803446	Bos taurus DnaJ (Hsp40) homolog, subfamily C, member 2 (DNAJC2), mRNA. [Source:RefSeq mRNA;Acc:NM_001075337]	GO:0003677(DNA binding);GO:0003682(chromatin binding);GO:0005515(protein binding);GO:0005634(nucleus);GO:0005737(cytoplasm);GO:0005829(cytosol);GO:0006260(DNA replication);GO:0006351(transcription, DNA-templated);GO:0006355(regulation of transcription, DNA-dependent);GO:0016568(chromatin modification);GO:0030544(Hsp70 protein binding);GO:0031965(nuclear membrane);GO:0042393(histone binding);GO:00…	NA
circRNA1447	135	0	0	581.25	0	1921.32	10.1304	0	0	28.2987	0	141.364	56.5544	3.37679	up	4.06592	0.343177	0.473334	no	chr20	56750758	56755187	+	4	circRNA	-	ENSBTAT00000021862	FAM134B	mRNA	chr20:56747684-56750757|chr20:56755187-56758109	Bos taurus family with sequence similarity 134, member B (FAM134B), mRNA. [Source:RefSeq mRNA;Acc:NM_001015672]	GO:0005794(Golgi apparatus);GO:0005801(cis-Golgi network);GO:0016020(membrane);GO:0016021(integral to membrane);GO:0019233(sensory perception of pain)	NA
circRNA2664	62	55.5	68.4167	69.4381	16.9167	13.3929	3.40524	3.36538	3.34536	2.47438	0.984657	0.721239	1.39343	3.37199	down	-1.27497	0.0682355	0.473334	no	chr9	70188494	70210027	+	4	circRNA	-	ENSBTAT00000000294	AKAP7	mRNA	chr9:70181099-70188493|chr9:70210027-70226952	Bos taurus A kinase (PRKA) anchor protein 7 (AKAP7), mRNA. [Source:RefSeq mRNA;Acc:NM_001102266]	GO:0003824(catalytic activity);GO:0005515(protein binding);GO:0005634(nucleus);GO:0005737(cytoplasm);GO:0016070(RNA metabolic process);GO:0019901(protein kinase binding);GO:0034237(protein kinase A regulatory subunit binding);GO:0051018(protein kinase A binding)	NA
circRNA3940	0	0	327	0	101.333	0	0	0	10.0957	0	3.72417	0	1.24139	3.36522	down	-1.43875	0.602379	0.647362	no	chrX	140127940	140136156	-	5	circRNA	-	ENSBTAT00000017744	GYG2	mRNA	chrX:140123535-140127939|chrX:140136156-140138002	glycogenin 2 [Source:HGNC Symbol;Acc:HGNC:4700]	GO:0016757(transferase activity, transferring glycosyl groups)	NA
circRNA2941	0	107.871	0	0	0	88.3333	0	10.0782	0	0	0	7.32936	2.44312	3.3594	down	-0.459479	0.837186	0.858925	no	chr11	14584917	14608693	-	3	circRNA	-	ENSBTAT00000010168	MEMO1	mRNA	chr11:14576920-14584916|chr11:14608693-14615524	protein MEMO1 [Source:RefSeq peptide;Acc:NP_001069863]	GO:0005515(protein binding);GO:0005634(nucleus);GO:0005829(cytosol);GO:0032886(regulation of microtubule-based process)	NA
circRNA1265	51.8333	26.3333	0	82	0	69.5833	6.45666	3.62151	0	6.62713	0	8.49874	5.04196	3.35939	up	0.585783	0.627711	0.670919	no	chr25	33317970	33319494	-	2	circRNA	-	ENSBTAT00000012904	GTF2I	mRNA	chr25:33314394-33317969|chr25:33319494-33320896	Bos taurus general transcription factor IIi (GTF2I), mRNA. [Source:RefSeq mRNA;Acc:NM_001102177]	GO:0003677(DNA binding);GO:0005515(protein binding);GO:0005634(nucleus);GO:0005737(cytoplasm);GO:0006351(transcription, DNA-templated);GO:0006355(regulation of transcription, DNA-dependent);GO:0009790(embryo development);GO:0016525(negative regulation of angiogenesis);GO:0042995(cell projection);GO:0043025(neuronal cell body);GO:0051019(mitogen-activated protein kinase binding)	03022(Basal transcription factors)
circRNA1835	39	5	26	202.929	155	108	5.78341	0.818606	3.43256	19.5244	24.3593	15.7034	19.8624	3.34486	up	2.57002	0.00898084	0.304427	yes	chr6	69544064	69544273	-	1	circRNA	-	ENSBTAT00000053713	SGCB	mRNA	chr6:69535800-69544063|chr6:69544273-69553357	Bos taurus sarcoglycan, beta (43kDa dystrophin-associated glycoprotein) (SGCB), mRNA. [Source:RefSeq mRNA;Acc:NM_001102188]	GO:0005737(cytoplasm);GO:0005856(cytoskeleton);GO:0005886(plasma membrane);GO:0007517(muscle organ development);GO:0016010(dystrophin-associated glycoprotein complex);GO:0016012(sarcoglycan complex);GO:0016020(membrane);GO:0016021(integral to membrane);GO:0035051(cardiocyte differentiation);GO:0042383(sarcolemma)	05410(Hypertrophic cardiomyopathy (HCM));05412(Arrhythmogenic right ventricular cardiomyopathy (ARVC));05414(Dilated cardiomyopathy);05416(Viral myocarditis)
circRNA1533	161.333	95	159	284.444	158.24	159	3.96227	2.5759	3.47649	4.53242	4.11861	3.82884	4.15995	3.33822	up	0.317489	0.169924	0.473334	no	chr21	58507060	58508811	-	2	circRNA	-	ENSBTAT00000063586	BTBD7	mRNA	chr21:58477309-58507059|chr21:58508811-58541228	BTB (POZ) domain containing 7 [Source:HGNC Symbol;Acc:HGNC:18269]	GO:0005515(protein binding);GO:0060693(regulation of branching involved in salivary gland morphogenesis)	NA
circRNA2068	156.276	0	0	198.669	0	0	10.0137	0	0	8.25936	0	0	2.75312	3.33791	down	-0.277876	0.899242	0.913314	no	chr4	61623948	61634609	-	5	circRNA	-	ENSBTAT00000001568	CDC10	mRNA	chr4:61619512-61623947|chr4:61634609-61641145	Bos taurus septin 7 (SEPT7), mRNA. [Source:RefSeq mRNA;Acc:NM_001001168]	GO:0000166(nucleotide binding);GO:0001725(stress fiber);GO:0005515(protein binding);GO:0005525(GTP binding);GO:0005634(nucleus);GO:0005730(nucleolus);GO:0005737(cytoplasm);GO:0005886(plasma membrane);GO:0005938(cell cortex);GO:0007049(cell cycle);GO:0015629(actin cytoskeleton);GO:0015630(microtubule cytoskeleton);GO:0031105(septin complex);GO:0042802(identical protein binding);GO:0043679(axon ter…	NA
circRNA2599	427.833	449.417	0	0	0	1507.96	4.63099	5.37073	0	0	0	16.0044	5.33481	3.33391	up	0.678222	0.749689	0.780285	no	chr1	155739966	155799574	+	4	circRNA	-	ENSBTAT00000013117	PLCL2	mRNA	chr1:155618525-155739965|chr1:155799574-155831443	Bos taurus phospholipase C-like 2 (PLCL2), mRNA. [Source:RefSeq mRNA;Acc:NM_001192255]	GO:0004435(phosphatidylinositol phospholipase C activity);GO:0005515(protein binding);GO:0005543(phospholipid binding);GO:0006629(lipid metabolic process);GO:0007165(signal transduction);GO:0008081(phosphoric diester hydrolase activity);GO:0035556(intracellular signal transduction)	NA
circRNA3315	0	41	58	0	46.5333	60.4333	0	4.66768	5.32457	0	5.08523	6.11025	3.73182	3.33075	up	0.164034	0.881622	0.898794	no	chr24	34881764	34883866	-	2	circRNA	-	ENSBTAT00000009822	MIB1	mRNA	chr24:34875126-34881763|chr24:34883866-34901752	Bos taurus mindbomb homolog 1 (Drosophila) (MIB1), mRNA. [Source:RefSeq mRNA;Acc:NM_001206030]	GO:0001568(blood vessel development);GO:0001701(in utero embryonic development);GO:0001756(somitogenesis);GO:0001841(neural tube formation);GO:0001947(heart looping);GO:0004842(ubiquitin-protein ligase activity);GO:0005515(protein binding);GO:0005813(centrosome);GO:0005886(plasma membrane);GO:0007219(Notch signaling pathway);GO:0007507(heart development);GO:0008270(zinc ion binding);GO:0016567(pr…	NA
circRNA5191	0	0	106.5	0	603.287	0	0	0	9.9752	0	67.2645	0	22.4215	3.32507	up	2.75343	0.484962	0.5365	no	chr2	26384692	26403762	-	3	circRNA	-	ENSBTAT00000061386	UBR3	mRNA	chr2:26376129-26384691|chr2:26403762-26410089	ubiquitin protein ligase E3 component n-recognin 3 (putative) [Source:HGNC Symbol;Acc:HGNC:30467]	GO:0001701(in utero embryonic development);GO:0001967(suckling behavior);GO:0004842(ubiquitin-protein ligase activity);GO:0005515(protein binding);GO:0006511(ubiquitin-dependent protein catabolic process);GO:0007608(sensory perception of smell);GO:0008270(zinc ion binding);GO:0009790(embryo development);GO:0016567(protein ubiquitination);GO:0042048(olfactory behavior)	NA
circRNA4765	0	0	163.954	86.4655	51.0901	0	0	0	9.94645	3.82277	3.68955	0	2.50411	3.31548	down	-0.404923	0.835964	0.858109	no	chr28	39674653	39712555	+	4	circRNA	-	ENSBTAT00000023416	CCSER2	mRNA	chr28:39662322-39674652|chr28:39712555-39730786	coiled-coil serine-rich protein 2 [Source:HGNC Symbol;Acc:HGNC:29197]	GO:0001578(microtubule bundle formation);GO:0008017(microtubule binding);GO:0015630(microtubule cytoskeleton)	NA
circRNA2428	150	0	0	0	35.3667	52.5833	9.91766	0	0	0	2.47814	3.40892	1.96235	3.30589	down	-0.752453	0.729807	0.762342	no	chr2	132483378	132497642	+	4	circRNA	-	ENSBTAT00000024825	HP1BP3	mRNA	chr2:132480395-132483377|chr2:132497642-132502200	Bos taurus heterochromatin protein 1, binding protein 3 (HP1BP3), mRNA. [Source:RefSeq mRNA;Acc:NM_001075436]	GO:0000786(nucleosome);GO:0003677(DNA binding);GO:0005634(nucleus);GO:0005694(chromosome);GO:0006334(nucleosome assembly)	NA
circRNA1251	39	0	55	0	0	47	4.38454	0	5.50486	0	0	5.18092	1.72697	3.29647	down	-0.932674	0.550293	0.59787	no	chr25	20193787	20195192	+	3	circRNA	-	ENSBTAT00000045908	POLR3E	mRNA	chr25:20190421-20193786|chr25:20195192-20198174	polymerase (RNA) III (DNA directed) polypeptide E (80kD) [Source:HGNC Symbol;Acc:HGNC:30347]	GO:0003899(DNA-directed RNA polymerase activity);GO:0005634(nucleus);GO:0006351(transcription, DNA-templated)	NA
circRNA2637	94.25	0	0	52.2583	0	0	9.88243	0	0	3.55509	0	0	1.18503	3.29414	down	-1.47498	0.596886	0.642363	no	chr9	38765148	38767039	+	2	circRNA	-	ENSBTAT00000011612	LAMA4	mRNA	chr9:38744426-38765147|chr9:38767039-38768788	Bos taurus laminin, alpha 4 (LAMA4), mRNA. [Source:RefSeq mRNA;Acc:NM_001205965]	GO:0001568(blood vessel development);GO:0005102(receptor binding);GO:0005515(protein binding);GO:0005604(basement membrane);GO:0005605(basal lamina);GO:0005606(laminin-1 complex);GO:0007155(cell adhesion);GO:0030155(regulation of cell adhesion);GO:0030334(regulation of cell migration);GO:0045995(regulation of embryonic development);GO:0050873(brown fat cell differentiation);GO:0070062(extracellul…	04510(Focal adhesion);04512(ECM-receptor interaction);05143(African trypanosomiasis);05145(Toxoplasmosis);05146(Amoebiasis);05200(Pathways in cancer);05222(Small cell lung cancer)
circRNA726	115.667	0	0	268.371	0	147.111	9.84161	0	0	14.8152	0	12.2731	9.02942	3.28054	up	1.4607	0.370311	0.473334	no	chr16	78436496	78448196	-	5	circRNA	-	ENSBTAT00000016502	DENND1B	mRNA	chr16:78405882-78436495|chr16:78448196-78468845	Uncharacterized protein [Source:UniProtKB/TrEMBL;Acc:F1N0M9]	NA	NA
circRNA5047	0	0	220.067	289.669	180.983	0	0	0	9.82486	9.4246	9.61834	0	6.34765	3.27495	up	0.954748	0.537457	0.586378	no	chr4	61623948	61641280	-	6	circRNA	-	ENSBTAT00000001568	CDC10	mRNA	chr4:61619512-61623947|chr4:61641280-61642100	Bos taurus septin 7 (SEPT7), mRNA. [Source:RefSeq mRNA;Acc:NM_001001168]	GO:0000166(nucleotide binding);GO:0001725(stress fiber);GO:0005515(protein binding);GO:0005525(GTP binding);GO:0005634(nucleus);GO:0005730(nucleolus);GO:0005737(cytoplasm);GO:0005886(plasma membrane);GO:0005938(cell cortex);GO:0007049(cell cycle);GO:0015629(actin cytoskeleton);GO:0015630(microtubule cytoskeleton);GO:0031105(septin complex);GO:0042802(identical protein binding);GO:0043679(axon ter…	NA
circRNA3093	0	104.833	0	70.8333	0	26.8333	0	9.82104	0	3.89963	0	2.23253	2.04405	3.27368	down	-0.67948	0.750637	0.781042	no	chr16	31759356	31785298	+	4	circRNA	-	ENSBTAT00000047138	SMYD3	mRNA	chr16:31589559-31759355|chr16:31785298-32165539	Bos taurus SET and MYND domain containing 3 (SMYD3), mRNA. [Source:RefSeq mRNA;Acc:NM_001076406]	GO:0005515(protein binding);GO:0018024(histone-lysine N-methyltransferase activity);GO:0034968(histone lysine methylation);GO:0046872(metal ion binding)	NA
circRNA2440	254.017	0	371.183	190.083	86.1436	149.417	4.26669	0	5.55063	2.07151	1.53344	2.46081	2.02192	3.27244	down	-0.694642	0.535074	0.584073	no	chr1	2161408	2181414	+	14	circRNA	-	ENSBTAT00000003984	SYNJ1	mRNA	chr1:2157345-2161407|chr1:2181414-2181975	synaptojanin 1 [Source:HGNC Symbol;Acc:HGNC:11503]	GO:0000166(nucleotide binding);GO:0003676(nucleic acid binding);GO:0004439(phosphatidylinositol-4,5-bisphosphate 5-phosphatase activity);GO:0005515(protein binding);GO:0006836(neurotransmitter transport);GO:0007612(learning);GO:0016082(synaptic vesicle priming);GO:0016191(synaptic vesicle uncoating);GO:0030117(membrane coat);GO:0034595(phosphatidylinositol phosphate 5-phosphatase activity);GO:004…	00562(Inositol phosphate metabolism);01100(Metabolic pathways);04070(Phosphatidylinositol signaling system)
circRNA2138	86	44	0	0	0	100	6.27205	3.54282	0	0	0	7.15091	2.38364	3.27162	down	-0.456843	0.782696	0.809898	no	chr3	15114569	15118321	-	4	circRNA	-	ENSBTAT00000001589	DAP3	mRNA	chr3:15113521-15114568|chr3:15118321-15122782	Bos taurus death associated protein 3 (DAP3), mRNA. [Source:RefSeq mRNA;Acc:NM_001113294]	GO:0005515(protein binding);GO:0005634(nucleus);GO:0005730(nucleolus);GO:0005739(mitochondrion);GO:0005759(mitochondrial matrix);GO:0005761(mitochondrial ribosome);GO:0005840(ribosome);GO:0006915(apoptotic process);GO:0008637(apoptotic mitochondrial changes);GO:0015935(small ribosomal subunit);GO:0030529(ribonucleoprotein complex)	NA
circRNA4791	0	0	916.65	868.287	0	553.392	0	0	9.76322	6.73971	0	6.49154	4.41042	3.25441	up	0.43852	0.785263	0.812276	no	chr29	50407921	50436517	-	19	circRNA	-	ENSBTAT00000053993	AP2A2	mRNA	chr29:50407205-50407920|chr29:50436517-50444466	Bos taurus adaptor-related protein complex 2, alpha 2 subunit (AP2A2), mRNA. [Source:RefSeq mRNA;Acc:NM_001075702]	GO:0005488(binding);GO:0005515(protein binding);GO:0005886(plasma membrane);GO:0005905(coated pit);GO:0006810(transport);GO:0006886(intracellular protein transport);GO:0006897(endocytosis);GO:0008289(lipid binding);GO:0008565(protein transporter activity);GO:0015031(protein transport);GO:0016020(membrane);GO:0016192(vesicle-mediated transport);GO:0030117(membrane coat);GO:0030122(AP-2 adaptor com…	04144(Endocytosis);05016(Huntington's disease)
circRNA1036	91.6667	0	102.5	179.583	140	159.917	4.86309	0	4.84116	6.1813	7.87124	8.31849	7.45701	3.23475	up	1.20494	0.106033	0.473334	no	chr18	44845777	44847580	+	3	circRNA	-	ENSBTAT00000000831	LSM14A	mRNA	chr18:44841642-44845776|chr18:44847580-44853566	LSM14A, SCD6 homolog A (S. cerevisiae) [Source:HGNC Symbol;Acc:HGNC:24489]	GO:0000932(cytoplasmic mRNA processing body);GO:0003690(double-stranded DNA binding);GO:0003725(double-stranded RNA binding);GO:0003727(single-stranded RNA binding);GO:0005737(cytoplasm);GO:0010494(cytoplasmic stress granule);GO:0033962(cytoplasmic mRNA processing body assembly);GO:0039529(RIG-I signaling pathway);GO:0043231(intracellular membrane-bounded organelle);GO:0051607(defense response to…	NA
circRNA421	67.0789	62.811	72.6793	47.6002	24.4976	31.0157	3.2187	3.32748	3.10477	1.48189	1.24575	1.45924	1.39563	3.21698	down	-1.2048	6.10609e-05	0.0990789	yes	chr11	105459764	105466847	-	4	circRNA	-	ENSBTAT00000016118	EHMT1	mRNA	chr11:105458735-105459763|chr11:105466847-105469129	Bos taurus euchromatic histone-lysine N-methyltransferase 1 (EHMT1), mRNA. [Source:RefSeq mRNA;Acc:NM_001099041]	GO:0000122(negative regulation of transcription from RNA polymerase II promoter);GO:0002039(p53 binding);GO:0005515(protein binding);GO:0005634(nucleus);GO:0005694(chromosome);GO:0006306(DNA methylation);GO:0008168(methyltransferase activity);GO:0008270(zinc ion binding);GO:0009790(embryo development);GO:0016279(protein-lysine N-methyltransferase activity);GO:0016568(chromatin modification);GO:00…	00310(Lysine degradation)
circRNA1369	229.674	210.678	196.822	458.968	146.986	219.418	3.4754	3.51964	2.6515	4.50597	2.35713	3.25549	3.37286	3.21551	up	0.0689233	0.833908	0.856337	no	chr23	6183527	6251576	-	8	circRNA	-	ENSBTAT00000019407	MLIP	mRNA	chr23:6158112-6183526|chr23:6251576-6270115	muscular LMNA-interacting protein [Source:HGNC Symbol;Acc:HGNC:21355]	GO:0005635(nuclear envelope);GO:0016605(PML body);GO:0031981(nuclear lumen)	NA
circRNA4462	0	0	96	68	0	0	0	0	9.6433	4.97796	0	0	1.65932	3.21443	down	-0.953971	0.696326	0.733209	no	chr18	24221478	24222003	+	2	circRNA	-	ENSBTAT00000032389	BBS2	mRNA	chr18:24218305-24221477|chr18:24222003-24223230	Bos taurus Bardet-Biedl syndrome 2 (BBS2), mRNA. [Source:RefSeq mRNA;Acc:NM_001038160]	GO:0001103(RNA polymerase II repressing transcription factor binding);GO:0005515(protein binding);GO:0005932(microtubule basal body);GO:0007288(sperm axoneme assembly);GO:0008104(protein localization);GO:0010629(negative regulation of gene expression);GO:0014824(artery smooth muscle contraction);GO:0021756(striatum development);GO:0021766(hippocampus development);GO:0021987(cerebral cortex develo…	NA
circRNA4803	0	0	101.5	67	0	0	0	0	9.63711	4.636	0	0	1.54533	3.21237	down	-1.05572	0.673153	0.712044	no	chr7	20352162	20360428	-	3	circRNA	-	ENSBTAT00000020586	KDM4B	mRNA	chr7:20334380-20352161|chr7:20360428-20381308	lysine (K)-specific demethylase 4B [Source:HGNC Symbol;Acc:HGNC:29136]	GO:0005515(protein binding);GO:0005634(nucleus);GO:0008270(zinc ion binding);GO:0046872(metal ion binding)	NA
circRNA60	110.05	0	0	0	0	177.067	9.62674	0	0	0	0	15.1871	5.06238	3.20891	up	0.657731	0.775225	0.803128	no	chrX	116042310	116055474	+	2	circRNA	-	ENSBTAT00000064445	ENSBTAG00000046838	mRNA	chrX:116024528-116042309|chrX:116055474-116081250	Uncharacterized protein [Source:UniProtKB/TrEMBL;Acc:G3N0F6]	GO:0005515(protein binding)	05410(Hypertrophic cardiomyopathy (HCM));05412(Arrhythmogenic right ventricular cardiomyopathy (ARVC));05414(Dilated cardiomyopathy);05416(Viral myocarditis)
circRNA540	185.142	142.794	207.543	387.226	186.815	207.74	3.37761	2.87609	3.37084	4.58335	3.61186	3.71599	3.9704	3.20818	up	0.307531	0.115382	0.473334	no	chr10	82902743	82904449	+	1	circRNA	-	ENSBTAT00000016684	PCNX	mRNA	chr10:82895497-82902742|chr10:82904449-82915500	pecanex homolog (Drosophila) [Source:HGNC Symbol;Acc:HGNC:19740]	GO:0016021(integral to membrane)	NA
circRNA2165	160	0	0	0	0	377.386	9.60045	0	0	0	0	22.2028	7.40092	3.20015	up	1.20957	0.641752	0.683619	no	chr3	34084951	34087732	-	3	circRNA	-	ENSBTAT00000020561	SYPL2	mRNA	chr3:34083425-34084950|chr3:34087732-34094910	Bos taurus synaptophysin-like 2 (SYPL2), mRNA. [Source:RefSeq mRNA;Acc:NM_001075676]	GO:0005215(transporter activity);GO:0006810(transport);GO:0006874(cellular calcium ion homeostasis);GO:0008021(synaptic vesicle);GO:0016020(membrane);GO:0016021(integral to membrane)	NA
circRNA2084	139.743	84.15	134.05	162.25	89.7333	93.35	3.81068	2.53345	3.25435	2.87059	2.59323	2.49596	2.65326	3.19949	down	-0.270079	0.274708	0.473334	no	chr4	81762585	81772269	-	4	circRNA	-	ENSBTAT00000002003	CDK13	mRNA	chr4:81721197-81762584|chr4:81772269-81806336	Bos taurus cyclin-dependent kinase 13 (CDK13), transcript variant 1, mRNA. [Source:RefSeq mRNA;Acc:NM_001205431]	GO:0000166(nucleotide binding);GO:0000380(alternative mRNA splicing, via spliceosome);GO:0002945(cyclin K-CDK13 complex);GO:0004672(protein kinase activity);GO:0004674(protein serine/threonine kinase activity);GO:0004693(cyclin-dependent protein serine/threonine kinase activity);GO:0004713(protein tyrosine kinase activity);GO:0005515(protein binding);GO:0005524(ATP binding);GO:0005634(nucleus);GO…	NA
circRNA1221	27.25	34	39	78.5	73.075	75.5	2.62726	3.6191	3.34754	4.91042	7.46654	7.13729	6.50475	3.19797	up	1.02434	0.0411653	0.473334	yes	chr25	3266443	3267297	-	2	circRNA	-	ENSBTAT00000022120	ADCY9	mRNA	chr25:3261970-3266442|chr25:3267297-3276930	Bos taurus adenylate cyclase 9 (ADCY9), mRNA. [Source:RefSeq mRNA;Acc:NM_001205917]	GO:0000166(nucleotide binding);GO:0006171(cAMP biosynthetic process);GO:0009190(cyclic nucleotide biosynthetic process);GO:0016829(lyase activity);GO:0016849(phosphorus-oxygen lyase activity);GO:0035556(intracellular signal transduction)	00230(Purine metabolism);04020(Calcium signaling pathway);04062(Chemokine signaling pathway);04114(Oocyte meiosis);04270(Vascular smooth muscle contraction);04540(Gap junction);04912(GnRH signaling pathway);04914(Progesterone-mediated oocyte maturation);04916(Melanogenesis);04962(Vasopressin-regulated water reabsorption);04970(Salivary secretion);04971(Gastric acid secretion);04972(Pancreatic sec…
circRNA2277	298.733	0	0	190.306	141.75	132	9.54153	0	0	3.94365	4.79813	4.13388	4.29189	3.18051	up	0.432354	0.760488	0.789814	no	chr2	660737	673253	-	6	circRNA	-	ENSBTAT00000063010	HERC2	mRNA	chr2:660089-660736|chr2:673253-684122	HECT and RLD domain containing E3 ubiquitin protein ligase 2 [Source:HGNC Symbol;Acc:HGNC:4868]	GO:0004842(ubiquitin-protein ligase activity);GO:0005515(protein binding);GO:0005634(nucleus);GO:0005737(cytoplasm);GO:0005743(mitochondrial inner membrane);GO:0006281(DNA repair);GO:0006974(cellular response to DNA damage stimulus);GO:0007283(spermatogenesis);GO:0008270(zinc ion binding);GO:0016567(protein ubiquitination);GO:0016874(ligase activity);GO:0020037(heme binding);GO:0031625(ubiquitin …	04120(Ubiquitin mediated proteolysis)
circRNA2604	164.126	137.31	195.393	156.894	75.6262	0	3.19645	2.95241	3.38785	1.98248	1.56091	0	1.18113	3.1789	down	-1.42836	0.074569	0.473334	no	chr1	157203169	157246201	-	8	circRNA	-	ENSBTAT00000028199	SATB1	mRNA	chr1:157174732-157203168|chr1:157246201-157261611	Bos taurus SATB homeobox 1 (SATB1), mRNA. [Source:RefSeq mRNA;Acc:NM_001102040]	GO:0000122(negative regulation of transcription from RNA polymerase II promoter);GO:0000785(chromatin);GO:0003677(DNA binding);GO:0003682(chromatin binding);GO:0003700(sequence-specific DNA binding transcription factor activity);GO:0005515(protein binding);GO:0005634(nucleus);GO:0005720(nuclear heterochromatin);GO:0006325(chromatin organization);GO:0006338(chromatin remodeling);GO:0006355(regulat…	NA
circRNA953	113	0	0	0	0	46	9.53655	0	0	0	0	3.80645	1.26882	3.17885	down	-1.32502	0.620877	0.664765	no	chr19	36127434	36139473	-	4	circRNA	-	ENSBTAT00000027490	UTP18	mRNA	chr19:36125563-36127433|chr19:36139473-36141614	Bos taurus UTP18, small subunit (SSU) processome component, homolog (yeast) (UTP18), mRNA. [Source:RefSeq mRNA;Acc:NM_001098879]	GO:0005515(protein binding);GO:0005634(nucleus)	03008(Ribosome biogenesis in eukaryotes)
circRNA3337	0	39.9	61.7667	138.144	115.052	130.778	0	4.23401	5.28534	8.6147	11.7194	12.3247	10.8863	3.17312	up	1.77854	0.0214229	0.446374	yes	chr25	20152595	20153030	+	2	circRNA	-	ENSBTAT00000023487	EEF2K	mRNA	chr25:20151246-20152594|chr25:20153030-20159074	eukaryotic elongation factor 2 kinase [Source:HGNC Symbol;Acc:HGNC:24615]	GO:0004674(protein serine/threonine kinase activity);GO:0004686(elongation factor-2 kinase activity);GO:0005509(calcium ion binding);GO:0005516(calmodulin binding);GO:0005524(ATP binding);GO:0006468(protein phosphorylation);GO:0016772(transferase activity, transferring phosphorus-containing groups);GO:0031952(regulation of protein autophosphorylation);GO:0046777(protein autophosphorylation)	NA
circRNA581	52	24	42.7333	174.833	0	131.433	4.23915	2.16009	3.10147	9.24725	0	10.5059	6.58437	3.1669	up	1.05597	0.411152	0.473334	no	chr17	14569881	14572736	-	3	circRNA	-	ENSBTAT00000004408	SMARCA5	mRNA	chr17:14568583-14569880|chr17:14572736-14574718	Bos taurus SWI/SNF related, matrix associated, actin dependent regulator of chromatin, subfamily a, member 5 (SMARCA5), mRNA. [Source:RefSeq mRNA;Acc:NM_001105416]	GO:0000183(chromatin silencing at rDNA);GO:0000793(condensed chromosome);GO:0003676(nucleic acid binding);GO:0003677(DNA binding);GO:0003682(chromatin binding);GO:0004386(helicase activity);GO:0005515(protein binding);GO:0005524(ATP binding);GO:0005634(nucleus);GO:0005677(chromatin silencing complex);GO:0005730(nucleolus);GO:0006200(ATP catabolic process);GO:0006302(double-strand break repair);GO…	NA
circRNA3536	0	122.494	161.833	65.3333	27	27.6667	0	4.5927	4.89285	1.43952	0.971734	0.921248	1.11083	3.16185	down	-1.50913	0.324196	0.473334	no	chr6	59926424	59948167	+	5	circRNA	-	ENSBTAT00000007937	KLHL5	mRNA	chr6:59909705-59926423|chr6:59948167-59964627	kelch-like family member 5 [Source:HGNC Symbol;Acc:HGNC:6356]	GO:0005515(protein binding)	NA
circRNA4974	0	0	566.698	9482.65	6045.21	4814.97	0	0	9.42497	114.933	119.682	88.1957	107.604	3.14166	up	5.09806	0.00494933	0.233624	yes	chr5	65793625	65821075	+	12	circRNA	-	ENSBTAT00000043649	MYBPC1	mRNA	chr5:65791824-65793624|chr5:65821075-65829140	Bos taurus myosin binding protein C, slow type (MYBPC1), mRNA. [Source:RefSeq mRNA;Acc:NM_001110773]	GO:0005515(protein binding);GO:0006936(muscle contraction);GO:0030016(myofibril);GO:0031432(titin binding)	NA
circRNA1037	92	0	0	153.5	0	0	9.42439	0	0	10.202	0	0	3.40068	3.14146	up	0.114385	0.958051	0.963842	no	chr18	44964754	44965798	+	2	circRNA	-	ENSBTAT00000017535	KIAA0355	mRNA	chr18:44960857-44964753|chr18:44965798-44968158	KIAA0355 [Source:HGNC Symbol;Acc:HGNC:29016]	NA	NA
circRNA4426	0	0	107.333	0	88	0	0	0	9.41697	0	9.1907	0	3.06357	3.13899	down	-0.0350873	0.987105	0.988933	no	chr19	38235559	38239307	-	3	circRNA	-	ENSBTAT00000043423	UBE2Z	mRNA	chr19:38233160-38235558|chr19:38239307-38241600	Bos taurus ubiquitin-conjugating enzyme E2Z (UBE2Z), mRNA. [Source:RefSeq mRNA;Acc:NM_001205486]	GO:0005634(nucleus);GO:0005737(cytoplasm);GO:0016881(acid-amino acid ligase activity)	04120(Ubiquitin mediated proteolysis)
circRNA1891	51.4667	0	65.9333	55.8436	0	37.1333	4.39109	0	5.00813	3.09124	0	3.10642	2.06589	3.13307	down	-0.600818	0.606037	0.650862	no	chr5	10860435	10879727	+	4	circRNA	-	ENSBTAT00000024880	ACSS3	mRNA	chr5:10841683-10860434|chr5:10879727-10902841	Bos taurus acyl-CoA synthetase short-chain family member 3 (ACSS3), mRNA. [Source:RefSeq mRNA;Acc:NM_001102137]	GO:0003824(catalytic activity);GO:0005739(mitochondrion);GO:0008152(metabolic process)	00640(Propanoate metabolism);01100(Metabolic pathways)
circRNA676	176.733	0	240.333	196.167	0	0	4.24999	0	5.14527	3.06061	0	0	1.0202	3.13175	down	-1.61812	0.335608	0.473334	no	chr16	42316178	42328077	-	9	circRNA	-	ENSBTAT00000046426	VPS13D	mRNA	chr16:42314643-42316177|chr16:42328077-42329190	vacuolar protein sorting 13 homolog D (S. cerevisiae) [Source:HGNC Symbol;Acc:HGNC:23595]	GO:0005515(protein binding)	NA
circRNA2144	91	83	0	193	128.5	143.5	4.67636	4.70901	0	6.43482	6.99816	7.2305	6.88783	3.12846	up	1.1386	0.135175	0.473334	no	chr3	19146107	19156010	-	5	circRNA	-	ENSBTAT00000033845	SNX27	mRNA	chr3:19137958-19146106|chr3:19156010-19178061	Bos taurus sorting nexin family member 27 (SNX27), mRNA. [Source:RefSeq mRNA;Acc:NM_001098956]	GO:0001772(immunological synapse);GO:0005515(protein binding);GO:0005634(nucleus);GO:0005737(cytoplasm);GO:0005768(endosome);GO:0005769(early endosome);GO:0005829(cytosol);GO:0006810(transport);GO:0006886(intracellular protein transport);GO:0007154(cell communication);GO:0007165(signal transduction);GO:0008289(lipid binding);GO:0008333(endosome to lysosome transport);GO:0015031(protein transport)…	NA
[truncated: 662 more rows]
