# Supplementary material for: Circular RNA profiling reveals an abundant circLMO7 that regulates myoblasts differentiation and survival by sponging miR-378a-3p
Source: Cell Death Dis. 2017 Oct 26;8(10):e3153–. doi: 10.1038/cddis.2017.541 (PMC5680912; doi:10.1038/cddis.2017.541)
Supplement: Supplementary Table 3 [file cddis2017541x10.xlsx]

## Sheet: Sheet1
Accession	LH_BT_M_count	LH_BT_M_fpkm	chr	start	end	strand	exon Count	circType	circRNA category	isoformName	geneName	hosting gene type	flankIntron	gene Discription	GO	KEGG
ciRNA1	15	2.85969	chr13	38289856	38290099	-	1	ciRNA	-	ENSBTAT00000061585	RRBP1	mRNA	chr13:38289835-38290099	ribosome binding protein 1 [Source:HGNC Symbol;Acc:HGNC:10448]	GO:0005783(endoplasmic reticulum);GO:0015031(protein transport);GO:0030176(integral to endoplasmic reticulum membrane)	NA
ciRNA10	13	2.5516	chr16	45874200	45874436	+	1	ciRNA	-	ENSBTAT00000024320	RERE	mRNA	chr16:45874199-45874436	arginine-glutamic acid dipeptide (RE) repeats [Source:HGNC Symbol;Acc:HGNC:9965]	GO:0000118(histone deacetylase complex);GO:0003677(DNA binding);GO:0003682(chromatin binding);GO:0003700(sequence-specific DNA binding transcription factor activity);GO:0005515(protein binding);GO:0005634(nucleus);GO:0005739(mitochondrion);GO:0006338(chromatin remodeling);GO:0006355(regulation of transcription, DNA-dependent);GO:0008270(zinc ion binding);GO:0043565(sequence-specific DNA binding)	NA
ciRNA11	6	1.26292	chr16	45876062	45876282	+	1	ciRNA	-	ENSBTAT00000024320	RERE	mRNA	chr16:45876061-45876308	arginine-glutamic acid dipeptide (RE) repeats [Source:HGNC Symbol;Acc:HGNC:9965]	GO:0000118(histone deacetylase complex);GO:0003677(DNA binding);GO:0003682(chromatin binding);GO:0003700(sequence-specific DNA binding transcription factor activity);GO:0005515(protein binding);GO:0005634(nucleus);GO:0005739(mitochondrion);GO:0006338(chromatin remodeling);GO:0006355(regulation of transcription, DNA-dependent);GO:0008270(zinc ion binding);GO:0043565(sequence-specific DNA binding)	NA
ciRNA12	1	0.233757	chr16	53205527	53205725	+	1	ciRNA	-	ENSBTAT00000044729	AGMAT	mRNA	chr16:53205526-53205966	agmatine ureohydrolase (agmatinase) [Source:HGNC Symbol;Acc:HGNC:18407]	GO:0016787(hydrolase activity);GO:0016813(hydrolase activity, acting on carbon-nitrogen (but not peptide) bonds, in linear amidines);GO:0046872(metal ion binding)	00330(Arginine and proline metabolism);01100(Metabolic pathways)
ciRNA13	5	1.52018	chr15	77241694	77241846	+	1	ciRNA	-	ENSBTAT00000018128	DGKZ	mRNA	chr15:77241693-77241932	diacylglycerol kinase, zeta [Source:HGNC Symbol;Acc:HGNC:2857]	GO:0001727(lipid kinase activity);GO:0003951(NAD+ kinase activity);GO:0004143(diacylglycerol kinase activity);GO:0004857(enzyme inhibitor activity);GO:0005515(protein binding);GO:0005634(nucleus);GO:0007205(protein kinase C-activating G-protein coupled receptor signaling pathway);GO:0008022(protein C-terminus binding);GO:0008152(metabolic process);GO:0030027(lamellipodium);GO:0031571(mitotic G1 D…	NA
ciRNA14	7	1.06066	chr15	77698068	77698374	-	1	ciRNA	-	ENSBTAT00000043997	LRP4	mRNA	chr15:77698037-77698374	Bos taurus low density lipoprotein receptor-related protein 4 (LRP4), mRNA. [Source:RefSeq mRNA;Acc:NM_001077843]	GO:0001822(kidney development);GO:0001932(regulation of protein phosphorylation);GO:0001942(hair follicle development);GO:0005509(calcium ion binding);GO:0005515(protein binding);GO:0005886(plasma membrane);GO:0008104(protein localization);GO:0009953(dorsal/ventral pattern formation);GO:0009954(proximal/distal pattern formation);GO:0016020(membrane);GO:0016021(integral to membrane);GO:0030178(neg…	NA
ciRNA15	4	1.20046	chr14	1863827	1863981	-	1	ciRNA	-	ENSBTAT00000037418	MROH1	mRNA	chr14:1863697-1863981	maestro heat-like repeat family member 1 [Source:HGNC Symbol;Acc:HGNC:26958]	GO:0005488(binding);GO:0005515(protein binding)	NA
ciRNA16	10	1.75538	chr14	2190454	2190718	+	1	ciRNA	-	ENSBTAT00000011082	SCRIB	mRNA	chr14:2190453-2190750	scribbled planar cell polarity protein [Source:HGNC Symbol;Acc:HGNC:30377]	GO:0001843(neural tube closure);GO:0001921(positive regulation of receptor recycling);GO:0005515(protein binding);GO:0005886(plasma membrane);GO:0005911(cell-cell junction);GO:0005913(cell-cell adherens junction);GO:0008105(asymmetric protein localization);GO:0008283(cell proliferation);GO:0016080(synaptic vesicle targeting);GO:0016323(basolateral plasma membrane);GO:0016331(morphogenesis of embr…	NA
ciRNA17	3.5	0.814059	chr19	9703124	9703323	-	1	ciRNA	-	ENSBTAT00000030183	SEPT4	mRNA	chr19:9702853-9703323	Bos taurus septin 4 (SEPT4), mRNA. [Source:RefSeq mRNA;Acc:NM_001034651]	GO:0000166(nucleotide binding);GO:0003924(GTPase activity);GO:0005515(protein binding);GO:0005525(GTP binding);GO:0005634(nucleus);GO:0005739(mitochondrion);GO:0007049(cell cycle);GO:0007286(spermatid development);GO:0007420(brain development);GO:0030382(sperm mitochondrion organization);GO:0031105(septin complex);GO:0031398(positive regulation of protein ubiquitination);GO:0031514(motile cilium)…	NA
ciRNA18	2	0.574292	chr19	10149890	10150051	+	1	ciRNA	-	ENSBTAT00000014279	PPM1E	mRNA	chr19:10149889-10155117	protein phosphatase, Mg2+/Mn2+ dependent, 1E [Source:HGNC Symbol;Acc:HGNC:19322]	GO:0003824(catalytic activity);GO:0004721(phosphoprotein phosphatase activity);GO:0004722(protein serine/threonine phosphatase activity);GO:0005515(protein binding);GO:0005634(nucleus);GO:0005730(nucleolus);GO:0006469(negative regulation of protein kinase activity);GO:0006470(protein dephosphorylation);GO:0016787(hydrolase activity);GO:0035690(cellular response to drug);GO:0035970(peptidyl-threon…	NA
ciRNA19	4	0.812535	chr19	27915450	27915678	+	1	ciRNA	-	ENSBTAT00000000144	EIF4A1	mRNA	chr19:27915449-27916831	Bos taurus eukaryotic translation initiation factor 4A1 (EIF4A1), mRNA. [Source:RefSeq mRNA;Acc:NM_001034228]	GO:0000166(nucleotide binding);GO:0003676(nucleic acid binding);GO:0003723(RNA binding);GO:0003725(double-stranded RNA binding);GO:0003743(translation initiation factor activity);GO:0004386(helicase activity);GO:0005515(protein binding);GO:0005524(ATP binding);GO:0006412(translation);GO:0006413(translational initiation);GO:0008026(ATP-dependent helicase activity);GO:0016787(hydrolase activity)	03013(RNA transport)
ciRNA2	57	7.28435	chr11	103849782	103850145	+	1	ciRNA	-	ENSBTAT00000066046	GPSM1	mRNA	chr11:103849781-103850171	G-protein signaling modulator 1 [Source:HGNC Symbol;Acc:HGNC:17858]	GO:0005092(GDP-dissociation inhibitor activity);GO:0005515(protein binding);GO:0005634(nucleus);GO:0005794(Golgi apparatus);GO:0008277(regulation of G-protein coupled receptor protein signaling pathway);GO:0030695(GTPase regulator activity)	NA
ciRNA20	12	2.00796	chr19	37102574	37102851	+	1	ciRNA	-	ENSBTAT00000017420	COL1A1	mRNA	chr19:37102573-37102851	Bos taurus collagen, type I, alpha 1 (COL1A1), mRNA. [Source:RefSeq mRNA;Acc:NM_001034039]	GO:0001501(skeletal system development);GO:0001568(blood vessel development);GO:0001649(osteoblast differentiation);GO:0001957(intramembranous ossification);GO:0001958(endochondral ossification);GO:0005201(extracellular matrix structural constituent);GO:0005515(protein binding);GO:0005576(extracellular region);GO:0005578(proteinaceous extracellular matrix);GO:0005581(collagen);GO:0005584(collagen…	04510(Focal adhesion);04512(ECM-receptor interaction);04974(Protein digestion and absorption);05146(Amoebiasis)
ciRNA21	7	1.28198	chr19	42902574	42902827	-	1	ciRNA	-	ENSBTAT00000015581	RAB5C	mRNA	chr19:42901366-42902827	Bos taurus RAB5C, member RAS oncogene family (RAB5C), mRNA. [Source:RefSeq mRNA;Acc:NM_001034743]	GO:0000166(nucleotide binding);GO:0003924(GTPase activity);GO:0005515(protein binding);GO:0005525(GTP binding);GO:0005622(intracellular);GO:0005634(nucleus);GO:0005737(cytoplasm);GO:0005765(lysosomal membrane);GO:0005768(endosome);GO:0005811(lipid particle);GO:0005886(plasma membrane);GO:0006184(GTP catabolic process);GO:0006810(transport);GO:0006886(intracellular protein transport);GO:0006913(nu…	04144(Endocytosis);04145(Phagosome);04962(Vasopressin-regulated water reabsorption);05146(Amoebiasis)
ciRNA22	20	2.81925	chr19	43319841	43320170	+	1	ciRNA	-	ENSBTAT00000064686	TUBG1	mRNA	chr19:43319840-43320192	Bos taurus tubulin, gamma 1 (TUBG1), mRNA. [Source:RefSeq mRNA;Acc:NM_001076255]	GO:0000166(nucleotide binding);GO:0000930(gamma-tubulin complex);GO:0003924(GTPase activity);GO:0005525(GTP binding);GO:0005737(cytoplasm);GO:0005813(centrosome);GO:0005815(microtubule organizing center);GO:0005827(polar microtubule);GO:0005856(cytoskeleton);GO:0005874(microtubule);GO:0006184(GTP catabolic process);GO:0007017(microtubule-based process);GO:0007020(microtubule nucleation);GO:003112…	NA
ciRNA23	9	1.26483	chr19	43364088	43364418	+	1	ciRNA	-	ENSBTAT00000042847	TUBG2	mRNA	chr19:43364087-43364440	Bos taurus tubulin, gamma 2 (TUBG2), mRNA. [Source:RefSeq mRNA;Acc:NM_001037615]	GO:0000166(nucleotide binding);GO:0000242(pericentriolar material);GO:0000930(gamma-tubulin complex);GO:0003924(GTPase activity);GO:0005525(GTP binding);GO:0005737(cytoplasm);GO:0005813(centrosome);GO:0005815(microtubule organizing center);GO:0005856(cytoskeleton);GO:0005874(microtubule);GO:0005876(spindle microtubule);GO:0005881(cytoplasmic microtubule);GO:0006184(GTP catabolic process);GO:00070…	NA
ciRNA24	10	1.95452	chr19	44755218	44755455	-	1	ciRNA	-	ENSBTAT00000025926	SLC25A39	mRNA	chr19:44755212-44755455	Solute carrier family 25 member 39 [Source:UniProtKB/Swiss-Prot;Acc:Q17QI7]	GO:0005739(mitochondrion);GO:0005743(mitochondrial inner membrane);GO:0006783(heme biosynthetic process);GO:0006810(transport);GO:0016020(membrane);GO:0016021(integral to membrane)	NA
ciRNA25	31	5.05981	chr19	45269870	45270154	-	1	ciRNA	-	ENSBTAT00000010636	KIF18B	mRNA	chr19:45269837-45270154	kinesin family member 18B [Source:HGNC Symbol;Acc:HGNC:27102]	GO:0000166(nucleotide binding);GO:0000278(mitotic cell cycle);GO:0003777(microtubule motor activity);GO:0005524(ATP binding);GO:0005634(nucleus);GO:0005730(nucleolus);GO:0005737(cytoplasm);GO:0005871(kinesin complex);GO:0005874(microtubule);GO:0005886(plasma membrane);GO:0007018(microtubule-based movement);GO:0008017(microtubule binding);GO:0051302(regulation of cell division)	NA
ciRNA26	23	3.68933	chr18	1458601	1458890	+	1	ciRNA	-	ENSBTAT00000032645	VAC14	mRNA	chr18:1458600-1458912	Bos taurus Vac14 homolog (S. cerevisiae) (VAC14), mRNA. [Source:RefSeq mRNA;Acc:NM_001082444]	GO:0005488(binding);GO:0005515(protein binding);GO:0010008(endosome membrane);GO:0019209(kinase activator activity);GO:0042327(positive regulation of phosphorylation)	NA
ciRNA27	4	1.11419	chr18	53764127	53764293	-	1	ciRNA	-	ENSBTAT00000017759	DMPK	mRNA	chr18:53762972-53764293	dystrophia myotonica-protein kinase [Source:HGNC Symbol;Acc:HGNC:2933]	GO:0000166(nucleotide binding);GO:0002028(regulation of sodium ion transport);GO:0004672(protein kinase activity);GO:0004674(protein serine/threonine kinase activity);GO:0004713(protein tyrosine kinase activity);GO:0005515(protein binding);GO:0005524(ATP binding);GO:0005789(endoplasmic reticulum membrane);GO:0005829(cytosol);GO:0005886(plasma membrane);GO:0006468(protein phosphorylation);GO:00068…	NA
ciRNA28	29	6.15987	chr18	57045745	57045963	+	1	ciRNA	-	ENSBTAT00000026756	MYBPC2	mRNA	chr18:57045744-57045991	myosin binding protein C, fast type [Source:HGNC Symbol;Acc:HGNC:7550]	GO:0005515(protein binding);GO:0006936(muscle contraction)	NA
ciRNA29	7	0.983757	chr18	57590726	57591056	+	1	ciRNA	-	ENSBTAT00000031802	ENSBTAG00000037537	mRNA	chr18:57590725-57591365	Uncharacterized protein [Source:UniProtKB/TrEMBL;Acc:F1MST2]	GO:0005515(protein binding);GO:0048029(monosaccharide binding)	NA
ciRNA3	5	0.752713	chr10	12430695	12431003	-	1	ciRNA	-	ENSBTAT00000020164	VWA9	mRNA	chr10:12429385-12431003	Bos taurus von Willebrand factor A domain containing 9 (VWA9), mRNA. [Source:RefSeq mRNA;Acc:NM_001015652]	NA	NA
ciRNA30	4	0.916604	chr18	62795434	62795636	+	1	ciRNA	-	ENSBTAT00000029403	RDH13	mRNA	chr18:62795433-62799958	Bos taurus retinol dehydrogenase 13 (all-trans/9-cis) (RDH13), mRNA. [Source:RefSeq mRNA;Acc:NM_001075345]	GO:0003824(catalytic activity);GO:0005739(mitochondrion);GO:0008152(metabolic process);GO:0016491(oxidoreductase activity);GO:0044237(cellular metabolic process);GO:0050662(coenzyme binding);GO:0055114(oxidation-reduction process)	NA
ciRNA31	2	0.422888	chr26	47862891	47863110	-	1	ciRNA	-	ENSBTAT00000003173	MKI67	mRNA	chr26:47861204-47863110	marker of proliferation Ki-67 [Source:HGNC Symbol;Acc:HGNC:7107]	GO:0000775(chromosome, centromeric region);GO:0000793(condensed chromosome);GO:0005515(protein binding);GO:0005622(intracellular);GO:0005634(nucleus);GO:0005730(nucleolus);GO:0005737(cytoplasm);GO:0007126(meiosis);GO:0008022(protein C-terminus binding);GO:0008283(cell proliferation)	NA
ciRNA32	4	1.14858	chr27	18775220	18775381	-	1	ciRNA	-	ENSBTAT00000002553	PDGFRL	mRNA	chr27:18755114-18775381	Bos taurus platelet-derived growth factor receptor-like (PDGFRL), mRNA. [Source:RefSeq mRNA;Acc:NM_001035301]	GO:0005515(protein binding)	NA
ciRNA33	3	0.637228	chr27	32781826	32782044	+	1	ciRNA	-	ENSBTAT00000011608	GPR124	mRNA	chr27:32781825-32782202	NA	NA	NA
ciRNA34	13	0.388145	chr25	2113033	2114590	+	1	ciRNA	-	ENSBTAT00000001047	KCTD5	mRNA	chr25:2113032-2114609	Bos taurus potassium channel tetramerisation domain containing 5 (KCTD5), mRNA. [Source:RefSeq mRNA;Acc:NM_001103341]	GO:0005515(protein binding);GO:0005737(cytoplasm);GO:0005829(cytosol);GO:0051260(protein homooligomerization)	NA
ciRNA35	17	3.73019	chr25	2442406	2442617	-	1	ciRNA	-	ENSBTAT00000031534	HCFC1R1	mRNA	chr25:2442377-2442617	Bos taurus host cell factor C1 regulator 1 (XPO1 dependent) (HCFC1R1), mRNA. [Source:RefSeq mRNA;Acc:NM_001046398]	GO:0005634(nucleus);GO:0005737(cytoplasm)	NA
ciRNA36	1	0.252813	chr25	18606856	18607039	+	1	ciRNA	-	ENSBTAT00000008455	ACSM3	mRNA	chr25:18606855-18627939	acyl-CoA synthetase medium-chain family member 3 [Source:HGNC Symbol;Acc:HGNC:10522]	GO:0003824(catalytic activity);GO:0005739(mitochondrion);GO:0005759(mitochondrial matrix);GO:0006633(fatty acid biosynthetic process);GO:0008152(metabolic process);GO:0015645(fatty acid ligase activity)	00650(Butanoate metabolism);01100(Metabolic pathways)
ciRNA37	19	5.05049	chr25	26189974	26190148	-	1	ciRNA	-	ENSBTAT00000008593	ATP2A1	mRNA	chr25:26189950-26190148	Bos taurus ATPase, Ca++ transporting, cardiac muscle, fast twitch 1 (ATP2A1), mRNA. [Source:RefSeq mRNA;Acc:NM_001075767]	GO:0000166(nucleotide binding);GO:0005388(calcium-transporting ATPase activity);GO:0005515(protein binding);GO:0005524(ATP binding);GO:0005789(endoplasmic reticulum membrane);GO:0006812(cation transport);GO:0006816(calcium ion transport);GO:0006942(regulation of striated muscle contraction);GO:0008637(apoptotic mitochondrial changes);GO:0016020(membrane);GO:0016021(integral to membrane);GO:001678…	04020(Calcium signaling pathway);04972(Pancreatic secretion);05010(Alzheimer's disease)
ciRNA38	2	0.557097	chr25	27868565	27868731	-	1	ciRNA	-	ENSBTAT00000012280	SEPT14	mRNA	chr25:27857605-27868731	septin 14 [Source:HGNC Symbol;Acc:HGNC:33280]	GO:0000166(nucleotide binding);GO:0005515(protein binding);GO:0005525(GTP binding);GO:0007049(cell cycle);GO:0031105(septin complex)	NA
ciRNA39	9	1.41918	chr25	36353579	36353873	+	1	ciRNA	-	ENSBTAT00000037233	EPHB4	mRNA	chr25:36353578-36353904	Bos taurus EPH receptor B4 (EPHB4), mRNA. [Source:RefSeq mRNA;Acc:NM_001206268]	GO:0000166(nucleotide binding);GO:0002042(cell migration involved in sprouting angiogenesis);GO:0004672(protein kinase activity);GO:0004713(protein tyrosine kinase activity);GO:0004714(transmembrane receptor protein tyrosine kinase activity);GO:0005003(ephrin receptor activity);GO:0005515(protein binding);GO:0005524(ATP binding);GO:0005887(integral to plasma membrane);GO:0006468(protein phosphory…	04360(Axon guidance)
ciRNA4	2	0.394217	chr10	28928555	28928790	-	1	ciRNA	-	ENSBTAT00000036191	RYR3	mRNA	chr10:28917629-28928790	ryanodine receptor 3 [Source:HGNC Symbol;Acc:HGNC:10485]	GO:0005216(ion channel activity);GO:0005219(ryanodine-sensitive calcium-release channel activity);GO:0005262(calcium channel activity);GO:0005488(binding);GO:0005509(calcium ion binding);GO:0005515(protein binding);GO:0006810(transport);GO:0006811(ion transport);GO:0006816(calcium ion transport);GO:0006874(cellular calcium ion homeostasis);GO:0006941(striated muscle contraction);GO:0015278(calciu…	04020(Calcium signaling pathway);04970(Salivary secretion);05010(Alzheimer's disease)
ciRNA40	5	0.821866	chr25	36844183	36844465	+	1	ciRNA	-	ENSBTAT00000001414	ENSBTAG00000012668	mRNA	chr25:36844182-36844491	Uncharacterized protein [Source:UniProtKB/TrEMBL;Acc:E1BAC6]	NA	NA
ciRNA41	33	5.48244	chr25	41208008	41208287	-	1	ciRNA	-	ENSBTAT00000019280	BRAT1	mRNA	chr25:41207984-41208287	BRCA1-associated ATM activator 1 [Source:HGNC Symbol;Acc:HGNC:21701]	GO:0005488(binding);GO:0005515(protein binding);GO:0005634(nucleus);GO:0010212(response to ionizing radiation)	NA
ciRNA42	3	0.640151	chr22	15478479	15478696	-	1	ciRNA	-	ENSBTAT00000017304	CCDC13	mRNA	chr22:15477089-15478696	coiled-coil domain containing 13 [Source:HGNC Symbol;Acc:HGNC:26358]	NA	NA
ciRNA43	10	2.29151	chr23	16754055	16754257	+	1	ciRNA	-	ENSBTAT00000016981	SRF	mRNA	chr23:16754054-16754283	Bos taurus serum response factor (c-fos serum response element-binding transcription factor) (SRF), mRNA. [Source:RefSeq mRNA;Acc:NM_001206016]	GO:0000790(nuclear chromatin);GO:0000978(RNA polymerase II core promoter proximal region sequence-specific DNA binding);GO:0000983(RNA polymerase II core promoter sequence-specific DNA binding transcription factor activity);GO:0001076(RNA polymerase II transcription factor binding transcription factor activity);GO:0001077(RNA polymerase II core promoter proximal region sequence-specific DNA bindi…	04010(MAPK signaling pathway)
ciRNA44	1	0.178914	chr23	31069635	31069894	-	1	ciRNA	-	ENSBTAT00000054181	PRSS16	mRNA	chr23:31069442-31069894	Bos taurus protease, serine, 16 (thymus) (PRSS16), mRNA. [Source:RefSeq mRNA;Acc:NM_001076330]	GO:0005764(lysosome);GO:0005768(endosome);GO:0006508(proteolysis);GO:0008236(serine-type peptidase activity)	NA
ciRNA45	9	1.14701	chr23	50497822	50498186	-	1	ciRNA	-	ENSBTAT00000040161	NQO2	mRNA	chr23:50497063-50498186	Bos taurus NAD(P)H dehydrogenase, quinone 2 (NQO2), mRNA. [Source:RefSeq mRNA;Acc:NM_001034323]	GO:0005634(nucleus);GO:0005737(cytoplasm);GO:0016491(oxidoreductase activity)	NA
ciRNA46	44	5.11694	chr20	71245596	71245995	+	1	ciRNA	-	ENSBTAT00000001754	CLPTM1L	mRNA	chr20:71245595-71246016	CLPTM1-like [Source:HGNC Symbol;Acc:HGNC:24308]	NA	NA
ciRNA47	6	0.730643	chr20	71920190	71920571	-	1	ciRNA	-	ENSBTAT00000064656	PDCD6	mRNA	chr20:71917560-71920571	Bos taurus programmed cell death 6 (PDCD6), mRNA. [Source:RefSeq mRNA;Acc:NM_001105497]	GO:0001938(positive regulation of endothelial cell proliferation);GO:0005509(calcium ion binding);GO:0005515(protein binding);GO:0005634(nucleus);GO:0005737(cytoplasm);GO:0005783(endoplasmic reticulum);GO:0006886(intracellular protein transport);GO:0006915(apoptotic process);GO:0006919(activation of cysteine-type endopeptidase activity involved in apoptotic process);GO:0010595(positive regulation…	NA
ciRNA48	15	0.524241	chr21	30087315	30088645	-	1	ciRNA	-	ENSBTAT00000020942	CHRNA7	mRNA	chr21:30085161-30088645	Bos taurus cholinergic receptor, nicotinic, alpha 7 (CHRNA7), mRNA. [Source:RefSeq mRNA;Acc:NM_174515]	GO:0001988(positive regulation of heart rate involved in baroreceptor response to decreased systemic arterial blood pressure);GO:0004889(acetylcholine-activated cation-selective channel activity);GO:0005230(extracellular ligand-gated ion channel activity);GO:0005515(protein binding);GO:0006810(transport);GO:0006811(ion transport);GO:0006897(endocytosis);GO:0007271(synaptic transmission, cholinerg…	04020(Calcium signaling pathway);04080(Neuroactive ligand-receptor interaction)
ciRNA49	5	1.41822	chr28	9250237	9250400	-	1	ciRNA	-	ENSBTAT00000061542	HEATR1	mRNA	chr28:9249902-9250400	Bos taurus HEAT repeat containing protein 1 (HEATR1), mRNA. [Source:RefSeq mRNA;Acc:NM_001076448]	GO:0005488(binding);GO:0005515(protein binding);GO:0005634(nucleus);GO:0005730(nucleolus);GO:0005739(mitochondrion)	NA
ciRNA5	29	7.29195	chr17	54921352	54921536	-	1	ciRNA	-	ENSBTAT00000028783	HIP1R	mRNA	chr17:54921324-54921536	huntingtin interacting protein 1 related [Source:HGNC Symbol;Acc:HGNC:18415]	GO:0003779(actin binding);GO:0005515(protein binding);GO:0005543(phospholipid binding);GO:0005856(cytoskeleton);GO:0005905(coated pit);GO:0006898(receptor-mediated endocytosis);GO:0030136(clathrin-coated vesicle);GO:0035091(phosphatidylinositol binding)	NA
ciRNA50	9	1.90299	chr28	35348465	35348684	+	1	ciRNA	-	ENSBTAT00000027893	ANXA11	mRNA	chr28:35348464-35348707	annexin A11 [Source:RefSeq peptide;Acc:NP_776927]	GO:0005509(calcium ion binding);GO:0005515(protein binding);GO:0005544(calcium-dependent phospholipid binding);GO:0005737(cytoplasm);GO:0005819(spindle);GO:0006909(phagocytosis);GO:0007109(cytokinesis, completion of separation);GO:0008429(phosphatidylethanolamine binding);GO:0030496(midbody);GO:0042581(specific granule);GO:0042582(azurophil granule);GO:0044548(S100 protein binding);GO:0045335(pha…	NA
ciRNA51	8	0.8055	chr29	40465207	40465668	+	1	ciRNA	-	ENSBTAT00000019640	PGA	mRNA	chr29:40465206-40466451	Bos taurus pepsinogen 5, group I (pepsinogen A) (PGA5), mRNA. [Source:RefSeq mRNA;Acc:NM_001001600]	GO:0004190(aspartic-type endopeptidase activity);GO:0006508(proteolysis);GO:0008233(peptidase activity);GO:0016787(hydrolase activity)	04974(Protein digestion and absorption)
ciRNA52	4	0.762584	chr29	41594706	41594949	-	1	ciRNA	-	ENSBTAT00000052103	AHNAK	mRNA	chr29:41594676-41594949	AHNAK nucleoprotein [Source:HGNC Symbol;Acc:HGNC:347]	GO:0005515(protein binding);GO:0005765(lysosomal membrane)	NA
ciRNA53	8	1.07555	chr29	46848858	46849203	-	1	ciRNA	-	ENSBTAT00000029336	CPT1A	mRNA	chr29:46847508-46849203	Uncharacterized protein [Source:UniProtKB/TrEMBL;Acc:E1BKY3]	GO:0004095(carnitine O-palmitoyltransferase activity);GO:0005739(mitochondrion);GO:0005743(mitochondrial inner membrane);GO:0009437(carnitine metabolic process);GO:0016740(transferase activity);GO:0016746(transferase activity, transferring acyl groups)	00071(Fatty acid metabolism);03320(PPAR signaling pathway);04920(Adipocytokine signaling pathway)
ciRNA54	12	2.23285	chr7	17894555	17894804	+	1	ciRNA	-	ENSBTAT00000014063	MAP2K7	mRNA	chr7:17894554-17898094	mitogen-activated protein kinase kinase 7 [Source:HGNC Symbol;Acc:HGNC:6847]	GO:0000187(activation of MAPK activity);GO:0000287(magnesium ion binding);GO:0004672(protein kinase activity);GO:0004674(protein serine/threonine kinase activity);GO:0004708(MAP kinase kinase activity);GO:0004713(protein tyrosine kinase activity);GO:0005515(protein binding);GO:0005524(ATP binding);GO:0005634(nucleus);GO:0005737(cytoplasm);GO:0006468(protein phosphorylation);GO:0006950(response to…	04010(MAPK signaling pathway);04012(ErbB signaling pathway);04141(Protein processing in endoplasmic reticulum);04380(Osteoclast differentiation);04620(Toll-like receptor signaling pathway);04660(T cell receptor signaling pathway);04664(Fc epsilon RI signaling pathway);04722(Neurotrophin signaling pathway);04912(GnRH signaling pathway)
ciRNA55	2	0.401014	chr7	26906331	26906562	+	1	ciRNA	-	ENSBTAT00000020360	FBN2	mRNA	chr7:26906330-26908012	fibrillin 2 [Source:HGNC Symbol;Acc:HGNC:3604]	GO:0005201(extracellular matrix structural constituent);GO:0005509(calcium ion binding);GO:0005515(protein binding);GO:0005578(proteinaceous extracellular matrix);GO:0016020(membrane);GO:0030326(embryonic limb morphogenesis);GO:0030501(positive regulation of bone mineralization);GO:0035108(limb morphogenesis);GO:0035583(sequestering of TGFbeta in extracellular matrix);GO:0045669(positive regulati…	NA
ciRNA56	198	19.8502	chr7	40348126	40348589	-	1	ciRNA	-	ENSBTAT00000009661	PDLIM7	mRNA	chr7:40347594-40348589	Bos taurus PDZ and LIM domain 7 (enigma) (PDLIM7), transcript variant 1, mRNA. [Source:RefSeq mRNA;Acc:NM_001017947]	GO:0001503(ossification);GO:0001725(stress fiber);GO:0001726(ruffle);GO:0005515(protein binding);GO:0005737(cytoplasm);GO:0005856(cytoskeleton);GO:0005925(focal adhesion);GO:0007275(multicellular organismal development);GO:0008270(zinc ion binding);GO:0015629(actin cytoskeleton);GO:0030036(actin cytoskeleton organization);GO:0030054(cell junction);GO:0030154(cell differentiation);GO:0046872(metal…	NA
ciRNA57	4	0.504256	chr7	47681047	47681415	+	1	ciRNA	-	ENSBTAT00000028903	JADE2	mRNA	chr7:47681046-47681733	jade family PHD finger 2 [Source:HGNC Symbol;Acc:HGNC:22984]	GO:0000123(histone acetyltransferase complex);GO:0005515(protein binding);GO:0008270(zinc ion binding);GO:0043966(histone H3 acetylation);GO:0043981(histone H4-K5 acetylation);GO:0043982(histone H4-K8 acetylation);GO:0043983(histone H4-K12 acetylation);GO:0046872(metal ion binding)	NA
ciRNA58	4	0.8055	chr7	55960374	55960604	+	1	ciRNA	-	ENSBTAT00000060996	ARHGAP26	mRNA	chr7:55960373-55988739	Bos taurus Rho GTPase activating protein 26 (ARHGAP26), mRNA. [Source:RefSeq mRNA;Acc:NM_001205522]	GO:0005096(GTPase activator activity);GO:0005515(protein binding);GO:0005543(phospholipid binding);GO:0005622(intracellular);GO:0007165(signal transduction);GO:0043547(positive regulation of GTPase activity)	NA
ciRNA59	3	0.719345	chr7	83132410	83132603	+	1	ciRNA	-	ENSBTAT00000010107	MSH3	mRNA	chr7:83132409-83133295	Bos taurus mutS homolog 3 (E. coli) (MSH3), mRNA. [Source:RefSeq mRNA;Acc:NM_001102305]	GO:0000228(nuclear chromosome);GO:0000403(Y-form DNA binding);GO:0000404(loop DNA binding);GO:0000406(double-strand/single-strand DNA junction binding);GO:0000710(meiotic mismatch repair);GO:0003677(DNA binding);GO:0003684(damaged DNA binding);GO:0003697(single-stranded DNA binding);GO:0005515(protein binding);GO:0005524(ATP binding);GO:0005634(nucleus);GO:0006281(DNA repair);GO:0006298(mismatch …	03430(Mismatch repair);05200(Pathways in cancer);05210(Colorectal cancer)
ciRNA6	28	7.07877	chr17	54921353	54921536	-	1	ciRNA	-	ENSBTAT00000028783	HIP1R	mRNA	chr17:54921324-54921536	huntingtin interacting protein 1 related [Source:HGNC Symbol;Acc:HGNC:18415]	GO:0003779(actin binding);GO:0005515(protein binding);GO:0005543(phospholipid binding);GO:0005856(cytoskeleton);GO:0005905(coated pit);GO:0006898(receptor-mediated endocytosis);GO:0030136(clathrin-coated vesicle);GO:0035091(phosphatidylinositol binding)	NA
ciRNA60	3	0.459056	chr7	98174656	98174959	-	1	ciRNA	-	ENSBTAT00000027775	PCSK1	mRNA	chr7:98165662-98174959	Bos taurus proprotein convertase subtilisin/kexin type 1 (PCSK1), mRNA. [Source:RefSeq mRNA;Acc:NM_174412]	GO:0004175(endopeptidase activity);GO:0004252(serine-type endopeptidase activity);GO:0005615(extracellular space);GO:0006508(proteolysis);GO:0008233(peptidase activity);GO:0008236(serine-type peptidase activity);GO:0016485(protein processing);GO:0016486(peptide hormone processing);GO:0016787(hydrolase activity);GO:0043043(peptide biosynthetic process)	NA
ciRNA61	5	1.35226	chr5	26889938	26890109	-	1	ciRNA	-	ENSBTAT00000011762	PFDN5	mRNA	chr5:26889903-26890109	Bos taurus prefoldin subunit 5 (PFDN5), mRNA. [Source:RefSeq mRNA;Acc:NM_174732]	GO:0005515(protein binding);GO:0005634(nucleus);GO:0005829(cytosol);GO:0006457(protein folding);GO:0016272(prefoldin complex);GO:0045892(negative regulation of transcription, DNA-dependent);GO:0051082(unfolded protein binding);GO:0051086(chaperone mediated protein folding independent of cofactor);GO:0060041(retina development in camera-type eye);GO:0090090(negative regulation of canonical Wnt sig…	NA
ciRNA62	7	1.13854	chr5	30262027	30262312	+	1	ciRNA	-	ENSBTAT00000006377	NCKAP5L	mRNA	chr5:30262026-30262335	NCK-associated protein 5-like [Source:HGNC Symbol;Acc:HGNC:29321]	NA	NA
ciRNA63	1	0.281925	chr5	31245476	31245640	+	1	ciRNA	-	ENSBTAT00000007703	CCNT1	mRNA	chr5:31245475-31246647	Bos taurus cyclin T1 (CCNT1), mRNA. [Source:RefSeq mRNA;Acc:NM_001001147]	GO:0000079(regulation of cyclin-dependent protein serine/threonine kinase activity);GO:0003677(DNA binding);GO:0003682(chromatin binding);GO:0005515(protein binding);GO:0005634(nucleus);GO:0006351(transcription, DNA-templated);GO:0006355(regulation of transcription, DNA-dependent);GO:0006468(protein phosphorylation);GO:0007049(cell cycle);GO:0008024(positive transcription elongation factor comple…	NA
ciRNA64	3	0.302063	chr5	56285106	56285567	+	1	ciRNA	-	ENSBTAT00000044712	DDIT3	mRNA	chr5:56285105-56287627	Bos taurus DNA-damage-inducible transcript 3 (DDIT3), mRNA. [Source:RefSeq mRNA;Acc:NM_001078163]	GO:0001955(blood vessel maturation);GO:0003677(DNA binding);GO:0003700(sequence-specific DNA binding transcription factor activity);GO:0005515(protein binding);GO:0005634(nucleus);GO:0005737(cytoplasm);GO:0005770(late endosome);GO:0006351(transcription, DNA-templated);GO:0006355(regulation of transcription, DNA-dependent);GO:0006915(apoptotic process);GO:0006950(response to stress);GO:0006983(ER …	04010(MAPK signaling pathway);04141(Protein processing in endoplasmic reticulum)
ciRNA65	8	1.82422	chr5	103956636	103956839	-	1	ciRNA	-	ENSBTAT00000026356	USP5	mRNA	chr5:103956610-103956839	ubiquitin specific peptidase 5 (isopeptidase T) [Source:HGNC Symbol;Acc:HGNC:12628]	GO:0004221(ubiquitin thiolesterase activity);GO:0005515(protein binding);GO:0006508(proteolysis);GO:0006511(ubiquitin-dependent protein catabolic process);GO:0008233(peptidase activity);GO:0008234(cysteine-type peptidase activity);GO:0008242(omega peptidase activity);GO:0008270(zinc ion binding);GO:0016787(hydrolase activity);GO:0032436(positive regulation of proteasomal ubiquitin-dependent prote…	NA
ciRNA66	10	1.83864	chr5	103974961	103975213	-	1	ciRNA	-	ENSBTAT00000037738	LEPREL2	mRNA	chr5:103974936-103975213	NA	NA	NA
ciRNA67	3	0.906188	chr5	113496776	113496929	+	1	ciRNA	-	ENSBTAT00000017531	SEPT3	mRNA	chr5:113496775-113498913	Bos taurus septin 3 (SEPT3), mRNA. [Source:RefSeq mRNA;Acc:NM_001076949]	GO:0000166(nucleotide binding);GO:0003924(GTPase activity);GO:0005525(GTP binding);GO:0005737(cytoplasm);GO:0005856(cytoskeleton);GO:0007049(cell cycle);GO:0030054(cell junction);GO:0031105(septin complex);GO:0045202(synapse);GO:0051301(cell division)	NA
ciRNA68	21	4.30339	chr5	113974194	113974420	-	1	ciRNA	-	ENSBTAT00000021948	RRP7A	mRNA	chr5:113974166-113974420	Bos taurus ribosomal RNA processing 7 homolog A (S. cerevisiae) (RRP7A), mRNA. [Source:RefSeq mRNA;Acc:NM_001110074]	GO:0000166(nucleotide binding);GO:0003676(nucleic acid binding)	03008(Ribosome biogenesis in eukaryotes)
ciRNA69	6	0.88605	chr4	25785404	25785718	+	1	ciRNA	-	ENSBTAT00000010187	AHR	mRNA	chr4:25785403-25796556	Bos taurus aryl hydrocarbon receptor (AHR), mRNA. [Source:RefSeq mRNA;Acc:NM_001206026]	GO:0000122(negative regulation of transcription from RNA polymerase II promoter);GO:0003677(DNA binding);GO:0003700(sequence-specific DNA binding transcription factor activity);GO:0003705(RNA polymerase II distal enhancer sequence-specific DNA binding transcription factor activity);GO:0004871(signal transducer activity);GO:0004879(ligand-activated sequence-specific DNA binding RNA polymerase II t…	NA
ciRNA7	1	0.0703746	chr17	56458958	56459618	+	1	ciRNA	-	ENSBTAT00000001838	ATP2A2	mRNA	chr17:56458957-56459653	ATPase, Ca++ transporting, cardiac muscle, slow twitch 2 [Source:HGNC Symbol;Acc:HGNC:812]	GO:0000166(nucleotide binding);GO:0002026(regulation of the force of heart contraction);GO:0005388(calcium-transporting ATPase activity);GO:0005515(protein binding);GO:0005524(ATP binding);GO:0005783(endoplasmic reticulum);GO:0005789(endoplasmic reticulum membrane);GO:0006812(cation transport);GO:0006816(calcium ion transport);GO:0006874(cellular calcium ion homeostasis);GO:0006984(ER-nucleus sig…	04020(Calcium signaling pathway);04972(Pancreatic secretion);05010(Alzheimer's disease)
ciRNA70	1	0.306037	chr4	93737042	93737193	-	1	ciRNA	-	ENSBTAT00000006573	TNPO3	mRNA	chr4:93735782-93737193	Bos taurus transportin 3 (TNPO3), mRNA. [Source:RefSeq mRNA;Acc:NM_001098090]	GO:0005488(binding);GO:0005515(protein binding);GO:0005634(nucleus);GO:0006810(transport);GO:0035048(splicing factor protein import into nucleus);GO:0043231(intracellular membrane-bounded organelle)	NA
ciRNA71	13	3.08535	chr3	14858100	14858295	+	1	ciRNA	-	ENSBTAT00000033917	ARHGEF2	mRNA	chr3:14858099-14858295	Bos taurus Rho/Rac guanine nucleotide exchange factor (GEF) 2 (ARHGEF2), mRNA. [Source:RefSeq mRNA;Acc:NM_001098881]	GO:0000132(establishment of mitotic spindle orientation);GO:0000902(cell morphogenesis);GO:0005089(Rho guanyl-nucleotide exchange factor activity);GO:0005515(protein binding);GO:0005543(phospholipid binding);GO:0005737(cytoplasm);GO:0005856(cytoskeleton);GO:0005874(microtubule);GO:0007015(actin filament organization);GO:0007026(negative regulation of microtubule depolymerization);GO:0008017(micro…	NA
ciRNA72	2	0.329912	chr3	30764047	30764328	+	1	ciRNA	-	ENSBTAT00000007990	PPM1J	mRNA	chr3:30764046-30764335	protein phosphatase, Mg2+/Mn2+ dependent, 1J [Source:HGNC Symbol;Acc:HGNC:20785]	GO:0003824(catalytic activity);GO:0004722(protein serine/threonine phosphatase activity);GO:0005515(protein binding);GO:0006470(protein dephosphorylation)	NA
ciRNA73	14	2.85635	chr3	100685708	100685935	-	1	ciRNA	-	ENSBTAT00000033290	MAST2	mRNA	chr3:100685681-100685935	microtubule associated serine/threonine kinase 2 [Source:HGNC Symbol;Acc:HGNC:19035]	GO:0000166(nucleotide binding);GO:0000287(magnesium ion binding);GO:0004672(protein kinase activity);GO:0004674(protein serine/threonine kinase activity);GO:0004713(protein tyrosine kinase activity);GO:0005515(protein binding);GO:0005524(ATP binding);GO:0005737(cytoplasm);GO:0006468(protein phosphorylation);GO:0008017(microtubule binding);GO:0015630(microtubule cytoskeleton);GO:0016301(kinase act…	NA
ciRNA74	49	8.63395	chr3	120905109	120905372	-	1	ciRNA	-	ENSBTAT00000005656	HDLBP	mRNA	chr3:120905084-120905372	high density lipoprotein binding protein [Source:HGNC Symbol;Acc:HGNC:4857]	GO:0003723(RNA binding);GO:0005737(cytoplasm)	NA
ciRNA75	7	1.35676	chr2	44480955	44481194	+	1	ciRNA	-	ENSBTAT00000002959	ARL5A	mRNA	chr2:44480954-44482692	Bos taurus ADP-ribosylation factor-like 5A (ARL5A), mRNA. [Source:RefSeq mRNA;Acc:NM_001046245]	GO:0000166(nucleotide binding);GO:0005525(GTP binding);GO:0005622(intracellular);GO:0005634(nucleus);GO:0005737(cytoplasm);GO:0006886(intracellular protein transport);GO:0007264(small GTPase mediated signal transduction)	NA
ciRNA76	2	0.363419	chr2	85772456	85772711	-	1	ciRNA	-	ENSBTAT00000010228	GTF3C3	mRNA	chr2:85771863-85772711	general transcription factor IIIC, polypeptide 3, 102kDa [Source:HGNC Symbol;Acc:HGNC:4666]	GO:0000127(transcription factor TFIIIC complex);GO:0005515(protein binding)	NA
ciRNA77	20	3.18614	chr2	122597530	122597821	+	1	ciRNA	-	ENSBTAT00000038016	COL16A1	mRNA	chr2:122597529-122597841	collagen, type XVI, alpha 1 [Source:HGNC Symbol;Acc:HGNC:2193]	GO:0005178(integrin binding);GO:0005515(protein binding);GO:0005576(extracellular region);GO:0007155(cell adhesion);GO:0071230(cellular response to amino acid stimulus)	NA
ciRNA78	19	3.02683	chr1	83420600	83420891	-	1	ciRNA	-	ENSBTAT00000045854	CHRD	mRNA	chr1:83420577-83420891	chordin [Source:HGNC Symbol;Acc:HGNC:1949]	GO:0001501(skeletal system development);GO:0001649(osteoblast differentiation);GO:0001702(gastrulation with mouth forming second);GO:0001707(mesoderm formation);GO:0002053(positive regulation of mesenchymal cell proliferation);GO:0005515(protein binding);GO:0005615(extracellular space);GO:0007389(pattern specification process);GO:0007417(central nervous system development);GO:0008201(heparin bind…	04350(TGF-beta signaling pathway)
ciRNA79	5	1.54032	chr1	147556620	147556770	+	1	ciRNA	-	ENSBTAT00000043412	COL6A2	mRNA	chr1:147556619-147557333	Bos taurus collagen, type VI, alpha 2 (COL6A2), mRNA. [Source:RefSeq mRNA;Acc:NM_001075126]	GO:0005515(protein binding);GO:0005576(extracellular region);GO:0005581(collagen);GO:0005615(extracellular space);GO:0031012(extracellular matrix);GO:0042383(sarcolemma);GO:0043234(protein complex);GO:0070208(protein heterotrimerization)	04510(Focal adhesion);04512(ECM-receptor interaction);04974(Protein digestion and absorption)
ciRNA8	1	0.278549	chr17	64398993	64399159	+	1	ciRNA	-	ENSBTAT00000008756	NAA25	mRNA	chr17:64398992-64399523	Bos taurus N(alpha)-acetyltransferase 25, NatB auxiliary subunit (NAA25), mRNA. [Source:RefSeq mRNA;Acc:NM_001206127]	GO:0005515(protein binding)	NA
ciRNA80	3	0.571938	chr9	19956640	19956883	+	1	ciRNA	-	ENSBTAT00000048817	TTK	mRNA	chr9:19956639-19967551	TTK protein kinase [Source:HGNC Symbol;Acc:HGNC:12401]	GO:0004672(protein kinase activity);GO:0004674(protein serine/threonine kinase activity);GO:0004713(protein tyrosine kinase activity);GO:0005515(protein binding);GO:0005524(ATP binding);GO:0006468(protein phosphorylation);GO:0016772(transferase activity, transferring phosphorus-containing groups);GO:0042802(identical protein binding)	NA
ciRNA81	2	0.51975	chr8	112870443	112870621	-	1	ciRNA	-	ENSBTAT00000021590	COLEC11	mRNA	chr8:112870436-112870621	Bos taurus collectin sub-family member 11 (COLEC11), mRNA. [Source:RefSeq mRNA;Acc:NM_001076303]	GO:0005537(mannose binding);GO:0005576(extracellular region);GO:0005581(collagen);GO:0007275(multicellular organismal development);GO:0030246(carbohydrate binding);GO:0032502(developmental process)	04145(Phagosome)
ciRNA9	9	0.729371	chr17	72050788	72051361	+	1	ciRNA	-	ENSBTAT00000004034	SMTN	mRNA	chr17:72050787-72051364	Bos taurus smoothelin (SMTN), mRNA. [Source:RefSeq mRNA;Acc:NM_001076879]	GO:0005515(protein binding)	NA
circRNA1	15	2.85969	chrX	7943147	7946559	+	2	circRNA	-	ENSBTAT00000012029	STAG2	mRNA	chrX:7938936-7943146|chrX:7946559-7953223	Bos taurus stromal antigen 2 (STAG2), mRNA. [Source:RefSeq mRNA;Acc:NM_001205416]	GO:0000785(chromatin);GO:0005488(binding);GO:0005515(protein binding);GO:0007062(sister chromatid cohesion);GO:0019827(stem cell maintenance);GO:0032876(negative regulation of DNA endoreduplication)	04110(Cell cycle)
circRNA10	12	1.93153	chrX	104009511	104009799	+	1	circRNA	-	ENSBTAT00000027608	CXHXorf36	mRNA	chrX:104005601-104009510|chrX:104009799-104011491	Bos taurus chromosome X open reading frame, human CXorf36 (CXHXorf36), mRNA. [Source:RefSeq mRNA;Acc:NM_001035495]	NA	NA
circRNA100	328	27.1975	chr10	93250197	93310748	-	6	circRNA	-	ENSBTAT00000061224	ENSBTAG00000021708	mRNA	chr10:93213408-93250196|chr10:93310748-93337108	Uncharacterized protein [Source:UniProtKB/TrEMBL;Acc:E1BP64]	NA	NA
circRNA101	19	0.846585	chr10	101331925	101335856	+	5	circRNA	-	ENSBTAT00000042986	ZC3H14	mRNA	chr10:101331217-101331924|chr10:101335856-101350191	zinc finger CCCH-type containing 14 [Source:HGNC Symbol;Acc:HGNC:20509]	GO:0005515(protein binding);GO:0005634(nucleus);GO:0005737(cytoplasm);GO:0046872(metal ion binding)	NA
circRNA102	13	2.00907	chr17	658840	660685	+	2	circRNA	-	ENSBTAT00000021955	CPE	mRNA	chr17:648087-658839|chr17:660685-671186	Bos taurus carboxypeptidase E (CPE), mRNA. [Source:RefSeq mRNA;Acc:NM_173903]	GO:0003214(cardiac left ventricle morphogenesis);GO:0004180(carboxypeptidase activity);GO:0004181(metallocarboxypeptidase activity);GO:0005576(extracellular region);GO:0005794(Golgi apparatus);GO:0006508(proteolysis);GO:0008233(peptidase activity);GO:0008237(metallopeptidase activity);GO:0008270(zinc ion binding);GO:0016020(membrane);GO:0016787(hydrolase activity);GO:0030070(insulin processing);G…	04940(Type I diabetes mellitus)
circRNA103	27	4.0127	chr17	6025862	6028478	+	2	circRNA	-	ENSBTAT00000053094	PET112L	mRNA	chr17:5983834-6025861|chr17:6028478-6029098	Bos taurus PET112 homolog (yeast) (PET112), mRNA. [Source:RefSeq mRNA;Acc:NM_001046343]	GO:0005739(mitochondrion);GO:0016874(ligase activity);GO:0016884(carbon-nitrogen ligase activity, with glutamine as amido-N-donor);GO:0030956(glutamyl-tRNA(Gln) amidotransferase complex);GO:0032543(mitochondrial translation);GO:0050567(glutaminyl-tRNA synthase (glutamine-hydrolyzing) activity);GO:0070681(glutaminyl-tRNAGln biosynthesis via transamidation)	NA
circRNA104	41	4.37436	chr17	6025862	6029221	+	3	circRNA	-	ENSBTAT00000053094	PET112L	mRNA	chr17:5983834-6025861|chr17:6029221-6042285	Bos taurus PET112 homolog (yeast) (PET112), mRNA. [Source:RefSeq mRNA;Acc:NM_001046343]	GO:0005739(mitochondrion);GO:0016874(ligase activity);GO:0016884(carbon-nitrogen ligase activity, with glutamine as amido-N-donor);GO:0030956(glutamyl-tRNA(Gln) amidotransferase complex);GO:0032543(mitochondrial translation);GO:0050567(glutaminyl-tRNA synthase (glutamine-hydrolyzing) activity);GO:0070681(glutaminyl-tRNAGln biosynthesis via transamidation)	NA
circRNA105	50	1.74354	chr17	6105586	6108601	-	2	circRNA	-	ENSBTAT00000018468	FAM160A1	mRNA	chr17:6095934-6105585|chr17:6108601-6119760	family with sequence similarity 160, member A1 [Source:HGNC Symbol;Acc:HGNC:34237]	NA	NA
circRNA106	12	2.26915	chr17	6167867	6170244	-	2	circRNA	-	ENSBTAT00000018468	FAM160A1	mRNA	chr17:6126361-6167866|chr17:6170244-6186297	family with sequence similarity 160, member A1 [Source:HGNC Symbol;Acc:HGNC:34237]	NA	NA
circRNA107	16	2.85166	chr17	13318895	13320144	+	3	circRNA	-	ENSBTAT00000026452	OTUD4	mRNA	chr17:13316947-13318894|chr17:13320144-13321017	OTU deubiquitinase 4 [Source:HGNC Symbol;Acc:HGNC:24949]	GO:0004843(ubiquitin-specific protease activity);GO:0071108(protein K48-linked deubiquitination)	NA
circRNA108	22	3.80442	chr17	14553435	14553894	-	2	circRNA	-	ENSBTAT00000004408	SMARCA5	mRNA	chr17:14552347-14553434|chr17:14553894-14556814	Bos taurus SWI/SNF related, matrix associated, actin dependent regulator of chromatin, subfamily a, member 5 (SMARCA5), mRNA. [Source:RefSeq mRNA;Acc:NM_001105416]	GO:0000183(chromatin silencing at rDNA);GO:0000793(condensed chromosome);GO:0003676(nucleic acid binding);GO:0003677(DNA binding);GO:0003682(chromatin binding);GO:0004386(helicase activity);GO:0005515(protein binding);GO:0005524(ATP binding);GO:0005634(nucleus);GO:0005677(chromatin silencing complex);GO:0005730(nucleolus);GO:0006200(ATP catabolic process);GO:0006302(double-strand break repair);GO…	NA
circRNA109	4	0.577859	chr17	17405245	17406191	+	2	circRNA	-	ENSBTAT00000029790	TBC1D9	mRNA	chr17:17404040-17405244|chr17:17406191-17407956	TBC1 domain family, member 9 (with GRAM domain) [Source:HGNC Symbol;Acc:HGNC:21710]	GO:0005097(Rab GTPase activator activity);GO:0005509(calcium ion binding);GO:0032313(regulation of Rab GTPase activity);GO:0032851(positive regulation of Rab GTPase activity)	NA
circRNA11	2	0.469875	chrX	111228882	111229079	-	1	circRNA	-	ENSBTAT00000004019	LANCL3	mRNA	chrX:111220519-111228881|chrX:111229079-111229708	Bos taurus LanC lantibiotic synthetase component C-like 3 (bacterial) (LANCL3), mRNA. [Source:RefSeq mRNA;Acc:NM_001206408]	GO:0003824(catalytic activity);GO:0008152(metabolic process)	NA
circRNA110	34	4.48045	chr17	45421356	45423809	+	2	circRNA	-	ENSBTAT00000012863	GOLGA3	mRNA	chr17:45418808-45421355|chr17:45423809-45428521	golgin A3 [Source:HGNC Symbol;Acc:HGNC:4426]	GO:0000139(Golgi membrane);GO:0005515(protein binding);GO:0005634(nucleus);GO:0005793(endoplasmic reticulum-Golgi intermediate compartment);GO:0005794(Golgi apparatus);GO:0017119(Golgi transport complex)	NA
circRNA111	5	0.559106	chr17	54214073	54214957	-	3	circRNA	-	ENSBTAT00000009563	ATP6V0A2	mRNA	chr17:54212539-54214072|chr17:54214957-54215353	Bos taurus ATPase, H+ transporting, lysosomal V0 subunit a2 (ATP6V0A2), mRNA. [Source:RefSeq mRNA;Acc:NM_176637]	GO:0000220(vacuolar proton-transporting V-type ATPase, V0 domain);GO:0001669(acrosomal vesicle);GO:0005515(protein binding);GO:0005737(cytoplasm);GO:0005765(lysosomal membrane);GO:0005768(endosome);GO:0005886(plasma membrane);GO:0006810(transport);GO:0006811(ion transport);GO:0010008(endosome membrane);GO:0015078(hydrogen ion transmembrane transporter activity);GO:0015991(ATP hydrolysis coupled p…	00190(Oxidative phosphorylation);01100(Metabolic pathways);04142(Lysosome);04145(Phagosome);04966(Collecting duct acid secretion);05323(Rheumatoid arthritis)
circRNA112	43	5.86586	chr17	54374596	54375599	+	2	circRNA	-	ENSBTAT00000029668	RILPL1	mRNA	chr17:54366871-54374595|chr17:54375599-54387764	Rab interacting lysosomal protein-like 1 [Source:HGNC Symbol;Acc:HGNC:26814]	GO:0005634(nucleus);GO:0005737(cytoplasm);GO:0005886(plasma membrane);GO:1901214(regulation of neuron death)	NA
circRNA113	40	3.32863	chr17	60492702	60496145	-	2	circRNA	-	ENSBTAT00000061236	RNFT2	mRNA	chr17:60489217-60492701|chr17:60496145-60501645	ring finger protein, transmembrane 2 [Source:HGNC Symbol;Acc:HGNC:25905]	GO:0005515(protein binding);GO:0008270(zinc ion binding);GO:0046872(metal ion binding)	NA
circRNA114	11	1.80811	chr17	64375959	64378345	+	2	circRNA	-	ENSBTAT00000008756	NAA25	mRNA	chr17:64374714-64375958|chr17:64378345-64385587	Bos taurus N(alpha)-acetyltransferase 25, NatB auxiliary subunit (NAA25), mRNA. [Source:RefSeq mRNA;Acc:NM_001206127]	GO:0005515(protein binding)	NA
circRNA115	12	2.60847	chr17	65962137	65962350	+	1	circRNA	-	ENSBTAT00000003492	KCTD10	mRNA	chr17:65950190-65962136|chr17:65962350-65968627	Bos taurus potassium channel tetramerisation domain containing 10 (KCTD10), mRNA. [Source:RefSeq mRNA;Acc:NM_001101216]	GO:0005515(protein binding);GO:0005634(nucleus);GO:0005737(cytoplasm);GO:0036038(TCTN-B9D complex);GO:0051260(protein homooligomerization)	NA
circRNA116	9	2.01278	chr17	66136422	66136728	-	2	circRNA	-	ENSBTAT00000029560	ACACB	mRNA	chr17:66134300-66136421|chr17:66136728-66137754	acetyl-CoA carboxylase 2 [Source:RefSeq peptide;Acc:NP_001192262]	GO:0003824(catalytic activity);GO:0003989(acetyl-CoA carboxylase activity);GO:0004075(biotin carboxylase activity);GO:0005515(protein binding);GO:0005524(ATP binding);GO:0005737(cytoplasm);GO:0005739(mitochondrion);GO:0006084(acetyl-CoA metabolic process);GO:0006633(fatty acid biosynthetic process);GO:0008152(metabolic process);GO:0016874(ligase activity);GO:0046872(metal ion binding);GO:0051289(…	00061(Fatty acid biosynthesis);00620(Pyruvate metabolism);00640(Propanoate metabolism);01100(Metabolic pathways);04910(Insulin signaling pathway)
circRNA117	16	2.73633	chr17	66173403	66173865	-	2	circRNA	-	ENSBTAT00000029560	ACACB	mRNA	chr17:66170561-66173402|chr17:66173865-66198681	acetyl-CoA carboxylase 2 [Source:RefSeq peptide;Acc:NP_001192262]	GO:0003824(catalytic activity);GO:0003989(acetyl-CoA carboxylase activity);GO:0004075(biotin carboxylase activity);GO:0005515(protein binding);GO:0005524(ATP binding);GO:0005737(cytoplasm);GO:0005739(mitochondrion);GO:0006084(acetyl-CoA metabolic process);GO:0006633(fatty acid biosynthetic process);GO:0008152(metabolic process);GO:0016874(ligase activity);GO:0046872(metal ion binding);GO:0051289(…	00061(Fatty acid biosynthesis);00620(Pyruvate metabolism);00640(Propanoate metabolism);01100(Metabolic pathways);04910(Insulin signaling pathway)
circRNA118	38	7.71908	chr17	67882919	67883430	+	2	circRNA	-	ENSBTAT00000000932	MYO18B	mRNA	chr17:67872775-67882918|chr17:67883430-67887943	myosin XVIIIB [Source:HGNC Symbol;Acc:HGNC:18150]	GO:0000166(nucleotide binding);GO:0001570(vasculogenesis);GO:0001701(in utero embryonic development);GO:0003774(motor activity);GO:0005515(protein binding);GO:0005524(ATP binding);GO:0016459(myosin complex);GO:0030018(Z disc);GO:0031941(filamentous actin);GO:0048739(cardiac muscle fiber development)	NA
circRNA119	13	1.9137	chr17	73333459	73333924	+	2	circRNA	-	ENSBTAT00000018360	CABIN1	mRNA	chr17:73332888-73333458|chr17:73333924-73335752	calcineurin binding protein 1 [Source:HGNC Symbol;Acc:HGNC:24187]	GO:0005515(protein binding);GO:0005737(cytoplasm);GO:0016235(aggresome)	NA
circRNA12	10	2.21513	chrX	116024192	116024528	+	2	circRNA	-	ENSBTAT00000064445	ENSBTAG00000046838	mRNA	chrX:116001899-116024191|chrX:116024528-116042309	Uncharacterized protein [Source:UniProtKB/TrEMBL;Acc:G3N0F6]	GO:0005515(protein binding)	05410(Hypertrophic cardiomyopathy (HCM));05412(Arrhythmogenic right ventricular cardiomyopathy (ARVC));05414(Dilated cardiomyopathy);05416(Viral myocarditis)
circRNA120	36	6.29562	chr17	74506172	74506437	+	1	circRNA	-	ENSBTAT00000026853	KLHL22	mRNA	chr17:74499060-74506171|chr17:74506437-74511381	kelch-like protein 22 [Source:RefSeq peptide;Acc:NP_001192702]	GO:0000070(mitotic sister chromatid segregation);GO:0005515(protein binding);GO:0005737(cytoplasm);GO:0005813(centrosome);GO:0005827(polar microtubule);GO:0006513(protein monoubiquitination);GO:0007094(mitotic spindle assembly checkpoint);GO:0031463(Cul3-RING ubiquitin ligase complex);GO:0051301(cell division);GO:0072686(mitotic spindle)	NA
circRNA121	47	5.64943	chr17	74990604	74991151	+	2	circRNA	-	ENSBTAT00000026474	bta-mir-1306	mRNA	chr17:74989161-74990603|chr17:74991151-74992107	bta-mir-1306 [Source:miRBase;Acc:MI0010479]	NA	NA
circRNA122	125	3.95827	chr16	1281158	1293797	+	8	circRNA	-	ENSBTAT00000018688	ATP2B4	mRNA	chr16:1276634-1281157|chr16:1293797-1299096	Bos taurus ATPase, Ca++ transporting, plasma membrane 4 (ATP2B4), mRNA. [Source:RefSeq mRNA;Acc:NM_001172594]	GO:0000166(nucleotide binding);GO:0005388(calcium-transporting ATPase activity);GO:0005515(protein binding);GO:0005524(ATP binding);GO:0006812(cation transport);GO:0016020(membrane);GO:0016021(integral to membrane);GO:0016787(hydrolase activity);GO:0019829(cation-transporting ATPase activity);GO:0046872(metal ion binding);GO:0070588(calcium ion transmembrane transport)	04020(Calcium signaling pathway);04970(Salivary secretion);04972(Pancreatic secretion)
circRNA123	20	2.41024	chr16	2792930	2793315	-	1	circRNA	-	ENSBTAT00000022108	DSTYK	mRNA	chr16:2780241-2792929|chr16:2793315-2815094	Bos taurus dual serine/threonine and tyrosine protein kinase (DSTYK), mRNA. [Source:RefSeq mRNA;Acc:NM_001024824]	GO:0000166(nucleotide binding);GO:0004672(protein kinase activity);GO:0004674(protein serine/threonine kinase activity);GO:0004712(protein serine/threonine/tyrosine kinase activity);GO:0004713(protein tyrosine kinase activity);GO:0005524(ATP binding);GO:0005634(nucleus);GO:0005737(cytoplasm);GO:0006468(protein phosphorylation);GO:0016301(kinase activity);GO:0016310(phosphorylation);GO:0016740(tra…	NA
circRNA124	16	2.15734	chr16	4032865	4033766	+	2	circRNA	-	ENSBTAT00000023881	SRGAP2	mRNA	chr16:4025714-4032864|chr16:4033766-4040968	SLIT-ROBO Rho GTPase activating protein 2 [Source:HGNC Symbol;Acc:HGNC:19751]	GO:0005515(protein binding);GO:0005622(intracellular);GO:0005743(mitochondrial inner membrane);GO:0005829(cytosol);GO:0005886(plasma membrane);GO:0007165(signal transduction);GO:0014069(postsynaptic density);GO:0021816(extension of a leading process involved in cell motility in cerebral cortex radial glia guided migration);GO:0030675(Rac GTPase activator activity);GO:0032855(positive regulation o…	04360(Axon guidance)
circRNA125	16	2.93024	chr16	28240041	28242291	+	2	circRNA	-	ENSBTAT00000025936	CNIH4	mRNA	chr16:28234902-28240040|chr16:28242291-28245352	Bos taurus cornichon homolog 4 (Drosophila) (CNIH4), mRNA. [Source:RefSeq mRNA;Acc:NM_001034338]	GO:0005783(endoplasmic reticulum);GO:0016020(membrane);GO:0016021(integral to membrane);GO:0035556(intracellular signal transduction)	NA
circRNA126	18	2.372	chr16	31195208	31198305	+	3	circRNA	-	ENSBTAT00000018538	AHCTF1	mRNA	chr16:31193477-31195207|chr16:31198305-31200100	AT hook containing transcription factor 1 [Source:HGNC Symbol;Acc:HGNC:24618]	GO:0000777(condensed chromosome kinetochore);GO:0000785(chromatin);GO:0000910(cytokinesis);GO:0003677(DNA binding);GO:0003700(sequence-specific DNA binding transcription factor activity);GO:0005515(protein binding);GO:0005634(nucleus);GO:0005643(nuclear pore);GO:0005737(cytoplasm);GO:0006355(regulation of transcription, DNA-dependent);GO:0016363(nuclear matrix);GO:0031080(nuclear pore outer ring)…	NA
circRNA127	34	6.01369	chr16	32223391	32227950	+	2	circRNA	-	ENSBTAT00000047138	SMYD3	mRNA	chr16:32167456-32223390|chr16:32227950-32312133	Bos taurus SET and MYND domain containing 3 (SMYD3), mRNA. [Source:RefSeq mRNA;Acc:NM_001076406]	GO:0005515(protein binding);GO:0018024(histone-lysine N-methyltransferase activity);GO:0034968(histone lysine methylation);GO:0046872(metal ion binding)	NA
circRNA128	37	5.23147	chr16	42138028	42141326	-	2	circRNA	-	ENSBTAT00000046426	VPS13D	mRNA	chr16:42095797-42138027|chr16:42141326-42179213	vacuolar protein sorting 13 homolog D (S. cerevisiae) [Source:HGNC Symbol;Acc:HGNC:23595]	GO:0005515(protein binding)	NA
circRNA129	16	2.45638	chr16	42179214	42180684	-	2	circRNA	-	ENSBTAT00000046426	VPS13D	mRNA	chr16:42141326-42179213|chr16:42180684-42193033	vacuolar protein sorting 13 homolog D (S. cerevisiae) [Source:HGNC Symbol;Acc:HGNC:23595]	GO:0005515(protein binding)	NA
circRNA13	88.5	10.2664	chrX	128562982	128579937	-	4	circRNA	-	ENSBTAT00000024458	SMS	mRNA	chrX:128561715-128562981|chrX:128579937-128580368	Bos taurus spermine synthase (SMS), mRNA. [Source:RefSeq mRNA;Acc:NM_001035471]	GO:0003824(catalytic activity);GO:0006597(spermine biosynthetic process);GO:0016740(transferase activity);GO:0016768(spermine synthase activity)	00270(Cysteine and methionine metabolism);00330(Arginine and proline metabolism);00410(beta-Alanine metabolism);00480(Glutathione metabolism);01100(Metabolic pathways)
circRNA130	9.5	2.0944	chr16	42286045	42286255	-	1	circRNA	-	ENSBTAT00000046426	VPS13D	mRNA	chr16:42283472-42286044|chr16:42286255-42291031	vacuolar protein sorting 13 homolog D (S. cerevisiae) [Source:HGNC Symbol;Acc:HGNC:23595]	GO:0005515(protein binding)	NA
circRNA131	116.5	6.73206	chr16	42291032	42306555	-	5	circRNA	-	ENSBTAT00000046426	VPS13D	mRNA	chr16:42286255-42291031|chr16:42306555-42308911	vacuolar protein sorting 13 homolog D (S. cerevisiae) [Source:HGNC Symbol;Acc:HGNC:23595]	GO:0005515(protein binding)	NA
circRNA132	20	4.28734	chr16	42572195	42572523	-	2	circRNA	-	ENSBTAT00000046364	MFN2	mRNA	chr16:42570849-42572194|chr16:42572523-42573462	mitofusin 2 [Source:HGNC Symbol;Acc:HGNC:16877]	GO:0001825(blastocyst formation);GO:0003924(GTPase activity);GO:0005515(protein binding);GO:0005525(GTP binding);GO:0005739(mitochondrion);GO:0005741(mitochondrial outer membrane);GO:0006184(GTP catabolic process);GO:0006626(protein targeting to mitochondrion);GO:0007006(mitochondrial membrane organization);GO:0008053(mitochondrial fusion);GO:0015630(microtubule cytoskeleton);GO:0016021(integral …	NA
circRNA133	22	2.70023	chr16	51768191	51768964	-	2	circRNA	-	ENSBTAT00000060953	SKI	mRNA	chr16:51768080-51768190|chr16:51768964-51769042	Uncharacterized protein [Source:UniProtKB/TrEMBL;Acc:F1N727]	GO:0000122(negative regulation of transcription from RNA polymerase II promoter);GO:0000166(nucleotide binding);GO:0001843(neural tube closure);GO:0002089(lens morphogenesis in camera-type eye);GO:0003682(chromatin binding);GO:0003714(transcription corepressor activity);GO:0005515(protein binding);GO:0005634(nucleus);GO:0005667(transcription factor complex);GO:0005737(cytoplasm);GO:0005813(centro…	NA
circRNA134	45	8.4068	chr16	52162187	52167868	+	3	circRNA	-	ENSBTAT00000045065	GNB1	mRNA	chr16:52107172-52162186|chr16:52167868-52171723	Bos taurus guanine nucleotide binding protein (G protein), beta polypeptide 1 (GNB1), mRNA. [Source:RefSeq mRNA;Acc:NM_175777]	GO:0001750(photoreceptor outer segment);GO:0003924(GTPase activity);GO:0004871(signal transducer activity);GO:0005515(protein binding);GO:0005622(intracellular);GO:0005765(lysosomal membrane);GO:0005834(heterotrimeric G-protein complex);GO:0006184(GTP catabolic process);GO:0007165(signal transduction);GO:0007186(G-protein coupled receptor signaling pathway);GO:0007191(adenylate cyclase-activating…	04062(Chemokine signaling pathway);04742(Taste transduction);04744(Phototransduction)
circRNA135	6	1.41678	chr16	58794470	58795318	-	2	circRNA	-	ENSBTAT00000044452	RFWD2	mRNA	chr16:58777692-58794469|chr16:58795318-58802310	ring finger and WD repeat domain 2, E3 ubiquitin protein ligase [Source:HGNC Symbol;Acc:HGNC:17440]	GO:0005515(protein binding);GO:0005634(nucleus);GO:0005737(cytoplasm);GO:0005813(centrosome);GO:0005925(focal adhesion);GO:0008270(zinc ion binding);GO:0046872(metal ion binding)	04115(p53 signaling pathway);04120(Ubiquitin mediated proteolysis)
circRNA136	30	4.63631	chr16	61601564	61608555	+	3	circRNA	-	ENSBTAT00000034000	RALGPS2	mRNA	chr16:61560128-61601563|chr16:61608555-61628420	Ral GEF with PH domain and SH3 binding motif 2 [Source:HGNC Symbol;Acc:HGNC:30279]	GO:0005085(guanyl-nucleotide exchange factor activity);GO:0005515(protein binding);GO:0005543(phospholipid binding);GO:0005622(intracellular);GO:0007264(small GTPase mediated signal transduction)	NA
circRNA137	9	1.72288	chr16	61902941	61904056	-	2	circRNA	-	ENSBTAT00000020006	ABL2	mRNA	chr16:61900432-61902940|chr16:61904056-61905356	ABL proto-oncogene 2, non-receptor tyrosine kinase [Source:HGNC Symbol;Acc:HGNC:77]	GO:0000166(nucleotide binding);GO:0000287(magnesium ion binding);GO:0004672(protein kinase activity);GO:0004713(protein tyrosine kinase activity);GO:0004715(non-membrane spanning protein tyrosine kinase activity);GO:0005515(protein binding);GO:0005524(ATP binding);GO:0006468(protein phosphorylation);GO:0007015(actin filament organization);GO:0010976(positive regulation of neuron projection develo…	04012(ErbB signaling pathway);05416(Viral myocarditis)
circRNA138	60	6.7909	chr16	65636028	65636559	+	2	circRNA	-	ENSBTAT00000015881	LAMC1	mRNA	chr16:65633640-65636027|chr16:65636559-65643590	Bos taurus laminin, beta 2 (laminin S) (LAMB2), mRNA. [Source:RefSeq mRNA;Acc:NM_001046247]	GO:0000904(cell morphogenesis involved in differentiation);GO:0005178(integrin binding);GO:0005515(protein binding);GO:0005604(basement membrane);GO:0005605(basal lamina);GO:0005608(laminin-3 complex);GO:0007411(axon guidance);GO:0007528(neuromuscular junction development);GO:0007601(visual perception);GO:0014002(astrocyte development);GO:0014044(Schwann cell development);GO:0031012(extracellular…	04510(Focal adhesion);04512(ECM-receptor interaction);05145(Toxoplasmosis);05146(Amoebiasis);05200(Pathways in cancer);05222(Small cell lung cancer)
circRNA139	102	8.32421	chr15	22516139	22537451	-	5	circRNA	-	ENSBTAT00000052671	ALG9	mRNA	chr15:22509507-22516138|chr15:22537451-22538462	Uncharacterized protein [Source:UniProtKB/TrEMBL;Acc:E1BA58]	GO:0016757(transferase activity, transferring glycosyl groups)	00510(N-Glycan biosynthesis);01100(Metabolic pathways)
circRNA14	11.5	1.27067	chrX	128579848	128581549	-	3	circRNA	-	ENSBTAT00000024458	SMS	mRNA	chrX:128570350-128579847|chrX:128581549-128587177	Bos taurus spermine synthase (SMS), mRNA. [Source:RefSeq mRNA;Acc:NM_001035471]	GO:0003824(catalytic activity);GO:0006597(spermine biosynthetic process);GO:0016740(transferase activity);GO:0016768(spermine synthase activity)	00270(Cysteine and methionine metabolism);00330(Arginine and proline metabolism);00410(beta-Alanine metabolism);00480(Glutathione metabolism);01100(Metabolic pathways)
circRNA140	101	3.45971	chr15	24920622	24921979	+	1	circRNA	-	ENSBTAT00000014968	ZBTB16	mRNA	chr15:24917304-24920621|chr15:24921979-25014519	Bos taurus zinc finger and BTB domain containing 16 (ZBTB16), mRNA. [Source:RefSeq mRNA;Acc:NM_001037476]	GO:0001501(skeletal system development);GO:0001823(mesonephros development);GO:0003676(nucleic acid binding);GO:0003677(DNA binding);GO:0005515(protein binding);GO:0005634(nucleus);GO:0006355(regulation of transcription, DNA-dependent);GO:0007417(central nervous system development);GO:0008285(negative regulation of cell proliferation);GO:0009880(embryonic pattern specification);GO:0009952(anterio…	05200(Pathways in cancer);05221(Acute myeloid leukemia)
circRNA141	21	2.17082	chr15	28472822	28474182	+	2	circRNA	-	ENSBTAT00000018792	CEP164	mRNA	chr15:28463397-28472821|chr15:28474182-28476305	centrosomal protein 164kDa [Source:HGNC Symbol;Acc:HGNC:29182]	GO:0005515(protein binding);GO:0005634(nucleus);GO:0005737(cytoplasm);GO:0005813(centrosome);GO:0005814(centriole);GO:0005929(cilium);GO:0042384(cilium assembly)	NA
circRNA142	8	1.73089	chr15	32674612	32675641	+	2	circRNA	-	ENSBTAT00000019457	SORL1	mRNA	chr15:32671493-32674611|chr15:32675641-32680184	Bos taurus sortilin-related receptor, L(DLR class) A repeats containing (SORL1), mRNA. [Source:RefSeq mRNA;Acc:NM_001192757]	GO:0005515(protein binding);GO:0005615(extracellular space);GO:0005768(endosome);GO:0005794(Golgi apparatus);GO:0006605(protein targeting);GO:0006810(transport);GO:0014910(regulation of smooth muscle cell migration);GO:0016020(membrane);GO:0016021(integral to membrane);GO:0030169(low-density lipoprotein particle binding)	NA
circRNA143	44	3.92103	chr15	36991661	37001264	+	3	circRNA	-	ENSBTAT00000061473	SOX6	mRNA	chr15:36956275-36991660|chr15:37001264-37038584	SRY (sex determining region Y)-box 6 [Source:HGNC Symbol;Acc:HGNC:16421]	GO:0000122(negative regulation of transcription from RNA polymerase II promoter);GO:0000902(cell morphogenesis);GO:0001701(in utero embryonic development);GO:0003677(DNA binding);GO:0003700(sequence-specific DNA binding transcription factor activity);GO:0005515(protein binding);GO:0005634(nucleus);GO:0006355(regulation of transcription, DNA-dependent);GO:0009791(post-embryonic development);GO:001…	NA
circRNA144	29	2.99116	chr15	37068777	37071999	+	2	circRNA	-	ENSBTAT00000061473	SOX6	mRNA	chr15:37038693-37068776|chr15:37071999-37081778	SRY (sex determining region Y)-box 6 [Source:HGNC Symbol;Acc:HGNC:16421]	GO:0000122(negative regulation of transcription from RNA polymerase II promoter);GO:0000902(cell morphogenesis);GO:0001701(in utero embryonic development);GO:0003677(DNA binding);GO:0003700(sequence-specific DNA binding transcription factor activity);GO:0005515(protein binding);GO:0005634(nucleus);GO:0006355(regulation of transcription, DNA-dependent);GO:0009791(post-embryonic development);GO:001…	NA
circRNA145	14	2.17082	chr15	38964663	38966040	+	3	circRNA	-	ENSBTAT00000015794	RRAS2	mRNA	chr15:38900651-38964662|chr15:38966040-38974652	Bos taurus related RAS viral (r-ras) oncogene homolog 2 (RRAS2), mRNA. [Source:RefSeq mRNA;Acc:NM_001099010]	GO:0000166(nucleotide binding);GO:0003924(GTPase activity);GO:0005515(protein binding);GO:0005525(GTP binding);GO:0005622(intracellular);GO:0006184(GTP catabolic process);GO:0006886(intracellular protein transport);GO:0006913(nucleocytoplasmic transport);GO:0007165(signal transduction);GO:0007264(small GTPase mediated signal transduction);GO:0007265(Ras protein signal transduction);GO:0009987(cel…	04010(MAPK signaling pathway);04530(Tight junction);04810(Regulation of actin cytoskeleton)
circRNA146	8	1.94838	chr15	55173992	55174182	+	1	circRNA	-	ENSBTAT00000020716	SLCO2B1	mRNA	chr15:55171481-55173991|chr15:55174182-55187201	Bos taurus solute carrier organic anion transporter family, member 2B1 (SLCO2B1), mRNA. [Source:RefSeq mRNA;Acc:NM_174843]	GO:0005215(transporter activity);GO:0006810(transport);GO:0008514(organic anion transmembrane transporter activity);GO:0015347(sodium-independent organic anion transmembrane transporter activity);GO:0015711(organic anion transport);GO:0016020(membrane);GO:0016021(integral to membrane);GO:0055085(transmembrane transport)	NA
circRNA147	23	4.51437	chr15	56052879	56056894	+	2	circRNA	-	ENSBTAT00000021758	UVRAG	mRNA	chr15:56037174-56052878|chr15:56056894-56080172	Bos taurus UV radiation resistance associated gene (UVRAG), mRNA. [Source:RefSeq mRNA;Acc:NM_001193026]	GO:0005515(protein binding);GO:0005764(lysosome);GO:0005769(early endosome);GO:0005770(late endosome);GO:0010508(positive regulation of autophagy);GO:0017124(SH3 domain binding);GO:0043234(protein complex)	NA
circRNA148	54	6.77076	chr15	59757566	59764653	+	2	circRNA	-	ENSBTAT00000044672	METTL15	mRNA	chr15:59690792-59757565|chr15:59764653-59799647	Bos taurus methyltransferase like 15 (METTL15), mRNA. [Source:RefSeq mRNA;Acc:NM_001079782]	GO:0008168(methyltransferase activity);GO:0016740(transferase activity);GO:0032259(methylation)	NA
circRNA149	5	0.985543	chr15	64756479	64756714	+	1	circRNA	-	ENSBTAT00000039686	HIPK3	mRNA	chr15:64754774-64756478|chr15:64756714-64756998	homeodomain interacting protein kinase 3 [Source:HGNC Symbol;Acc:HGNC:4915]	GO:0000166(nucleotide binding);GO:0004672(protein kinase activity);GO:0004674(protein serine/threonine kinase activity);GO:0004713(protein tyrosine kinase activity);GO:0005515(protein binding);GO:0005524(ATP binding);GO:0005634(nucleus);GO:0005737(cytoplasm);GO:0006468(protein phosphorylation);GO:0009103(lipopolysaccharide biosynthetic process);GO:0009299(mRNA transcription);GO:0016020(membrane);…	NA
circRNA15	15	3.00761	chrX	128695577	128697760	-	2	circRNA	-	ENSBTAT00000010764	MBTPS2	mRNA	chrX:128686901-128695576|chrX:128697760-128708115	Bos taurus membrane-bound transcription factor peptidase, site 2 (MBTPS2), mRNA. [Source:RefSeq mRNA;Acc:NM_001075981]	GO:0004222(metalloendopeptidase activity);GO:0005515(protein binding);GO:0005737(cytoplasm);GO:0006508(proteolysis);GO:0006629(lipid metabolic process);GO:0008202(steroid metabolic process);GO:0008203(cholesterol metabolic process);GO:0008233(peptidase activity);GO:0008237(metallopeptidase activity);GO:0016020(membrane);GO:0016021(integral to membrane);GO:0016787(hydrolase activity);GO:0046872(me…	04141(Protein processing in endoplasmic reticulum)
circRNA150	16	3.27878	chr14	1740784	1741110	+	2	circRNA	-	ENSBTAT00000011004	CPSF1	mRNA	chr14:1740712-1740783|chr14:1741110-1741182	Bos taurus cleavage and polyadenylation specific factor 1, 160kDa (CPSF1), mRNA. [Source:RefSeq mRNA;Acc:NM_174720]	GO:0003676(nucleic acid binding);GO:0003723(RNA binding);GO:0003730(mRNA 3'-UTR binding);GO:0005515(protein binding);GO:0005634(nucleus);GO:0005654(nucleoplasm);GO:0005847(mRNA cleavage and polyadenylation specificity factor complex);GO:0006378(mRNA polyadenylation);GO:0006379(mRNA cleavage);GO:0006397(mRNA processing)	03015(mRNA surveillance pathway)
circRNA151	35	10.2397	chr14	1808613	1808857	-	2	circRNA	-	ENSBTAT00000027654	HSF1	mRNA	chr14:1808533-1808612|chr14:1808857-1808923	Bos taurus heat shock transcription factor 1 (HSF1), mRNA. [Source:RefSeq mRNA;Acc:NM_001076809]	GO:0001162(RNA polymerase II intronic transcription regulatory region sequence-specific DNA binding);GO:0001701(in utero embryonic development);GO:0001892(embryonic placenta development);GO:0003677(DNA binding);GO:0003682(chromatin binding);GO:0003700(sequence-specific DNA binding transcription factor activity);GO:0005515(protein binding);GO:0005634(nucleus);GO:0005737(cytoplasm);GO:0006351(trans…	NA
circRNA152	95	7.35304	chr14	2402404	2409037	+	5	circRNA	-	ENSBTAT00000028621	ZC3H3	mRNA	chr14:2381401-2402403|chr14:2409037-2416078	zinc finger CCCH-type containing 3 [Source:HGNC Symbol;Acc:HGNC:28972]	GO:0005634(nucleus);GO:0006378(mRNA polyadenylation);GO:0010793(regulation of mRNA export from nucleus);GO:0016973(poly(A)+ mRNA export from nucleus);GO:0046872(metal ion binding)	NA
circRNA153	105	19.1543	chr14	3945804	3960034	+	2	circRNA	-	ENSBTAT00000012605	PTK2	mRNA	chr14:3934966-3945803|chr14:3960034-3970987	Bos taurus PTK2 protein tyrosine kinase 2 (PTK2), mRNA. [Source:RefSeq mRNA;Acc:NM_001075250]	GO:0000166(nucleotide binding);GO:0000226(microtubule cytoskeleton organization);GO:0001525(angiogenesis);GO:0001568(blood vessel development);GO:0001570(vasculogenesis);GO:0001764(neuron migration);GO:0001934(positive regulation of protein phosphorylation);GO:0003779(actin binding);GO:0004672(protein kinase activity);GO:0004713(protein tyrosine kinase activity);GO:0004715(non-membrane spanning p…	04012(ErbB signaling pathway);04062(Chemokine signaling pathway);04360(Axon guidance);04370(VEGF signaling pathway);04510(Focal adhesion);04670(Leukocyte transendothelial migration);04810(Regulation of actin cytoskeleton);05100(Bacterial invasion of epithelial cells);05146(Amoebiasis);05200(Pathways in cancer);05222(Small cell lung cancer)
circRNA154	18.5	4.3245	chr14	4041212	4044090	+	2	circRNA	-	ENSBTAT00000012605	PTK2	mRNA	chr14:4028083-4041211|chr14:4044090-4045481	Bos taurus PTK2 protein tyrosine kinase 2 (PTK2), mRNA. [Source:RefSeq mRNA;Acc:NM_001075250]	GO:0000166(nucleotide binding);GO:0000226(microtubule cytoskeleton organization);GO:0001525(angiogenesis);GO:0001568(blood vessel development);GO:0001570(vasculogenesis);GO:0001764(neuron migration);GO:0001934(positive regulation of protein phosphorylation);GO:0003779(actin binding);GO:0004672(protein kinase activity);GO:0004713(protein tyrosine kinase activity);GO:0004715(non-membrane spanning p…	04012(ErbB signaling pathway);04062(Chemokine signaling pathway);04360(Axon guidance);04370(VEGF signaling pathway);04510(Focal adhesion);04670(Leukocyte transendothelial migration);04810(Regulation of actin cytoskeleton);05100(Bacterial invasion of epithelial cells);05146(Amoebiasis);05200(Pathways in cancer);05222(Small cell lung cancer)
circRNA155	50.5	5.00883	chr14	4041212	4046473	+	4	circRNA	-	ENSBTAT00000012605	PTK2	mRNA	chr14:4028083-4041211|chr14:4046473-4052741	Bos taurus PTK2 protein tyrosine kinase 2 (PTK2), mRNA. [Source:RefSeq mRNA;Acc:NM_001075250]	GO:0000166(nucleotide binding);GO:0000226(microtubule cytoskeleton organization);GO:0001525(angiogenesis);GO:0001568(blood vessel development);GO:0001570(vasculogenesis);GO:0001764(neuron migration);GO:0001934(positive regulation of protein phosphorylation);GO:0003779(actin binding);GO:0004672(protein kinase activity);GO:0004713(protein tyrosine kinase activity);GO:0004715(non-membrane spanning p…	04012(ErbB signaling pathway);04062(Chemokine signaling pathway);04360(Axon guidance);04370(VEGF signaling pathway);04510(Focal adhesion);04670(Leukocyte transendothelial migration);04810(Regulation of actin cytoskeleton);05100(Bacterial invasion of epithelial cells);05146(Amoebiasis);05200(Pathways in cancer);05222(Small cell lung cancer)
circRNA156	80	5.88831	chr14	4157456	4167226	+	4	circRNA	-	ENSBTAT00000002068	EIF2C2	mRNA	chr14:4156950-4157455|chr14:4167226-4167491	Bos taurus eukaryotic translation initiation factor 2C, 2 (EIF2C2), mRNA. [Source:RefSeq mRNA;Acc:NM_205794]	GO:0000340(RNA 7-methylguanosine cap binding);GO:0000932(cytoplasmic mRNA processing body);GO:0003676(nucleic acid binding);GO:0003723(RNA binding);GO:0003729(mRNA binding);GO:0003743(translation initiation factor activity);GO:0004521(endoribonuclease activity);GO:0005515(protein binding);GO:0005737(cytoplasm);GO:0005844(polysome);GO:0005845(mRNA cap binding complex);GO:0006379(mRNA cleavage);GO:…	NA
circRNA157	156	29.6194	chr14	4513617	4527572	+	2	circRNA	-	ENSBTAT00000037373	TRAPPC9	mRNA	chr14:4472269-4513616|chr14:4527572-4614972	trafficking protein particle complex 9 [Source:HGNC Symbol;Acc:HGNC:30832]	NA	NA
circRNA158	39	7.68724	chr14	5187717	5190503	+	2	circRNA	-	ENSBTAT00000031507	COL22A1	mRNA	chr14:5183233-5187716|chr14:5190503-5194629	collagen, type XXII, alpha 1 [Source:HGNC Symbol;Acc:HGNC:22989]	NA	NA
circRNA159	11	2.08855	chr14	38768829	38770263	+	2	circRNA	-	ENSBTAT00000026830	RDH10	mRNA	chr14:38748159-38768828|chr14:38770263-38774465	Bos taurus retinol dehydrogenase 10 (all-trans) (RDH10), mRNA. [Source:RefSeq mRNA;Acc:NM_174734]	GO:0001656(metanephros development);GO:0001701(in utero embryonic development);GO:0002138(retinoic acid biosynthetic process);GO:0004745(retinol dehydrogenase activity);GO:0005737(cytoplasm);GO:0005783(endoplasmic reticulum);GO:0005789(endoplasmic reticulum membrane);GO:0007601(visual perception);GO:0008152(metabolic process);GO:0008406(gonad development);GO:0009887(organ morphogenesis);GO:001403…	00830(Retinol metabolism);01100(Metabolic pathways)
circRNA16	27	3.57828	chrX	131802464	131807226	+	3	circRNA	-	ENSBTAT00000020422	PHKA2	mRNA	chrX:131802379-131802463|chrX:131807226-131807962	phosphorylase kinase, alpha 2 (liver) [Source:HGNC Symbol;Acc:HGNC:8926]	GO:0003824(catalytic activity);GO:0004553(hydrolase activity, hydrolyzing O-glycosyl compounds);GO:0005516(calmodulin binding);GO:0005976(polysaccharide metabolic process);GO:0005977(glycogen metabolic process)	04020(Calcium signaling pathway);04910(Insulin signaling pathway)
circRNA160	3	0.553781	chr14	40449321	40449917	+	2	circRNA	-	ENSBTAT00000005784	CRISPLD1	mRNA	chr14:40422535-40449320|chr14:40449917-40451053	Bos taurus cysteine-rich secretory protein LCCL domain containing 1 (CRISPLD1), mRNA. [Source:RefSeq mRNA;Acc:NM_001101165]	GO:0005576(extracellular region)	NA
circRNA161	101	12.8019	chr14	45518474	45530975	-	3	circRNA	-	ENSBTAT00000037262	TPD52	mRNA	chr14:45505225-45518473|chr14:45530975-45549764	Bos taurus tumor protein D52 (TPD52), mRNA. [Source:RefSeq mRNA;Acc:NM_001076922]	GO:0005509(calcium ion binding);GO:0005515(protein binding);GO:0005737(cytoplasm);GO:0005783(endoplasmic reticulum);GO:0030183(B cell differentiation);GO:0042803(protein homodimerization activity);GO:0046982(protein heterodimerization activity);GO:0048471(perinuclear region of cytoplasm)	NA
circRNA162	19	4.20874	chr14	67716501	67719579	+	2	circRNA	-	ENSBTAT00000037202	STK3	mRNA	chr14:67677816-67716500|chr14:67719579-67739163	Bos taurus serine/threonine kinase 3 (STK3), mRNA. [Source:RefSeq mRNA;Acc:NM_001079607]	GO:0000166(nucleotide binding);GO:0001841(neural tube formation);GO:0003157(endocardium development);GO:0004672(protein kinase activity);GO:0004674(protein serine/threonine kinase activity);GO:0004713(protein tyrosine kinase activity);GO:0005524(ATP binding);GO:0005737(cytoplasm);GO:0006468(protein phosphorylation);GO:0007165(signal transduction);GO:0007417(central nervous system development);GO:…	04010(MAPK signaling pathway)
circRNA163	3	0.634331	chr14	70317892	70318491	+	2	circRNA	-	ENSBTAT00000001994	MTERFD1	mRNA	chr14:70313598-70317891|chr14:70318491-70319861	Bos taurus MTERF domain containing 1 (MTERFD1), mRNA. [Source:RefSeq mRNA;Acc:NM_001075881]	GO:0005739(mitochondrion);GO:0044212(transcription regulatory region DNA binding);GO:0045892(negative regulation of transcription, DNA-dependent)	NA
circRNA164	18	2.93796	chr14	72807076	72809497	-	3	circRNA	-	ENSBTAT00000061587	TMEM67	mRNA	chr14:72805865-72807075|chr14:72809497-72811054	Bos taurus transmembrane protein 67 (TMEM67), mRNA. [Source:RefSeq mRNA;Acc:NM_001205299]	GO:0005515(protein binding);GO:0005789(endoplasmic reticulum membrane);GO:0005813(centrosome);GO:0010826(negative regulation of centrosome duplication);GO:0030433(ER-associated ubiquitin-dependent protein catabolic process);GO:0030659(cytoplasmic vesicle membrane);GO:0031005(filamin binding);GO:0042384(cilium assembly);GO:0051082(unfolded protein binding);GO:0060170(ciliary membrane)	NA
circRNA165	10	2.26915	chr14	78666378	78666672	-	2	circRNA	-	ENSBTAT00000020867	WWP1	mRNA	chr14:78662434-78666377|chr14:78666672-78686570	Bos taurus WW domain containing E3 ubiquitin protein ligase 1 (WWP1), mRNA. [Source:RefSeq mRNA;Acc:NM_001037463]	GO:0004842(ubiquitin-protein ligase activity);GO:0005515(protein binding);GO:0005634(nucleus);GO:0005737(cytoplasm);GO:0016567(protein ubiquitination);GO:0016874(ligase activity);GO:0042787(protein ubiquitination involved in ubiquitin-dependent protein catabolic process);GO:0043161(proteasome-mediated ubiquitin-dependent protein catabolic process);GO:0045892(negative regulation of transcription, …	04120(Ubiquitin mediated proteolysis);04144(Endocytosis)
circRNA166	465	50.8958	chr14	84341181	84390758	-	2	circRNA	-	ENSBTAT00000061037	SNTB1	mRNA	chr14:84281890-84341180|chr14:84390758-84503579	syntrophin, beta 1 (dystrophin-associated protein A1, 59kDa, basic component 1) [Source:HGNC Symbol;Acc:HGNC:11168]	GO:0005515(protein binding);GO:0005543(phospholipid binding);GO:0043234(protein complex);GO:0045202(synapse)	NA
circRNA167	17	1.62716	chr19	5236610	5239996	+	4	circRNA	-	ENSBTAT00000009229	TOM1L1	mRNA	chr19:5227853-5236609|chr19:5239996-5262365	target of myb1 (chicken)-like 1 [Source:HGNC Symbol;Acc:HGNC:11983]	GO:0005515(protein binding);GO:0005622(intracellular);GO:0005737(cytoplasm);GO:0005768(endosome);GO:0005829(cytosol);GO:0006886(intracellular protein transport);GO:0007165(signal transduction);GO:0019901(protein kinase binding);GO:0030276(clathrin binding);GO:0030295(protein kinase activator activity);GO:0031954(positive regulation of protein autophosphorylation);GO:0032147(activation of protein …	NA
circRNA168	23.5	5.18087	chr19	9702730	9703410	-	2	circRNA	-	ENSBTAT00000030183	SEPT4	mRNA	chr19:9699681-9702729|chr19:9703410-9704085	Bos taurus septin 4 (SEPT4), mRNA. [Source:RefSeq mRNA;Acc:NM_001034651]	GO:0000166(nucleotide binding);GO:0003924(GTPase activity);GO:0005515(protein binding);GO:0005525(GTP binding);GO:0005634(nucleus);GO:0005739(mitochondrion);GO:0007049(cell cycle);GO:0007286(spermatid development);GO:0007420(brain development);GO:0030382(sperm mitochondrion organization);GO:0031105(septin complex);GO:0031398(positive regulation of protein ubiquitination);GO:0031514(motile cilium)…	NA
circRNA169	8	0.863436	chr19	11097611	11099272	+	5	circRNA	-	ENSBTAT00000022415	RPS6KB1	mRNA	chr19:11095830-11097610|chr19:11099272-11103171	Bos taurus ribosomal protein S6 kinase, 70kDa, polypeptide 1 (RPS6KB1), mRNA. [Source:RefSeq mRNA;Acc:NM_205816]	GO:0000082(G1/S transition of mitotic cell cycle);GO:0000166(nucleotide binding);GO:0004672(protein kinase activity);GO:0004674(protein serine/threonine kinase activity);GO:0004713(protein tyrosine kinase activity);GO:0005515(protein binding);GO:0005524(ATP binding);GO:0005737(cytoplasm);GO:0005739(mitochondrion);GO:0005741(mitochondrial outer membrane);GO:0006417(regulation of translation);GO:00…	04012(ErbB signaling pathway);04150(mTOR signaling pathway);04350(TGF-beta signaling pathway);04666(Fc gamma R-mediated phagocytosis);04910(Insulin signaling pathway);05221(Acute myeloid leukemia)
circRNA17	53	2.41473	chrX	142776621	142780240	-	4	circRNA	-	ENSBTAT00000064202	CLCN4	mRNA	chrX:142775550-142776620|chrX:142780240-142785760	Bos taurus chloride channel 4 (CLCN4), mRNA. [Source:RefSeq mRNA;Acc:NM_001031757]	GO:0005216(ion channel activity);GO:0005247(voltage-gated chloride channel activity);GO:0005254(chloride channel activity);GO:0006821(chloride transport);GO:0016020(membrane);GO:0016021(integral to membrane);GO:0030554(adenyl nucleotide binding);GO:0055085(transmembrane transport)	NA
circRNA170	8	1.03373	chr19	11452074	11452784	+	2	circRNA	-	ENSBTAT00000016011	INTS2	mRNA	chr19:11449838-11452073|chr19:11452784-11453158	integrator complex subunit 2 [Source:HGNC Symbol;Acc:HGNC:29241]	GO:0005515(protein binding);GO:0005622(intracellular);GO:0016180(snRNA processing);GO:0032039(integrator complex)	NA
circRNA171	38	4.84293	chr19	12768547	12775134	+	3	circRNA	-	ENSBTAT00000005887	APPBP2	mRNA	chr19:12752298-12768546|chr19:12775134-12787945	amyloid beta precursor protein (cytoplasmic tail) binding protein 2 [Source:HGNC Symbol;Acc:HGNC:622]	GO:0005515(protein binding);GO:0030659(cytoplasmic vesicle membrane);GO:0046907(intracellular transport)	NA
circRNA172	8	1.53777	chr19	14941314	14941555	+	1	circRNA	-	ENSBTAT00000024649	GAS2L2	mRNA	chr19:14939956-14941313|chr19:14941555-14942376	Bos taurus growth arrest-specific 2 like 2 (GAS2L2), mRNA. [Source:RefSeq mRNA;Acc:NM_001205642]	GO:0001578(microtubule bundle formation);GO:0001725(stress fiber);GO:0005515(protein binding);GO:0005737(cytoplasm);GO:0005874(microtubule);GO:0007026(negative regulation of microtubule depolymerization);GO:0007050(cell cycle arrest);GO:0008017(microtubule binding);GO:0008093(cytoskeletal adaptor activity);GO:0051015(actin filament binding)	NA
circRNA173	112	11.0615	chr19	15256262	15264882	-	4	circRNA	-	ENSBTAT00000003766	UNC45B	mRNA	chr19:15255449-15256261|chr19:15264882-15265582	unc-45 homolog B (C. elegans) [Source:HGNC Symbol;Acc:HGNC:14304]	GO:0005488(binding);GO:0005515(protein binding);GO:0005829(cytosol);GO:0051879(Hsp90 protein binding);GO:0061077(chaperone-mediated protein folding)	NA
circRNA174	11	1.23598	chr19	15415228	15416261	-	3	circRNA	-	ENSBTAT00000024875	LIG3	mRNA	chr19:15413886-15415227|chr19:15416261-15417078	ligase III, DNA, ATP-dependent [Source:HGNC Symbol;Acc:HGNC:6600]	GO:0000166(nucleotide binding);GO:0000794(condensed nuclear chromosome);GO:0000795(synaptonemal complex);GO:0003677(DNA binding);GO:0003909(DNA ligase activity);GO:0003910(DNA ligase (ATP) activity);GO:0005515(protein binding);GO:0005524(ATP binding);GO:0005634(nucleus);GO:0006260(DNA replication);GO:0006281(DNA repair);GO:0006303(double-strand break repair via nonhomologous end joining);GO:00063…	03410(Base excision repair)
circRNA175	62	8.90152	chr19	23678980	23683008	-	2	circRNA	-	ENSBTAT00000000333	SMG6	mRNA	chr19:23669168-23678979|chr19:23683008-23755341	Bos taurus smg-6 homolog, nonsense mediated mRNA decay factor (C. elegans) (SMG6), mRNA. [Source:RefSeq mRNA;Acc:NM_001205827]	GO:0000723(telomere maintenance);GO:0004521(endoribonuclease activity);GO:0005515(protein binding);GO:0005634(nucleus);GO:0005730(nucleolus);GO:0005737(cytoplasm);GO:0005829(cytosol);GO:0035145(exon-exon junction complex);GO:0042162(telomeric DNA binding)	03015(mRNA surveillance pathway)
circRNA176	15	2.15359	chr19	23842863	23843566	-	2	circRNA	-	ENSBTAT00000000333	SMG6	mRNA	chr19:23813440-23842862|chr19:23843566-23851721	Bos taurus smg-6 homolog, nonsense mediated mRNA decay factor (C. elegans) (SMG6), mRNA. [Source:RefSeq mRNA;Acc:NM_001205827]	GO:0000723(telomere maintenance);GO:0004521(endoribonuclease activity);GO:0005515(protein binding);GO:0005634(nucleus);GO:0005730(nucleolus);GO:0005737(cytoplasm);GO:0005829(cytosol);GO:0035145(exon-exon junction complex);GO:0042162(telomeric DNA binding)	03015(mRNA surveillance pathway)
circRNA177	24	6.30748	chr19	30120797	30120973	-	1	circRNA	-	ENSBTAT00000009327	MYH1	mRNA	chr19:30120718-30120796|chr19:30120973-30121065	Bos taurus myosin, heavy chain 1, skeletal muscle, adult (MYH1), mRNA. [Source:RefSeq mRNA;Acc:NM_174117]	GO:0000166(nucleotide binding);GO:0003774(motor activity);GO:0003779(actin binding);GO:0005515(protein binding);GO:0005516(calmodulin binding);GO:0005524(ATP binding);GO:0005634(nucleus);GO:0005730(nucleolus);GO:0005737(cytoplasm);GO:0005859(muscle myosin complex);GO:0005925(focal adhesion);GO:0014704(intercalated disc);GO:0016020(membrane);GO:0016192(vesicle-mediated transport);GO:0016459(myosin…	04530(Tight junction);05416(Viral myocarditis)
circRNA178	128	13.4408	chr19	30143951	30145202	-	3	circRNA	-	ENSBTAT00000012797	MYH2	mRNA	chr19:30143245-30143950|chr19:30145202-30146301	Bos taurus myosin, heavy chain 2, skeletal muscle, adult (MYH2), mRNA. [Source:RefSeq mRNA;Acc:NM_001166227]	GO:0000166(nucleotide binding);GO:0001778(plasma membrane repair);GO:0003735(structural constituent of ribosome);GO:0003774(motor activity);GO:0003779(actin binding);GO:0005515(protein binding);GO:0005524(ATP binding);GO:0005622(intracellular);GO:0005634(nucleus);GO:0005730(nucleolus);GO:0005794(Golgi apparatus);GO:0005826(actomyosin contractile ring);GO:0005840(ribosome);GO:0005925(focal adhesio…	04530(Tight junction);05416(Viral myocarditis)
circRNA179	31	4.192	chr19	34032869	34037239	+	3	circRNA	-	ENSBTAT00000061343	NCOR1	mRNA	chr19:34030889-34032868|chr19:34037239-34037910	Bos taurus nuclear receptor corepressor 1 (NCOR1), mRNA. [Source:RefSeq mRNA;Acc:NM_001193059]	GO:0000118(histone deacetylase complex);GO:0000122(negative regulation of transcription from RNA polymerase II promoter);GO:0000790(nuclear chromatin);GO:0001102(RNA polymerase II activating transcription factor binding);GO:0002361(CD4-positive, CD25-positive, alpha-beta regulatory T cell differentiation);GO:0003677(DNA binding);GO:0003682(chromatin binding);GO:0003700(sequence-specific DNA bindi…	NA
circRNA18	25	3.65705	chrX	142854739	142856427	-	2	circRNA	-	ENSBTAT00000018367	WWC3	mRNA	chrX:142850013-142854738|chrX:142856427-142857053	WWC family member 3 [Source:HGNC Symbol;Acc:HGNC:29237]	NA	NA
circRNA180	69	8.79374	chr19	40736822	40737519	+	3	circRNA	-	ENSBTAT00000029056	ERBB2	mRNA	chr19:40733800-40736821|chr19:40737519-40737909	erb-b2 receptor tyrosine kinase 2 [Source:HGNC Symbol;Acc:HGNC:3430]	GO:0000166(nucleotide binding);GO:0001042(RNA polymerase I core binding);GO:0001934(positive regulation of protein phosphorylation);GO:0004672(protein kinase activity);GO:0004713(protein tyrosine kinase activity);GO:0004714(transmembrane receptor protein tyrosine kinase activity);GO:0004716(receptor signaling protein tyrosine kinase activity);GO:0004888(transmembrane signaling receptor activity);…	NA
circRNA181	21	3.55226	chr19	42900888	42901366	-	2	circRNA	-	ENSBTAT00000015581	RAB5C	mRNA	chr19:42899545-42900887|chr19:42901366-42902827	Bos taurus RAB5C, member RAS oncogene family (RAB5C), mRNA. [Source:RefSeq mRNA;Acc:NM_001034743]	GO:0000166(nucleotide binding);GO:0003924(GTPase activity);GO:0005515(protein binding);GO:0005525(GTP binding);GO:0005622(intracellular);GO:0005634(nucleus);GO:0005737(cytoplasm);GO:0005765(lysosomal membrane);GO:0005768(endosome);GO:0005811(lipid particle);GO:0005886(plasma membrane);GO:0006184(GTP catabolic process);GO:0006810(transport);GO:0006886(intracellular protein transport);GO:0006913(nu…	04144(Endocytosis);04145(Phagosome);04962(Vasopressin-regulated water reabsorption);05146(Amoebiasis)
circRNA182	45	4.65176	chr19	50556243	50559098	-	4	circRNA	-	ENSBTAT00000020456	FN3KRP	mRNA	chr19:50556025-50556242|chr19:50559098-50562824	Bos taurus fructosamine 3 kinase related protein (FN3KRP), mRNA. [Source:RefSeq mRNA;Acc:NM_001076399]	GO:0016301(kinase activity);GO:0016310(phosphorylation);GO:0016772(transferase activity, transferring phosphorus-containing groups)	NA
circRNA183	19	4.53249	chr19	51738215	51738495	-	2	circRNA	-	ENSBTAT00000000527	HGS	mRNA	chr19:51737602-51738214|chr19:51738495-51738561	Bos taurus hepatocyte growth factor-regulated tyrosine kinase substrate (HGS), mRNA. [Source:RefSeq mRNA;Acc:NM_001046089]	GO:0005515(protein binding);GO:0005737(cytoplasm);GO:0005768(endosome);GO:0005769(early endosome);GO:0006810(transport);GO:0006886(intracellular protein transport);GO:0009966(regulation of signal transduction);GO:0015031(protein transport);GO:0016020(membrane);GO:0016197(endosomal transport);GO:0019904(protein domain specific binding);GO:0031901(early endosome membrane);GO:0032585(multivesicular …	04144(Endocytosis);04145(Phagosome)
circRNA184	28	2.69667	chr19	55812083	55813598	+	3	circRNA	-	ENSBTAT00000042557	ST6GALNAC2	mRNA	chr19:55807392-55812082|chr19:55813598-55816012	Bos taurus ST6 (alpha-N-acetyl-neuraminyl-2,3-beta-galactosyl-1, 3)-N-acetylgalactosaminide alpha-2,6-sialyltransferase 2 (ST6GALNAC2), mRNA. [Source:RefSeq mRNA;Acc:NM_001075533]	GO:0005794(Golgi apparatus);GO:0006486(protein glycosylation);GO:0008373(sialyltransferase activity);GO:0016020(membrane);GO:0016021(integral to membrane);GO:0016740(transferase activity);GO:0016757(transferase activity, transferring glycosyl groups);GO:0030173(integral to Golgi membrane)	NA
circRNA185	12	2.03727	chr19	56375782	56376526	+	2	circRNA	-	ENSBTAT00000025190	TRIM47	mRNA	chr19:56375620-56375781|chr19:56376526-56376793	tripartite motif containing 47 [Source:HGNC Symbol;Acc:HGNC:19020]	GO:0005515(protein binding);GO:0005622(intracellular);GO:0008270(zinc ion binding);GO:0046872(metal ion binding)	NA
circRNA186	8	2.4165	chr19	56454688	56454841	+	1	circRNA	-	ENSBTAT00000034695	H3F3A	mRNA	chr19:56454572-56454687|chr19:56454841-56454941	Bos taurus H3 histone, family 3B (H3F3B), mRNA. [Source:RefSeq mRNA;Acc:NM_001242571]	GO:0000786(nucleosome);GO:0003677(DNA binding);GO:0005634(nucleus);GO:0005694(chromosome);GO:0006334(nucleosome assembly);GO:0046982(protein heterodimerization activity)	NA
circRNA187	30	4.03332	chr18	5076857	5081365	+	2	circRNA	-	ENSBTAT00000024154	VAT1L	mRNA	chr18:5045568-5076856|chr18:5081365-5119255	Bos taurus vesicle amine transport protein 1 homolog (T. californica)-like (VAT1L), mRNA. [Source:RefSeq mRNA;Acc:NM_001046624]	GO:0008270(zinc ion binding);GO:0016491(oxidoreductase activity);GO:0016747(transferase activity, transferring acyl groups other than amino-acyl groups);GO:0055114(oxidation-reduction process)	NA
circRNA188	8	1.69927	chr18	10653757	10654052	+	2	circRNA	-	ENSBTAT00000061207	ATP2C2	mRNA	chr18:10643396-10653756|chr18:10654052-10654782	ATPase, Ca++ transporting, type 2C, member 2 [Source:HGNC Symbol;Acc:HGNC:29103]	GO:0000166(nucleotide binding);GO:0005388(calcium-transporting ATPase activity);GO:0005515(protein binding);GO:0005524(ATP binding);GO:0006812(cation transport);GO:0006816(calcium ion transport);GO:0016020(membrane);GO:0016021(integral to membrane);GO:0016787(hydrolase activity);GO:0019829(cation-transporting ATPase activity);GO:0046872(metal ion binding)	NA
circRNA189	45	2.68027	chr18	13899916	13904930	+	5	circRNA	-	ENSBTAT00000061317	ZC3H18	mRNA	chr18:13892171-13899915|chr18:13904930-13914009	Uncharacterized protein; ZC3H18 protein [Source:UniProtKB/TrEMBL;Acc:A6QQI7]	GO:0005634(nucleus);GO:0046872(metal ion binding)	NA
circRNA19	121	12.5359	chrX	146805982	146822869	+	2	circRNA	-	ENSBTAT00000000246	HDHD1A	mRNA	chrX:146775697-146805981|chrX:146822869-146841648	Bos taurus haloacid dehalogenase-like hydrolase domain containing 1 (HDHD1), mRNA. [Source:RefSeq mRNA;Acc:NM_001046595]	GO:0008152(metabolic process);GO:0016787(hydrolase activity)	NA
circRNA190	7	1.07466	chr18	15042848	15044818	-	2	circRNA	-	ENSBTAT00000003239	VPS35	mRNA	chr18:15042154-15042847|chr18:15044818-15046896	Bos taurus vacuolar protein sorting 35 homolog (S. cerevisiae) (VPS35), mRNA. [Source:RefSeq mRNA;Acc:NM_001046258]	GO:0005488(binding);GO:0005515(protein binding);GO:0005737(cytoplasm);GO:0005765(lysosomal membrane);GO:0005768(endosome);GO:0005829(cytosol);GO:0006810(transport);GO:0015031(protein transport);GO:0016020(membrane);GO:0043231(intracellular membrane-bounded organelle)	NA
circRNA191	230	16.9557	chr18	15963492	16006411	+	6	circRNA	-	ENSBTAT00000006312	PHKB	mRNA	chr18:15962250-15963491|chr18:16006411-16029379	phosphorylase kinase, beta [Source:HGNC Symbol;Acc:HGNC:8927]	GO:0003824(catalytic activity);GO:0004553(hydrolase activity, hydrolyzing O-glycosyl compounds);GO:0005515(protein binding);GO:0005516(calmodulin binding);GO:0005976(polysaccharide metabolic process);GO:0005977(glycogen metabolic process)	04020(Calcium signaling pathway);04910(Insulin signaling pathway)
circRNA192	30	5.62713	chr18	18073106	18074983	-	2	circRNA	-	ENSBTAT00000023130	ZNF423	mRNA	chr18:18041972-18073105|chr18:18074983-18182765	Bos taurus zinc finger protein 423 (ZNF423), mRNA. [Source:RefSeq mRNA;Acc:NM_001101893]	GO:0003676(nucleic acid binding);GO:0005515(protein binding);GO:0005634(nucleus);GO:0007219(Notch signaling pathway);GO:0030513(positive regulation of BMP signaling pathway);GO:0045892(negative regulation of transcription, DNA-dependent);GO:0045893(positive regulation of transcription, DNA-dependent);GO:0046872(metal ion binding)	NA
circRNA193	560	99.808	chr18	18284108	18333780	-	2	circRNA	-	ENSBTAT00000023130	ZNF423	mRNA	chr18:18195753-18284107|chr18:18333780-18392005	Bos taurus zinc finger protein 423 (ZNF423), mRNA. [Source:RefSeq mRNA;Acc:NM_001101893]	GO:0003676(nucleic acid binding);GO:0005515(protein binding);GO:0005634(nucleus);GO:0007219(Notch signaling pathway);GO:0030513(positive regulation of BMP signaling pathway);GO:0045892(negative regulation of transcription, DNA-dependent);GO:0045893(positive regulation of transcription, DNA-dependent);GO:0046872(metal ion binding)	NA
circRNA194	92.5	12.5084	chr18	22284519	22302243	+	3	circRNA	-	ENSBTAT00000016588	FTO	mRNA	chr18:22262964-22284518|chr18:22302243-22354139	Bos taurus fat mass and obesity associated (FTO), mRNA. [Source:RefSeq mRNA;Acc:NM_001098142]	GO:0001659(temperature homeostasis);GO:0005634(nucleus);GO:0006307(DNA dealkylation involved in DNA repair);GO:0008198(ferrous iron binding);GO:0010883(regulation of lipid storage);GO:0035515(oxidative RNA demethylase activity);GO:0035516(oxidative DNA demethylase activity);GO:0035552(oxidative single-stranded DNA demethylation);GO:0035553(oxidative single-stranded RNA demethylation);GO:0040014(r…	NA
circRNA195	34.5	6.07901	chr18	22293798	22302243	+	2	circRNA	-	ENSBTAT00000016588	FTO	mRNA	chr18:22284598-22293797|chr18:22302243-22354139	Bos taurus fat mass and obesity associated (FTO), mRNA. [Source:RefSeq mRNA;Acc:NM_001098142]	GO:0001659(temperature homeostasis);GO:0005634(nucleus);GO:0006307(DNA dealkylation involved in DNA repair);GO:0008198(ferrous iron binding);GO:0010883(regulation of lipid storage);GO:0035515(oxidative RNA demethylase activity);GO:0035516(oxidative DNA demethylase activity);GO:0035552(oxidative single-stranded DNA demethylation);GO:0035553(oxidative single-stranded RNA demethylation);GO:0040014(r…	NA
circRNA196	12	1.2488	chr18	24223231	24224423	+	3	circRNA	-	ENSBTAT00000032389	BBS2	mRNA	chr18:24222003-24223230|chr18:24224423-24226182	Bos taurus Bardet-Biedl syndrome 2 (BBS2), mRNA. [Source:RefSeq mRNA;Acc:NM_001038160]	GO:0001103(RNA polymerase II repressing transcription factor binding);GO:0005515(protein binding);GO:0005932(microtubule basal body);GO:0007288(sperm axoneme assembly);GO:0008104(protein localization);GO:0010629(negative regulation of gene expression);GO:0014824(artery smooth muscle contraction);GO:0021756(striatum development);GO:0021766(hippocampus development);GO:0021987(cerebral cortex develo…	NA
circRNA197	13	2.4483	chr18	43675102	43676994	+	2	circRNA	-	ENSBTAT00000000963	GPATCH1	mRNA	chr18:43665875-43675101|chr18:43676994-43679156	Bos taurus G patch domain containing 1 (GPATCH1), mRNA. [Source:RefSeq mRNA;Acc:NM_001075778]	GO:0003676(nucleic acid binding);GO:0071013(catalytic step 2 spliceosome)	NA
circRNA198	18	1.5224	chr18	46893923	46894579	-	2	circRNA	-	ENSBTAT00000044944	THAP8	mRNA	chr18:46892243-46893922|chr18:46894579-46905597	THAP domain containing 8 [Source:HGNC Symbol;Acc:HGNC:23191]	GO:0003676(nucleic acid binding)	NA
circRNA199	9	1.87739	chr18	47629549	47630078	-	2	circRNA	-	ENSBTAT00000031518	ZNF569	mRNA	chr18:47621195-47629548|chr18:47630078-47630357	zinc finger protein 569 [Source:HGNC Symbol;Acc:HGNC:24737]	GO:0003676(nucleic acid binding);GO:0005622(intracellular);GO:0006355(regulation of transcription, DNA-dependent);GO:0046872(metal ion binding)	NA
circRNA2	143	14.652	chrX	33483711	33505549	+	5	circRNA	-	ENSBTAT00000018789	MTM1	mRNA	chrX:33460733-33483710|chrX:33505549-33525591	Bos taurus myotubularin 1 (MTM1), mRNA. [Source:RefSeq mRNA;Acc:NM_001206425]	GO:0001726(ruffle);GO:0004438(phosphatidylinositol-3-phosphatase activity);GO:0004721(phosphoprotein phosphatase activity);GO:0004725(protein tyrosine phosphatase activity);GO:0005515(protein binding);GO:0005737(cytoplasm);GO:0005768(endosome);GO:0005770(late endosome);GO:0005886(plasma membrane);GO:0006470(protein dephosphorylation);GO:0006810(transport);GO:0008333(endosome to lysosome transport…	NA
circRNA20	38	3.41909	chr13	16303252	16307168	+	3	circRNA	-	ENSBTAT00000048699	ITIH5	mRNA	chr13:16289898-16303251|chr13:16307168-16323119	inter-alpha-trypsin inhibitor heavy chain family, member 5 [Source:HGNC Symbol;Acc:HGNC:21449]	GO:0004867(serine-type endopeptidase inhibitor activity);GO:0030212(hyaluronan metabolic process)	NA
circRNA200	243	29.5138	chr18	48622325	48623569	+	2	circRNA	-	ENSBTAT00000009228	RYR1	mRNA	chr18:48621099-48622324|chr18:48623569-48624651	ryanodine receptor 1 (skeletal) [Source:HGNC Symbol;Acc:HGNC:10483]	GO:0001666(response to hypoxia);GO:0002020(protease binding);GO:0003151(outflow tract morphogenesis);GO:0005216(ion channel activity);GO:0005219(ryanodine-sensitive calcium-release channel activity);GO:0005245(voltage-gated calcium channel activity);GO:0005262(calcium channel activity);GO:0005509(calcium ion binding);GO:0005515(protein binding);GO:0005737(cytoplasm);GO:0005886(plasma membrane);GO…	NA
circRNA201	8	1.27884	chr18	48819153	48819571	-	2	circRNA	-	ENSBTAT00000031993	ECH1	mRNA	chr18:48813528-48819152|chr18:48819571-48820450	enoyl CoA hydratase 1, peroxisomal [Source:HGNC Symbol;Acc:HGNC:3149]	GO:0003824(catalytic activity);GO:0005102(receptor binding);GO:0005515(protein binding);GO:0005739(mitochondrion);GO:0008152(metabolic process)	04146(Peroxisome)
circRNA202	65	7.87408	chr18	50061037	50062799	-	3	circRNA	-	ENSBTAT00000013889	BLVRB	mRNA	chr18:50056836-50061036|chr18:50062799-50073481	Bos taurus biliverdin reductase B (flavin reductase (NADPH)) (BLVRB), mRNA. [Source:RefSeq mRNA;Acc:NM_174251]	GO:0003824(catalytic activity);GO:0003854(3-beta-hydroxy-delta5-steroid dehydrogenase activity);GO:0004074(biliverdin reductase activity);GO:0005634(nucleus);GO:0005737(cytoplasm);GO:0005829(cytosol);GO:0005886(plasma membrane);GO:0006694(steroid biosynthetic process);GO:0016491(oxidoreductase activity);GO:0016616(oxidoreductase activity, acting on the CH-OH group of donors, NAD or NADP as accept…	00740(Riboflavin metabolism);00860(Porphyrin and chlorophyll metabolism)
circRNA203	51	8.15258	chr18	50242488	50243792	-	3	circRNA	-	ENSBTAT00000025925	NUMBL	mRNA	chr18:50237563-50242487|chr18:50243792-50245505	numb homolog (Drosophila)-like [Source:HGNC Symbol;Acc:HGNC:8061]	GO:0005515(protein binding);GO:0005737(cytoplasm);GO:0007399(nervous system development);GO:0007405(neuroblast proliferation);GO:0007409(axonogenesis);GO:0019221(cytokine-mediated signaling pathway);GO:0019538(protein metabolic process);GO:0021670(lateral ventricle development);GO:0021849(neuroblast division in subventricular zone);GO:0030900(forebrain development);GO:0034332(adherens junction or…	04330(Notch signaling pathway)
circRNA204	39	8.06306	chr18	50245506	50247578	-	2	circRNA	-	ENSBTAT00000025925	NUMBL	mRNA	chr18:50243792-50245505|chr18:50247578-50251365	numb homolog (Drosophila)-like [Source:HGNC Symbol;Acc:HGNC:8061]	GO:0005515(protein binding);GO:0005737(cytoplasm);GO:0007399(nervous system development);GO:0007405(neuroblast proliferation);GO:0007409(axonogenesis);GO:0019221(cytokine-mediated signaling pathway);GO:0019538(protein metabolic process);GO:0021670(lateral ventricle development);GO:0021849(neuroblast division in subventricular zone);GO:0030900(forebrain development);GO:0034332(adherens junction or…	04330(Notch signaling pathway)
circRNA205	5	0.91211	chr18	53423034	53423548	-	3	circRNA	-	ENSBTAT00000002680	ERCC2	mRNA	chr18:53420805-53423033|chr18:53423548-53425302	Bos taurus excision repair cross-complementing rodent repair deficiency, complementation group 2 (ERCC2), mRNA. [Source:RefSeq mRNA;Acc:NM_001103317]	GO:0000075(cell cycle checkpoint);GO:0000166(nucleotide binding);GO:0001701(in utero embryonic development);GO:0003676(nucleic acid binding);GO:0003677(DNA binding);GO:0004003(ATP-dependent DNA helicase activity);GO:0004386(helicase activity);GO:0004672(protein kinase activity);GO:0005515(protein binding);GO:0005524(ATP binding);GO:0005634(nucleus);GO:0005737(cytoplasm);GO:0005819(spindle);GO:000…	03022(Basal transcription factors);03420(Nucleotide excision repair)
circRNA206	36	5.40205	chr18	54010491	54011816	+	2	circRNA	-	ENSBTAT00000025217	HIF3A	mRNA	chr18:54004689-54010490|chr18:54011816-54012875	Bos taurus hypoxia inducible factor 3, alpha subunit (HIF3A), mRNA. [Source:RefSeq mRNA;Acc:NM_001105342]	GO:0001666(response to hypoxia);GO:0003677(DNA binding);GO:0003700(sequence-specific DNA binding transcription factor activity);GO:0004871(signal transducer activity);GO:0005515(protein binding);GO:0005634(nucleus);GO:0005737(cytoplasm);GO:0005886(plasma membrane);GO:0006351(transcription, DNA-templated);GO:0006355(regulation of transcription, DNA-dependent);GO:0006366(transcription from RNA poly…	NA
circRNA207	34.5	5.61139	chr18	54621592	54627352	+	2	circRNA	-	ENSBTAT00000003467	SAE1	mRNA	chr18:54608651-54621591|chr18:54627352-54629597	Bos taurus SUMO1 activating enzyme subunit 1 (SAE1), mRNA. [Source:RefSeq mRNA;Acc:NM_001081711]	GO:0003824(catalytic activity);GO:0005515(protein binding);GO:0005634(nucleus);GO:0006464(cellular protein modification process);GO:0008022(protein C-terminus binding);GO:0008641(small protein activating enzyme activity);GO:0016874(ligase activity);GO:0016925(protein sumoylation);GO:0019948(SUMO activating enzyme activity);GO:0043008(ATP-dependent protein binding);GO:0043231(intracellular membran…	04120(Ubiquitin mediated proteolysis)
circRNA208	66.5	5.84768	chr18	54621592	54631455	+	4	circRNA	-	ENSBTAT00000003467	SAE1	mRNA	chr18:54608651-54621591|chr18:54631455-54643109	Bos taurus SUMO1 activating enzyme subunit 1 (SAE1), mRNA. [Source:RefSeq mRNA;Acc:NM_001081711]	GO:0003824(catalytic activity);GO:0005515(protein binding);GO:0005634(nucleus);GO:0006464(cellular protein modification process);GO:0008022(protein C-terminus binding);GO:0008641(small protein activating enzyme activity);GO:0016874(ligase activity);GO:0016925(protein sumoylation);GO:0019948(SUMO activating enzyme activity);GO:0043008(ATP-dependent protein binding);GO:0043231(intracellular membran…	04120(Ubiquitin mediated proteolysis)
circRNA209	9	2.05225	chr18	55805406	55805609	-	1	circRNA	-	ENSBTAT00000015429	MAMSTR	mRNA	chr18:55805327-55805405|chr18:55805609-55805892	Bos taurus MEF2 activating motif and SAP domain containing transcriptional regulator (MAMSTR), mRNA. [Source:RefSeq mRNA;Acc:NM_001195011]	GO:0001076(RNA polymerase II transcription factor binding transcription factor activity);GO:0003676(nucleic acid binding);GO:0005515(protein binding);GO:0005634(nucleus);GO:0006351(transcription, DNA-templated);GO:0006355(regulation of transcription, DNA-dependent);GO:0006366(transcription from RNA polymerase II promoter);GO:0010831(positive regulation of myotube differentiation);GO:0045944(posit…	NA
circRNA21	82	8.78905	chr13	16544078	16554821	+	3	circRNA	-	ENSBTAT00000007770	SFMBT2	mRNA	chr13:16493913-16544077|chr13:16554821-16577929	Scm-like with four mbt domains 2 [Source:HGNC Symbol;Acc:HGNC:20256]	GO:0005515(protein binding);GO:0005634(nucleus);GO:0006355(regulation of transcription, DNA-dependent);GO:0010629(negative regulation of gene expression);GO:0042393(histone binding);GO:0043565(sequence-specific DNA binding)	NA
circRNA210	2	0.41166	chr18	65653541	65653994	-	2	circRNA	-	ENSBTAT00000004486	ZNF606	mRNA	chr18:65647339-65653540|chr18:65653994-65664492	zinc finger protein 606 [Source:HGNC Symbol;Acc:HGNC:25879]	GO:0003676(nucleic acid binding);GO:0005622(intracellular);GO:0005634(nucleus);GO:0005737(cytoplasm);GO:0006355(regulation of transcription, DNA-dependent);GO:0046872(metal ion binding)	NA
circRNA211	29	4.8179	chr26	669451	673248	-	4	circRNA	-	ENSBTAT00000055368	UBE2D1	mRNA	chr26:665130-669450|chr26:673248-699721	Bos taurus ubiquitin-conjugating enzyme E2D 1 (UBE2D1), mRNA. [Source:RefSeq mRNA;Acc:NM_001038167]	GO:0000166(nucleotide binding);GO:0000209(protein polyubiquitination);GO:0004842(ubiquitin-protein ligase activity);GO:0005515(protein binding);GO:0005524(ATP binding);GO:0005737(cytoplasm);GO:0006511(ubiquitin-dependent protein catabolic process);GO:0016567(protein ubiquitination);GO:0016874(ligase activity);GO:0016881(acid-amino acid ligase activity);GO:0031398(positive regulation of protein ub…	04120(Ubiquitin mediated proteolysis);04141(Protein processing in endoplasmic reticulum)
circRNA212	4	1.93823	chr26	673060	673248	-	2	circRNA	-	ENSBTAT00000055368	UBE2D1	mRNA	chr26:671043-673059|chr26:673248-699721	Bos taurus ubiquitin-conjugating enzyme E2D 1 (UBE2D1), mRNA. [Source:RefSeq mRNA;Acc:NM_001038167]	GO:0000166(nucleotide binding);GO:0000209(protein polyubiquitination);GO:0004842(ubiquitin-protein ligase activity);GO:0005515(protein binding);GO:0005524(ATP binding);GO:0005737(cytoplasm);GO:0006511(ubiquitin-dependent protein catabolic process);GO:0016567(protein ubiquitination);GO:0016874(ligase activity);GO:0016881(acid-amino acid ligase activity);GO:0031398(positive regulation of protein ub…	04120(Ubiquitin mediated proteolysis);04141(Protein processing in endoplasmic reticulum)
circRNA213	13	1.71311	chr26	11304052	11304404	-	1	circRNA	-	ENSBTAT00000050296	PANK1	mRNA	chr26:11294496-11304051|chr26:11304404-11334551	pantothenate kinase 1 [Source:HGNC Symbol;Acc:HGNC:8598]	GO:0004594(pantothenate kinase activity);GO:0005524(ATP binding);GO:0005634(nucleus);GO:0005829(cytosol);GO:0015937(coenzyme A biosynthetic process);GO:0030118(clathrin coat);GO:0055037(recycling endosome);GO:0071944(cell periphery)	00770(Pantothenate and CoA biosynthesis);01100(Metabolic pathways)
circRNA214	3	0.481217	chr26	13542186	13542764	+	2	circRNA	-	ENSBTAT00000021438	BTAF1	mRNA	chr26:13540610-13542185|chr26:13542764-13543383	BTAF1 RNA polymerase II, B-TFIID transcription factor-associated, 170kDa [Source:HGNC Symbol;Acc:HGNC:17307]	GO:0003676(nucleic acid binding);GO:0003677(DNA binding);GO:0004386(helicase activity);GO:0005488(binding);GO:0005515(protein binding);GO:0005524(ATP binding)	NA
circRNA215	62	5.65508	chr26	22284661	22294470	-	4	circRNA	-	ENSBTAT00000004657	FBXW4	mRNA	chr26:22239825-22284660|chr26:22294470-22311025	Bos taurus F-box and WD repeat domain containing 4 (FBXW4), mRNA. [Source:RefSeq mRNA;Acc:NM_001101985]	GO:0002053(positive regulation of mesenchymal cell proliferation);GO:0005515(protein binding);GO:0042733(embryonic digit morphogenesis);GO:0051216(cartilage development);GO:0060173(limb development)	NA
circRNA216	42	3.46408	chr26	24385733	24386722	+	2	circRNA	-	ENSBTAT00000046515	NEURL1	mRNA	chr26:24330945-24385732|chr26:24386722-24398523	neuralized E3 ubiquitin protein ligase 1 [Source:HGNC Symbol;Acc:HGNC:7761]	GO:0005515(protein binding);GO:0005737(cytoplasm);GO:0005886(plasma membrane);GO:0007288(sperm axoneme assembly);GO:0007595(lactation);GO:0008270(zinc ion binding);GO:0008285(negative regulation of cell proliferation);GO:0009605(response to external stimulus);GO:0030317(sperm motility);GO:0043065(positive regulation of apoptotic process);GO:0045741(positive regulation of epidermal growth factor-a…	NA
circRNA217	26	3.32269	chr26	24809546	24813391	+	3	circRNA	-	ENSBTAT00000001346	SLK	mRNA	chr26:24786509-24809545|chr26:24813391-24818857	STE20-like kinase [Source:HGNC Symbol;Acc:HGNC:11088]	GO:0000166(nucleotide binding);GO:0004672(protein kinase activity);GO:0004674(protein serine/threonine kinase activity);GO:0004713(protein tyrosine kinase activity);GO:0005515(protein binding);GO:0005524(ATP binding);GO:0005737(cytoplasm);GO:0005886(plasma membrane);GO:0006468(protein phosphorylation);GO:0016772(transferase activity, transferring phosphorus-containing groups);GO:0042802(identical…	04114(Oocyte meiosis)
circRNA218	33	5.83681	chr26	42452027	42453407	+	2	circRNA	-	ENSBTAT00000061158	TACC2	mRNA	chr26:42448030-42452026|chr26:42453407-42460703	TACC2 protein; Uncharacterized protein [Source:UniProtKB/TrEMBL;Acc:A6QNY2]	GO:0000226(microtubule cytoskeleton organization);GO:0005730(nucleolus);GO:0005737(cytoplasm);GO:0005794(Golgi apparatus);GO:0008283(cell proliferation);GO:0019904(protein domain specific binding);GO:0021987(cerebral cortex development);GO:0022008(neurogenesis);GO:0022027(interkinetic nuclear migration);GO:0030953(astral microtubule organization);GO:0032886(regulation of microtubule-based process…	NA
circRNA219	117	17.5567	chr26	44635273	44644394	-	2	circRNA	-	ENSBTAT00000017243	FAM53B	mRNA	chr26:44621291-44635272|chr26:44644394-44693637	family with sequence similarity 53, member B [Source:HGNC Symbol;Acc:HGNC:28968]	NA	NA
circRNA22	4	0.452726	chr13	25749785	25751305	-	2	circRNA	-	ENSBTAT00000029139	ARHGAP21	mRNA	chr13:25747478-25749784|chr13:25751305-25754062	Rho GTPase activating protein 21 [Source:HGNC Symbol;Acc:HGNC:23725]	GO:0005096(GTPase activator activity);GO:0005515(protein binding);GO:0005543(phospholipid binding);GO:0005622(intracellular);GO:0005794(Golgi apparatus);GO:0007030(Golgi organization);GO:0007165(signal transduction);GO:0043547(positive regulation of GTPase activity);GO:0051683(establishment of Golgi localization);GO:0051684(maintenance of Golgi location);GO:0072384(organelle transport along micro…	NA
circRNA220	368	21.2917	chr26	47185971	47230506	+	8	circRNA	-	ENSBTAT00000032730	DOCK1	mRNA	chr26:47177933-47185970|chr26:47230506-47247643	dedicator of cytokinesis 1 [Source:HGNC Symbol;Acc:HGNC:2987]	GO:0005085(guanyl-nucleotide exchange factor activity);GO:0005488(binding);GO:0005515(protein binding);GO:0007264(small GTPase mediated signal transduction);GO:0009055(electron carrier activity);GO:0016477(cell migration);GO:0020037(heme binding)	04510(Focal adhesion);04810(Regulation of actin cytoskeleton);05100(Bacterial invasion of epithelial cells)
circRNA221	15	2.14697	chr27	6656051	6658072	+	3	circRNA	-	ENSBTAT00000018791	WDR17	mRNA	chr27:6653037-6656050|chr27:6658072-6659248	WD repeat domain 17 [Source:HGNC Symbol;Acc:HGNC:16661]	GO:0005515(protein binding)	NA
circRNA222	73	10.8492	chr27	19202334	19215890	-	4	circRNA	-	ENSBTAT00000039910	MICU3	mRNA	chr27:19199062-19202333|chr27:19215890-19243172	mitochondrial calcium uptake family, member 3 [Source:HGNC Symbol;Acc:HGNC:27820]	GO:0005509(calcium ion binding)	NA
circRNA223	6	0.946121	chr27	28383145	28383439	-	1	circRNA	-	ENSBTAT00000007176	FUT10	mRNA	chr27:28332217-28383144|chr27:28383439-28390684	Bos taurus fucosyltransferase 10 (alpha (1,3) fucosyltransferase) (FUT10), mRNA. [Source:RefSeq mRNA;Acc:NM_182987]	GO:0000139(Golgi membrane);GO:0005794(Golgi apparatus);GO:0006486(protein glycosylation);GO:0008417(fucosyltransferase activity);GO:0016020(membrane);GO:0016021(integral to membrane);GO:0016740(transferase activity);GO:0016757(transferase activity, transferring glycosyl groups);GO:0032580(Golgi cisterna membrane);GO:0036065(fucosylation);GO:0046920(alpha-(1->3)-fucosyltransferase activity)	NA
circRNA224	36	6.27204	chr27	33265136	33265402	-	1	circRNA	-	ENSBTAT00000020550	FGFR1	mRNA	chr27:33263782-33265135|chr27:33265402-33291803	Bos taurus fibroblast growth factor receptor 1 (FGFR1), mRNA. [Source:RefSeq mRNA;Acc:NM_001110207]	GO:0000122(negative regulation of transcription from RNA polymerase II promoter);GO:0000166(nucleotide binding);GO:0001525(angiogenesis);GO:0001657(ureteric bud development);GO:0001701(in utero embryonic development);GO:0001759(organ induction);GO:0002053(positive regulation of mesenchymal cell proliferation);GO:0002062(chondrocyte differentiation);GO:0004672(protein kinase activity);GO:0004713(p…	04010(MAPK signaling pathway);04520(Adherens junction);04810(Regulation of actin cytoskeleton);05200(Pathways in cancer);05215(Prostate cancer);05218(Melanoma)
circRNA225	17	1.84766	chr27	33763011	33764684	+	4	circRNA	-	ENSBTAT00000031486	PLEKHA2	mRNA	chr27:33756230-33763010|chr27:33764684-33768931	Bos taurus pleckstrin homology domain containing, family A (phosphoinositide binding specific) member 2 (PLEKHA2), mRNA. [Source:RefSeq mRNA;Acc:NM_001035383]	GO:0001954(positive regulation of cell-matrix adhesion);GO:0001968(fibronectin binding);GO:0005515(protein binding);GO:0005543(phospholipid binding);GO:0005545(1-phosphatidylinositol binding);GO:0005634(nucleus);GO:0005737(cytoplasm);GO:0005886(plasma membrane);GO:0008289(lipid binding);GO:0016020(membrane);GO:0030165(PDZ domain binding);GO:0043234(protein complex);GO:0043236(laminin binding)	NA
circRNA226	77	17.9093	chr27	36262622	36263138	-	2	circRNA	-	ENSBTAT00000004244	ANK1	mRNA	chr27:36256011-36262621|chr27:36263138-36264053	ANK1 protein; Uncharacterized protein [Source:UniProtKB/TrEMBL;Acc:A2VE25]	NA	NA
circRNA227	45	6.90856	chr27	38759769	38762831	+	2	circRNA	-	ENSBTAT00000039724	PSD3	mRNA	chr27:38732264-38759768|chr27:38762831-38776216	pleckstrin and Sec7 domain containing 3 [Source:HGNC Symbol;Acc:HGNC:19093]	GO:0005086(ARF guanyl-nucleotide exchange factor activity);GO:0005515(protein binding);GO:0005543(phospholipid binding);GO:0016020(membrane);GO:0032012(regulation of ARF protein signal transduction)	04144(Endocytosis)
circRNA228	69	9.09268	chr27	41942935	41948950	+	2	circRNA	-	ENSBTAT00000046968	NKIRAS1	mRNA	chr27:41934851-41942934|chr27:41948950-41951952	Bos taurus NFKB inhibitor interacting Ras-like 1 (NKIRAS1), mRNA. [Source:RefSeq mRNA;Acc:NM_001075835]	GO:0000166(nucleotide binding);GO:0003924(GTPase activity);GO:0005525(GTP binding);GO:0005622(intracellular);GO:0006184(GTP catabolic process);GO:0007165(signal transduction);GO:0007264(small GTPase mediated signal transduction);GO:0016020(membrane)	NA
circRNA229	28	4.31289	chr24	34881764	34883866	-	2	circRNA	-	ENSBTAT00000009822	MIB1	mRNA	chr24:34875126-34881763|chr24:34883866-34901752	Bos taurus mindbomb homolog 1 (Drosophila) (MIB1), mRNA. [Source:RefSeq mRNA;Acc:NM_001206030]	GO:0001568(blood vessel development);GO:0001701(in utero embryonic development);GO:0001756(somitogenesis);GO:0001841(neural tube formation);GO:0001947(heart looping);GO:0004842(ubiquitin-protein ligase activity);GO:0005515(protein binding);GO:0005813(centrosome);GO:0005886(plasma membrane);GO:0007219(Notch signaling pathway);GO:0007507(heart development);GO:0008270(zinc ion binding);GO:0016567(pr…	NA
circRNA23	5	0.95323	chr13	28104470	28105081	+	2	circRNA	-	ENSBTAT00000021808	OPTN	mRNA	chr13:28103292-28104469|chr13:28105081-28105889	Bos taurus optineurin (OPTN), mRNA. [Source:RefSeq mRNA;Acc:NM_001034602]	GO:0000042(protein targeting to Golgi);GO:0005515(protein binding);GO:0005737(cytoplasm);GO:0005794(Golgi apparatus);GO:0005802(trans-Golgi network);GO:0007030(Golgi organization);GO:0008022(protein C-terminus binding);GO:0034613(cellular protein localization);GO:0043001(Golgi to plasma membrane protein transport);GO:0048471(perinuclear region of cytoplasm);GO:0090161(Golgi ribbon formation)	NA
circRNA230	46	5.57242	chr24	41588500	41590938	+	2	circRNA	-	ENSBTAT00000012453	SOGA2	mRNA	chr24:41578022-41588499|chr24:41590938-41644797	NA	NA	NA
circRNA231	63	2.20016	chr24	41649825	41652142	+	2	circRNA	-	ENSBTAT00000012453	SOGA2	mRNA	chr24:41644857-41649824|chr24:41652142-41660368	NA	NA	NA
circRNA232	29	3.99116	chr24	42351861	42355476	+	3	circRNA	-	ENSBTAT00000022970	VAPA	mRNA	chr24:42332950-42351860|chr24:42355476-42365889	Bos taurus VAMP (vesicle-associated membrane protein)-associated protein A, 33kDa (VAPA), mRNA. [Source:RefSeq mRNA;Acc:NM_001075733]	GO:0004871(signal transducer activity);GO:0005198(structural molecule activity);GO:0005515(protein binding);GO:0005783(endoplasmic reticulum);GO:0005789(endoplasmic reticulum membrane);GO:0005874(microtubule);GO:0005886(plasma membrane);GO:0005923(tight junction);GO:0007165(signal transduction);GO:0008219(cell death);GO:0016020(membrane);GO:0016021(integral to membrane);GO:0031175(neuron projecti…	04530(Tight junction)
circRNA233	18	3.1127	chr24	49489179	49490821	-	2	circRNA	-	ENSBTAT00000061332	DYM	mRNA	chr24:49447007-49489178|chr24:49490821-49519239	dymeclin [Source:HGNC Symbol;Acc:HGNC:21317]	GO:0005515(protein binding);GO:0005634(nucleus);GO:0005737(cytoplasm);GO:0005794(Golgi apparatus);GO:0005886(plasma membrane);GO:0007030(Golgi organization);GO:0019899(enzyme binding);GO:0060348(bone development)	NA
circRNA234	55	5.97773	chr24	55084615	55091544	-	4	circRNA	-	ENSBTAT00000031006	TCF7L2	mRNA	chr24:55063239-55084614|chr24:55091544-55101374	Bos taurus transcription factor 4 (TCF4), mRNA. [Source:RefSeq mRNA;Acc:NM_001034621]	GO:0000122(negative regulation of transcription from RNA polymerase II promoter);GO:0000978(RNA polymerase II core promoter proximal region sequence-specific DNA binding);GO:0001011(sequence-specific DNA binding RNA polymerase recruiting transcription factor activity);GO:0001077(RNA polymerase II core promoter proximal region sequence-specific DNA binding transcription factor activity involved in…	NA
circRNA235	41	7.94676	chr24	55111273	55115884	-	2	circRNA	-	ENSBTAT00000031006	TCF7L2	mRNA	chr24:55101507-55111272|chr24:55115884-55161299	Bos taurus transcription factor 4 (TCF4), mRNA. [Source:RefSeq mRNA;Acc:NM_001034621]	GO:0000122(negative regulation of transcription from RNA polymerase II promoter);GO:0000978(RNA polymerase II core promoter proximal region sequence-specific DNA binding);GO:0001011(sequence-specific DNA binding RNA polymerase recruiting transcription factor activity);GO:0001077(RNA polymerase II core promoter proximal region sequence-specific DNA binding transcription factor activity involved in…	NA
circRNA236	193	25.1482	chr24	56584864	56616424	+	3	circRNA	-	ENSBTAT00000005230	WDR7	mRNA	chr24:56582502-56584863|chr24:56616424-56664724	WD repeat domain 7 [Source:HGNC Symbol;Acc:HGNC:13490]	GO:0005488(binding);GO:0005515(protein binding)	NA
circRNA237	7	1.03702	chr25	99251	99981	-	2	circRNA	-	ENSBTAT00000009944	IL9R	mRNA	chr25:98008-99250|chr25:99981-100294	interleukin 9 receptor [Source:HGNC Symbol;Acc:HGNC:6030]	GO:0004896(cytokine receptor activity);GO:0005515(protein binding);GO:0016020(membrane);GO:0019221(cytokine-mediated signaling pathway)	04060(Cytokine-cytokine receptor interaction);04630(Jak-STAT signaling pathway);04640(Hematopoietic cell lineage)
circRNA238	12	2.06745	chr25	122314	122652	-	2	circRNA	-	ENSBTAT00000026388	RHBDF1	mRNA	chr25:121451-122313|chr25:122652-134105	Bos taurus rhomboid 5 homolog 1 (Drosophila) (RHBDF1), mRNA. [Source:RefSeq mRNA;Acc:NM_001105400]	GO:0000139(Golgi membrane);GO:0004252(serine-type endopeptidase activity);GO:0005783(endoplasmic reticulum);GO:0005789(endoplasmic reticulum membrane);GO:0005794(Golgi apparatus);GO:0006508(proteolysis);GO:0006810(transport);GO:0008283(cell proliferation);GO:0015031(protein transport);GO:0016020(membrane);GO:0016021(integral to membrane);GO:0016477(cell migration);GO:0019838(growth factor binding…	NA
circRNA239	10	1.05963	chr25	1645830	1646706	-	3	circRNA	-	ENSBTAT00000027480	PKD1	mRNA	chr25:1645297-1645829|chr25:1646706-1647456	polycystic kidney disease 1 (autosomal dominant) [Source:HGNC Symbol;Acc:HGNC:9008]	GO:0001502(cartilage condensation);GO:0001568(blood vessel development);GO:0001701(in utero embryonic development);GO:0001822(kidney development);GO:0001889(liver development);GO:0001892(embryonic placenta development);GO:0002133(polycystin complex);GO:0005261(cation channel activity);GO:0005262(calcium channel activity);GO:0005515(protein binding);GO:0005634(nucleus);GO:0005737(cytoplasm);GO:000…	NA
circRNA24	662	120.292	chr13	34907718	34945901	-	3	circRNA	-	ENSBTAT00000027591	SVIL	mRNA	chr13:34907476-34907717|chr13:34945901-34946274	Bos taurus supervillin (SVIL), mRNA. [Source:RefSeq mRNA;Acc:NM_174190]	GO:0003779(actin binding);GO:0007010(cytoskeleton organization)	NA
circRNA240	57	8.20899	chr25	3266443	3267297	-	2	circRNA	-	ENSBTAT00000022120	ADCY9	mRNA	chr25:3261970-3266442|chr25:3267297-3276930	Bos taurus adenylate cyclase 9 (ADCY9), mRNA. [Source:RefSeq mRNA;Acc:NM_001205917]	GO:0000166(nucleotide binding);GO:0006171(cAMP biosynthetic process);GO:0009190(cyclic nucleotide biosynthetic process);GO:0016829(lyase activity);GO:0016849(phosphorus-oxygen lyase activity);GO:0035556(intracellular signal transduction)	00230(Purine metabolism);04020(Calcium signaling pathway);04062(Chemokine signaling pathway);04114(Oocyte meiosis);04270(Vascular smooth muscle contraction);04540(Gap junction);04912(GnRH signaling pathway);04914(Progesterone-mediated oocyte maturation);04916(Melanogenesis);04962(Vasopressin-regulated water reabsorption);04970(Salivary secretion);04971(Gastric acid secretion);04972(Pancreatic sec…
circRNA241	4	0.765722	chr25	6482401	6482643	+	1	circRNA	-	ENSBTAT00000009490	RBFOX1	mRNA	chr25:6481547-6482400|chr25:6482643-6545869	RNA binding protein, fox-1 homolog (C. elegans) 1 [Source:HGNC Symbol;Acc:HGNC:18222]	GO:0000166(nucleotide binding);GO:0003676(nucleic acid binding);GO:0003723(RNA binding);GO:0005515(protein binding);GO:0005634(nucleus);GO:0005737(cytoplasm);GO:0005802(trans-Golgi network);GO:0006397(mRNA processing);GO:0008022(protein C-terminus binding);GO:0008380(RNA splicing);GO:0043484(regulation of RNA splicing);GO:0050885(neuromuscular process controlling balance)	NA
circRNA242	10	1.57154	chr25	10632803	10633196	-	2	circRNA	-	ENSBTAT00000004656	GSPT1	mRNA	chr25:10631538-10632802|chr25:10633196-10634021	Bos taurus G1 to S phase transition 1 (GSPT1), mRNA. [Source:RefSeq mRNA;Acc:NM_001098071]	GO:0000166(nucleotide binding);GO:0003747(translation release factor activity);GO:0003924(GTPase activity);GO:0005515(protein binding);GO:0005525(GTP binding);GO:0006184(GTP catabolic process);GO:0006479(protein methylation)	03015(mRNA surveillance pathway)
circRNA243	82	13.721	chr25	10832424	10838285	+	3	circRNA	-	ENSBTAT00000037460	SNX29	mRNA	chr25:10822574-10832423|chr25:10838285-10883674	Bos taurus sorting nexin 29 (SNX29), mRNA. [Source:RefSeq mRNA;Acc:NM_001076862]	GO:0005515(protein binding);GO:0007154(cell communication);GO:0035091(phosphatidylinositol binding)	NA
circRNA244	34	3.61096	chr25	14520099	14527934	+	4	circRNA	-	ENSBTAT00000028094	ABCC1	mRNA	chr25:14510479-14520098|chr25:14527934-14534202	Bos taurus ATP-binding cassette, sub-family C (CFTR/MRP), member 1 (ABCC1), mRNA. [Source:RefSeq mRNA;Acc:NM_174223]	GO:0000166(nucleotide binding);GO:0005215(transporter activity);GO:0005524(ATP binding);GO:0005634(nucleus);GO:0005794(Golgi apparatus);GO:0005886(plasma membrane);GO:0005887(integral to plasma membrane);GO:0006200(ATP catabolic process);GO:0006810(transport);GO:0016021(integral to membrane);GO:0016887(ATPase activity);GO:0017111(nucleoside-triphosphatase activity);GO:0042626(ATPase activity, cou…	02010(ABC transporters);04977(Vitamin digestion and absorption)
circRNA245	122	5.86882	chr25	14520099	14538661	+	7	circRNA	-	ENSBTAT00000028094	ABCC1	mRNA	chr25:14510479-14520098|chr25:14538661-14549338	Bos taurus ATP-binding cassette, sub-family C (CFTR/MRP), member 1 (ABCC1), mRNA. [Source:RefSeq mRNA;Acc:NM_174223]	GO:0000166(nucleotide binding);GO:0005215(transporter activity);GO:0005524(ATP binding);GO:0005634(nucleus);GO:0005794(Golgi apparatus);GO:0005886(plasma membrane);GO:0005887(integral to plasma membrane);GO:0006200(ATP catabolic process);GO:0006810(transport);GO:0016021(integral to membrane);GO:0016887(ATPase activity);GO:0017111(nucleoside-triphosphatase activity);GO:0042626(ATPase activity, cou…	02010(ABC transporters);04977(Vitamin digestion and absorption)
circRNA246	18	2.69234	chr25	14520099	14525028	+	3	circRNA	-	ENSBTAT00000028094	ABCC1	mRNA	chr25:14510479-14520098|chr25:14525028-14527807	Bos taurus ATP-binding cassette, sub-family C (CFTR/MRP), member 1 (ABCC1), mRNA. [Source:RefSeq mRNA;Acc:NM_174223]	GO:0000166(nucleotide binding);GO:0005215(transporter activity);GO:0005524(ATP binding);GO:0005634(nucleus);GO:0005794(Golgi apparatus);GO:0005886(plasma membrane);GO:0005887(integral to plasma membrane);GO:0006200(ATP catabolic process);GO:0006810(transport);GO:0016021(integral to membrane);GO:0016887(ATPase activity);GO:0017111(nucleoside-triphosphatase activity);GO:0042626(ATPase activity, cou…	02010(ABC transporters);04977(Vitamin digestion and absorption)
circRNA247	247	5.71066	chr25	14665151	14690110	+	16	circRNA	-	ENSBTAT00000046252	ENSBTAG00000017759	mRNA	chr25:14664820-14665150|chr25:14690110-14691032	Uncharacterized protein [Source:UniProtKB/TrEMBL;Acc:F1MF76]	GO:0030246(carbohydrate binding)	NA
circRNA248	51	5.39182	chr25	15949371	15954174	+	2	circRNA	-	ENSBTAT00000007264	XYLT1	mRNA	chr25:15946211-15949370|chr25:15954174-15961173	xylosyltransferase I [Source:HGNC Symbol;Acc:HGNC:15516]	GO:0006024(glycosaminoglycan biosynthetic process);GO:0008375(acetylglucosaminyltransferase activity);GO:0016020(membrane);GO:0030158(protein xylosyltransferase activity);GO:0034605(cellular response to heat)	00532(Glycosaminoglycan biosynthesis - chondroitin sulfate);00534(Glycosaminoglycan biosynthesis - heparan sulfate);01100(Metabolic pathways)
circRNA249	19	3.57828	chr25	19862394	19864194	+	3	circRNA	-	ENSBTAT00000028853	UQCRC2	mRNA	chr25:19861337-19862393|chr25:19864194-19865715	Bos taurus ubiquinol-cytochrome c reductase core protein II (UQCRC2), mRNA. [Source:RefSeq mRNA;Acc:NM_174630]	GO:0003824(catalytic activity);GO:0004222(metalloendopeptidase activity);GO:0005515(protein binding);GO:0005739(mitochondrion);GO:0005743(mitochondrial inner membrane);GO:0006508(proteolysis);GO:0016020(membrane);GO:0046872(metal ion binding);GO:0055114(oxidation-reduction process);GO:0070469(respiratory chain)	00190(Oxidative phosphorylation);01100(Metabolic pathways);04260(Cardiac muscle contraction);05010(Alzheimer's disease);05012(Parkinson's disease);05016(Huntington's disease)
circRNA25	6	0.790668	chr13	51751717	51752069	-	1	circRNA	-	ENSBTAT00000045589	PANK2	mRNA	chr13:51746695-51751716|chr13:51752069-51764865	pantothenate kinase 2 [Source:HGNC Symbol;Acc:HGNC:15894]	GO:0004594(pantothenate kinase activity);GO:0005524(ATP binding);GO:0005739(mitochondrion);GO:0005829(cytosol);GO:0007286(spermatid development);GO:0009060(aerobic respiration);GO:0015937(coenzyme A biosynthetic process);GO:0051881(regulation of mitochondrial membrane potential);GO:0070584(mitochondrion morphogenesis)	NA
circRNA250	47	6.74793	chr25	20152595	20153030	+	2	circRNA	-	ENSBTAT00000023487	EEF2K	mRNA	chr25:20151246-20152594|chr25:20153030-20159074	eukaryotic elongation factor 2 kinase [Source:HGNC Symbol;Acc:HGNC:24615]	GO:0004674(protein serine/threonine kinase activity);GO:0004686(elongation factor-2 kinase activity);GO:0005509(calcium ion binding);GO:0005516(calmodulin binding);GO:0005524(ATP binding);GO:0006468(protein phosphorylation);GO:0016772(transferase activity, transferring phosphorus-containing groups);GO:0031952(regulation of protein autophosphorylation);GO:0046777(protein autophosphorylation)	NA
circRNA251	24	3.57828	chr25	20955715	20957546	-	2	circRNA	-	ENSBTAT00000015592	USP31	mRNA	chr25:20953601-20955714|chr25:20957546-20962832	ubiquitin specific peptidase 31 [Source:HGNC Symbol;Acc:HGNC:20060]	GO:0004221(ubiquitin thiolesterase activity);GO:0006511(ubiquitin-dependent protein catabolic process)	NA
circRNA252	17	2.77474	chr25	21452208	21452604	-	2	circRNA	-	ENSBTAT00000063635	EARS2	mRNA	chr25:21442681-21452207|chr25:21452604-21458823	glutamyl-tRNA synthetase 2, mitochondrial [Source:HGNC Symbol;Acc:HGNC:29419]	GO:0000049(tRNA binding);GO:0000166(nucleotide binding);GO:0004812(aminoacyl-tRNA ligase activity);GO:0004818(glutamate-tRNA ligase activity);GO:0005524(ATP binding);GO:0005737(cytoplasm);GO:0005739(mitochondrion);GO:0006412(translation);GO:0006418(tRNA aminoacylation for protein translation);GO:0006424(glutamyl-tRNA aminoacylation);GO:0016874(ligase activity);GO:0016876(ligase activity, forming …	00860(Porphyrin and chlorophyll metabolism);00970(Aminoacyl-tRNA biosynthesis);01100(Metabolic pathways)
circRNA253	1259	265.003	chr25	26189730	26189950	-	1	circRNA	-	ENSBTAT00000008593	ATP2A1	mRNA	chr25:26189621-26189729|chr25:26189950-26190148	Bos taurus ATPase, Ca++ transporting, cardiac muscle, fast twitch 1 (ATP2A1), mRNA. [Source:RefSeq mRNA;Acc:NM_001075767]	GO:0000166(nucleotide binding);GO:0005388(calcium-transporting ATPase activity);GO:0005515(protein binding);GO:0005524(ATP binding);GO:0005789(endoplasmic reticulum membrane);GO:0006812(cation transport);GO:0006816(calcium ion transport);GO:0006942(regulation of striated muscle contraction);GO:0008637(apoptotic mitochondrial changes);GO:0016020(membrane);GO:0016021(integral to membrane);GO:001678…	04020(Calcium signaling pathway);04972(Pancreatic secretion);05010(Alzheimer's disease)
circRNA254	23	6.25676	chr25	33462545	33463512	-	2	circRNA	-	ENSBTAT00000008161	GTF2IRD1	mRNA	chr25:33458195-33462544|chr25:33463512-33464094	GTF2I repeat domain containing 1 [Source:HGNC Symbol;Acc:HGNC:4661]	GO:0003700(sequence-specific DNA binding transcription factor activity);GO:0005634(nucleus);GO:0005737(cytoplasm);GO:0006355(regulation of transcription, DNA-dependent);GO:0009790(embryo development)	03022(Basal transcription factors)
circRNA255	61	8.37043	chr25	33596288	33598062	-	2	circRNA	-	ENSBTAT00000015759	CLIP2	mRNA	chr25:33595258-33596287|chr25:33598062-33601736	CAP-GLY domain containing linker protein 2 [Source:HGNC Symbol;Acc:HGNC:2586]	GO:0005515(protein binding);GO:0005881(cytoplasmic microtubule)	NA
circRNA256	21	3.67244	chr25	36878118	36878601	+	2	circRNA	-	ENSBTAT00000054282	TAF6	mRNA	chr25:36878043-36878117|chr25:36878601-36878684	Bos taurus TAF6 RNA polymerase II, TATA box binding protein (TBP)-associated factor, 80kDa (TAF6), mRNA. [Source:RefSeq mRNA;Acc:NM_001015525]	GO:0003677(DNA binding);GO:0003700(sequence-specific DNA binding transcription factor activity);GO:0005488(binding);GO:0005515(protein binding);GO:0005634(nucleus);GO:0005669(transcription factor TFIID complex);GO:0005737(cytoplasm);GO:0006352(DNA-dependent transcription, initiation);GO:0006355(regulation of transcription, DNA-dependent);GO:0006367(transcription initiation from RNA polymerase II …	03022(Basal transcription factors)
circRNA257	21	4.52255	chr25	41141664	41141879	+	1	circRNA	-	ENSBTAT00000023757	GNA12	mRNA	chr25:41099641-41141663|chr25:41141879-41169012	guanine nucleotide binding protein (G protein) alpha 12 [Source:HGNC Symbol;Acc:HGNC:4380]	GO:0000166(nucleotide binding);GO:0001664(G-protein coupled receptor binding);GO:0001701(in utero embryonic development);GO:0003924(GTPase activity);GO:0004871(signal transducer activity);GO:0005515(protein binding);GO:0005525(GTP binding);GO:0006184(GTP catabolic process);GO:0007165(signal transduction);GO:0007186(G-protein coupled receptor signaling pathway);GO:0007264(small GTPase mediated sig…	04010(MAPK signaling pathway);04270(Vascular smooth muscle contraction);04730(Long-term depression);04810(Regulation of actin cytoskeleton)
circRNA258	26	4.04501	chr25	42392609	42393919	-	3	circRNA	-	ENSBTAT00000065547	SUN1	mRNA	chr25:42391863-42392608|chr25:42393919-42402481	NA	NA	NA
circRNA259	131	17.8182	chr25	42526523	42537108	+	3	circRNA	-	ENSBTAT00000064004	PRKAR1B	mRNA	chr25:42518844-42526522|chr25:42537108-42547872	Bos taurus protein kinase, cAMP-dependent, regulatory, type I, beta (PRKAR1B), mRNA. [Source:RefSeq mRNA;Acc:NM_001075201]	GO:0001932(regulation of protein phosphorylation);GO:0004862(cAMP-dependent protein kinase inhibitor activity);GO:0005952(cAMP-dependent protein kinase complex);GO:0007611(learning or memory);GO:0008603(cAMP-dependent protein kinase regulator activity);GO:0034236(protein kinase A catalytic subunit binding);GO:2000480(negative regulation of cAMP-dependent protein kinase activity)	04210(Apoptosis);04910(Insulin signaling pathway)
circRNA26	255	19.542	chr13	52275511	52307825	+	6	circRNA	-	ENSBTAT00000061472	C13H20orf194	mRNA	chr13:52253185-52275510|chr13:52307825-52320692	Bos taurus chromosome 13 open reading frame, human C20orf194 (C13H20orf194), mRNA. [Source:RefSeq mRNA;Acc:NM_001079598]	NA	NA
circRNA260	30	5.93842	chr22	10966164	10968531	+	2	circRNA	-	ENSBTAT00000022042	ITGA9	mRNA	chr22:10946516-10966163|chr22:10968531-10977947	Bos taurus integrin, alpha 9 (ITGA9), mRNA. [Source:RefSeq mRNA;Acc:NM_001192718]	GO:0007155(cell adhesion);GO:0007229(integrin-mediated signaling pathway);GO:0008305(integrin complex);GO:0009925(basal plasma membrane);GO:0016020(membrane);GO:0016021(integral to membrane);GO:0030593(neutrophil chemotaxis)	04510(Focal adhesion);04512(ECM-receptor interaction);04514(Cell adhesion molecules (CAMs));04810(Regulation of actin cytoskeleton);05410(Hypertrophic cardiomyopathy (HCM));05412(Arrhythmogenic right ventricular cardiomyopathy (ARVC));05414(Dilated cardiomyopathy)
circRNA261	72	11.5492	chr22	15153438	15156752	+	3	circRNA	-	ENSBTAT00000021398	TRAK1	mRNA	chr22:15152562-15153437|chr22:15156752-15158193	trafficking kinesin-binding protein 1 [Source:RefSeq peptide;Acc:NP_001071454]	NA	NA
circRNA262	23	3.30218	chr22	17554099	17555929	+	2	circRNA	-	ENSBTAT00000006152	SRGAP3	mRNA	chr22:17552347-17554098|chr22:17555929-17558550	SLIT-ROBO Rho GTPase activating protein 3 [Source:HGNC Symbol;Acc:HGNC:19744]	GO:0005515(protein binding);GO:0005622(intracellular);GO:0007165(signal transduction)	04360(Axon guidance)
circRNA263	22	3.18812	chr22	35176199	35176519	+	1	circRNA	-	ENSBTAT00000030750	LRIG1	mRNA	chr22:35171599-35176198|chr22:35176519-35177839	leucine-rich repeats and immunoglobulin-like domains 1 [Source:HGNC Symbol;Acc:HGNC:17360]	GO:0005515(protein binding)	NA
circRNA264	171	21.6155	chr22	46530675	46558961	-	5	circRNA	-	ENSBTAT00000061412	CACNA2D3	mRNA	chr22:46488622-46530674|chr22:46558961-46562168	calcium channel, voltage-dependent, alpha 2/delta subunit 3 [Source:HGNC Symbol;Acc:HGNC:15460]	NA	04010(MAPK signaling pathway);04260(Cardiac muscle contraction);05410(Hypertrophic cardiomyopathy (HCM));05412(Arrhythmogenic right ventricular cardiomyopathy (ARVC));05414(Dilated cardiomyopathy)
circRNA265	20	2.76891	chr22	48508816	48514508	+	2	circRNA	-	ENSBTAT00000061279	SFMBT1	mRNA	chr22:48499418-48508815|chr22:48514508-48520177	Bos taurus Scm-like with four mbt domains 1 (SFMBT1), mRNA. [Source:RefSeq mRNA;Acc:NM_001205711]	GO:0005515(protein binding);GO:0005634(nucleus);GO:0006355(regulation of transcription, DNA-dependent);GO:0042393(histone binding);GO:0045892(negative regulation of transcription, DNA-dependent);GO:0048635(negative regulation of muscle organ development)	NA
circRNA266	210	31.9239	chr22	52387375	52418535	+	3	circRNA	-	ENSBTAT00000021045	MAP4	mRNA	chr22:52370441-52387374|chr22:52418535-52420967	Bos taurus microtubule-associated protein 4 (MAP4), mRNA. [Source:RefSeq mRNA;Acc:NM_174105]	GO:0005515(protein binding);GO:0005737(cytoplasm);GO:0005874(microtubule);GO:0005886(plasma membrane);GO:0007052(mitotic spindle organization);GO:0008017(microtubule binding);GO:0015630(microtubule cytoskeleton);GO:0015631(tubulin binding);GO:0051012(microtubule sliding);GO:0051294(establishment of spindle orientation);GO:0051301(cell division);GO:0072686(mitotic spindle)	NA
circRNA267	19	2.77936	chr22	52811850	52812326	+	2	circRNA	-	ENSBTAT00000020961	SCAP	mRNA	chr22:52810587-52811849|chr22:52812326-52813049	Bos taurus SREBF chaperone (SCAP), mRNA. [Source:RefSeq mRNA;Acc:NM_001101889]	GO:0001666(response to hypoxia);GO:0005515(protein binding);GO:0005789(endoplasmic reticulum membrane);GO:0008158(hedgehog receptor activity);GO:0008203(cholesterol metabolic process);GO:0016020(membrane);GO:0016021(integral to membrane);GO:0019217(regulation of fatty acid metabolic process);GO:0032868(response to insulin);GO:0032933(SREBP signaling pathway);GO:0042304(regulation of fatty acid bi…	NA
circRNA268	40	4.59433	chr22	54965187	54967467	-	3	circRNA	-	ENSBTAT00000023702	SEC13	mRNA	chr22:54958961-54965186|chr22:54967467-54985720	Bos taurus SEC13 homolog (S. cerevisiae) (SEC13), mRNA. [Source:RefSeq mRNA;Acc:NM_001075565]	GO:0000776(kinetochore);GO:0005515(protein binding);GO:0005634(nucleus);GO:0005635(nuclear envelope);GO:0005643(nuclear pore);GO:0005783(endoplasmic reticulum);GO:0005789(endoplasmic reticulum membrane);GO:0006810(transport);GO:0012507(ER to Golgi transport vesicle membrane);GO:0015031(protein transport);GO:0016020(membrane);GO:0016192(vesicle-mediated transport);GO:0031080(nuclear pore outer rin…	03013(RNA transport);04141(Protein processing in endoplasmic reticulum)
circRNA269	37	1.8408	chr22	56721060	56721994	+	1	circRNA	-	ENSBTAT00000008676	TMCC1	mRNA	chr22:56700794-56721059|chr22:56721994-56738500	Bos taurus transmembrane and coiled-coil domain family 1 (TMCC1), mRNA. [Source:RefSeq mRNA;Acc:NM_001101925]	NA	NA
circRNA27	10	2.55591	chr13	52414298	52414795	+	2	circRNA	-	ENSBTAT00000061472	C13H20orf194	mRNA	chr13:52410240-52414297|chr13:52414795-52419125	Bos taurus chromosome 13 open reading frame, human C20orf194 (C13H20orf194), mRNA. [Source:RefSeq mRNA;Acc:NM_001079598]	NA	NA
circRNA270	53	6.79183	chr22	56796075	56796769	+	3	circRNA	-	ENSBTAT00000002375	PLXND1	mRNA	chr22:56793403-56796074|chr22:56796769-56797961	plexin D1 [Source:HGNC Symbol;Acc:HGNC:9107]	GO:0001525(angiogenesis);GO:0001569(patterning of blood vessels);GO:0004872(receptor activity);GO:0005515(protein binding);GO:0005622(intracellular);GO:0005887(integral to plasma membrane);GO:0007165(signal transduction);GO:0007275(multicellular organismal development);GO:0007416(synapse assembly);GO:0016020(membrane);GO:0016021(integral to membrane);GO:0017154(semaphorin receptor activity);GO:00…	NA
circRNA271	104	11.437	chr22	57007791	57012076	-	3	circRNA	-	ENSBTAT00000044086	CAND2	mRNA	chr22:57006224-57007790|chr22:57012076-57017095	cullin-associated NEDD8-dissociated protein 2 [Source:RefSeq peptide;Acc:NP_001193472]	GO:0005488(binding);GO:0005515(protein binding);GO:0005622(intracellular);GO:0005634(nucleus);GO:0017025(TBP-class protein binding)	NA
circRNA272	6	0.877691	chr22	58397176	58397603	+	2	circRNA	-	ENSBTAT00000015785	ENSBTAG00000011896	mRNA	chr22:58394116-58397175|chr22:58397603-58399274	NA	NA	NA
circRNA273	20	3.55096	chr22	60119660	60120728	-	2	circRNA	-	ENSBTAT00000043822	EEFSEC	mRNA	chr22:60082317-60119659|chr22:60120728-60127855	Bos taurus eukaryotic elongation factor, selenocysteine-tRNA-specific (EEFSEC), mRNA. [Source:RefSeq mRNA;Acc:NM_001083464]	GO:0000049(tRNA binding);GO:0000166(nucleotide binding);GO:0001514(selenocysteine incorporation);GO:0003746(translation elongation factor activity);GO:0003924(GTPase activity);GO:0005515(protein binding);GO:0005525(GTP binding);GO:0005739(mitochondrion);GO:0006184(GTP catabolic process);GO:0030529(ribonucleoprotein complex);GO:0035368(selenocysteine insertion sequence binding);GO:0043021(ribonucl…	NA
circRNA274	19	3.16787	chr22	60551555	60551833	-	1	circRNA	-	ENSBTAT00000043559	PODXL2	mRNA	chr22:60518609-60551554|chr22:60551833-60556822	podocalyxin-like 2 [Source:HGNC Symbol;Acc:HGNC:17936]	GO:0005515(protein binding);GO:0050901(leukocyte tethering or rolling)	NA
circRNA275	80	11.3805	chr22	61038140	61043354	-	3	circRNA	-	ENSBTAT00000043631	CHCHD6	mRNA	chr22:60984165-61038139|chr22:61043354-61059880	Bos taurus coiled-coil-helix-coiled-coil-helix domain containing 6 (CHCHD6), mRNA. [Source:RefSeq mRNA;Acc:NM_001076402]	GO:0005515(protein binding);GO:0005739(mitochondrion);GO:0005743(mitochondrial inner membrane);GO:0006974(cellular response to DNA damage stimulus);GO:0016020(membrane);GO:0042407(cristae formation)	NA
circRNA276	13	2.33486	chr23	2586310	2589462	-	2	circRNA	-	ENSBTAT00000010434	PRIM2	mRNA	chr23:2526004-2586309|chr23:2589462-2608711	Bos taurus primase, DNA, polypeptide 2 (58kDa) (PRIM2), mRNA. [Source:RefSeq mRNA;Acc:NM_001079594]	GO:0003896(DNA primase activity);GO:0006269(DNA replication, synthesis of RNA primer);GO:0016779(nucleotidyltransferase activity)	00230(Purine metabolism);00240(Pyrimidine metabolism);01100(Metabolic pathways);03030(DNA replication)
circRNA277	160.5	5.05832	chr23	3603923	3616259	+	9	circRNA	-	ENSBTAT00000061451	DST	mRNA	chr23:3585334-3603922|chr23:3616259-3627937	dystonin [Source:HGNC Symbol;Acc:HGNC:1090]	GO:0000226(microtubule cytoskeleton organization);GO:0003779(actin binding);GO:0005178(integrin binding);GO:0005509(calcium ion binding);GO:0005515(protein binding);GO:0005634(nucleus);GO:0005856(cytoskeleton);GO:0007010(cytoskeleton organization);GO:0007050(cell cycle arrest);GO:0007409(axonogenesis);GO:0008017(microtubule binding);GO:0008022(protein C-terminus binding);GO:0008090(retrograde axo…	NA
circRNA278	46.5	4.81753	chr23	3603923	3608451	+	4	circRNA	-	ENSBTAT00000061451	DST	mRNA	chr23:3585334-3603922|chr23:3608451-3611710	dystonin [Source:HGNC Symbol;Acc:HGNC:1090]	GO:0000226(microtubule cytoskeleton organization);GO:0003779(actin binding);GO:0005178(integrin binding);GO:0005509(calcium ion binding);GO:0005515(protein binding);GO:0005634(nucleus);GO:0005856(cytoskeleton);GO:0007010(cytoskeleton organization);GO:0007050(cell cycle arrest);GO:0007409(axonogenesis);GO:0008017(microtubule binding);GO:0008022(protein C-terminus binding);GO:0008090(retrograde axo…	NA
circRNA279	11.5	2.70178	chr23	8642065	8642262	-	1	circRNA	-	ENSBTAT00000048862	C6ORF106	mRNA	chr23:8601791-8642064|chr23:8642262-8647837	Bos taurus chromosome 23 open reading frame, human C6orf106 (C23H6orf106), mRNA. [Source:RefSeq mRNA;Acc:NM_001076471]	GO:0005515(protein binding)	NA
circRNA28	25	3.92885	chr13	52644069	52645696	-	3	circRNA	-	ENSBTAT00000015189	PTPRA	mRNA	chr13:52631371-52644068|chr13:52645696-52660613	protein tyrosine phosphatase, receptor type, A [Source:HGNC Symbol;Acc:HGNC:9664]	GO:0004721(phosphoprotein phosphatase activity);GO:0004725(protein tyrosine phosphatase activity);GO:0005515(protein binding);GO:0006468(protein phosphorylation);GO:0006470(protein dephosphorylation);GO:0008286(insulin receptor signaling pathway);GO:0016311(dephosphorylation);GO:0016787(hydrolase activity);GO:0016791(phosphatase activity);GO:0035335(peptidyl-tyrosine dephosphorylation)	NA
circRNA280	39.5	5.20523	chr23	8642065	8647992	-	2	circRNA	-	ENSBTAT00000048862	C6ORF106	mRNA	chr23:8601791-8642064|chr23:8647992-8688577	Bos taurus chromosome 23 open reading frame, human C6orf106 (C23H6orf106), mRNA. [Source:RefSeq mRNA;Acc:NM_001076471]	GO:0005515(protein binding)	NA
circRNA281	8	1.13113	chr23	17881139	17881577	-	2	circRNA	-	ENSBTAT00000035966	NFKBIE	mRNA	chr23:17880504-17881138|chr23:17881577-17883215	Bos taurus nuclear factor of kappa light polypeptide gene enhancer in B-cells inhibitor, epsilon (NFKBIE), mRNA. [Source:RefSeq mRNA;Acc:NM_001130746]	GO:0005515(protein binding)	04660(T cell receptor signaling pathway);04662(B cell receptor signaling pathway);04722(Neurotrophin signaling pathway);04920(Adipocytokine signaling pathway)
circRNA282	88.5	12.0024	chr23	19202022	19215048	-	3	circRNA	-	ENSBTAT00000013537	CLIC5	mRNA	chr23:19173811-19202021|chr23:19215048-19332500	chloride intracellular channel 5 [Source:HGNC Symbol;Acc:HGNC:13517]	GO:0002021(response to dietary excess);GO:0002024(diet induced thermogenesis);GO:0005247(voltage-gated chloride channel activity);GO:0005515(protein binding);GO:0006821(chloride transport);GO:0007605(sensory perception of sound);GO:0008104(protein localization);GO:0015629(actin cytoskeleton);GO:0016020(membrane);GO:0032420(stereocilium);GO:0050885(neuromuscular process controlling balance);GO:006…	NA
circRNA283	17.5	3.4494	chr23	19210740	19215048	-	2	circRNA	-	ENSBTAT00000013537	CLIC5	mRNA	chr23:19202128-19210739|chr23:19215048-19332500	chloride intracellular channel 5 [Source:HGNC Symbol;Acc:HGNC:13517]	GO:0002021(response to dietary excess);GO:0002024(diet induced thermogenesis);GO:0005247(voltage-gated chloride channel activity);GO:0005515(protein binding);GO:0006821(chloride transport);GO:0007605(sensory perception of sound);GO:0008104(protein localization);GO:0015629(actin cytoskeleton);GO:0016020(membrane);GO:0032420(stereocilium);GO:0050885(neuromuscular process controlling balance);GO:006…	NA
circRNA284	635	79.6191	chr23	36934243	37046053	-	4	circRNA	-	ENSBTAT00000017811	CDKAL1	mRNA	chr23:36841734-36934242|chr23:37046053-37116726	CDK5 regulatory subunit associated protein 1-like 1 [Source:HGNC Symbol;Acc:HGNC:21050]	GO:0003824(catalytic activity);GO:0005783(endoplasmic reticulum);GO:0005791(rough endoplasmic reticulum);GO:0009451(RNA modification);GO:0016740(transferase activity);GO:0035598(N6-threonylcarbomyladenosine methylthiotransferase activity);GO:0035600(tRNA methylthiolation);GO:0043412(macromolecule modification);GO:0051536(iron-sulfur cluster binding);GO:0051539(4 iron, 4 sulfur cluster binding);GO…	NA
circRNA285	26	3.4556	chr23	38961020	38963668	-	2	circRNA	-	ENSBTAT00000011931	RNF144B	mRNA	chr23:38956984-38961019|chr23:38963668-38986676	Bos taurus ring finger protein 144B (RNF144B), mRNA. [Source:RefSeq mRNA;Acc:NM_001099028]	GO:0004842(ubiquitin-protein ligase activity);GO:0005515(protein binding);GO:0005737(cytoplasm);GO:0008270(zinc ion binding);GO:0031966(mitochondrial membrane);GO:0042787(protein ubiquitination involved in ubiquitin-dependent protein catabolic process);GO:0046872(metal ion binding)	NA
circRNA286	34	4.10805	chr23	39448769	39453073	+	3	circRNA	-	ENSBTAT00000025590	KIF13A	mRNA	chr23:39447131-39448768|chr23:39453073-39459387	kinesin family member 13A [Source:HGNC Symbol;Acc:HGNC:14566]	GO:0000166(nucleotide binding);GO:0000910(cytokinesis);GO:0003777(microtubule motor activity);GO:0005515(protein binding);GO:0005524(ATP binding);GO:0005813(centrosome);GO:0005871(kinesin complex);GO:0005874(microtubule);GO:0006886(intracellular protein transport);GO:0007018(microtubule-based movement);GO:0008017(microtubule binding);GO:0008333(endosome to lysosome transport);GO:0010008(endosome …	NA
circRNA287	605	62.8196	chr23	41222611	41289319	-	3	circRNA	-	ENSBTAT00000017189	JARID2	mRNA	chr23:41208123-41222610|chr23:41289319-41302650	jumonji, AT rich interactive domain 2 [Source:HGNC Symbol;Acc:HGNC:6196]	GO:0000122(negative regulation of transcription from RNA polymerase II promoter);GO:0001889(liver development);GO:0003677(DNA binding);GO:0003682(chromatin binding);GO:0005515(protein binding);GO:0005622(intracellular);GO:0005634(nucleus);GO:0008285(negative regulation of cell proliferation);GO:0031061(negative regulation of histone methylation);GO:0035097(histone methyltransferase complex);GO:00…	NA
circRNA288	94	21.9732	chr20	3823982	3830888	-	2	circRNA	-	ENSBTAT00000023199	STK10	mRNA	chr20:3808334-3823981|chr20:3830888-3855406	Bos taurus serine/threonine kinase 10 (STK10), mRNA. [Source:RefSeq mRNA;Acc:NM_001192627]	GO:0000166(nucleotide binding);GO:0004672(protein kinase activity);GO:0004674(protein serine/threonine kinase activity);GO:0004713(protein tyrosine kinase activity);GO:0005515(protein binding);GO:0005524(ATP binding);GO:0005886(plasma membrane);GO:0006468(protein phosphorylation);GO:0007049(cell cycle);GO:0016020(membrane);GO:0016301(kinase activity);GO:0016310(phosphorylation);GO:0016740(transfe…	NA
circRNA289	7	1.35113	chr20	6691873	6692376	+	2	circRNA	-	ENSBTAT00000054796	GFM2	mRNA	chr20:6690159-6691872|chr20:6692376-6696166	Bos taurus G elongation factor, mitochondrial 2 (GFM2), mRNA. [Source:RefSeq mRNA;Acc:NM_001102109]	GO:0000166(nucleotide binding);GO:0003924(GTPase activity);GO:0005525(GTP binding);GO:0005739(mitochondrion);GO:0006184(GTP catabolic process);GO:0006412(translation);GO:0032543(mitochondrial translation);GO:0032790(ribosome disassembly)	NA
circRNA29	143	27.7168	chr13	65274792	65295537	-	3	circRNA	-	ENSBTAT00000043873	UQCC	mRNA	chr13:65240229-65274791|chr13:65295537-65303416	Bos taurus ubiquinol-cytochrome c reductase complex chaperone (UQCC), mRNA. [Source:RefSeq mRNA;Acc:NM_001076508]	GO:0005739(mitochondrion);GO:0016023(cytoplasmic membrane-bounded vesicle)	NA
circRNA290	171	22.7272	chr20	14850101	14871751	-	3	circRNA	-	ENSBTAT00000006815	RGS7BP	mRNA	chr20:14837419-14850100|chr20:14871751-14939310	Bos taurus regulator of G-protein signaling 7 binding protein (RGS7BP), mRNA. [Source:RefSeq mRNA;Acc:NM_001076930]	GO:0005515(protein binding);GO:0005634(nucleus);GO:0005737(cytoplasm);GO:0005886(plasma membrane);GO:0007186(G-protein coupled receptor signaling pathway);GO:0009968(negative regulation of signal transduction);GO:0016020(membrane)	NA
circRNA291	16	1.91825	chr20	22377536	22378666	-	3	circRNA	-	ENSBTAT00000018325	MAP3K1	mRNA	chr20:22375214-22377535|chr20:22378666-22384414	mitogen-activated protein kinase kinase kinase 1, E3 ubiquitin protein ligase [Source:HGNC Symbol;Acc:HGNC:6848]	GO:0000166(nucleotide binding);GO:0003382(epithelial cell morphogenesis);GO:0004672(protein kinase activity);GO:0004674(protein serine/threonine kinase activity);GO:0004713(protein tyrosine kinase activity);GO:0005488(binding);GO:0005515(protein binding);GO:0005524(ATP binding);GO:0006468(protein phosphorylation);GO:0007179(transforming growth factor beta receptor signaling pathway);GO:0007254(JN…	04010(MAPK signaling pathway);04120(Ubiquitin mediated proteolysis);04622(RIG-I-like receptor signaling pathway);04722(Neurotrophin signaling pathway);04912(GnRH signaling pathway)
circRNA292	3	0.518784	chr20	31488783	31489051	-	1	circRNA	-	ENSBTAT00000008181	NIM1K	mRNA	chr20:31485703-31488782|chr20:31489051-31510338	NIM1 serine/threonine protein kinase [Source:HGNC Symbol;Acc:HGNC:28646]	GO:0000166(nucleotide binding);GO:0000287(magnesium ion binding);GO:0004672(protein kinase activity);GO:0004674(protein serine/threonine kinase activity);GO:0004713(protein tyrosine kinase activity);GO:0005524(ATP binding);GO:0006468(protein phosphorylation);GO:0016772(transferase activity, transferring phosphorus-containing groups)	NA
circRNA293	45	3.24542	chr20	35054163	35060302	+	5	circRNA	-	ENSBTAT00000021501	DAB2	mRNA	chr20:35020357-35054162|chr20:35060302-35061077	Dab, mitogen-responsive phosphoprotein, homolog 2 (Drosophila) [Source:HGNC Symbol;Acc:HGNC:2662]	GO:0000904(cell morphogenesis involved in differentiation);GO:0001701(in utero embryonic development);GO:0001921(positive regulation of receptor recycling);GO:0001934(positive regulation of protein phosphorylation);GO:0005178(integrin binding);GO:0005515(protein binding);GO:0005546(phosphatidylinositol-4,5-bisphosphate binding);GO:0005634(nucleus);GO:0005737(cytoplasm);GO:0005886(plasma membrane)…	04144(Endocytosis)
circRNA294	34	6.08308	chr20	38040313	38042369	+	3	circRNA	-	ENSBTAT00000032135	NADK2	mRNA	chr20:38027153-38040312|chr20:38042369-38047454	NAD kinase 2, mitochondrial [Source:HGNC Symbol;Acc:HGNC:26404]	GO:0003951(NAD+ kinase activity);GO:0005739(mitochondrion);GO:0006741(NADP biosynthetic process);GO:0008152(metabolic process);GO:0019674(NAD metabolic process);GO:0042803(protein homodimerization activity)	NA
circRNA295	9	1.72288	chr20	58815405	58816239	-	2	circRNA	-	ENSBTAT00000061086	TRIO	mRNA	chr20:58801500-58815404|chr20:58816239-58820580	Bos taurus triple functional domain (PTPRF interacting) (TRIO), mRNA. [Source:RefSeq mRNA;Acc:NM_001102212]	GO:0004672(protein kinase activity);GO:0004674(protein serine/threonine kinase activity);GO:0004713(protein tyrosine kinase activity);GO:0005089(Rho guanyl-nucleotide exchange factor activity);GO:0005515(protein binding);GO:0005524(ATP binding);GO:0005543(phospholipid binding);GO:0006468(protein phosphorylation);GO:0009103(lipopolysaccharide biosynthetic process);GO:0016020(membrane);GO:0016772(t…	NA
circRNA296	41	7.98001	chr20	58840663	58844132	-	2	circRNA	-	ENSBTAT00000061086	TRIO	mRNA	chr20:58833806-58840662|chr20:58844132-58847589	Bos taurus triple functional domain (PTPRF interacting) (TRIO), mRNA. [Source:RefSeq mRNA;Acc:NM_001102212]	GO:0004672(protein kinase activity);GO:0004674(protein serine/threonine kinase activity);GO:0004713(protein tyrosine kinase activity);GO:0005089(Rho guanyl-nucleotide exchange factor activity);GO:0005515(protein binding);GO:0005524(ATP binding);GO:0005543(phospholipid binding);GO:0006468(protein phosphorylation);GO:0009103(lipopolysaccharide biosynthetic process);GO:0016020(membrane);GO:0016772(t…	NA
circRNA297	10	1.08686	chr20	63115665	63116774	+	2	circRNA	-	ENSBTAT00000023772	FAM173B	mRNA	chr20:63111728-63115664|chr20:63116774-63118605	family with sequence similarity 173, member B [Source:HGNC Symbol;Acc:HGNC:27029]	NA	NA
circRNA298	250	43.7196	chr20	67991389	68020726	-	2	circRNA	-	ENSBTAT00000024569	ADAMTS16	mRNA	chr20:67953519-67991388|chr20:68020726-68022964	ADAM metallopeptidase with thrombospondin type 1 motif, 16 [Source:HGNC Symbol;Acc:HGNC:17108]	GO:0004222(metalloendopeptidase activity);GO:0005578(proteinaceous extracellular matrix);GO:0006508(proteolysis);GO:0008233(peptidase activity);GO:0008237(metallopeptidase activity);GO:0008270(zinc ion binding);GO:0031012(extracellular matrix)	NA
circRNA299	10	1.33671	chr20	71512128	71512757	+	2	circRNA	-	ENSBTAT00000048732	BRD9	mRNA	chr20:71511507-71512127|chr20:71512757-71514446	Bos taurus bromodomain containing 9 (BRD9), mRNA. [Source:RefSeq mRNA;Acc:NM_001193092]	GO:0005515(protein binding);GO:0070577(histone acetyl-lysine binding)	NA
circRNA3	25	4.84559	chrX	39914996	39915235	+	1	circRNA	-	ENSBTAT00000001404	SRPK3	mRNA	chrX:39914924-39914995|chrX:39915235-39915319	Bos taurus SRSF protein kinase 3 (SRPK3), mRNA. [Source:RefSeq mRNA;Acc:NM_001083390]	GO:0000166(nucleotide binding);GO:0004672(protein kinase activity);GO:0004674(protein serine/threonine kinase activity);GO:0004713(protein tyrosine kinase activity);GO:0005515(protein binding);GO:0005524(ATP binding);GO:0006468(protein phosphorylation);GO:0007519(skeletal muscle tissue development);GO:0016772(transferase activity, transferring phosphorus-containing groups);GO:0060537(muscle tissu…	NA
circRNA30	16	1.6801	chr13	70671947	70672765	+	3	circRNA	-	ENSBTAT00000012081	LPIN3	mRNA	chr13:70670753-70671946|chr13:70672765-70674094	lipin 3 [Source:HGNC Symbol;Acc:HGNC:14451]	GO:0008195(phosphatidate phosphatase activity)	NA
circRNA300	8	1.53777	chr21	6609531	6610446	+	2	circRNA	-	ENSBTAT00000026411	ADAMTS17	mRNA	chr21:6587250-6609530|chr21:6610446-6618448	ADAM metallopeptidase with thrombospondin type 1 motif, 17 [Source:HGNC Symbol;Acc:HGNC:17109]	GO:0004222(metalloendopeptidase activity);GO:0005576(extracellular region);GO:0005578(proteinaceous extracellular matrix);GO:0006508(proteolysis);GO:0008233(peptidase activity);GO:0008237(metallopeptidase activity);GO:0008270(zinc ion binding);GO:0016787(hydrolase activity);GO:0031012(extracellular matrix);GO:0046872(metal ion binding)	NA
circRNA301	158	12.2293	chr21	7656129	7676355	+	4	circRNA	-	ENSBTAT00000014852	TTC23	mRNA	chr21:7603104-7656128|chr21:7676355-7708865	tetratricopeptide repeat domain 23 [Source:HGNC Symbol;Acc:HGNC:25730]	GO:0005515(protein binding)	NA
circRNA302	18	2.89729	chr21	21907771	21908240	-	2	circRNA	-	ENSBTAT00000018741	IDH2	mRNA	chr21:21905421-21907770|chr21:21908240-21909092	Bos taurus isocitrate dehydrogenase 2 (NADP+), mitochondrial (IDH2), mRNA. [Source:RefSeq mRNA;Acc:NM_175790]	GO:0000287(magnesium ion binding);GO:0004450(isocitrate dehydrogenase (NADP+) activity);GO:0005739(mitochondrion);GO:0005743(mitochondrial inner membrane);GO:0006097(glyoxylate cycle);GO:0006099(tricarboxylic acid cycle);GO:0006102(isocitrate metabolic process);GO:0006103(2-oxoglutarate metabolic process);GO:0016491(oxidoreductase activity);GO:0016616(oxidoreductase activity, acting on the CH-OH …	00020(Citrate cycle (TCA cycle));00480(Glutathione metabolism);01100(Metabolic pathways);04146(Peroxisome)
circRNA303	6	0.869488	chr21	22111182	22111952	+	2	circRNA	-	ENSBTAT00000024808	PRC1	mRNA	chr21:22110589-22111181|chr21:22111952-22112848	protein regulator of cytokinesis 1 [Source:RefSeq peptide;Acc:NP_001070011]	GO:0000226(microtubule cytoskeleton organization);GO:0000910(cytokinesis);GO:0005515(protein binding);GO:0005634(nucleus);GO:0005737(cytoplasm);GO:0005819(spindle);GO:0005886(plasma membrane);GO:0008017(microtubule binding);GO:0015630(microtubule cytoskeleton);GO:0019901(protein kinase binding);GO:0042802(identical protein binding)	NA
circRNA304	31	3.73587	chr21	22210034	22210933	-	2	circRNA	-	ENSBTAT00000003826	FURIN	mRNA	chr21:22208926-22210033|chr21:22210933-22211897	Bos taurus furin (paired basic amino acid cleaving enzyme) (FURIN), mRNA. [Source:RefSeq mRNA;Acc:NM_174136]	GO:0002020(protease binding);GO:0004175(endopeptidase activity);GO:0004252(serine-type endopeptidase activity);GO:0004867(serine-type endopeptidase inhibitor activity);GO:0005515(protein binding);GO:0005802(trans-Golgi network);GO:0006465(signal peptide processing);GO:0006508(proteolysis);GO:0008233(peptidase activity);GO:0008236(serine-type peptidase activity);GO:0008283(cell proliferation);GO:0…	NA
circRNA305	213	7.29621	chr21	22903911	22905761	+	2	circRNA	-	ENSBTAT00000002122	ALPK3	mRNA	chr21:22892525-22903910|chr21:22905761-22923576	alpha-kinase 3 [Source:HGNC Symbol;Acc:HGNC:17574]	GO:0004674(protein serine/threonine kinase activity);GO:0005515(protein binding);GO:0005524(ATP binding);GO:0005634(nucleus);GO:0006468(protein phosphorylation);GO:0007507(heart development);GO:0016772(transferase activity, transferring phosphorus-containing groups)	NA
circRNA306	5	0.715656	chr21	23549395	23550454	+	2	circRNA	-	ENSBTAT00000023556	WHAMM	mRNA	chr21:23546808-23549394|chr21:23550454-23552277	Bos taurus WAS protein homolog associated with actin, golgi membranes and microtubules (WHAMM), mRNA. [Source:RefSeq mRNA;Acc:NM_001191456]	GO:0000166(nucleotide binding);GO:0003779(actin binding);GO:0005737(cytoplasm)	NA
circRNA307	12	1.46129	chr21	27602897	27603511	+	2	circRNA	-	ENSBTAT00000014556	IL16	mRNA	chr21:27599456-27602896|chr21:27603511-27606233	Bos taurus interleukin 16 (IL16), mRNA. [Source:RefSeq mRNA;Acc:NM_001075253]	GO:0005125(cytokine activity);GO:0005515(protein binding);GO:0005576(extracellular region);GO:0005615(extracellular space);GO:0005622(intracellular);GO:0005634(nucleus);GO:0005737(cytoplasm);GO:0005886(plasma membrane);GO:0006351(transcription, DNA-templated);GO:0006355(regulation of transcription, DNA-dependent);GO:0006935(chemotaxis);GO:0030595(leukocyte chemotaxis);GO:0050930(induction of posi…	NA
circRNA308	28	4.02004	chr21	27940970	27941929	+	2	circRNA	-	ENSBTAT00000035195	FAN1	mRNA	chr21:27940216-27940969|chr21:27941929-27944605	FANCD2/FANCI-associated nuclease 1 [Source:HGNC Symbol;Acc:HGNC:29170]	GO:0000724(double-strand break repair via homologous recombination);GO:0003677(DNA binding);GO:0005515(protein binding);GO:0005634(nucleus);GO:0006281(DNA repair);GO:0006289(nucleotide-excision repair);GO:0008409(5'-3' exonuclease activity);GO:0016788(hydrolase activity, acting on ester bonds);GO:0017108(5'-flap endonuclease activity);GO:0033683(nucleotide-excision repair, DNA incision);GO:004313…	NA
circRNA309	14	2.66904	chr21	49699481	49701393	+	2	circRNA	-	ENSBTAT00000045673	ENSBTAG00000006819	mRNA	chr21:49695318-49699480|chr21:49701393-49702819	Bos taurus CTAGE family, member 5 (CTAGE5), mRNA. [Source:RefSeq mRNA;Acc:NM_001075599]	NA	NA
circRNA31	24	3.78449	chr13	70836631	70838697	-	3	circRNA	-	ENSBTAT00000061177	CHD6	mRNA	chr13:70821513-70836630|chr13:70838697-70856702	Bos taurus chromodomain helicase DNA binding protein 6 (CHD6), mRNA. [Source:RefSeq mRNA;Acc:NM_001243300]	GO:0003676(nucleic acid binding);GO:0003677(DNA binding);GO:0003682(chromatin binding);GO:0004386(helicase activity);GO:0005515(protein binding);GO:0005524(ATP binding);GO:0005634(nucleus);GO:0008026(ATP-dependent helicase activity);GO:0016787(hydrolase activity);GO:0016817(hydrolase activity, acting on acid anhydrides)	NA
circRNA310	20	3.31086	chr21	66539555	66542033	+	2	circRNA	-	ENSBTAT00000017944	EMAPL	mRNA	chr21:66537836-66539554|chr21:66542033-66542503	Uncharacterized protein [Source:UniProtKB/TrEMBL;Acc:F1N6P6]	GO:0005515(protein binding)	NA
circRNA311	23	4.65176	chr21	68456256	68459042	+	2	circRNA	-	ENSBTAT00000026895	PPP2R5C	mRNA	chr21:68454933-68456255|chr21:68459042-68460592	Bos taurus protein phosphatase 2, regulatory subunit B', gamma (PPP2R5C), mRNA. [Source:RefSeq mRNA;Acc:NM_001083376]	GO:0000159(protein phosphatase type 2A complex);GO:0000775(chromosome, centromeric region);GO:0005488(binding);GO:0005515(protein binding);GO:0005634(nucleus);GO:0006977(DNA damage response, signal transduction by p53 class mediator resulting in cell cycle arrest);GO:0007165(signal transduction);GO:0008285(negative regulation of cell proliferation);GO:0008601(protein phosphatase type 2A regulator…	03015(mRNA surveillance pathway);04114(Oocyte meiosis);04310(Wnt signaling pathway)
circRNA312	150	28.3644	chr21	69696877	69717199	+	2	circRNA	-	ENSBTAT00000017848	MARK3	mRNA	chr21:69696158-69696876|chr21:69717199-69746974	MAP/microtubule affinity-regulating kinase 3 [Source:HGNC Symbol;Acc:HGNC:6897]	GO:0000166(nucleotide binding);GO:0004672(protein kinase activity);GO:0004674(protein serine/threonine kinase activity);GO:0004713(protein tyrosine kinase activity);GO:0005515(protein binding);GO:0005524(ATP binding);GO:0005886(plasma membrane);GO:0006468(protein phosphorylation);GO:0016772(transferase activity, transferring phosphorus-containing groups)	NA
circRNA313	7	1.18409	chr28	5314042	5314316	-	1	circRNA	-	ENSBTAT00000001248	SIPA1L2	mRNA	chr28:5299523-5314041|chr28:5314316-5318286	signal-induced proliferation-associated 1 like 2 [Source:HGNC Symbol;Acc:HGNC:23800]	GO:0005096(GTPase activator activity);GO:0005515(protein binding);GO:0043547(positive regulation of GTPase activity);GO:0051056(regulation of small GTPase mediated signal transduction)	NA
circRNA314	37	6.16901	chr28	8921041	8924768	+	2	circRNA	-	ENSBTAT00000001096	GPR137B	mRNA	chr28:8917906-8921040|chr28:8924768-8940372	Bos taurus G protein-coupled receptor 137B (GPR137B), mRNA. [Source:RefSeq mRNA;Acc:NM_001191481]	NA	NA
circRNA315	66	5.90416	chr28	9507410	9515230	+	4	circRNA	-	ENSBTAT00000016262	MTR	mRNA	chr28:9505313-9507409|chr28:9515230-9536242	Bos taurus 5-methyltetrahydrofolate-homocysteine methyltransferase (MTR), mRNA. [Source:RefSeq mRNA;Acc:NM_001030298]	GO:0005622(intracellular);GO:0005737(cytoplasm);GO:0008270(zinc ion binding);GO:0008705(methionine synthase activity);GO:0008898(homocysteine S-methyltransferase activity);GO:0009086(methionine biosynthetic process);GO:0031419(cobalamin binding);GO:0042558(pteridine-containing compound metabolic process);GO:0044237(cellular metabolic process);GO:0046872(metal ion binding)	00270(Cysteine and methionine metabolism);00450(Selenocompound metabolism);00670(One carbon pool by folate);01100(Metabolic pathways)
circRNA316	6	0.696024	chr28	29581605	29582271	-	2	circRNA	-	ENSBTAT00000026928	MSS51	mRNA	chr28:29580987-29581604|chr28:29582271-29588525	MSS51 mitochondrial translational activator [Source:HGNC Symbol;Acc:HGNC:21000]	GO:0035176(social behavior);GO:0046872(metal ion binding)	NA
circRNA317	25	3.73936	chr28	30153981	30155989	+	2	circRNA	-	ENSBTAT00000061210	VCL	mRNA	chr28:30152508-30153980|chr28:30155989-30159102	Bos taurus vinculin (VCL), mRNA. [Source:RefSeq mRNA;Acc:NM_001191370]	GO:0002009(morphogenesis of an epithelium);GO:0002162(dystroglycan binding);GO:0003779(actin binding);GO:0005198(structural molecule activity);GO:0005515(protein binding);GO:0005886(plasma membrane);GO:0005911(cell-cell junction);GO:0005912(adherens junction);GO:0005913(cell-cell adherens junction);GO:0005916(fascia adherens);GO:0005925(focal adhesion);GO:0007155(cell adhesion);GO:0015629(actin c…	04510(Focal adhesion);04520(Adherens junction);04670(Leukocyte transendothelial migration);04810(Regulation of actin cytoskeleton);05100(Bacterial invasion of epithelial cells);05146(Amoebiasis)
circRNA318	30	2.84222	chr28	33778532	33780851	-	3	circRNA	-	ENSBTAT00000017554	DLG5	mRNA	chr28:33760900-33778531|chr28:33780851-33792325	Bos taurus discs, large homolog 5 (Drosophila) (DLG5), mRNA. [Source:RefSeq mRNA;Acc:NM_001206088]	GO:0005515(protein binding);GO:0005622(intracellular);GO:0005913(cell-cell adherens junction);GO:0008013(beta-catenin binding);GO:0008092(cytoskeletal protein binding);GO:0042981(regulation of apoptotic process)	NA
circRNA319	44	5.70133	chr28	39662160	39674848	+	2	circRNA	-	ENSBTAT00000023416	CCSER2	mRNA	chr28:39652060-39662159|chr28:39674848-39691920	coiled-coil serine-rich protein 2 [Source:HGNC Symbol;Acc:HGNC:29197]	GO:0001578(microtubule bundle formation);GO:0008017(microtubule binding);GO:0015630(microtubule cytoskeleton)	NA
circRNA32	389	23.1695	chr13	73349344	73350124	-	1	circRNA	-	ENSBTAT00000061391	JPH2	mRNA	chr13:73307961-73349343|chr13:73350124-73374794	junctophilin 2 [Source:HGNC Symbol;Acc:HGNC:14202]	GO:0005515(protein binding);GO:0007204(positive regulation of cytosolic calcium ion concentration);GO:0015278(calcium-release channel activity);GO:0016020(membrane);GO:0016529(sarcoplasmic reticulum);GO:0030018(Z disc);GO:0030314(junctional membrane complex);GO:0055024(regulation of cardiac muscle tissue development);GO:0055074(calcium ion homeostasis);GO:0060316(positive regulation of ryanodine-…	NA
circRNA320	73	8.2422	chr28	44711979	44718142	+	3	circRNA	-	ENSBTAT00000039901	MARCH8	mRNA	chr28:44697280-44711978|chr28:44718142-44718987	Bos taurus membrane-associated ring finger (C3HC4) 8 (MARCH8), mRNA. [Source:RefSeq mRNA;Acc:NM_001076232]	GO:0000209(protein polyubiquitination);GO:0002495(antigen processing and presentation of peptide antigen via MHC class II);GO:0004842(ubiquitin-protein ligase activity);GO:0005515(protein binding);GO:0005764(lysosome);GO:0005765(lysosomal membrane);GO:0005768(endosome);GO:0008270(zinc ion binding);GO:0016020(membrane);GO:0016021(integral to membrane);GO:0016567(protein ubiquitination);GO:0016874(…	NA
circRNA321	6	0.721204	chr29	1014460	1015558	-	2	circRNA	-	ENSBTAT00000004623	MED17	mRNA	chr29:1012242-1014459|chr29:1015558-1018966	Bos taurus mediator complex subunit 17 (MED17), mRNA. [Source:RefSeq mRNA;Acc:NM_001034730]	GO:0001104(RNA polymerase II transcription cofactor activity);GO:0003712(transcription cofactor activity);GO:0003713(transcription coactivator activity);GO:0004872(receptor activity);GO:0005634(nucleus);GO:0005667(transcription factor complex);GO:0006351(transcription, DNA-templated);GO:0006355(regulation of transcription, DNA-dependent);GO:0006357(regulation of transcription from RNA polymerase …	NA
circRNA322	51	8.75424	chr29	9264379	9270907	-	2	circRNA	-	ENSBTAT00000026632	C29H11orf73	mRNA	chr29:9263414-9264378|chr29:9270907-9297880	Bos taurus chromosome 29 open reading frame, human C11orf73 (C29H11orf73), mRNA. [Source:RefSeq mRNA;Acc:NM_001034226]	GO:0005622(intracellular);GO:0005634(nucleus);GO:0005737(cytoplasm);GO:0005829(cytosol);GO:0006606(protein import into nucleus);GO:0006810(transport);GO:0007030(Golgi organization);GO:0008565(protein transporter activity);GO:0015031(protein transport);GO:0030324(lung development);GO:0030544(Hsp70 protein binding);GO:0034605(cellular response to heat)	NA
circRNA323	12	1.85452	chr29	17833137	17833437	+	1	circRNA	-	ENSBTAT00000003794	GAB4	mRNA	None|chr29:17833437-17864895	GRB2-associated binding protein family, member 4 [Source:HGNC Symbol;Acc:HGNC:18325]	GO:0005515(protein binding);GO:0005543(phospholipid binding);GO:0007229(integrin-mediated signaling pathway);GO:0016477(cell migration)	04380(Osteoclast differentiation);04664(Fc epsilon RI signaling pathway);04666(Fc gamma R-mediated phagocytosis);05220(Chronic myeloid leukemia)
circRNA324	136	18.1793	chr29	22352332	22379834	-	3	circRNA	-	ENSBTAT00000028855	GAS2	mRNA	chr29:22344561-22352331|chr29:22379834-22402936	Bos taurus growth arrest-specific 2 (GAS2), mRNA. [Source:RefSeq mRNA;Acc:NM_001105001]	GO:0005515(protein binding);GO:0007050(cell cycle arrest)	NA
circRNA325	12	1.43131	chr29	25208925	25209314	-	1	circRNA	-	ENSBTAT00000024536	NAV2	mRNA	chr29:25174079-25208924|chr29:25209314-25211673	neuron navigator 2 [Source:HGNC Symbol;Acc:HGNC:15997]	GO:0000166(nucleotide binding);GO:0003025(regulation of systemic arterial blood pressure by baroreceptor feedback);GO:0005515(protein binding);GO:0005524(ATP binding);GO:0005614(interstitial matrix);GO:0007605(sensory perception of sound);GO:0007608(sensory perception of smell);GO:0007626(locomotory behavior);GO:0008201(heparin binding);GO:0017111(nucleoside-triphosphatase activity);GO:0021554(op…	NA
circRNA326	13	2.18314	chr29	36718223	36720068	-	2	circRNA	-	ENSBTAT00000025295	PRDM10	mRNA	chr29:36715903-36718222|chr29:36720068-36721876	PR domain containing 10 [Source:HGNC Symbol;Acc:HGNC:13995]	GO:0003676(nucleic acid binding);GO:0046872(metal ion binding)	NA
circRNA327	4	0.768887	chr29	41118546	41118882	-	2	circRNA	-	ENSBTAT00000020909	RAB3IL1	mRNA	chr29:41118261-41118545|chr29:41118882-41120291	Bos taurus RAB3A interacting protein (rabin3)-like 1 (RAB3IL1), mRNA. [Source:RefSeq mRNA;Acc:NM_001046532]	GO:0000166(nucleotide binding);GO:0005085(guanyl-nucleotide exchange factor activity);GO:0005515(protein binding);GO:0006810(transport);GO:0015031(protein transport);GO:0017112(Rab guanyl-nucleotide exchange factor activity)	NA
circRNA328	4	0.518302	chr29	42645375	42645872	-	2	circRNA	-	ENSBTAT00000046152	ATL3	mRNA	chr29:42636478-42645374|chr29:42645872-42658412	Bos taurus atlastin GTPase 3 (ATL3), mRNA. [Source:RefSeq mRNA;Acc:NM_001098978]	GO:0003924(GTPase activity);GO:0005525(GTP binding);GO:0005783(endoplasmic reticulum);GO:0006184(GTP catabolic process);GO:0007029(endoplasmic reticulum organization);GO:0007030(Golgi organization);GO:0016021(integral to membrane);GO:0042802(identical protein binding);GO:0051260(protein homooligomerization)	NA
circRNA329	275	53.5245	chr29	42892013	42892929	-	2	circRNA	-	ENSBTAT00000022832	MACROD1	mRNA	chr29:42891905-42892012|chr29:42892929-42905535	Bos taurus MACRO domain containing 1 (MACROD1), mRNA. [Source:RefSeq mRNA;Acc:NM_001046509]	GO:0005515(protein binding);GO:0005634(nucleus);GO:0005739(mitochondrion);GO:0006974(cellular response to DNA damage stimulus);GO:0016787(hydrolase activity);GO:0016798(hydrolase activity, acting on glycosyl bonds);GO:0019213(deacetylase activity);GO:0042278(purine nucleoside metabolic process);GO:0051725(protein de-ADP-ribosylation)	NA
circRNA33	15	2.09539	chr13	76574395	76577442	-	2	circRNA	-	ENSBTAT00000004258	ZMYND8	mRNA	chr13:76571854-76574394|chr13:76577442-76586473	zinc finger, MYND-type containing 8 [Source:HGNC Symbol;Acc:HGNC:9397]	GO:0005515(protein binding);GO:0008270(zinc ion binding);GO:0046872(metal ion binding)	NA
circRNA330	39	5.51425	chr29	46501389	46502778	+	2	circRNA	-	ENSBTAT00000007756	LRP5	mRNA	chr29:46494149-46501388|chr29:46502778-46521127	Uncharacterized protein [Source:UniProtKB/TrEMBL;Acc:F1N1K8]	GO:0001702(gastrulation with mouth forming second);GO:0001944(vasculature development);GO:0002076(osteoblast development);GO:0005515(protein binding);GO:0005739(mitochondrion);GO:0008203(cholesterol metabolic process);GO:0009952(anterior/posterior pattern specification);GO:0016020(membrane);GO:0016021(integral to membrane);GO:0016055(Wnt signaling pathway);GO:0017147(Wnt-protein binding);GO:00336…	04310(Wnt signaling pathway)
circRNA331	20	4.19078	chr29	48182244	48183018	+	2	circRNA	-	ENSBTAT00000007976	CTTN	mRNA	chr29:48179816-48182243|chr29:48183018-48183749	Bos taurus cortactin (CTTN), mRNA. [Source:RefSeq mRNA;Acc:NM_001075287]	GO:0001726(ruffle);GO:0005515(protein binding);GO:0005737(cytoplasm);GO:0005856(cytoskeleton);GO:0005938(cell cortex);GO:0030027(lamellipodium)	04530(Tight junction);05100(Bacterial invasion of epithelial cells)
circRNA332	22	4.26412	chr7	4209868	4211760	+	2	circRNA	-	ENSBTAT00000001076	HOMER3	mRNA	chr7:4209429-4209867|chr7:4211760-4212823	homer scaffolding protein 3 [Source:HGNC Symbol;Acc:HGNC:17514]	GO:0005515(protein binding);GO:0005829(cytosol);GO:0008022(protein C-terminus binding);GO:0014069(postsynaptic density);GO:0019904(protein domain specific binding);GO:0045178(basal part of cell)	NA
circRNA333	81	5.49261	chr7	4643558	4650559	+	4	circRNA	-	ENSBTAT00000004667	ELL	mRNA	chr7:4636893-4643557|chr7:4650559-4656063	elongation factor RNA polymerase II [Source:HGNC Symbol;Acc:HGNC:23114]	GO:0001701(in utero embryonic development);GO:0005515(protein binding);GO:0006368(transcription elongation from RNA polymerase II promoter);GO:0008023(transcription elongation factor complex);GO:0010923(negative regulation of phosphatase activity);GO:0016607(nuclear speck);GO:0019902(phosphatase binding)	NA
circRNA334	10	1.32529	chr7	5520330	5521439	-	3	circRNA	-	ENSBTAT00000022314	PGLS	mRNA	chr7:5518202-5520329|chr7:5521439-5526060	Bos taurus 6-phosphogluconolactonase (PGLS), mRNA. [Source:RefSeq mRNA;Acc:NM_001038580]	GO:0005975(carbohydrate metabolic process);GO:0006098(pentose-phosphate shunt);GO:0017057(6-phosphogluconolactonase activity)	00030(Pentose phosphate pathway);01100(Metabolic pathways)
circRNA335	66	10.8104	chr7	5931971	5937149	+	2	circRNA	-	ENSBTAT00000047333	HICE1	mRNA	chr7:5930234-5931970|chr7:5937149-5938417	Bos taurus HAUS augmin-like complex, subunit 8 (HAUS8), mRNA. [Source:RefSeq mRNA;Acc:NM_001075487]	GO:0005813(centrosome);GO:0051225(spindle assembly);GO:0051297(centrosome organization);GO:0070652(HAUS complex)	NA
circRNA336	168	16.5923	chr7	8955920	8959839	+	3	circRNA	-	ENSBTAT00000060960	NOTCH3	mRNA	chr7:8955843-8955919|chr7:8959839-8963105	notch 3 [Source:HGNC Symbol;Acc:HGNC:7883]	GO:0005509(calcium ion binding);GO:0005515(protein binding);GO:0005886(plasma membrane);GO:0007219(Notch signaling pathway);GO:0007275(multicellular organismal development);GO:0016020(membrane);GO:0016021(integral to membrane);GO:0019899(enzyme binding);GO:0030154(cell differentiation);GO:0030900(forebrain development);GO:0045596(negative regulation of cell differentiation);GO:0045665(negative re…	NA
circRNA337	22	2.87469	chr7	13744638	13745176	+	3	circRNA	-	ENSBTAT00000028494	FARSA	mRNA	chr7:13741935-13744637|chr7:13745176-13746739	Bos taurus phenylalanyl-tRNA synthetase, alpha subunit (FARSA), mRNA. [Source:RefSeq mRNA;Acc:NM_001101107]	GO:0000049(tRNA binding);GO:0000166(nucleotide binding);GO:0004812(aminoacyl-tRNA ligase activity);GO:0004826(phenylalanine-tRNA ligase activity);GO:0005515(protein binding);GO:0005524(ATP binding);GO:0005737(cytoplasm);GO:0006418(tRNA aminoacylation for protein translation);GO:0006432(phenylalanyl-tRNA aminoacylation);GO:0043039(tRNA aminoacylation)	00970(Aminoacyl-tRNA biosynthesis)
circRNA338	10	2.38552	chr7	16419798	16420094	+	2	circRNA	-	ENSBTAT00000056840	QTRT1	mRNA	chr7:16415994-16419797|chr7:16420094-16421939	queuine tRNA-ribosyltransferase 1 [Source:HGNC Symbol;Acc:HGNC:23797]	GO:0005515(protein binding);GO:0005634(nucleus);GO:0005737(cytoplasm);GO:0005739(mitochondrion);GO:0006400(tRNA modification);GO:0008033(tRNA processing);GO:0008479(queuine tRNA-ribosyltransferase activity);GO:0008616(queuosine biosynthetic process);GO:0016740(transferase activity);GO:0016757(transferase activity, transferring glycosyl groups)	NA
circRNA339	17	2.71753	chr7	16828859	16829232	-	2	circRNA	-	ENSBTAT00000012586	KANK2	mRNA	chr7:16826973-16828858|chr7:16829232-16831616	Bos taurus KN motif and ankyrin repeat domains 2 (KANK2), mRNA. [Source:RefSeq mRNA;Acc:NM_001076531]	GO:0000122(negative regulation of transcription from RNA polymerase II promoter);GO:0005515(protein binding);GO:0005737(cytoplasm);GO:0005739(mitochondrion);GO:0008285(negative regulation of cell proliferation);GO:0033147(negative regulation of intracellular estrogen receptor signaling pathway);GO:0043069(negative regulation of programmed cell death);GO:2000134(negative regulation of G1/S transit…	NA
circRNA34	268	33.7852	chr13	77634109	77658888	-	3	circRNA	-	ENSBTAT00000043215	PREX1	mRNA	chr13:77625272-77634108|chr13:77658888-77667252	phosphatidylinositol-3,4,5-trisphosphate-dependent Rac exchange factor 1 [Source:HGNC Symbol;Acc:HGNC:32594]	GO:0005085(guanyl-nucleotide exchange factor activity);GO:0005089(Rho guanyl-nucleotide exchange factor activity);GO:0005515(protein binding);GO:0005543(phospholipid binding);GO:0005737(cytoplasm);GO:0005829(cytosol);GO:0035023(regulation of Rho protein signal transduction);GO:0035556(intracellular signal transduction);GO:0043231(intracellular membrane-bounded organelle)	04062(Chemokine signaling pathway)
circRNA340	12	2.02251	chr7	18035278	18035926	-	2	circRNA	-	ENSBTAT00000035613	FBN3	mRNA	chr7:18032130-18035277|chr7:18035926-18040613	fibrillin 3 [Source:HGNC Symbol;Acc:HGNC:18794]	GO:0005201(extracellular matrix structural constituent);GO:0005509(calcium ion binding);GO:0005515(protein binding);GO:0005578(proteinaceous extracellular matrix)	NA
circRNA341	7.5	1.68542	chr7	19862908	19863114	-	1	circRNA	-	ENSBTAT00000002344	SAFB	mRNA	chr7:19862085-19862907|chr7:19863114-19863194	scaffold attachment factor B1 [Source:RefSeq peptide;Acc:NP_001093185]	GO:0000166(nucleotide binding);GO:0003676(nucleic acid binding)	NA
circRNA342	15.5	2.71061	chr7	19894957	19895302	-	2	circRNA	-	ENSBTAT00000002342	ENSBTAG00000035584	mRNA	chr7:19891491-19894956|chr7:19895302-19904554	Uncharacterized protein [Source:UniProtKB/TrEMBL;Acc:G3X6B1]	GO:0000166(nucleotide binding);GO:0003676(nucleic acid binding)	NA
circRNA343	11	1.5229	chr7	21876906	21877332	-	2	circRNA	-	ENSBTAT00000027665	NCLN	mRNA	chr7:21876069-21876905|chr7:21877332-21882618	Bos taurus nicalin (NCLN), mRNA. [Source:RefSeq mRNA;Acc:NM_001075955]	GO:0005515(protein binding);GO:0005634(nucleus);GO:0005783(endoplasmic reticulum);GO:0006508(proteolysis);GO:0008233(peptidase activity);GO:0009966(regulation of signal transduction);GO:0016020(membrane);GO:0016021(integral to membrane);GO:0016485(protein processing);GO:0043231(intracellular membrane-bounded organelle)	NA
circRNA344	7	1.15061	chr7	28441671	28442597	-	2	circRNA	-	ENSBTAT00000052423	LMNB1	mRNA	chr7:28437108-28441670|chr7:28442597-28464993	lamin-B1 [Source:RefSeq peptide;Acc:NP_001096765]	GO:0005198(structural molecule activity);GO:0005634(nucleus);GO:0005635(nuclear envelope);GO:0005638(lamin filament);GO:0005654(nucleoplasm);GO:0005882(intermediate filament);GO:0043274(phospholipase binding)	NA
circRNA345	17	2.27896	chr7	28669053	28670650	-	3	circRNA	-	ENSBTAT00000019934	GRAMD3	mRNA	chr7:28666500-28669052|chr7:28670650-28673340	Bos taurus GRAM domain containing 3 (GRAMD3), mRNA. [Source:RefSeq mRNA;Acc:NM_001079579]	GO:0005881(cytoplasmic microtubule)	NA
circRNA346	6	1.09026	chr7	30391307	30391562	+	1	circRNA	-	ENSBTAT00000021480	ZNF608	mRNA	chr7:30347634-30391306|chr7:30391562-30442179	zinc finger protein 608 [Source:HGNC Symbol;Acc:HGNC:29238]	GO:0046872(metal ion binding)	NA
circRNA347	123	5.9415	chr7	39939652	39941974	+	6	circRNA	-	ENSBTAT00000013942	FGFR4	mRNA	chr7:39938996-39939651|chr7:39941974-39942519	fibroblast growth factor receptor 4 [Source:HGNC Symbol;Acc:HGNC:3691]	GO:0000166(nucleotide binding);GO:0001759(organ induction);GO:0004672(protein kinase activity);GO:0004713(protein tyrosine kinase activity);GO:0004714(transmembrane receptor protein tyrosine kinase activity);GO:0005007(fibroblast growth factor-activated receptor activity);GO:0005515(protein binding);GO:0005524(ATP binding);GO:0005634(nucleus);GO:0005737(cytoplasm);GO:0005783(endoplasmic reticulum…	04010(MAPK signaling pathway);04144(Endocytosis);04810(Regulation of actin cytoskeleton)
circRNA348	13	2.33486	chr7	40112699	40114193	+	2	circRNA	-	ENSBTAT00000034204	NSD1	mRNA	chr7:40110424-40112698|chr7:40114193-40118408	nuclear receptor binding SET domain protein 1 [Source:HGNC Symbol;Acc:HGNC:14234]	GO:0001702(gastrulation with mouth forming second);GO:0003682(chromatin binding);GO:0003712(transcription cofactor activity);GO:0005515(protein binding);GO:0005634(nucleus);GO:0008168(methyltransferase activity);GO:0008270(zinc ion binding);GO:0016571(histone methylation);GO:0016740(transferase activity);GO:0018024(histone-lysine N-methyltransferase activity);GO:0032259(methylation);GO:0034968(hi…	00310(Lysine degradation)
circRNA349	21	3.93899	chr7	59340539	59345141	-	2	circRNA	-	ENSBTAT00000008902	LARS	mRNA	chr7:59338830-59340538|chr7:59345141-59347611	Bos taurus leucyl-tRNA synthetase (LARS), mRNA. [Source:RefSeq mRNA;Acc:NM_001102492]	GO:0000166(nucleotide binding);GO:0002161(aminoacyl-tRNA editing activity);GO:0004812(aminoacyl-tRNA ligase activity);GO:0004823(leucine-tRNA ligase activity);GO:0005515(protein binding);GO:0005524(ATP binding);GO:0005737(cytoplasm);GO:0006412(translation);GO:0006418(tRNA aminoacylation for protein translation);GO:0006429(leucyl-tRNA aminoacylation);GO:0006450(regulation of translational fidelity…	00290(Valine, leucine and isoleucine biosynthesis);00970(Aminoacyl-tRNA biosynthesis)
circRNA35	50	1.96942	chr13	80089244	80094541	-	2	circRNA	-	ENSBTAT00000024318	NFATC2	mRNA	chr13:80048796-80089243|chr13:80094541-80113942	nuclear factor of activated T-cells, cytoplasmic, calcineurin-dependent 2 [Source:HGNC Symbol;Acc:HGNC:7776]	GO:0001816(cytokine production);GO:0003677(DNA binding);GO:0003700(sequence-specific DNA binding transcription factor activity);GO:0005515(protein binding);GO:0005634(nucleus);GO:0005667(transcription factor complex);GO:0005737(cytoplasm);GO:0005829(cytosol);GO:0005886(plasma membrane);GO:0006355(regulation of transcription, DNA-dependent);GO:0006974(cellular response to DNA damage stimulus);GO:0…	04010(MAPK signaling pathway);04310(Wnt signaling pathway);04360(Axon guidance);04370(VEGF signaling pathway);04650(Natural killer cell mediated cytotoxicity);04660(T cell receptor signaling pathway);04662(B cell receptor signaling pathway)
circRNA350	50	3.98951	chr7	63854849	63858288	+	2	circRNA	-	ENSBTAT00000016824	NDST1	mRNA	chr7:63846491-63854848|chr7:63858288-63875493	Bos taurus N-deacetylase/N-sulfotransferase (heparan glucosaminyl) 1 (NDST1), mRNA. [Source:RefSeq mRNA;Acc:NM_001192361]	GO:0000165(MAPK cascade);GO:0000271(polysaccharide biosynthetic process);GO:0006477(protein sulfation);GO:0007224(smoothened signaling pathway);GO:0007585(respiratory gaseous exchange);GO:0008146(sulfotransferase activity);GO:0008543(fibroblast growth factor receptor signaling pathway);GO:0009790(embryo development);GO:0009887(organ morphogenesis);GO:0015016([heparan sulfate]-glucosamine N-sulfot…	00534(Glycosaminoglycan biosynthesis - heparan sulfate);01100(Metabolic pathways)
circRNA351	17	3.08906	chr7	64991351	64992060	+	2	circRNA	-	ENSBTAT00000027067	G3BP	mRNA	chr7:64988842-64991350|chr7:64992060-64995849	Bos taurus GTPase activating protein (SH3 domain) binding protein 1 (G3BP1), mRNA. [Source:RefSeq mRNA;Acc:NM_001037611]	GO:0000166(nucleotide binding);GO:0003676(nucleic acid binding);GO:0003677(DNA binding);GO:0003723(RNA binding);GO:0003729(mRNA binding);GO:0004386(helicase activity);GO:0004518(nuclease activity);GO:0004519(endonuclease activity);GO:0005515(protein binding);GO:0005524(ATP binding);GO:0005622(intracellular);GO:0005634(nucleus);GO:0005737(cytoplasm);GO:0005829(cytosol);GO:0005886(plasma membrane);…	NA
circRNA352	13	2.043	chr7	64996712	64998326	+	2	circRNA	-	ENSBTAT00000027067	G3BP	mRNA	chr7:64995940-64996711|chr7:64998326-64999523	Bos taurus GTPase activating protein (SH3 domain) binding protein 1 (G3BP1), mRNA. [Source:RefSeq mRNA;Acc:NM_001037611]	GO:0000166(nucleotide binding);GO:0003676(nucleic acid binding);GO:0003677(DNA binding);GO:0003723(RNA binding);GO:0003729(mRNA binding);GO:0004386(helicase activity);GO:0004518(nuclease activity);GO:0004519(endonuclease activity);GO:0005515(protein binding);GO:0005524(ATP binding);GO:0005622(intracellular);GO:0005634(nucleus);GO:0005737(cytoplasm);GO:0005829(cytosol);GO:0005886(plasma membrane);…	NA
circRNA353	17	1.81793	chr7	67315494	67316633	-	3	circRNA	-	ENSBTAT00000035128	FAM114A2	mRNA	chr7:67312449-67315493|chr7:67316633-67321432	family with sequence similarity 114, member A2 [Source:HGNC Symbol;Acc:HGNC:1333]	NA	NA
circRNA354	171	36.1569	chr7	83905162	83924935	-	3	circRNA	-	ENSBTAT00000018404	SSBP2	mRNA	chr7:83794767-83905161|chr7:83924935-84016220	Bos taurus single-stranded DNA binding protein 2 (SSBP2), mRNA. [Source:RefSeq mRNA;Acc:NM_001035478]	GO:0003677(DNA binding);GO:0003697(single-stranded DNA binding);GO:0005515(protein binding);GO:0005634(nucleus);GO:0005737(cytoplasm)	NA
circRNA355	71	5.16863	chr7	97365822	97373532	+	3	circRNA	-	ENSBTAT00000005786	RHOBTB3	mRNA	chr7:97356173-97365821|chr7:97373532-97382988	Rho-related BTB domain containing 3 [Source:HGNC Symbol;Acc:HGNC:18757]	GO:0000166(nucleotide binding);GO:0004871(signal transducer activity);GO:0004930(G-protein coupled receptor activity);GO:0004984(olfactory receptor activity);GO:0005515(protein binding);GO:0005524(ATP binding);GO:0005525(GTP binding);GO:0005886(plasma membrane);GO:0006200(ATP catabolic process);GO:0007165(signal transduction);GO:0007186(G-protein coupled receptor signaling pathway);GO:0007264(sma…	NA
circRNA356	3	0.320075	chr6	38767251	38768110	+	2	circRNA	-	ENSBTAT00000028759	HCAP-G	mRNA	chr6:38766124-38767250|chr6:38768110-38770057	Bos taurus non-SMC condensin I complex, subunit G (NCAPG), mRNA. [Source:RefSeq mRNA;Acc:NM_001102376]	GO:0000793(condensed chromosome);GO:0000796(condensin complex);GO:0005488(binding);GO:0005515(protein binding);GO:0005737(cytoplasm);GO:0005813(centrosome);GO:0007076(mitotic chromosome condensation);GO:0015629(actin cytoskeleton)	NA
circRNA357	20	2.45476	chr6	45654701	45656633	-	2	circRNA	-	ENSBTAT00000011714	DHX15	mRNA	chr6:45649064-45654700|chr6:45656633-45671105	Bos taurus DEAH (Asp-Glu-Ala-His) box polypeptide 15 (DHX15), mRNA. [Source:RefSeq mRNA;Acc:NM_001098018]	GO:0000166(nucleotide binding);GO:0003676(nucleic acid binding);GO:0003725(double-stranded RNA binding);GO:0004386(helicase activity);GO:0005515(protein binding);GO:0005524(ATP binding);GO:0005634(nucleus);GO:0005689(U12-type spliceosomal complex);GO:0008026(ATP-dependent helicase activity);GO:0016787(hydrolase activity);GO:0017111(nucleoside-triphosphatase activity)	03040(Spliceosome)
circRNA358	143	21.5276	chr6	45992610	46010229	-	3	circRNA	-	ENSBTAT00000065786	CCDC149	mRNA	chr6:45972487-45992609|chr6:46010229-46057237	Bos taurus coiled-coil domain containing 149 (CCDC149), mRNA. [Source:RefSeq mRNA;Acc:NM_001191519]	GO:0016020(membrane);GO:0016021(integral to membrane)	NA
circRNA359	10	1.30301	chr6	46430752	46431533	+	2	circRNA	-	ENSBTAT00000009526	ZCCHC4	mRNA	chr6:46417117-46430751|chr6:46431533-46440793	Bos taurus zinc finger, CCHC domain containing 4 (ZCCHC4), mRNA. [Source:RefSeq mRNA;Acc:NM_001205699]	GO:0003676(nucleic acid binding);GO:0008168(methyltransferase activity);GO:0008270(zinc ion binding);GO:0016740(transferase activity);GO:0032259(methylation);GO:0046872(metal ion binding)	NA
circRNA36	15	2.9947	chr12	12337617	12338515	+	2	circRNA	-	ENSBTAT00000018432	DGKH	mRNA	chr12:12331041-12337616|chr12:12338515-12342239	Bos taurus diacylglycerol kinase, delta 130kDa (DGKD), mRNA. [Source:RefSeq mRNA;Acc:NM_001035282]	GO:0003951(NAD+ kinase activity);GO:0004143(diacylglycerol kinase activity);GO:0005515(protein binding);GO:0005543(phospholipid binding);GO:0005737(cytoplasm);GO:0005886(plasma membrane);GO:0007205(protein kinase C-activating G-protein coupled receptor signaling pathway);GO:0008152(metabolic process);GO:0010033(response to organic substance);GO:0016023(cytoplasmic membrane-bounded vesicle);GO:001…	00561(Glycerolipid metabolism);00564(Glycerophospholipid metabolism);01100(Metabolic pathways);04070(Phosphatidylinositol signaling system)
circRNA360	46	3.28696	chr6	58951503	58955753	+	3	circRNA	-	ENSBTAT00000018206	TBC1D1	mRNA	chr6:58848974-58951502|chr6:58955753-58956261	Bos taurus TBC1 (tre-2/USP6, BUB2, cdc16) domain family, member 1 (TBC1D1), mRNA. [Source:RefSeq mRNA;Acc:NM_001166524]	GO:0005096(GTPase activator activity);GO:0005097(Rab GTPase activator activity);GO:0005515(protein binding);GO:0005634(nucleus);GO:0032313(regulation of Rab GTPase activity);GO:0032851(positive regulation of Rab GTPase activity);GO:0043547(positive regulation of GTPase activity)	NA
circRNA361	14.5	2.45275	chr6	61431434	61434097	-	2	circRNA	-	ENSBTAT00000039647	APBB2	mRNA	chr6:61373948-61431433|chr6:61434097-61473483	amyloid beta (A4) precursor protein-binding, family B, member 2 [Source:HGNC Symbol;Acc:HGNC:582]	GO:0001764(neuron migration);GO:0005515(protein binding);GO:0005634(nucleus);GO:0005737(cytoplasm);GO:0006355(regulation of transcription, DNA-dependent);GO:0007050(cell cycle arrest);GO:0007411(axon guidance);GO:0008134(transcription factor binding);GO:0030198(extracellular matrix organization);GO:0030308(negative regulation of cell growth);GO:0043065(positive regulation of apoptotic process);GO…	NA
circRNA362	345.5	33.1378	chr6	61431434	61474168	-	5	circRNA	-	ENSBTAT00000039647	APBB2	mRNA	chr6:61373948-61431433|chr6:61474168-61483493	amyloid beta (A4) precursor protein-binding, family B, member 2 [Source:HGNC Symbol;Acc:HGNC:582]	GO:0001764(neuron migration);GO:0005515(protein binding);GO:0005634(nucleus);GO:0005737(cytoplasm);GO:0006355(regulation of transcription, DNA-dependent);GO:0007050(cell cycle arrest);GO:0007411(axon guidance);GO:0008134(transcription factor binding);GO:0030198(extracellular matrix organization);GO:0030308(negative regulation of cell growth);GO:0043065(positive regulation of apoptotic process);GO…	NA
circRNA363	13	1.93823	chr6	67880104	67882046	+	2	circRNA	-	ENSBTAT00000000601	ATP10D	mRNA	chr6:67877527-67880103|chr6:67882046-67885039	probable phospholipid-transporting ATPase VD [Source:RefSeq peptide;Acc:NP_001099098]	GO:0000166(nucleotide binding);GO:0000287(magnesium ion binding);GO:0004012(phospholipid-translocating ATPase activity);GO:0005515(protein binding);GO:0005524(ATP binding);GO:0005783(endoplasmic reticulum);GO:0006812(cation transport);GO:0015914(phospholipid transport);GO:0016020(membrane);GO:0016021(integral to membrane);GO:0016787(hydrolase activity);GO:0019829(cation-transporting ATPase activi…	NA
circRNA364	9	1.99361	chr6	69544064	69544273	-	1	circRNA	-	ENSBTAT00000053713	SGCB	mRNA	chr6:69535800-69544063|chr6:69544273-69553357	Bos taurus sarcoglycan, beta (43kDa dystrophin-associated glycoprotein) (SGCB), mRNA. [Source:RefSeq mRNA;Acc:NM_001102188]	GO:0005737(cytoplasm);GO:0005856(cytoskeleton);GO:0005886(plasma membrane);GO:0007517(muscle organ development);GO:0016010(dystrophin-associated glycoprotein complex);GO:0016012(sarcoglycan complex);GO:0016020(membrane);GO:0016021(integral to membrane);GO:0035051(cardiocyte differentiation);GO:0042383(sarcolemma)	05410(Hypertrophic cardiomyopathy (HCM));05412(Arrhythmogenic right ventricular cardiomyopathy (ARVC));05414(Dilated cardiomyopathy);05416(Viral myocarditis)
circRNA365	25	3.73936	chr6	90021543	90026726	-	2	circRNA	-	ENSBTAT00000006467	ANKRD17	mRNA	chr6:90016916-90021542|chr6:90026726-90102375	ankyrin repeat domain 17 [Source:HGNC Symbol;Acc:HGNC:23575]	GO:0001955(blood vessel maturation);GO:0003723(RNA binding);GO:0005515(protein binding);GO:0005634(nucleus);GO:0005737(cytoplasm);GO:0051151(negative regulation of smooth muscle cell differentiation)	NA
circRNA366	271	12.2391	chr6	94758544	94798960	+	7	circRNA	-	ENSBTAT00000060947	FRAS1	mRNA	chr6:94756489-94758543|chr6:94798960-94826993	Fraser extracellular matrix complex subunit 1 [Source:HGNC Symbol;Acc:HGNC:19185]	GO:0002009(morphogenesis of an epithelium);GO:0005515(protein binding);GO:0005604(basement membrane);GO:0007154(cell communication);GO:0015031(protein transport);GO:0016021(integral to membrane);GO:0043588(skin development)	NA
circRNA367	134	14.2967	chr6	95102952	95118653	+	5	circRNA	-	ENSBTAT00000045455	ANXA3	mRNA	chr6:95099409-95102951|chr6:95118653-95122234	annexin A3 [Source:HGNC Symbol;Acc:HGNC:541]	GO:0004859(phospholipase inhibitor activity);GO:0005509(calcium ion binding);GO:0005544(calcium-dependent phospholipid binding);GO:0005737(cytoplasm);GO:0005886(plasma membrane);GO:0006909(phagocytosis);GO:0010595(positive regulation of endothelial cell migration);GO:0016020(membrane);GO:0030670(phagocytic vesicle membrane);GO:0042581(specific granule);GO:0042742(defense response to bacterium);GO…	NA
circRNA368	135	6.13869	chr6	107721966	107733718	-	7	circRNA	-	ENSBTAT00000001972	HTT	mRNA	chr6:107720361-107721965|chr6:107733718-107734705	huntingtin [Source:HGNC Symbol;Acc:HGNC:4851]	GO:0000050(urea cycle);GO:0000052(citrulline metabolic process);GO:0000132(establishment of mitotic spindle orientation);GO:0002039(p53 binding);GO:0005488(binding);GO:0005515(protein binding);GO:0005634(nucleus);GO:0005737(cytoplasm);GO:0005770(late endosome);GO:0005776(autophagic vacuole);GO:0005783(endoplasmic reticulum);GO:0005794(Golgi apparatus);GO:0005829(cytosol);GO:0006606(protein import…	05016(Huntington's disease)
circRNA369	101	11.1864	chr6	110159503	110166385	-	3	circRNA	-	ENSBTAT00000018092	WDR1	mRNA	chr6:110152122-110159502|chr6:110166385-110177775	WD repeat domain 1 [Source:HGNC Symbol;Acc:HGNC:12754]	GO:0005515(protein binding)	NA
circRNA37	3	0.617491	chr12	14143883	14144108	+	1	circRNA	-	ENSBTAT00000022192	LACC1	mRNA	chr12:14141588-14143882|chr12:14144108-14144535	NA	NA	NA
circRNA370	10	2.46125	chr5	5591780	5593387	-	2	circRNA	-	ENSBTAT00000027852	NAP1L1	mRNA	chr5:5584684-5591779|chr5:5593387-5597555	Bos taurus nucleosome assembly protein 1-like 1 (NAP1L1), mRNA. [Source:RefSeq mRNA;Acc:NM_001099215]	GO:0005634(nucleus);GO:0006334(nucleosome assembly);GO:0042470(melanosome)	NA
circRNA371	3	0.811354	chr5	27077935	27078106	-	1	circRNA	-	ENSBTAT00000009070	TENC1	mRNA	chr5:27077648-27077934|chr5:27078106-27078342	NA	NA	NA
circRNA372	13	1.51942	chr5	28899719	28901621	+	3	circRNA	-	ENSBTAT00000055494	SLC11A2	mRNA	chr5:28898001-28899718|chr5:28901621-28903176	Bos taurus solute carrier family 11 (proton-coupled divalent metal ion transporters), member 2 (SLC11A2), mRNA. [Source:RefSeq mRNA;Acc:NM_001101103]	GO:0005215(transporter activity);GO:0006810(transport);GO:0016020(membrane)	04142(Lysosome)
circRNA373	41	5.54425	chr5	28908102	28909127	+	3	circRNA	-	ENSBTAT00000055494	SLC11A2	mRNA	chr5:28907214-28908101|chr5:28909127-28909952	Bos taurus solute carrier family 11 (proton-coupled divalent metal ion transporters), member 2 (SLC11A2), mRNA. [Source:RefSeq mRNA;Acc:NM_001101103]	GO:0005215(transporter activity);GO:0006810(transport);GO:0016020(membrane)	04142(Lysosome)
circRNA374	6	1.15812	chr5	29636053	29637772	-	2	circRNA	-	ENSBTAT00000022821	LARP4	mRNA	chr5:29628740-29636052|chr5:29637772-29643330	Bos taurus La ribonucleoprotein domain family, member 4 (LARP4), mRNA. [Source:RefSeq mRNA;Acc:NM_001101189]	GO:0003676(nucleic acid binding);GO:0007010(cytoskeleton organization);GO:0022604(regulation of cell morphogenesis)	NA
circRNA375	17	4.09741	chr5	57888454	57888646	+	1	circRNA	-	ENSBTAT00000017145	ITGA7	mRNA	chr5:57887370-57888453|chr5:57888646-57889512	integrin, alpha 7 [Source:HGNC Symbol;Acc:HGNC:6143]	GO:0005515(protein binding);GO:0005737(cytoplasm);GO:0005927(muscle tendon junction);GO:0007155(cell adhesion);GO:0007229(integrin-mediated signaling pathway);GO:0016020(membrane);GO:0016021(integral to membrane);GO:0016477(cell migration);GO:0031594(neuromuscular junction);GO:0034677(alpha7-beta1 integrin complex);GO:0042383(sarcolemma);GO:0043236(laminin binding);GO:0048514(blood vessel morphog…	NA
circRNA376	6.83333	1.37606	chr5	65790613	65791824	+	2	circRNA	-	ENSBTAT00000043649	MYBPC1	mRNA	chr5:65788851-65790612|chr5:65791824-65793624	Bos taurus myosin binding protein C, slow type (MYBPC1), mRNA. [Source:RefSeq mRNA;Acc:NM_001110773]	GO:0005515(protein binding);GO:0006936(muscle contraction);GO:0030016(myofibril);GO:0031432(titin binding)	NA
circRNA377	24.6667	2.883	chr5	65790613	65793791	+	3	circRNA	-	ENSBTAT00000043649	MYBPC1	mRNA	chr5:65788851-65790612|chr5:65793791-65798961	Bos taurus myosin binding protein C, slow type (MYBPC1), mRNA. [Source:RefSeq mRNA;Acc:NM_001110773]	GO:0005515(protein binding);GO:0006936(muscle contraction);GO:0030016(myofibril);GO:0031432(titin binding)	NA
circRNA378	668.667	13.5769	chr5	65793625	65835493	+	16	circRNA	-	ENSBTAT00000043649	MYBPC1	mRNA	chr5:65791824-65793624|chr5:65835493-65838915	Bos taurus myosin binding protein C, slow type (MYBPC1), mRNA. [Source:RefSeq mRNA;Acc:NM_001110773]	GO:0005515(protein binding);GO:0006936(muscle contraction);GO:0030016(myofibril);GO:0031432(titin binding)	NA
circRNA379	139.833	20.0763	chr5	65833474	65835493	+	2	circRNA	-	ENSBTAT00000043649	MYBPC1	mRNA	chr5:65832489-65833473|chr5:65835493-65838915	Bos taurus myosin binding protein C, slow type (MYBPC1), mRNA. [Source:RefSeq mRNA;Acc:NM_001110773]	GO:0005515(protein binding);GO:0006936(muscle contraction);GO:0030016(myofibril);GO:0031432(titin binding)	NA
circRNA38	45	7.66774	chr12	15655451	15659786	+	2	circRNA	-	ENSBTAT00000023803	COG3	mRNA	chr12:15654287-15655450|chr12:15659786-15661221	conserved oligomeric Golgi complex subunit 3 [Source:RefSeq peptide;Acc:NP_001193466]	GO:0005515(protein binding);GO:0005634(nucleus);GO:0005737(cytoplasm);GO:0005794(Golgi apparatus);GO:0005801(cis-Golgi network);GO:0005886(plasma membrane);GO:0006486(protein glycosylation);GO:0006886(intracellular protein transport);GO:0006888(ER to Golgi vesicle-mediated transport);GO:0006890(retrograde vesicle-mediated transport, Golgi to ER);GO:0006891(intra-Golgi vesicle-mediated transport);…	NA
circRNA380	264	8.37127	chr5	68262848	68295501	+	12	circRNA	-	ENSBTAT00000018473	TXNRD1	mRNA	chr5:68241253-68262847|chr5:68295501-68300807	Bos taurus thioredoxin reductase 1 (TXNRD1), mRNA. [Source:RefSeq mRNA;Acc:NM_174625]	GO:0001707(mesoderm formation);GO:0004791(thioredoxin-disulfide reductase activity);GO:0005515(protein binding);GO:0005634(nucleus);GO:0005730(nucleolus);GO:0005737(cytoplasm);GO:0005739(mitochondrion);GO:0005829(cytosol);GO:0007369(gastrulation);GO:0008283(cell proliferation);GO:0016491(oxidoreductase activity);GO:0016668(oxidoreductase activity, acting on a sulfur group of donors, NAD(P) as acc…	00240(Pyrimidine metabolism);00450(Selenocompound metabolism)
circRNA381	26	3.63201	chr5	82585523	82589764	-	3	circRNA	-	ENSBTAT00000005615	PPFIBP1	mRNA	chr5:82580708-82585522|chr5:82589764-82603312	PTPRF interacting protein, binding protein 1 (liprin beta 1) [Source:HGNC Symbol;Acc:HGNC:9249]	GO:0005515(protein binding)	NA
circRNA382	8	1.19276	chr5	94691356	94693447	+	2	circRNA	-	ENSBTAT00000000479	EPS8	mRNA	chr5:94690020-94691355|chr5:94693447-94696744	epidermal growth factor receptor pathway substrate 8 [Source:HGNC Symbol;Acc:HGNC:3420]	GO:0003779(actin binding);GO:0005515(protein binding);GO:0005938(cell cortex);GO:0008344(adult locomotory behavior);GO:0008360(regulation of cell shape);GO:0010458(exit from mitosis);GO:0014069(postsynaptic density);GO:0016601(Rac protein signal transduction);GO:0017146(N-methyl-D-aspartate selective glutamate receptor complex);GO:0030832(regulation of actin filament length);GO:0031532(actin cyto…	NA
circRNA383	91	3.39736	chr5	98123194	98131213	+	5	circRNA	-	ENSBTAT00000061164	LRP6	mRNA	chr5:98102610-98123193|chr5:98131213-98137431	Uncharacterized protein [Source:UniProtKB/TrEMBL;Acc:F1MDE1]	GO:0001702(gastrulation with mouth forming second);GO:0001756(somitogenesis);GO:0001843(neural tube closure);GO:0001933(negative regulation of protein phosphorylation);GO:0001947(heart looping);GO:0002053(positive regulation of mesenchymal cell proliferation);GO:0003344(pericardium morphogenesis);GO:0003401(axis elongation);GO:0005041(low-density lipoprotein receptor activity);GO:0005102(receptor…	04310(Wnt signaling pathway)
circRNA384	19	3.82613	chr5	101603226	101603456	-	1	circRNA	-	ENSBTAT00000004262	RIMKLB	mRNA	chr5:101590918-101603225|chr5:101603456-101618781	Bos taurus ribosomal modification protein rimK-like family member B (RIMKLB), mRNA. [Source:RefSeq mRNA;Acc:NM_001076113]	GO:0000166(nucleotide binding);GO:0003824(catalytic activity);GO:0004363(glutathione synthase activity);GO:0005524(ATP binding);GO:0005737(cytoplasm);GO:0006464(cellular protein modification process);GO:0006750(glutathione biosynthetic process);GO:0016874(ligase activity);GO:0016881(acid-amino acid ligase activity);GO:0046872(metal ion binding);GO:0072590(N-acetyl-L-aspartate-L-glutamate ligase a…	NA
circRNA385	24	4.04501	chr5	104231667	104232045	+	2	circRNA	-	ENSBTAT00000019606	IFFO1	mRNA	chr5:104230663-104231666|chr5:104232045-104232333	Bos taurus intermediate filament family orphan 1 (IFFO1), mRNA. [Source:RefSeq mRNA;Acc:NM_001083380]	NA	NA
circRNA386	18	2.00796	chr5	108347365	108347781	+	1	circRNA	-	ENSBTAT00000061182	ERC1	mRNA	chr5:108309286-108347364|chr5:108347781-108355287	ELKS/RAB6-interacting/CAST family member 1 [Source:HGNC Symbol;Acc:HGNC:17072]	GO:0005515(protein binding);GO:0005737(cytoplasm);GO:0007252(I-kappaB phosphorylation);GO:0008385(IkappaB kinase complex);GO:0017137(Rab GTPase binding);GO:0042147(retrograde transport, endosome to Golgi)	NA
circRNA387	72	5.16066	chr5	109525933	109531380	+	5	circRNA	-	ENSBTAT00000012801	CECR2	mRNA	chr5:109515143-109525932|chr5:109531380-109532479	cat eye syndrome chromosome region, candidate 2 [Source:HGNC Symbol;Acc:HGNC:1840]	GO:0001842(neural fold formation);GO:0001843(neural tube closure);GO:0005515(protein binding);GO:0005634(nucleus);GO:0005719(nuclear euchromatin);GO:0007338(single fertilization);GO:0021915(neural tube development);GO:0031010(ISWI-type complex);GO:0043044(ATP-dependent chromatin remodeling);GO:0060122(inner ear receptor stereocilium organization);GO:0090102(cochlea development);GO:0090537(CERF co…	NA
circRNA388	23	3.05687	chr5	109719638	109720497	-	3	circRNA	-	ENSBTAT00000065648	MICAL3	mRNA	chr5:109709047-109719637|chr5:109720497-109721611	Protein-methionine sulfoxide oxidase MICAL3 [Source:UniProtKB/Swiss-Prot;Acc:G3MWR8]	GO:0003779(actin binding);GO:0004497(monooxygenase activity);GO:0005515(protein binding);GO:0005737(cytoplasm);GO:0005856(cytoskeleton);GO:0006887(exocytosis);GO:0008152(metabolic process);GO:0008270(zinc ion binding);GO:0016491(oxidoreductase activity);GO:0016709(oxidoreductase activity, acting on paired donors, with incorporation or reduction of molecular oxygen, NAD(P)H as one donor, and incor…	NA
circRNA389	13	1.76821	chr5	112118298	112118639	+	1	circRNA	-	ENSBTAT00000028072	TNRC6B	mRNA	chr5:112111118-112118297|chr5:112118639-112120972	trinucleotide repeat containing 6B [Source:HGNC Symbol;Acc:HGNC:29190]	GO:0000166(nucleotide binding);GO:0005515(protein binding);GO:0031047(gene silencing by RNA);GO:0060213(positive regulation of nuclear-transcribed mRNA poly(A) tail shortening);GO:1900153(positive regulation of nuclear-transcribed mRNA catabolic process, deadenylation-dependent decay)	NA
circRNA39	12	1.60868	chr12	25391163	25391509	+	1	circRNA	-	ENSBTAT00000054446	DCLK1	mRNA	chr12:25369444-25391162|chr12:25391509-25555690	Bos taurus doublecortin-like kinase 1 (DCLK1), mRNA. [Source:RefSeq mRNA;Acc:NM_001109962]	GO:0000166(nucleotide binding);GO:0001764(neuron migration);GO:0004672(protein kinase activity);GO:0004674(protein serine/threonine kinase activity);GO:0004713(protein tyrosine kinase activity);GO:0005524(ATP binding);GO:0006468(protein phosphorylation);GO:0007409(axonogenesis);GO:0007420(brain development);GO:0009615(response to virus);GO:0016301(kinase activity);GO:0016310(phosphorylation);GO:0…	NA
circRNA390	20	4.56055	chr5	112892380	112893422	+	2	circRNA	-	ENSBTAT00000037648	L3MBTL2	mRNA	chr5:112889360-112892379|chr5:112893422-112894739	Bos taurus l(3)mbt-like 2 (Drosophila) (L3MBTL2), mRNA. [Source:RefSeq mRNA;Acc:NM_001075610]	GO:0005515(protein binding);GO:0005634(nucleus);GO:0006351(transcription, DNA-templated);GO:0006355(regulation of transcription, DNA-dependent);GO:0008270(zinc ion binding);GO:0016568(chromatin modification);GO:0035064(methylated histone residue binding);GO:0042393(histone binding);GO:0046872(metal ion binding)	NA
circRNA391	31	6.13637	chr5	113133408	113134700	+	2	circRNA	-	ENSBTAT00000008431	ACO2	mRNA	chr5:113132799-113133407|chr5:113134700-113134897	Bos taurus aconitase 2, mitochondrial (ACO2), mRNA. [Source:RefSeq mRNA;Acc:NM_173977]	GO:0003994(aconitate hydratase activity);GO:0005506(iron ion binding);GO:0005634(nucleus);GO:0005739(mitochondrion);GO:0006099(tricarboxylic acid cycle);GO:0006101(citrate metabolic process);GO:0008152(metabolic process);GO:0016829(lyase activity);GO:0046872(metal ion binding);GO:0051536(iron-sulfur cluster binding);GO:0051539(4 iron, 4 sulfur cluster binding);GO:0052633(isocitrate hydro-lyase (c…	00020(Citrate cycle (TCA cycle));00630(Glyoxylate and dicarboxylate metabolism);01100(Metabolic pathways)
circRNA392	28	3.28913	chr5	117747169	117749976	+	3	circRNA	-	ENSBTAT00000007346	TRMU	mRNA	chr5:117743390-117747168|chr5:117749976-117753065	Bos taurus tRNA 5-methylaminomethyl-2-thiouridylate methyltransferase (TRMU), transcript variant 1, mRNA. [Source:RefSeq mRNA;Acc:NM_001163188]	GO:0005737(cytoplasm);GO:0005739(mitochondrion);GO:0008033(tRNA processing);GO:0016740(transferase activity);GO:0016783(sulfurtransferase activity)	04122(Sulfur relay system)
circRNA393	108	5.06442	chr5	120838801	120846362	-	5	circRNA	-	ENSBTAT00000065149	BRD1	mRNA	chr5:120834282-120838800|chr5:120846362-120857225	bromodomain containing 1 [Source:HGNC Symbol;Acc:HGNC:1102]	GO:0005515(protein binding);GO:0005634(nucleus);GO:0008270(zinc ion binding);GO:0042393(histone binding);GO:0043966(histone H3 acetylation);GO:0046872(metal ion binding);GO:0070776(MOZ/MORF histone acetyltransferase complex)	NA
circRNA394	10	2.4483	chr4	9213304	9214480	+	2	circRNA	-	ENSBTAT00000009791	AKAP9	mRNA	chr4:9205340-9213303|chr4:9214480-9222181	A kinase (PRKA) anchor protein 9 [Source:HGNC Symbol;Acc:HGNC:379]	GO:0000242(pericentriolar material);GO:0005515(protein binding);GO:0005737(cytoplasm);GO:0005794(Golgi apparatus);GO:0005813(centrosome);GO:0008076(voltage-gated potassium channel complex);GO:0032947(protein complex scaffold);GO:0043231(intracellular membrane-bounded organelle);GO:0044325(ion channel binding)	NA
circRNA395	53	9.41006	chr4	25150819	25160211	+	2	circRNA	-	ENSBTAT00000048357	BZW2	mRNA	chr4:25149376-25150818|chr4:25160211-25160971	Bos taurus basic leucine zipper and W2 domains 2 (BZW2), mRNA. [Source:RefSeq mRNA;Acc:NM_001104961]	GO:0005488(binding);GO:0005515(protein binding);GO:0016070(RNA metabolic process)	NA
circRNA396	213	35.5135	chr4	27372090	27412357	+	3	circRNA	-	ENSBTAT00000004971	HDAC9	mRNA	chr4:27354130-27372089|chr4:27412357-27450372	histone deacetylase 9 [Source:HGNC Symbol;Acc:HGNC:14065]	GO:0000118(histone deacetylase complex);GO:0000122(negative regulation of transcription from RNA polymerase II promoter);GO:0003714(transcription corepressor activity);GO:0004407(histone deacetylase activity);GO:0005080(protein kinase C binding);GO:0005515(protein binding);GO:0005667(transcription factor complex);GO:0005737(cytoplasm);GO:0007507(heart development);GO:0008134(transcription factor …	NA
circRNA397	6	1.34185	chr4	37391373	37393116	+	2	circRNA	-	ENSBTAT00000019866	SEMA3E	mRNA	chr4:37386619-37391372|chr4:37393116-37416991	sema domain, immunoglobulin domain (Ig), short basic domain, secreted, (semaphorin) 3E [Source:HGNC Symbol;Acc:HGNC:10727]	GO:0001569(patterning of blood vessels);GO:0001953(negative regulation of cell-matrix adhesion);GO:0002040(sprouting angiogenesis);GO:0004872(receptor activity);GO:0005515(protein binding);GO:0007275(multicellular organismal development);GO:0008360(regulation of cell shape);GO:0016020(membrane);GO:0016525(negative regulation of angiogenesis);GO:0050808(synapse organization);GO:0071526(semaphorin-…	NA
circRNA398	14	2.5741	chr4	49878592	49881166	-	2	circRNA	-	ENSBTAT00000017658	PNPLA8	mRNA	chr4:49872064-49878591|chr4:49881166-49884917	patatin-like phospholipase domain containing 8 [Source:HGNC Symbol;Acc:HGNC:28900]	GO:0001516(prostaglandin biosynthetic process);GO:0005488(binding);GO:0005622(intracellular);GO:0005777(peroxisome);GO:0005778(peroxisomal membrane);GO:0006629(lipid metabolic process);GO:0006631(fatty acid metabolic process);GO:0008152(metabolic process);GO:0008219(cell death);GO:0016020(membrane);GO:0016787(hydrolase activity);GO:0019369(arachidonic acid metabolic process);GO:0034638(phosphatid…	NA
circRNA399	52	6.57314	chr4	69016798	69025591	+	3	circRNA	-	ENSBTAT00000001374	HIBADH	mRNA	chr4:68953263-69016797|chr4:69025591-69033420	Bos taurus 3-hydroxyisobutyrate dehydrogenase (HIBADH), mRNA. [Source:RefSeq mRNA;Acc:NM_001046106]	GO:0004616(phosphogluconate dehydrogenase (decarboxylating) activity);GO:0005739(mitochondrion);GO:0006098(pentose-phosphate shunt);GO:0006574(valine catabolic process);GO:0008442(3-hydroxyisobutyrate dehydrogenase activity);GO:0009083(branched-chain amino acid catabolic process);GO:0016491(oxidoreductase activity);GO:0016616(oxidoreductase activity, acting on the CH-OH group of donors, NAD or NA…	00280(Valine, leucine and isoleucine degradation);01100(Metabolic pathways)
circRNA4	74	17.3854	chrX	74232981	74246910	+	2	circRNA	-	ENSBTAT00000012631	CHM	mRNA	chrX:74182264-74232980|chrX:74246910-74265659	Bos taurus choroideremia (Rab escort protein 1) (CHM), mRNA. [Source:RefSeq mRNA;Acc:NM_001205389]	GO:0001568(blood vessel development);GO:0004663(Rab geranylgeranyltransferase activity);GO:0005968(Rab-protein geranylgeranyltransferase complex);GO:0006886(intracellular protein transport)	NA
circRNA40	66	3.20476	chr12	31878642	31891317	-	7	circRNA	-	ENSBTAT00000013076	PAN3	mRNA	chr12:31877242-31878641|chr12:31891317-31920525	PAN3 poly(A) specific ribonuclease subunit homolog (S. cerevisiae); Uncharacterized protein [Source:UniProtKB/TrEMBL;Acc:A0JNE1]	GO:0000290(deadenylation-dependent decapping of nuclear-transcribed mRNA);GO:0000932(cytoplasmic mRNA processing body);GO:0004535(poly(A)-specific ribonuclease activity);GO:0004672(protein kinase activity);GO:0005515(protein binding);GO:0005524(ATP binding);GO:0005813(centrosome);GO:0006468(protein phosphorylation);GO:0006605(protein targeting);GO:0010606(positive regulation of cytoplasmic mRNA p…	03018(RNA degradation)
circRNA400	614	70.1765	chr4	79458313	79545854	+	2	circRNA	-	ENSBTAT00000033607	GLI3	mRNA	chr4:79444322-79458312|chr4:79545854-79618615	Uncharacterized protein [Source:UniProtKB/TrEMBL;Acc:F1N215]	GO:0000122(negative regulation of transcription from RNA polymerase II promoter);GO:0001656(metanephros development);GO:0001658(branching involved in ureteric bud morphogenesis);GO:0001701(in utero embryonic development);GO:0001822(kidney development);GO:0002052(positive regulation of neuroblast proliferation);GO:0003676(nucleic acid binding);GO:0003682(chromatin binding);GO:0003700(sequence-spec…	04340(Hedgehog signaling pathway);05200(Pathways in cancer);05217(Basal cell carcinoma)
circRNA401	21	3.72851	chr4	87363502	87366511	-	2	circRNA	-	ENSBTAT00000016090	AASS	mRNA	chr4:87360380-87363501|chr4:87366511-87370973	Bos taurus aminoadipate-semialdehyde synthase (AASS), mRNA. [Source:RefSeq mRNA;Acc:NM_001109797]	GO:0005737(cytoplasm);GO:0005739(mitochondrion);GO:0016491(oxidoreductase activity);GO:0019477(L-lysine catabolic process);GO:0043231(intracellular membrane-bounded organelle);GO:0047130(saccharopine dehydrogenase (NADP+, L-lysine-forming) activity);GO:0047131(saccharopine dehydrogenase (NAD+, L-glutamate-forming) activity);GO:0055114(oxidation-reduction process)	00300(Lysine biosynthesis);00310(Lysine degradation);01100(Metabolic pathways)
circRNA402	543	125.045	chr4	97420279	97506892	-	2	circRNA	-	ENSBTAT00000034438	CHCHD3	mRNA	chr4:97378474-97420278|chr4:97506892-97549819	Bos taurus coiled-coil-helix-coiled-coil-helix domain containing 3 (CHCHD3), mRNA. [Source:RefSeq mRNA;Acc:NM_001035475]	GO:0000122(negative regulation of transcription from RNA polymerase II promoter);GO:0001227(RNA polymerase II transcription regulatory region sequence-specific DNA binding transcription factor activity involved in negative regulation of transcription);GO:0005515(protein binding);GO:0005634(nucleus);GO:0005737(cytoplasm);GO:0005739(mitochondrion);GO:0005743(mitochondrial inner membrane);GO:0006351…	NA
circRNA403	6	0.802028	chr4	107543781	107544376	+	2	circRNA	-	ENSBTAT00000012099	CLCN1	mRNA	chr4:107541739-107543780|chr4:107544376-107548159	Bos taurus chloride channel 1, skeletal muscle (CLCN1), mRNA. [Source:RefSeq mRNA;Acc:NM_001143871]	GO:0005216(ion channel activity);GO:0005247(voltage-gated chloride channel activity);GO:0006821(chloride transport);GO:0016020(membrane);GO:0016021(integral to membrane);GO:0019227(neuronal action potential propagation);GO:0030554(adenyl nucleotide binding);GO:0042383(sarcolemma);GO:0055085(transmembrane transport)	NA
circRNA404	69	6.25676	chr3	9662045	9665367	-	4	circRNA	-	ENSBTAT00000049161	ATP1A2	mRNA	chr3:9661343-9662044|chr3:9665367-9665594	Bos taurus ATPase, Na+/K+ transporting, alpha 2 polypeptide (ATP1A2), mRNA. [Source:RefSeq mRNA;Acc:NM_001081524]	GO:0000166(nucleotide binding);GO:0001504(neurotransmitter uptake);GO:0002026(regulation of the force of heart contraction);GO:0002087(regulation of respiratory gaseous exchange by neurological system process);GO:0005391(sodium:potassium-exchanging ATPase activity);GO:0005515(protein binding);GO:0005524(ATP binding);GO:0005737(cytoplasm);GO:0005886(plasma membrane);GO:0006754(ATP biosynthetic pro…	04260(Cardiac muscle contraction);04960(Aldosterone-regulated sodium reabsorption);04964(Proximal tubule bicarbonate reclamation);04970(Salivary secretion);04971(Gastric acid secretion);04972(Pancreatic secretion);04973(Carbohydrate digestion and absorption);04974(Protein digestion and absorption);04976(Bile secretion)
circRNA405	82	8.31034	chr3	14403371	14405597	+	3	circRNA	-	ENSBTAT00000066030	MEF2D	mRNA	chr3:14402339-14403370|chr3:14405597-14407281	Bos taurus myocyte enhancer factor 2D (MEF2D), mRNA. [Source:RefSeq mRNA;Acc:NM_001205178]	GO:0000977(RNA polymerase II regulatory region sequence-specific DNA binding);GO:0000981(sequence-specific DNA binding RNA polymerase II transcription factor activity);GO:0001649(osteoblast differentiation);GO:0001958(endochondral ossification);GO:0002062(chondrocyte differentiation);GO:0003677(DNA binding);GO:0003700(sequence-specific DNA binding transcription factor activity);GO:0005515(protein…	NA
circRNA406	16	1.92819	chr3	19785729	19786535	-	3	circRNA	-	ENSBTAT00000020400	BNIPL	mRNA	chr3:19782782-19785728|chr3:19786535-19787527	Bos taurus BCL2/adenovirus E1B 19kD interacting protein like (BNIPL), mRNA. [Source:RefSeq mRNA;Acc:NM_001079621]	GO:0005515(protein binding);GO:0005634(nucleus);GO:0005829(cytosol);GO:0006915(apoptotic process);GO:0008285(negative regulation of cell proliferation);GO:0040009(regulation of growth rate);GO:0042802(identical protein binding);GO:0070782(phosphatidylserine exposure on apoptotic cell surface);GO:0097194(execution phase of apoptosis)	NA
circRNA407	185	19.1239	chr3	22951355	22967613	-	3	circRNA	-	ENSBTAT00000061284	PDE4DIP	mRNA	chr3:22948354-22951354|chr3:22967613-22969249	Cardiomyopathy-associated protein 2; PDE4DIP protein; Uncharacterized protein [Source:UniProtKB/TrEMBL;Acc:A6QNS7]	GO:0005488(binding);GO:0005515(protein binding);GO:0005634(nucleus);GO:0005737(cytoplasm)	NA
circRNA408	59	12.6477	chr3	22956867	22967613	-	2	circRNA	-	ENSBTAT00000061284	PDE4DIP	mRNA	chr3:22951587-22956866|chr3:22967613-22969249	Cardiomyopathy-associated protein 2; PDE4DIP protein; Uncharacterized protein [Source:UniProtKB/TrEMBL;Acc:A6QNS7]	GO:0005488(binding);GO:0005515(protein binding);GO:0005634(nucleus);GO:0005737(cytoplasm)	NA
circRNA409	91	3.35163	chr3	26759794	26769822	+	4	circRNA	-	ENSBTAT00000006374	IGSF3	mRNA	chr3:26757116-26759793|chr3:26769822-26775268	immunoglobulin superfamily, member 3 [Source:HGNC Symbol;Acc:HGNC:5950]	GO:0005515(protein binding)	NA
circRNA41	18	4.29394	chr12	50755998	50759614	-	2	circRNA	-	ENSBTAT00000007574	TBC1D4	mRNA	chr12:50745683-50755997|chr12:50759614-50761946	TBC1 domain family, member 4 [Source:HGNC Symbol;Acc:HGNC:19165]	GO:0005097(Rab GTPase activator activity);GO:0005515(protein binding);GO:0016192(vesicle-mediated transport);GO:0032313(regulation of Rab GTPase activity);GO:0032851(positive regulation of Rab GTPase activity);GO:0032869(cellular response to insulin stimulus)	NA
circRNA410	17	1.99194	chr3	29010127	29011105	+	3	circRNA	-	ENSBTAT00000001967	TRIM33	mRNA	chr3:28948810-29010126|chr3:29011105-29048975	tripartite motif containing 33 [Source:HGNC Symbol;Acc:HGNC:16290]	GO:0005515(protein binding);GO:0005622(intracellular);GO:0005634(nucleus);GO:0008270(zinc ion binding);GO:0016567(protein ubiquitination);GO:0017015(regulation of transforming growth factor beta receptor signaling pathway);GO:0030514(negative regulation of BMP signaling pathway);GO:0043231(intracellular membrane-bounded organelle);GO:0046872(metal ion binding);GO:0070410(co-SMAD binding);GO:00704…	NA
circRNA411	16	1.66506	chr3	43535663	43537246	-	3	circRNA	-	ENSBTAT00000008518	AGL	mRNA	chr3:43531700-43535662|chr3:43537246-43540746	amylo-alpha-1, 6-glucosidase, 4-alpha-glucanotransferase [Source:HGNC Symbol;Acc:HGNC:321]	GO:0003824(catalytic activity);GO:0004133(glycogen debranching enzyme activity);GO:0004134(4-alpha-glucanotransferase activity);GO:0004135(amylo-alpha-1,6-glucosidase activity);GO:0005515(protein binding);GO:0005634(nucleus);GO:0005737(cytoplasm);GO:0005975(carbohydrate metabolic process);GO:0005977(glycogen metabolic process);GO:0005978(glycogen biosynthetic process);GO:0005980(glycogen cataboli…	00500(Starch and sucrose metabolism);01100(Metabolic pathways)
circRNA412	2	0.505626	chr3	50463386	50463569	+	1	circRNA	-	ENSBTAT00000032159	TMED5	mRNA	chr3:50457322-50463385|chr3:50463569-50465929	Bos taurus transmembrane emp24 protein transport domain containing 5 (TMED5), mRNA. [Source:RefSeq mRNA;Acc:NM_001046377]	GO:0005515(protein binding);GO:0005783(endoplasmic reticulum);GO:0005789(endoplasmic reticulum membrane);GO:0005793(endoplasmic reticulum-Golgi intermediate compartment);GO:0005794(Golgi apparatus);GO:0005801(cis-Golgi network);GO:0006810(transport);GO:0015031(protein transport);GO:0016020(membrane);GO:0016021(integral to membrane);GO:0033116(endoplasmic reticulum-Golgi intermediate compartment m…	NA
circRNA413	13	2.00241	chr3	57825946	57828082	+	2	circRNA	-	ENSBTAT00000017157	ODF2L	mRNA	chr3:57817899-57825945|chr3:57828082-57830729	Bos taurus outer dense fiber of sperm tails 2-like (ODF2L), mRNA. [Source:RefSeq mRNA;Acc:NM_001075993]	GO:0005813(centrosome)	NA
circRNA414	56	8.8605	chr3	58920288	58930226	+	3	circRNA	-	ENSBTAT00000049235	DDAH1	mRNA	chr3:58809374-58920287|chr3:58930226-58959444	Bos taurus dimethylarginine dimethylaminohydrolase 1 (DDAH1), mRNA. [Source:RefSeq mRNA;Acc:NM_001102201]	GO:0000052(citrulline metabolic process);GO:0003073(regulation of systemic arterial blood pressure);GO:0005737(cytoplasm);GO:0005739(mitochondrion);GO:0006809(nitric oxide biosynthetic process);GO:0008270(zinc ion binding);GO:0016403(dimethylargininase activity);GO:0016787(hydrolase activity);GO:0016813(hydrolase activity, acting on carbon-nitrogen (but not peptide) bonds, in linear amidines);GO:…	NA
circRNA415	276	37.1066	chr3	82275109	82277142	-	2	circRNA	-	ENSBTAT00000043425	PGM1	mRNA	chr3:82271062-82275108|chr3:82277142-82279960	Bos taurus phosphoglucomutase 1 (PGM1), mRNA. [Source:RefSeq mRNA;Acc:NM_001076903]	GO:0000287(magnesium ion binding);GO:0004614(phosphoglucomutase activity);GO:0005737(cytoplasm);GO:0005829(cytosol);GO:0005975(carbohydrate metabolic process);GO:0005978(glycogen biosynthetic process);GO:0006006(glucose metabolic process);GO:0015629(actin cytoskeleton);GO:0016853(isomerase activity);GO:0016868(intramolecular transferase activity, phosphotransferases);GO:0019388(galactose cataboli…	00010(Glycolysis / Gluconeogenesis);00030(Pentose phosphate pathway);00052(Galactose metabolism);00230(Purine metabolism);00500(Starch and sucrose metabolism);00520(Amino sugar and nucleotide sugar metabolism);01100(Metabolic pathways)
circRNA416	2	0.216865	chr3	83507033	83507873	+	3	circRNA	-	ENSBTAT00000026487	DOCK7	mRNA	chr3:83503871-83507032|chr3:83507873-83508751	dedicator of cytokinesis 7 [Source:HGNC Symbol;Acc:HGNC:19190]	GO:0000226(microtubule cytoskeleton organization);GO:0005085(guanyl-nucleotide exchange factor activity);GO:0005488(binding);GO:0007264(small GTPase mediated signal transduction);GO:0007409(axonogenesis);GO:0008180(COP9 signalosome);GO:0031175(neuron projection development);GO:0032863(activation of Rac GTPase activity);GO:0033138(positive regulation of peptidyl-serine phosphorylation);GO:0043473(…	NA
circRNA417	3	0.75844	chr3	92840447	92841331	+	2	circRNA	-	ENSBTAT00000009357	C3H1ORF41	mRNA	chr3:92831457-92840446|chr3:92841331-92854973	Bos taurus heat shock protein family B (small), member 11 (HSPB11), mRNA. [Source:RefSeq mRNA;Acc:NM_001076412]	GO:0005929(cilium);GO:0007155(cell adhesion);GO:0030992(intraciliary transport particle B)	NA
circRNA418	136	23.5182	chr3	102324607	102335835	+	3	circRNA	-	ENSBTAT00000020671	ERI3	mRNA	chr3:102305102-102324606|chr3:102335835-102362728	Bos taurus ERI1 exoribonuclease family member 3 (ERI3), transcript variant 1, mRNA. [Source:RefSeq mRNA;Acc:NM_001113242]	GO:0003676(nucleic acid binding);GO:0004518(nuclease activity);GO:0004527(exonuclease activity);GO:0005515(protein binding);GO:0016787(hydrolase activity);GO:0046872(metal ion binding);GO:0090305(nucleic acid phosphodiester bond hydrolysis)	NA
circRNA419	44	3.91353	chr3	113163189	113167536	+	4	circRNA	-	ENSBTAT00000018720	GIGYF2	mRNA	chr3:113161824-113163188|chr3:113167536-113172352	Bos taurus GRB10 interacting GYF protein 2 (GIGYF2), mRNA. [Source:RefSeq mRNA;Acc:NM_001101877]	GO:0005515(protein binding);GO:0007631(feeding behavior);GO:0008344(adult locomotory behavior);GO:0009791(post-embryonic development);GO:0017148(negative regulation of translation);GO:0021522(spinal cord motor neuron differentiation);GO:0031571(mitotic G1 DNA damage checkpoint);GO:0035264(multicellular organism growth);GO:0044267(cellular protein metabolic process);GO:0048009(insulin-like growth …	NA
circRNA42	234.5	4.71816	chr12	51190589	51221902	+	9	circRNA	-	ENSBTAT00000014167	LMO7	mRNA	chr12:51189633-51190588|chr12:51221902-51222763	LMO7 protein; Uncharacterized protein [Source:UniProtKB/TrEMBL;Acc:A8E4L8]	GO:0005515(protein binding);GO:0008270(zinc ion binding);GO:0046872(metal ion binding)	NA
circRNA420	124	18.2538	chr3	115850658	115878144	+	3	circRNA	-	ENSBTAT00000061206	AGAP1	mRNA	chr3:115843829-115850657|chr3:115878144-115883694	ArfGAP with GTPase domain, ankyrin repeat and PH domain 1 [Source:HGNC Symbol;Acc:HGNC:16922]	GO:0003924(GTPase activity);GO:0005515(protein binding);GO:0005525(GTP binding);GO:0005543(phospholipid binding);GO:0005622(intracellular);GO:0006184(GTP catabolic process);GO:0007165(signal transduction);GO:0007264(small GTPase mediated signal transduction);GO:0008060(ARF GTPase activator activity);GO:0008270(zinc ion binding);GO:0015031(protein transport);GO:0016020(membrane);GO:0032312(regulat…	04144(Endocytosis)
circRNA421	173	17.8438	chr3	115850658	115883829	+	4	circRNA	-	ENSBTAT00000061206	AGAP1	mRNA	chr3:115843829-115850657|chr3:115883829-115914952	ArfGAP with GTPase domain, ankyrin repeat and PH domain 1 [Source:HGNC Symbol;Acc:HGNC:16922]	GO:0003924(GTPase activity);GO:0005515(protein binding);GO:0005525(GTP binding);GO:0005543(phospholipid binding);GO:0005622(intracellular);GO:0006184(GTP catabolic process);GO:0007165(signal transduction);GO:0007264(small GTPase mediated signal transduction);GO:0008060(ARF GTPase activator activity);GO:0008270(zinc ion binding);GO:0015031(protein transport);GO:0016020(membrane);GO:0032312(regulat…	04144(Endocytosis)
circRNA422	186	26.3789	chr3	116048995	116068508	+	2	circRNA	-	ENSBTAT00000061206	AGAP1	mRNA	chr3:116023621-116048994|chr3:116068508-116105900	ArfGAP with GTPase domain, ankyrin repeat and PH domain 1 [Source:HGNC Symbol;Acc:HGNC:16922]	GO:0003924(GTPase activity);GO:0005515(protein binding);GO:0005525(GTP binding);GO:0005543(phospholipid binding);GO:0005622(intracellular);GO:0006184(GTP catabolic process);GO:0007165(signal transduction);GO:0007264(small GTPase mediated signal transduction);GO:0008060(ARF GTPase activator activity);GO:0008270(zinc ion binding);GO:0015031(protein transport);GO:0016020(membrane);GO:0032312(regulat…	04144(Endocytosis)
circRNA423	59	6.39753	chr3	118991998	118995822	-	3	circRNA	-	ENSBTAT00000023621	HDAC4	mRNA	chr3:118986135-118991997|chr3:118995822-118999724	histone deacetylase 4 [Source:HGNC Symbol;Acc:HGNC:14063]	GO:0000118(histone deacetylase complex);GO:0000122(negative regulation of transcription from RNA polymerase II promoter);GO:0001501(skeletal system development);GO:0002076(osteoblast development);GO:0003677(DNA binding);GO:0003714(transcription corepressor activity);GO:0004407(histone deacetylase activity);GO:0005515(protein binding);GO:0005634(nucleus);GO:0005737(cytoplasm);GO:0005829(cytosol);G…	NA
circRNA424	59	7.33834	chr3	121133595	121136000	-	3	circRNA	-	ENSBTAT00000043731	THAP4	mRNA	chr3:121118896-121133594|chr3:121136000-121142033	Bos taurus THAP domain containing 4 (THAP4), mRNA. [Source:RefSeq mRNA;Acc:NM_001038669]	GO:0003676(nucleic acid binding)	NA
circRNA425	55	5.12719	chr2	15162195	15172283	-	5	circRNA	-	ENSBTAT00000012194	ITGA4	mRNA	chr2:15156454-15162194|chr2:15172283-15176517	Bos taurus integrin, alpha 4 (antigen CD49D, alpha 4 subunit of VLA-4 receptor) (ITGA4), mRNA. [Source:RefSeq mRNA;Acc:NM_174748]	GO:0001968(fibronectin binding);GO:0001974(blood vessel remodeling);GO:0005515(protein binding);GO:0005886(plasma membrane);GO:0007155(cell adhesion);GO:0007157(heterophilic cell-cell adhesion);GO:0007159(leukocyte cell-cell adhesion);GO:0007229(integrin-mediated signaling pathway);GO:0007507(heart development);GO:0008305(integrin complex);GO:0009897(external side of plasma membrane);GO:0009986(c…	04510(Focal adhesion);04512(ECM-receptor interaction);04514(Cell adhesion molecules (CAMs));04640(Hematopoietic cell lineage);04670(Leukocyte transendothelial migration);04672(Intestinal immune network for IgA production);04810(Regulation of actin cytoskeleton);05140(Leishmaniasis);05410(Hypertrophic cardiomyopathy (HCM));05412(Arrhythmogenic right ventricular cardiomyopathy (ARVC));05414(Dilated…
circRNA426	6	1.05323	chr2	48411976	48412431	-	2	circRNA	-	ENSBTAT00000024108	ACVR2A	mRNA	chr2:48397631-48411975|chr2:48412431-48418622	Bos taurus activin A receptor, type IIA (ACVR2A), mRNA. [Source:RefSeq mRNA;Acc:NM_174227]	GO:0000166(nucleotide binding);GO:0001702(gastrulation with mouth forming second);GO:0001934(positive regulation of protein phosphorylation);GO:0004672(protein kinase activity);GO:0004674(protein serine/threonine kinase activity);GO:0004675(transmembrane receptor protein serine/threonine kinase activity);GO:0004702(receptor signaling protein serine/threonine kinase activity);GO:0004713(protein ty…	04060(Cytokine-cytokine receptor interaction);04350(TGF-beta signaling pathway)
circRNA427	36	5.93842	chr2	59878681	59885257	-	3	circRNA	-	ENSBTAT00000061537	THSD7B	mRNA	chr2:59804807-59878680|chr2:59885257-60008526	thrombospondin, type I, domain containing 7B [Source:HGNC Symbol;Acc:HGNC:29348]	NA	NA
circRNA428	2	0.505626	chr2	61785822	61786184	+	2	circRNA	-	ENSBTAT00000013123	DARS	mRNA	chr2:61784148-61785821|chr2:61786184-61787520	Bos taurus aspartyl-tRNA synthetase (DARS), mRNA. [Source:RefSeq mRNA;Acc:NM_001035085]	GO:0000166(nucleotide binding);GO:0003676(nucleic acid binding);GO:0004812(aminoacyl-tRNA ligase activity);GO:0004815(aspartate-tRNA ligase activity);GO:0005515(protein binding);GO:0005524(ATP binding);GO:0005737(cytoplasm);GO:0006412(translation);GO:0006418(tRNA aminoacylation for protein translation);GO:0006422(aspartyl-tRNA aminoacylation);GO:0016874(ligase activity)	00970(Aminoacyl-tRNA biosynthesis)
circRNA429	38	6.49879	chr2	73659593	73662418	-	3	circRNA	-	ENSBTAT00000065657	CLASP1	mRNA	chr2:73650575-73659592|chr2:73662418-73663843	cytoplasmic linker associated protein 1 [Source:HGNC Symbol;Acc:HGNC:17088]	GO:0000226(microtubule cytoskeleton organization);GO:0000776(kinetochore);GO:0001578(microtubule bundle formation);GO:0005488(binding);GO:0005515(protein binding);GO:0005794(Golgi apparatus);GO:0005813(centrosome);GO:0005876(spindle microtubule);GO:0005881(cytoplasmic microtubule);GO:0005938(cell cortex);GO:0007020(microtubule nucleation);GO:0007026(negative regulation of microtubule depolymeriza…	NA
circRNA43	2	0.40275	chr12	79483030	79483260	-	1	circRNA	-	ENSBTAT00000026195	STK24	mRNA	chr12:79457364-79483029|chr12:79483260-79483787	Bos taurus serine/threonine kinase 24 (STK24), mRNA. [Source:RefSeq mRNA;Acc:NM_001099950]	GO:0000166(nucleotide binding);GO:0004672(protein kinase activity);GO:0004674(protein serine/threonine kinase activity);GO:0004713(protein tyrosine kinase activity);GO:0005515(protein binding);GO:0005524(ATP binding);GO:0005634(nucleus);GO:0005737(cytoplasm);GO:0006468(protein phosphorylation);GO:0008631(intrinsic apoptotic signaling pathway in response to oxidative stress);GO:0016772(transferase…	NA
circRNA430	15	2.69407	chr2	91214025	91215609	+	2	circRNA	-	ENSBTAT00000007254	NOP58	mRNA	chr2:91210051-91214024|chr2:91215609-91217314	NOP58 ribonucleoprotein [Source:HGNC Symbol;Acc:HGNC:29926]	GO:0005515(protein binding);GO:0005634(nucleus);GO:0005730(nucleolus);GO:0005732(small nucleolar ribonucleoprotein complex);GO:0005737(cytoplasm);GO:0015030(Cajal body);GO:0030515(snoRNA binding);GO:0070761(pre-snoRNP complex)	03008(Ribosome biogenesis in eukaryotes)
circRNA431	120	22.1513	chr2	98530615	98531320	-	2	circRNA	-	ENSBTAT00000054271	MYL1	mRNA	chr2:98528754-98530614|chr2:98531320-98534546	Bos taurus myosin, light chain 1, alkali; skeletal, fast (MYL1), mRNA. [Source:RefSeq mRNA;Acc:NM_001079578]	GO:0005509(calcium ion binding);GO:0006936(muscle contraction);GO:0016459(myosin complex);GO:0030016(myofibril)	NA
circRNA432	15	2.42279	chr2	111866440	111867886	+	2	circRNA	-	ENSBTAT00000022939	ACSL3	mRNA	chr2:111856715-111866439|chr2:111867886-111868737	acyl-CoA synthetase long-chain family member 3 [Source:HGNC Symbol;Acc:HGNC:3570]	GO:0003824(catalytic activity);GO:0005783(endoplasmic reticulum);GO:0005794(Golgi apparatus);GO:0005811(lipid particle);GO:0008152(metabolic process);GO:0019901(protein kinase binding);GO:0019904(protein domain specific binding);GO:0034379(very-low-density lipoprotein particle assembly);GO:0042998(positive regulation of Golgi to plasma membrane protein transport);GO:0044539(long-chain fatty acid …	00071(Fatty acid metabolism);01100(Metabolic pathways);03320(PPAR signaling pathway);04146(Peroxisome);04920(Adipocytokine signaling pathway)
circRNA433	10	1.55059	chr2	118641373	118643012	-	2	circRNA	-	ENSBTAT00000038151	TRIP12	mRNA	chr2:118637495-118641372|chr2:118643012-118643693	Bos taurus thyroid hormone receptor interactor 12 (TRIP12), mRNA. [Source:RefSeq mRNA;Acc:NM_001191203]	GO:0004842(ubiquitin-protein ligase activity);GO:0005488(binding);GO:0005515(protein binding);GO:0005634(nucleus);GO:0005654(nucleoplasm);GO:0006281(DNA repair);GO:0006974(cellular response to DNA damage stimulus);GO:0009790(embryo development);GO:0016567(protein ubiquitination);GO:0016874(ligase activity);GO:0042787(protein ubiquitination involved in ubiquitin-dependent protein catabolic process…	04120(Ubiquitin mediated proteolysis)
circRNA434	29	5.55149	chr2	118694710	118697569	-	2	circRNA	-	ENSBTAT00000038151	TRIP12	mRNA	chr2:118689660-118694709|chr2:118697569-118712719	Bos taurus thyroid hormone receptor interactor 12 (TRIP12), mRNA. [Source:RefSeq mRNA;Acc:NM_001191203]	GO:0004842(ubiquitin-protein ligase activity);GO:0005488(binding);GO:0005515(protein binding);GO:0005634(nucleus);GO:0005654(nucleoplasm);GO:0006281(DNA repair);GO:0006974(cellular response to DNA damage stimulus);GO:0009790(embryo development);GO:0016567(protein ubiquitination);GO:0016874(ligase activity);GO:0042787(protein ubiquitination involved in ubiquitin-dependent protein catabolic process…	04120(Ubiquitin mediated proteolysis)
circRNA435	14	1.86604	chr2	120580484	120582661	+	2	circRNA	-	ENSBTAT00000038112	DIS3L2	mRNA	chr2:120545762-120580483|chr2:120582661-120602457	DIS3 like 3'-5' exoribonuclease 2 [Source:HGNC Symbol;Acc:HGNC:28648]	GO:0000175(3'-5'-exoribonuclease activity);GO:0000291(nuclear-transcribed mRNA catabolic process, exonucleolytic);GO:0000932(cytoplasmic mRNA processing body);GO:0003723(RNA binding);GO:0004540(ribonuclease activity);GO:0005515(protein binding);GO:0005737(cytoplasm);GO:0007067(mitosis);GO:0008285(negative regulation of cell proliferation);GO:0010587(miRNA catabolic process);GO:0019827(stem cell m…	NA
circRNA436	28	5.27325	chr2	122798001	122800221	-	2	circRNA	-	ENSBTAT00000022373	ZCCHC17	mRNA	chr2:122785438-122798000|chr2:122800221-122807938	Bos taurus zinc finger, CCHC domain containing 17 (ZCCHC17), mRNA. [Source:RefSeq mRNA;Acc:NM_001034652]	GO:0003676(nucleic acid binding);GO:0003723(RNA binding);GO:0008270(zinc ion binding)	NA
circRNA437	37	5.21561	chr2	127620750	127622244	+	2	circRNA	-	ENSBTAT00000037900	TRIM63	mRNA	chr2:127619746-127620749|chr2:127622244-127623371	Bos taurus tripartite motif containing 63 (TRIM63), mRNA. [Source:RefSeq mRNA;Acc:NM_001046295]	GO:0004842(ubiquitin-protein ligase activity);GO:0005515(protein binding);GO:0005622(intracellular);GO:0008270(zinc ion binding);GO:0010468(regulation of gene expression);GO:0016567(protein ubiquitination);GO:0031432(titin binding);GO:0043161(proteasome-mediated ubiquitin-dependent protein catabolic process);GO:0046872(metal ion binding)	NA
circRNA438	47	5.89307	chr2	128089726	128092608	-	3	circRNA	-	ENSBTAT00000001393	LDLRAP1	mRNA	chr2:128083917-128089725|chr2:128092608-128103128	Bos taurus low density lipoprotein receptor adaptor protein 1 (LDLRAP1), mRNA. [Source:RefSeq mRNA;Acc:NM_001083668]	GO:0001540(beta-amyloid binding);GO:0001784(phosphotyrosine binding);GO:0005515(protein binding);GO:0005546(phosphatidylinositol-4,5-bisphosphate binding);GO:0005737(cytoplasm);GO:0005769(early endosome);GO:0005829(cytosol);GO:0005883(neurofilament);GO:0006898(receptor-mediated endocytosis);GO:0009898(cytoplasmic side of plasma membrane);GO:0009925(basal plasma membrane);GO:0009967(positive regul…	04144(Endocytosis)
circRNA439	425	60.6442	chr2	133853909	133892335	+	3	circRNA	-	ENSBTAT00000005983	CAPZB	mRNA	chr2:133789641-133853908|chr2:133892335-133908829	Bos taurus capping protein (actin filament) muscle Z-line, beta (CAPZB), mRNA. [Source:RefSeq mRNA;Acc:NM_176648]	GO:0001669(acrosomal vesicle);GO:0003779(actin binding);GO:0005515(protein binding);GO:0005737(cytoplasm);GO:0005856(cytoskeleton);GO:0007010(cytoskeleton organization);GO:0008290(F-actin capping protein complex);GO:0014704(intercalated disc);GO:0016020(membrane);GO:0022604(regulation of cell morphogenesis);GO:0030018(Z disc);GO:0030027(lamellipodium);GO:0030030(cell projection organization);GO:0…	NA
circRNA44	20	3.78192	chr12	80945515	80948057	+	2	circRNA	-	ENSBTAT00000014120	PCCA	mRNA	chr12:80941111-80945514|chr12:80948057-80967439	Bos taurus propionyl CoA carboxylase, alpha polypeptide (PCCA), mRNA. [Source:RefSeq mRNA;Acc:NM_001083509]	GO:0003824(catalytic activity);GO:0004075(biotin carboxylase activity);GO:0004658(propionyl-CoA carboxylase activity);GO:0005524(ATP binding);GO:0005739(mitochondrion);GO:0008152(metabolic process);GO:0008716(D-alanine-D-alanine ligase activity);GO:0016874(ligase activity);GO:0019899(enzyme binding);GO:0046872(metal ion binding)	00280(Valine, leucine and isoleucine degradation);00630(Glyoxylate and dicarboxylate metabolism);00640(Propanoate metabolism);01100(Metabolic pathways)
circRNA440	34	3.39399	chr2	134082645	134085388	+	3	circRNA	-	ENSBTAT00000020277	UBR4	mRNA	chr2:134081658-134082644|chr2:134085388-134087585	ubiquitin protein ligase E3 component n-recognin 4 [Source:HGNC Symbol;Acc:HGNC:30313]	GO:0004842(ubiquitin-protein ligase activity);GO:0005488(binding);GO:0005515(protein binding);GO:0008270(zinc ion binding);GO:0016567(protein ubiquitination);GO:0042787(protein ubiquitination involved in ubiquitin-dependent protein catabolic process)	NA
circRNA441	475	17.4395	chr2	135585710	135614733	-	9	circRNA	-	ENSBTAT00000000909	ARHGEF10L	mRNA	chr2:135567255-135585709|chr2:135614733-135617045	Bos taurus Rho guanine nucleotide exchange factor (GEF) 10-like (ARHGEF10L), mRNA. [Source:RefSeq mRNA;Acc:NM_001046297]	GO:0005089(Rho guanyl-nucleotide exchange factor activity);GO:0005515(protein binding);GO:0035023(regulation of Rho protein signal transduction)	NA
circRNA442	17	2.99545	chr2	136238409	136239287	-	2	circRNA	-	ENSBTAT00000042789	CROCC	mRNA	chr2:136233830-136238408|chr2:136239287-136239832	ciliary rootlet coiled-coil, rootletin [Source:HGNC Symbol;Acc:HGNC:21299]	GO:0005198(structural molecule activity);GO:0005515(protein binding);GO:0005737(cytoplasm);GO:0005813(centrosome);GO:0005814(centriole);GO:0005886(plasma membrane);GO:0008104(protein localization);GO:0015629(actin cytoskeleton);GO:0019894(kinesin binding);GO:0035253(ciliary rootlet);GO:0051297(centrosome organization)	NA
circRNA443	16	1.93823	chr2	136396220	136399120	+	2	circRNA	-	ENSBTAT00000011217	FBXO42	mRNA	chr2:136362444-136396219|chr2:136399120-136410604	F-box protein 42 [Source:HGNC Symbol;Acc:HGNC:29249]	GO:0005515(protein binding)	NA
circRNA444	20	3.00114	chr1	2417398	2418493	+	2	circRNA	-	ENSBTAT00000016473	URB1	mRNA	chr1:2416713-2417397|chr1:2418493-2419683	nucleolar pre-ribosomal-associated protein 1 [Source:RefSeq peptide;Acc:NP_001192909]	GO:0005488(binding);GO:0005730(nucleolus)	NA
circRNA445	9	1.5224	chr1	2439303	2439963	+	2	circRNA	-	ENSBTAT00000016473	URB1	mRNA	chr1:2437156-2439302|chr1:2439963-2448519	nucleolar pre-ribosomal-associated protein 1 [Source:RefSeq peptide;Acc:NP_001192909]	GO:0005488(binding);GO:0005730(nucleolus)	NA
circRNA446	22	3.33351	chr1	9735808	9738523	+	2	circRNA	-	ENSBTAT00000049004	APP	mRNA	chr1:9702503-9735807|chr1:9738523-9777537	Bos taurus amyloid beta (A4) precursor protein (APP), mRNA. [Source:RefSeq mRNA;Acc:NM_001076796]	GO:0000085(mitotic G2 phase);GO:0001967(suckling behavior);GO:0003677(DNA binding);GO:0004867(serine-type endopeptidase inhibitor activity);GO:0005102(receptor binding);GO:0005515(protein binding);GO:0005737(cytoplasm);GO:0005794(Golgi apparatus);GO:0005886(plasma membrane);GO:0006378(mRNA polyadenylation);GO:0006417(regulation of translation);GO:0006468(protein phosphorylation);GO:0006878(cellul…	05010(Alzheimer's disease)
circRNA447	19	3.54954	chr1	41845845	41847189	-	2	circRNA	-	ENSBTAT00000020656	MINA	mRNA	chr1:41835114-41845844|chr1:41847189-41852339	Bos taurus MYC induced nuclear antigen (MINA), mRNA. [Source:RefSeq mRNA;Acc:NM_001015675]	GO:0000122(negative regulation of transcription from RNA polymerase II promoter);GO:0001191(RNA polymerase II transcription factor binding transcription factor activity involved in negative regulation of transcription);GO:0005515(protein binding);GO:0005634(nucleus);GO:0005667(transcription factor complex);GO:0005730(nucleolus);GO:0005737(cytoplasm);GO:0005829(cytosol);GO:0006351(transcription, D…	NA
circRNA448	22	4.54839	chr1	44249191	44251712	+	2	circRNA	-	ENSBTAT00000032386	TBC1D23	mRNA	chr1:44246269-44249190|chr1:44251712-44253309	TBC1 domain family, member 23 [Source:HGNC Symbol;Acc:HGNC:25622]	GO:0005097(Rab GTPase activator activity);GO:0032313(regulation of Rab GTPase activity);GO:0032680(regulation of tumor necrosis factor production);GO:0032755(positive regulation of interleukin-6 production);GO:0032851(positive regulation of Rab GTPase activity);GO:0050727(regulation of inflammatory response)	NA
circRNA449	14	2.36817	chr1	44880985	44882561	+	2	circRNA	-	ENSBTAT00000000994	PCAF	mRNA	chr1:44876732-44880984|chr1:44882561-44890219	Uncharacterized protein [Source:UniProtKB/TrEMBL;Acc:F1MRA1]	GO:0000123(histone acetyltransferase complex);GO:0000776(kinetochore);GO:0003712(transcription cofactor activity);GO:0003713(transcription coactivator activity);GO:0004402(histone acetyltransferase activity);GO:0004468(lysine N-acetyltransferase activity);GO:0004861(cyclin-dependent protein serine/threonine kinase inhibitor activity);GO:0005515(protein binding);GO:0005634(nucleus);GO:0005671(Ada2…	NA
circRNA45	96	14.222	chr12	89517276	89525269	+	3	circRNA	-	ENSBTAT00000027619	ARHGEF7	mRNA	chr12:89506932-89517275|chr12:89525269-89529157	Rho guanine nucleotide exchange factor (GEF) 7 [Source:HGNC Symbol;Acc:HGNC:15607]	GO:0005085(guanyl-nucleotide exchange factor activity);GO:0005089(Rho guanyl-nucleotide exchange factor activity);GO:0005515(protein binding);GO:0005543(phospholipid binding);GO:0019901(protein kinase binding);GO:0030027(lamellipodium);GO:0030032(lamellipodium assembly);GO:0035023(regulation of Rho protein signal transduction);GO:0043005(neuron projection);GO:0043025(neuronal cell body);GO:004306…	04810(Regulation of actin cytoskeleton)
circRNA450	21	3.19239	chr1	57140432	57144865	+	2	circRNA	-	ENSBTAT00000001599	PHLDB2	mRNA	chr1:57138511-57140431|chr1:57144865-57145418	pleckstrin homology-like domain, family B, member 2 [Source:HGNC Symbol;Acc:HGNC:29573]	GO:0005515(protein binding);GO:0005543(phospholipid binding);GO:0005737(cytoplasm);GO:0005886(plasma membrane);GO:0045111(intermediate filament cytoskeleton)	NA
circRNA451	68	10.509	chr1	68064131	68070828	+	3	circRNA	-	ENSBTAT00000025128	PDIA5	mRNA	chr1:68057254-68064130|chr1:68070828-68087229	Bos taurus protein disulfide isomerase family A, member 5 (PDIA5), mRNA. [Source:RefSeq mRNA;Acc:NM_001046091]	GO:0003756(protein disulfide isomerase activity);GO:0005783(endoplasmic reticulum);GO:0005788(endoplasmic reticulum lumen);GO:0006457(protein folding);GO:0006662(glycerol ether metabolic process);GO:0006950(response to stress);GO:0009055(electron carrier activity);GO:0015035(protein disulfide oxidoreductase activity);GO:0016209(antioxidant activity);GO:0016491(oxidoreductase activity);GO:0016853(…	NA
circRNA452	65	8.73886	chr1	76552622	76561096	-	4	circRNA	-	ENSBTAT00000009121	CCDC50	mRNA	chr1:76548444-76552621|chr1:76561096-76574689	coiled-coil domain containing 50 [Source:HGNC Symbol;Acc:HGNC:18111]	GO:0005515(protein binding);GO:0005737(cytoplasm)	NA
circRNA453	7	1.62002	chr1	79541929	79542129	-	1	circRNA	-	ENSBTAT00000061134	LPP	mRNA	chr1:79469522-79541928|chr1:79542129-79601332	LIM domain containing preferred translocation partner in lipoma [Source:HGNC Symbol;Acc:HGNC:6679]	GO:0005515(protein binding);GO:0005737(cytoplasm);GO:0005925(focal adhesion);GO:0008270(zinc ion binding);GO:0046872(metal ion binding)	NA
circRNA454	68	10.8701	chr1	84470382	84480157	+	3	circRNA	-	ENSBTAT00000013720	MCF2L2	mRNA	chr1:84469506-84470381|chr1:84480157-84498390	MCF.2 cell line derived transforming sequence-like 2 [Source:HGNC Symbol;Acc:HGNC:30319]	GO:0005089(Rho guanyl-nucleotide exchange factor activity);GO:0005515(protein binding);GO:0005543(phospholipid binding);GO:0035023(regulation of Rho protein signal transduction)	NA
circRNA455	47.5	4.7518	chr1	87974292	87979067	-	3	circRNA	-	ENSBTAT00000061390	USP13	mRNA	chr1:87951465-87974291|chr1:87979067-87982604	Bos taurus ubiquitin specific peptidase 13 (isopeptidase T-3) (USP13), mRNA. [Source:RefSeq mRNA;Acc:NM_001191266]	GO:0004197(cysteine-type endopeptidase activity);GO:0004221(ubiquitin thiolesterase activity);GO:0004843(ubiquitin-specific protease activity);GO:0005515(protein binding);GO:0006355(regulation of transcription, DNA-dependent);GO:0006508(proteolysis);GO:0006511(ubiquitin-dependent protein catabolic process);GO:0006914(autophagy);GO:0008233(peptidase activity);GO:0008234(cysteine-type peptidase act…	NA
circRNA456	29.5	4.41244	chr1	87976414	87979067	-	2	circRNA	-	ENSBTAT00000061390	USP13	mRNA	chr1:87974445-87976413|chr1:87979067-87982604	Bos taurus ubiquitin specific peptidase 13 (isopeptidase T-3) (USP13), mRNA. [Source:RefSeq mRNA;Acc:NM_001191266]	GO:0004197(cysteine-type endopeptidase activity);GO:0004221(ubiquitin thiolesterase activity);GO:0004843(ubiquitin-specific protease activity);GO:0005515(protein binding);GO:0006355(regulation of transcription, DNA-dependent);GO:0006508(proteolysis);GO:0006511(ubiquitin-dependent protein catabolic process);GO:0006914(autophagy);GO:0008233(peptidase activity);GO:0008234(cysteine-type peptidase act…	NA
circRNA457	8	1.40963	chr1	95939608	95940196	-	2	circRNA	-	ENSBTAT00000025816	FNDC3B	mRNA	chr1:95933325-95939607|chr1:95940196-95942869	fibronectin type III domain containing 3B [Source:HGNC Symbol;Acc:HGNC:24670]	GO:0005515(protein binding);GO:0005783(endoplasmic reticulum);GO:0045600(positive regulation of fat cell differentiation)	NA
circRNA458	117	6.32856	chr1	96552971	96573514	+	8	circRNA	-	ENSBTAT00000045023	PRKCSH	mRNA	chr1:96548394-96552970|chr1:96573514-96582231	Bos taurus phospholipase D1, phosphatidylcholine-specific (PLD1), mRNA. [Source:RefSeq mRNA;Acc:NM_001102001]	GO:0003824(catalytic activity);GO:0005515(protein binding);GO:0005543(phospholipid binding);GO:0005765(lysosomal membrane);GO:0005768(endosome);GO:0005794(Golgi apparatus);GO:0007154(cell communication);GO:0008152(metabolic process);GO:0035091(phosphatidylinositol binding);GO:0050830(defense response to Gram-positive bacterium)	00564(Glycerophospholipid metabolism);00565(Ether lipid metabolism);01100(Metabolic pathways);04144(Endocytosis);04666(Fc gamma R-mediated phagocytosis);04912(GnRH signaling pathway)
circRNA459	87	13.7188	chr1	97164723	97173128	+	2	circRNA	-	ENSBTAT00000015600	TNIK	mRNA	chr1:97156403-97164722|chr1:97173128-97176557	TRAF2 and NCK interacting kinase [Source:HGNC Symbol;Acc:HGNC:30765]	GO:0004672(protein kinase activity);GO:0004674(protein serine/threonine kinase activity);GO:0004713(protein tyrosine kinase activity);GO:0005083(small GTPase regulator activity);GO:0005515(protein binding);GO:0005524(ATP binding);GO:0005634(nucleus);GO:0005737(cytoplasm);GO:0005856(cytoskeleton);GO:0006468(protein phosphorylation);GO:0006950(response to stress);GO:0007010(cytoskeleton organizatio…	NA
circRNA46	48	4.0377	chr11	2294436	2297628	-	5	circRNA	-	ENSBTAT00000054442	STARD7	mRNA	chr11:2289247-2294435|chr11:2297628-2301514	Bos taurus StAR-related lipid transfer (START) domain containing 7 (STARD7), mRNA. [Source:RefSeq mRNA;Acc:NM_001102086]	GO:0008289(lipid binding)	NA
circRNA460	116	16.8626	chr1	114332741	114351697	-	3	circRNA	-	ENSBTAT00000017878	ARHGEF26	mRNA	chr1:114310193-114332740|chr1:114351697-114355087	Rho guanine nucleotide exchange factor (GEF) 26 [Source:HGNC Symbol;Acc:HGNC:24490]	GO:0005089(Rho guanyl-nucleotide exchange factor activity);GO:0005515(protein binding);GO:0005543(phospholipid binding);GO:0035023(regulation of Rho protein signal transduction)	05100(Bacterial invasion of epithelial cells)
circRNA461	42	6.66806	chr1	128060332	128066329	-	2	circRNA	-	ENSBTAT00000018795	ATP1B3	mRNA	chr1:128057523-128060331|chr1:128066329-128069664	Bos taurus ATPase, Na+/K+ transporting, beta 3 polypeptide (ATP1B3), mRNA. [Source:RefSeq mRNA;Acc:NM_001035393]	GO:0005515(protein binding);GO:0005737(cytoplasm);GO:0005886(plasma membrane);GO:0005890(sodium:potassium-exchanging ATPase complex);GO:0006810(transport);GO:0006811(ion transport);GO:0006813(potassium ion transport);GO:0006814(sodium ion transport);GO:0016020(membrane);GO:0016021(integral to membrane);GO:0042470(melanosome)	04260(Cardiac muscle contraction);04960(Aldosterone-regulated sodium reabsorption);04964(Proximal tubule bicarbonate reclamation);04970(Salivary secretion);04971(Gastric acid secretion);04972(Pancreatic secretion);04973(Carbohydrate digestion and absorption);04974(Protein digestion and absorption);04976(Bile secretion)
circRNA462	31	4.22888	chr1	133933365	133944516	+	3	circRNA	-	ENSBTAT00000049932	STAG1	mRNA	chr1:133927114-133933364|chr1:133944516-133959075	stromal antigen 1 [Source:HGNC Symbol;Acc:HGNC:11354]	GO:0000785(chromatin);GO:0005488(binding);GO:0005515(protein binding);GO:0005634(nucleus);GO:0030054(cell junction)	04110(Cell cycle)
circRNA463	16	3.12724	chr1	136220666	136222681	+	2	circRNA	-	ENSBTAT00000022607	ENSBTAG00000016999	mRNA	chr1:136209170-136220665|chr1:136222681-136225679	NA	GO:0004672(protein kinase activity);GO:0004713(protein tyrosine kinase activity);GO:0005109(frizzled binding);GO:0005524(ATP binding);GO:0005634(nucleus);GO:0005737(cytoplasm);GO:0006468(protein phosphorylation);GO:0007411(axon guidance);GO:0016772(transferase activity, transferring phosphorus-containing groups);GO:0022038(corpus callosum development);GO:0030182(neuron differentiation);GO:0031175…	NA
circRNA464	60	6.38686	chr1	140207645	140215397	-	4	circRNA	-	ENSBTAT00000012197	NEK11	mRNA	chr1:140149330-140207644|chr1:140215397-140226771	NIMA-related kinase 11 [Source:HGNC Symbol;Acc:HGNC:18593]	GO:0004672(protein kinase activity);GO:0004674(protein serine/threonine kinase activity);GO:0004713(protein tyrosine kinase activity);GO:0005515(protein binding);GO:0005524(ATP binding);GO:0005634(nucleus);GO:0005730(nucleolus);GO:0006468(protein phosphorylation);GO:0016772(transferase activity, transferring phosphorus-containing groups);GO:0031572(G2 DNA damage checkpoint);GO:0031573(intra-S DNA…	NA
circRNA465	49	3.1054	chr1	140835723	140844369	-	5	circRNA	-	ENSBTAT00000018087	BRWD1	mRNA	chr1:140828173-140835722|chr1:140844369-140862703	Bos taurus bromodomain and WD repeat domain containing 1 (BRWD1), mRNA. [Source:RefSeq mRNA;Acc:NM_001103174]	GO:0005515(protein binding);GO:0005634(nucleus);GO:0005730(nucleolus);GO:0005737(cytoplasm);GO:0006357(regulation of transcription from RNA polymerase II promoter);GO:0007010(cytoskeleton organization);GO:0008360(regulation of cell shape)	NA
circRNA466	153.5	28.6765	chr1	141048908	141073161	+	3	circRNA	-	ENSBTAT00000036848	SH3BGR	mRNA	chr1:141037736-141048907|chr1:141073161-141092665	SH3 domain binding glutamate-rich protein [Source:HGNC Symbol;Acc:HGNC:10822]	GO:0005829(cytosol);GO:0009055(electron carrier activity);GO:0015035(protein disulfide oxidoreductase activity);GO:0045454(cell redox homeostasis)	NA
circRNA467	15.5	4.29181	chr1	141072118	141073161	+	2	circRNA	-	ENSBTAT00000036848	SH3BGR	mRNA	chr1:141048988-141072117|chr1:141073161-141092665	SH3 domain binding glutamate-rich protein [Source:HGNC Symbol;Acc:HGNC:10822]	GO:0005829(cytosol);GO:0009055(electron carrier activity);GO:0015035(protein disulfide oxidoreductase activity);GO:0045454(cell redox homeostasis)	NA
circRNA468	79	9.16432	chr1	146400437	146411750	-	3	circRNA	-	ENSBTAT00000023149	HSF2BP	mRNA	chr1:146385183-146400436|chr1:146411750-146418098	Bos taurus heat shock transcription factor 2 binding protein (HSF2BP), mRNA. [Source:RefSeq mRNA;Acc:NM_001035493]	GO:0005488(binding);GO:0005515(protein binding);GO:0005829(cytosol);GO:0006950(response to stress)	NA
circRNA469	25	3.69188	chr1	147901975	147903338	+	2	circRNA	-	ENSBTAT00000061028	DIP2A	mRNA	chr1:147894698-147901974|chr1:147903338-147909207	DIP2 disco-interacting protein 2 homolog A (Drosophila) [Source:HGNC Symbol;Acc:HGNC:17217]	GO:0003824(catalytic activity);GO:0005515(protein binding);GO:0005634(nucleus);GO:0008134(transcription factor binding);GO:0008152(metabolic process)	NA
circRNA47	7	1.17554	chr11	2578226	2578651	-	2	circRNA	-	ENSBTAT00000005897	KANSL3	mRNA	chr11:2569356-2578225|chr11:2578651-2587023	KAT8 regulatory NSL complex subunit 3 [Source:HGNC Symbol;Acc:HGNC:25473]	GO:0000123(histone acetyltransferase complex);GO:0043981(histone H4-K5 acetylation);GO:0043982(histone H4-K8 acetylation);GO:0043984(histone H4-K16 acetylation);GO:0043995(histone acetyltransferase activity (H4-K5 specific));GO:0043996(histone acetyltransferase activity (H4-K8 specific));GO:0046972(histone acetyltransferase activity (H4-K16 specific))	NA
circRNA470	40	4.03624	chr1	147942258	147945788	+	4	circRNA	-	ENSBTAT00000061028	DIP2A	mRNA	chr1:147922460-147942257|chr1:147945788-147954886	DIP2 disco-interacting protein 2 homolog A (Drosophila) [Source:HGNC Symbol;Acc:HGNC:17217]	GO:0003824(catalytic activity);GO:0005515(protein binding);GO:0005634(nucleus);GO:0008134(transcription factor binding);GO:0008152(metabolic process)	NA
circRNA471	15	2.39782	chr1	148063352	148064295	+	2	circRNA	-	ENSBTAT00000007234	HRMT1L1	mRNA	chr1:148058609-148063351|chr1:148064295-148067914	Bos taurus protein arginine methyltransferase 2 (PRMT2), mRNA. [Source:RefSeq mRNA;Acc:NM_001024495]	GO:0003713(transcription coactivator activity);GO:0005515(protein binding);GO:0005634(nucleus);GO:0005737(cytoplasm);GO:0005829(cytosol);GO:0006479(protein methylation);GO:0008168(methyltransferase activity);GO:0008276(protein methyltransferase activity);GO:0016571(histone methylation);GO:0016740(transferase activity);GO:0030331(estrogen receptor binding);GO:0032088(negative regulation of NF-kapp…	NA
circRNA472	16	2.27609	chr1	148067915	148069144	+	2	circRNA	-	ENSBTAT00000007234	HRMT1L1	mRNA	chr1:148064295-148067914|chr1:148069144-148076303	Bos taurus protein arginine methyltransferase 2 (PRMT2), mRNA. [Source:RefSeq mRNA;Acc:NM_001024495]	GO:0003713(transcription coactivator activity);GO:0005515(protein binding);GO:0005634(nucleus);GO:0005737(cytoplasm);GO:0005829(cytosol);GO:0006479(protein methylation);GO:0008168(methyltransferase activity);GO:0008276(protein methyltransferase activity);GO:0016571(histone methylation);GO:0016740(transferase activity);GO:0030331(estrogen receptor binding);GO:0032088(negative regulation of NF-kapp…	NA
circRNA473	57	6.13774	chr1	151397489	151401636	+	2	circRNA	-	ENSBTAT00000002319	DYRK1A	mRNA	chr1:151390027-151397488|chr1:151401636-151410862	dual-specificity tyrosine-(Y)-phosphorylation regulated kinase 1A [Source:HGNC Symbol;Acc:HGNC:3091]	GO:0000166(nucleotide binding);GO:0004672(protein kinase activity);GO:0004674(protein serine/threonine kinase activity);GO:0004713(protein tyrosine kinase activity);GO:0004715(non-membrane spanning protein tyrosine kinase activity);GO:0005515(protein binding);GO:0005524(ATP binding);GO:0006468(protein phosphorylation);GO:0007623(circadian rhythm);GO:0016772(transferase activity, transferring phos…	NA
circRNA474	56.5	6.24287	chr1	154398760	154404479	+	2	circRNA	-	ENSBTAT00000025464	BTD	mRNA	chr1:154376219-154398759|chr1:154404479-154415488	biotinidase [Source:HGNC Symbol;Acc:HGNC:1122]	GO:0005730(nucleolus);GO:0006768(biotin metabolic process);GO:0006807(nitrogen compound metabolic process);GO:0016810(hydrolase activity, acting on carbon-nitrogen (but not peptide) bonds);GO:0016811(hydrolase activity, acting on carbon-nitrogen (but not peptide) bonds, in linear amides);GO:0043204(perikaryon);GO:0045177(apical part of cell);GO:0047708(biotinidase activity)	00780(Biotin metabolism);01100(Metabolic pathways);04977(Vitamin digestion and absorption)
circRNA475	140	17.4597	chr9	7994051	8019051	+	3	circRNA	-	ENSBTAT00000063222	BAI3	mRNA	chr9:7964222-7994050|chr9:8019051-8056122	NA	NA	NA
circRNA476	2	0.372141	chr9	18852374	18852721	-	2	circRNA	-	ENSBTAT00000034372	PHIP	mRNA	chr9:18831456-18852373|None	pleckstrin homology domain interacting protein [Source:HGNC Symbol;Acc:HGNC:15673]	GO:0005515(protein binding);GO:0005634(nucleus);GO:0006606(protein import into nucleus);GO:0007010(cytoskeleton organization);GO:0008284(positive regulation of cell proliferation);GO:0008286(insulin receptor signaling pathway);GO:0010800(positive regulation of peptidyl-threonine phosphorylation);GO:0022604(regulation of cell morphogenesis);GO:0033138(positive regulation of peptidyl-serine phospho…	NA
circRNA477	6	0.354195	chr9	32818399	32819186	+	1	circRNA	-	ENSBTAT00000017179	CEP85L	mRNA	chr9:32779976-32818398|chr9:32819186-32852030	centrosomal protein 85kDa-like [Source:HGNC Symbol;Acc:HGNC:21638]	NA	NA
circRNA478	12	1.91825	chr9	34373779	34375933	+	2	circRNA	-	ENSBTAT00000005061	ZUFSP	mRNA	chr9:34371827-34373778|chr9:34375933-34380336	zinc finger with UFM1-specific peptidase domain [Source:HGNC Symbol;Acc:HGNC:21224]	GO:0046872(metal ion binding)	NA
circRNA479	10	1.90646	chr9	61849240	61850524	-	2	circRNA	-	ENSBTAT00000015493	PM20D2	mRNA	chr9:61849018-61849239|chr9:61850524-61853132	Bos taurus peptidase M20 domain containing 2 (PM20D2), mRNA. [Source:RefSeq mRNA;Acc:NM_001192533]	GO:0008152(metabolic process);GO:0016787(hydrolase activity)	NA
circRNA48	17	3.45327	chr11	2785947	2786264	-	2	circRNA	-	ENSBTAT00000029225	SEMA4C	mRNA	chr11:2785819-2785946|chr11:2786264-2787230	sema domain, immunoglobulin domain (Ig), transmembrane domain (TM) and short cytoplasmic domain, (semaphorin) 4C [Source:HGNC Symbol;Acc:HGNC:10731]	GO:0001843(neural tube closure);GO:0004872(receptor activity);GO:0005515(protein binding);GO:0007275(multicellular organismal development);GO:0014069(postsynaptic density);GO:0016020(membrane);GO:0021535(cell migration in hindbrain);GO:0021549(cerebellum development);GO:0030672(synaptic vesicle membrane);GO:0032874(positive regulation of stress-activated MAPK cascade);GO:0042692(muscle cell diffe…	04360(Axon guidance)
circRNA480	17	2.6898	chr9	63144654	63146741	+	2	circRNA	-	ENSBTAT00000004897	AKIRIN2	mRNA	chr9:63128106-63144653|chr9:63146741-63149028	Bos taurus akirin 2 (AKIRIN2), mRNA. [Source:RefSeq mRNA;Acc:NM_001110087]	GO:0005634(nucleus);GO:0006351(transcription, DNA-templated);GO:0006355(regulation of transcription, DNA-dependent);GO:0007275(multicellular organismal development);GO:0009790(embryo development);GO:0017053(transcriptional repressor complex);GO:0032496(response to lipopolysaccharide);GO:0032755(positive regulation of interleukin-6 production);GO:0045087(innate immune response);GO:0045944(positive…	NA
circRNA481	17	2.1373	chr9	63559336	63562152	-	3	circRNA	-	ENSBTAT00000064161	ZNF292	mRNA	chr9:63541025-63559335|chr9:63562152-63622329	zinc finger protein 292 [Source:HGNC Symbol;Acc:HGNC:18410]	GO:0003676(nucleic acid binding);GO:0046872(metal ion binding)	NA
circRNA482	3	0.513062	chr9	64740828	64741401	+	2	circRNA	-	ENSBTAT00000008774	SYNCRIP	mRNA	chr9:64738293-64740827|chr9:64741401-64744211	synaptotagmin binding, cytoplasmic RNA interacting protein [Source:HGNC Symbol;Acc:HGNC:16918]	GO:0000166(nucleotide binding);GO:0003676(nucleic acid binding);GO:0005515(protein binding);GO:0005737(cytoplasm);GO:0008143(poly(A) RNA binding);GO:0017148(negative regulation of translation);GO:0030529(ribonucleoprotein complex);GO:0070934(CRD-mediated mRNA stabilization);GO:0070937(CRD-mediated mRNA stability complex);GO:0071013(catalytic step 2 spliceosome);GO:0071204(histone pre-mRNA 3'end p…	NA
circRNA483	5	0.957153	chr9	68178495	68178737	+	1	circRNA	-	ENSBTAT00000061257	LAMA2	mRNA	chr9:68135423-68178494|chr9:68178737-68223756	laminin, alpha 2 [Source:HGNC Symbol;Acc:HGNC:6482]	GO:0005102(receptor binding);GO:0005515(protein binding);GO:0005604(basement membrane);GO:0005605(basal lamina);GO:0005606(laminin-1 complex);GO:0007155(cell adhesion);GO:0007411(axon guidance);GO:0030155(regulation of cell adhesion);GO:0030334(regulation of cell migration);GO:0032224(positive regulation of synaptic transmission, cholinergic);GO:0042383(sarcolemma);GO:0045995(regulation of embryo…	04510(Focal adhesion);04512(ECM-receptor interaction);05145(Toxoplasmosis);05146(Amoebiasis);05200(Pathways in cancer);05222(Small cell lung cancer)
circRNA484	198	12.2155	chr9	75652350	75686032	-	5	circRNA	-	ENSBTAT00000011949	MAP3K5	mRNA	chr9:75642199-75652349|chr9:75686032-75691752	Bos taurus mitogen-activated protein kinase kinase kinase 5 (MAP3K5), mRNA. [Source:RefSeq mRNA;Acc:NM_001144081]	GO:0000165(MAPK cascade);GO:0000166(nucleotide binding);GO:0000186(activation of MAPKK activity);GO:0000187(activation of MAPK activity);GO:0000287(magnesium ion binding);GO:0004672(protein kinase activity);GO:0004674(protein serine/threonine kinase activity);GO:0004709(MAP kinase kinase kinase activity);GO:0004713(protein tyrosine kinase activity);GO:0005515(protein binding);GO:0005524(ATP bindi…	04010(MAPK signaling pathway);04141(Protein processing in endoplasmic reticulum);04722(Neurotrophin signaling pathway);05014(Amyotrophic lateral sclerosis (ALS))
circRNA485	4	0.691712	chr9	83199869	83200137	+	1	circRNA	-	ENSBTAT00000012740	UTRN	mRNA	chr9:83184171-83199868|chr9:83200137-83208594	utrophin [Source:HGNC Symbol;Acc:HGNC:12635]	GO:0001954(positive regulation of cell-matrix adhesion);GO:0003779(actin binding);GO:0005178(integrin binding);GO:0005509(calcium ion binding);GO:0005515(protein binding);GO:0005634(nucleus);GO:0005737(cytoplasm);GO:0005886(plasma membrane);GO:0008270(zinc ion binding);GO:0016010(dystrophin-associated glycoprotein complex);GO:0016020(membrane);GO:0016192(vesicle-mediated transport);GO:0017166(vin…	NA
circRNA486	52	4.5987	chr9	90304873	90306320	-	2	circRNA	-	ENSBTAT00000052410	SYNE1	mRNA	chr9:90300621-90304872|chr9:90306320-90311341	spectrin repeat containing, nuclear envelope 1 [Source:HGNC Symbol;Acc:HGNC:17089]	GO:0003779(actin binding);GO:0005097(Rab GTPase activator activity);GO:0005488(binding);GO:0005515(protein binding);GO:0005521(lamin binding);GO:0005524(ATP binding);GO:0005634(nucleus);GO:0005635(nuclear envelope);GO:0005737(cytoplasm);GO:0005794(Golgi apparatus);GO:0006810(transport);GO:0007030(Golgi organization);GO:0016021(integral to membrane);GO:0030017(sarcomere);GO:0031965(nuclear membran…	NA
circRNA487	14	1.97348	chr9	90452021	90452630	-	2	circRNA	-	ENSBTAT00000012328	SYNE1	mRNA	chr9:90443455-90452020|chr9:90452630-90459468	spectrin repeat containing, nuclear envelope 1 [Source:HGNC Symbol;Acc:HGNC:17089]	GO:0003779(actin binding);GO:0005097(Rab GTPase activator activity);GO:0005488(binding);GO:0005515(protein binding);GO:0005521(lamin binding);GO:0005524(ATP binding);GO:0005634(nucleus);GO:0005635(nuclear envelope);GO:0005737(cytoplasm);GO:0005794(Golgi apparatus);GO:0006810(transport);GO:0007030(Golgi organization);GO:0016021(integral to membrane);GO:0030017(sarcomere);GO:0031965(nuclear membran…	NA
circRNA488	20	4.28734	chr9	96987101	96988786	+	2	circRNA	-	ENSBTAT00000039897	FNDC1	mRNA	chr9:96980830-96987100|chr9:96988786-96991872	fibronectin type III domain containing 1 [Source:HGNC Symbol;Acc:HGNC:21184]	GO:0005515(protein binding)	NA
circRNA489	15	2.6036	chr9	103543487	103544761	-	2	circRNA	-	ENSBTAT00000057059	UNC93A	mRNA	chr9:103538121-103543486|chr9:103544761-103548276	unc-93 homolog A (C. elegans) [Source:HGNC Symbol;Acc:HGNC:12570]	GO:0005886(plasma membrane)	NA
circRNA49	4	0.935028	chr11	6216389	6216587	-	1	circRNA	-	ENSBTAT00000010882	RNF149	mRNA	chr11:6214101-6216388|chr11:6216587-6219752	ring finger protein 149 [Source:HGNC Symbol;Acc:HGNC:23137]	GO:0005515(protein binding);GO:0008270(zinc ion binding);GO:0046872(metal ion binding)	NA
circRNA490	35	3.78632	chr8	748918	751800	+	2	circRNA	-	ENSBTAT00000001432	PALLD	mRNA	chr8:734455-748917|chr8:751800-902693	palladin, cytoskeletal associated protein [Source:HGNC Symbol;Acc:HGNC:17068]	GO:0005515(protein binding);GO:0005634(nucleus);GO:0005884(actin filament)	NA
circRNA491	9	2.71856	chr8	9553317	9553470	-	1	circRNA	-	ENSBTAT00000014352	HMBOX1	mRNA	chr8:9506412-9553316|chr8:9553470-9563793	homeobox containing 1 [Source:HGNC Symbol;Acc:HGNC:26137]	GO:0003677(DNA binding);GO:0003700(sequence-specific DNA binding transcription factor activity);GO:0005515(protein binding);GO:0005634(nucleus);GO:0005737(cytoplasm);GO:0006355(regulation of transcription, DNA-dependent);GO:0043565(sequence-specific DNA binding);GO:0045892(negative regulation of transcription, DNA-dependent);GO:0045893(positive regulation of transcription, DNA-dependent)	NA
circRNA492	7	1.27197	chr8	9773640	9774629	+	2	circRNA	-	ENSBTAT00000049079	INTS9	mRNA	chr8:9751512-9773639|chr8:9774629-9794080	integrator complex subunit 9 [Source:HGNC Symbol;Acc:HGNC:25592]	GO:0005515(protein binding);GO:0016180(snRNA processing);GO:0016787(hydrolase activity);GO:0032039(integrator complex)	NA
circRNA493	25	2.68578	chr8	29372876	29375962	+	2	circRNA	-	ENSBTAT00000026827	FREM1	mRNA	chr8:29366828-29372875|chr8:29375962-29384901	FRAS1 related extracellular matrix 1 [Source:HGNC Symbol;Acc:HGNC:23399]	GO:0003993(acid phosphatase activity);GO:0005509(calcium ion binding);GO:0005604(basement membrane);GO:0007154(cell communication);GO:0007160(cell-matrix adhesion);GO:0016020(membrane);GO:0016021(integral to membrane);GO:0030246(carbohydrate binding);GO:0046872(metal ion binding);GO:0097094(craniofacial suture morphogenesis)	NA
circRNA494	81	6.19725	chr8	31203663	31217078	+	3	circRNA	-	ENSBTAT00000061015	MPDZ	mRNA	chr8:31197121-31203662|chr8:31217078-31224271	multiple PDZ domain protein [Source:HGNC Symbol;Acc:HGNC:7208]	GO:0005515(protein binding);GO:0005737(cytoplasm);GO:0005923(tight junction);GO:0007155(cell adhesion);GO:0008022(protein C-terminus binding);GO:0016324(apical plasma membrane);GO:0016327(apicolateral plasma membrane);GO:0031410(cytoplasmic vesicle);GO:0043220(Schmidt-Lanterman incisure)	04530(Tight junction)
circRNA495	11	3.0458	chr8	31255545	31255802	+	2	circRNA	-	ENSBTAT00000061015	MPDZ	mRNA	chr8:31253021-31255544|chr8:31255802-31262248	multiple PDZ domain protein [Source:HGNC Symbol;Acc:HGNC:7208]	GO:0005515(protein binding);GO:0005737(cytoplasm);GO:0005923(tight junction);GO:0007155(cell adhesion);GO:0008022(protein C-terminus binding);GO:0016324(apical plasma membrane);GO:0016327(apicolateral plasma membrane);GO:0031410(cytoplasmic vesicle);GO:0043220(Schmidt-Lanterman incisure)	04530(Tight junction)
circRNA496	52	7.55912	chr8	44827007	44830816	+	2	circRNA	-	ENSBTAT00000047151	PGM5	mRNA	chr8:44804041-44827006|chr8:44830816-44846572	Bos taurus phosphoglucomutase 5 (PGM5), mRNA. [Source:RefSeq mRNA;Acc:NM_001102335]	GO:0000287(magnesium ion binding);GO:0001725(stress fiber);GO:0005515(protein binding);GO:0005913(cell-cell adherens junction);GO:0005914(spot adherens junction);GO:0005925(focal adhesion);GO:0005975(carbohydrate metabolic process);GO:0009898(cytoplasmic side of plasma membrane);GO:0014704(intercalated disc);GO:0016010(dystrophin-associated glycoprotein complex);GO:0016868(intramolecular transfer…	NA
circRNA497	17	2.479	chr8	46150670	46153112	-	2	circRNA	-	ENSBTAT00000007663	PTAR1	mRNA	chr8:46141803-46150669|chr8:46153112-46161222	protein prenyltransferase alpha subunit repeat containing 1 [Source:HGNC Symbol;Acc:HGNC:30449]	GO:0008318(protein prenyltransferase activity);GO:0018342(protein prenylation)	NA
circRNA498	144	34.3515	chr8	46711651	46724503	+	2	circRNA	-	ENSBTAT00000061396	SMC5	mRNA	chr8:46705847-46711650|chr8:46724503-46753663	structural maintenance of chromosomes 5 [Source:HGNC Symbol;Acc:HGNC:20465]	GO:0000722(telomere maintenance via recombination);GO:0000724(double-strand break repair via homologous recombination);GO:0000781(chromosome, telomeric region);GO:0003700(sequence-specific DNA binding transcription factor activity);GO:0004871(signal transducer activity);GO:0005515(protein binding);GO:0005634(nucleus);GO:0006281(DNA repair);GO:0006355(regulation of transcription, DNA-dependent);GO…	NA
circRNA499	14	2.33422	chr8	54439744	54441766	+	2	circRNA	-	ENSBTAT00000036653	CEP78	mRNA	chr8:54438544-54439743|chr8:54441766-54444176	centrosomal protein 78kDa [Source:HGNC Symbol;Acc:HGNC:25740]	GO:0005813(centrosome)	NA
circRNA5	9	1.35928	chrX	79761001	79762000	+	2	circRNA	-	ENSBTAT00000061308	ATRX	mRNA	chrX:79749510-79761000|chrX:79762000-79771562	alpha thalassemia/mental retardation syndrome X-linked [Source:HGNC Symbol;Acc:HGNC:886]	GO:0000228(nuclear chromosome);GO:0000792(heterochromatin);GO:0003676(nucleic acid binding);GO:0003677(DNA binding);GO:0003682(chromatin binding);GO:0004386(helicase activity);GO:0005515(protein binding);GO:0005524(ATP binding);GO:0005634(nucleus);GO:0008270(zinc ion binding);GO:0030900(forebrain development);GO:0070087(chromo shadow domain binding)	NA
circRNA50	18.5	2.84019	chr11	13020298	13021135	-	2	circRNA	-	ENSBTAT00000033154	DYSF	mRNA	chr11:13018405-13020297|chr11:13021135-13022569	dysferlin [Source:HGNC Symbol;Acc:HGNC:3097]	GO:0001778(plasma membrane repair);GO:0005515(protein binding);GO:0005544(calcium-dependent phospholipid binding);GO:0006906(vesicle fusion);GO:0016021(integral to membrane);GO:0030027(lamellipodium);GO:0030315(T-tubule);GO:0031410(cytoplasmic vesicle);GO:0042383(sarcolemma)	NA
circRNA500	37	4.57753	chr8	64327513	64331691	+	2	circRNA	-	ENSBTAT00000011895	GALNT12	mRNA	chr8:64322479-64327512|chr8:64331691-64332891	Bos taurus UDP-N-acetyl-alpha-D-galactosamine:polypeptide N-acetylgalactosaminyltransferase 12 (GalNAc-T12) (GALNT12), mRNA. [Source:RefSeq mRNA;Acc:NM_001100325]	GO:0005794(Golgi apparatus);GO:0006486(protein glycosylation);GO:0016020(membrane);GO:0016021(integral to membrane);GO:0016740(transferase activity);GO:0016757(transferase activity, transferring glycosyl groups)	00512(Mucin type O-Glycan biosynthesis);01100(Metabolic pathways)
circRNA501	40	4.38846	chr8	69512274	69515243	-	3	circRNA	-	ENSBTAT00000027545	GFRA2	mRNA	chr8:69501593-69512273|chr8:69515243-69566316	GDNF family receptor alpha 2 [Source:HGNC Symbol;Acc:HGNC:4244]	GO:0004872(receptor activity);GO:0007169(transmembrane receptor protein tyrosine kinase signaling pathway);GO:0007399(nervous system development)	NA
circRNA502	3	0.393107	chr8	69566317	69566671	-	1	circRNA	-	ENSBTAT00000027545	GFRA2	mRNA	chr8:69515243-69566316|chr8:69566671-69590144	GDNF family receptor alpha 2 [Source:HGNC Symbol;Acc:HGNC:4244]	GO:0004872(receptor activity);GO:0007169(transmembrane receptor protein tyrosine kinase signaling pathway);GO:0007399(nervous system development)	NA
circRNA503	4	0.772077	chr8	75786728	75786968	+	1	circRNA	-	ENSBTAT00000007819	PTK2B	mRNA	chr8:75713228-75786727|chr8:75786968-75815506	Bos taurus PTK2B protein tyrosine kinase 2 beta (PTK2B), mRNA. [Source:RefSeq mRNA;Acc:NM_001102252]	GO:0000166(nucleotide binding);GO:0001954(positive regulation of cell-matrix adhesion);GO:0002040(sprouting angiogenesis);GO:0002315(marginal zone B cell differentiation);GO:0004672(protein kinase activity);GO:0004713(protein tyrosine kinase activity);GO:0004715(non-membrane spanning protein tyrosine kinase activity);GO:0004871(signal transducer activity);GO:0005515(protein binding);GO:0005524(AT…	04020(Calcium signaling pathway);04062(Chemokine signaling pathway);04650(Natural killer cell mediated cytotoxicity);04670(Leukocyte transendothelial migration);04912(GnRH signaling pathway)
circRNA504	20	2.76069	chr8	86059372	86060471	+	3	circRNA	-	ENSBTAT00000060961	WNK2	mRNA	chr8:86059013-86059371|chr8:86060471-86091457	Uncharacterized protein; WNK2 protein [Source:UniProtKB/TrEMBL;Acc:A1A4J5]	GO:0004672(protein kinase activity);GO:0004674(protein serine/threonine kinase activity);GO:0004713(protein tyrosine kinase activity);GO:0005524(ATP binding);GO:0005737(cytoplasm);GO:0006468(protein phosphorylation);GO:0008285(negative regulation of cell proliferation);GO:0016772(transferase activity, transferring phosphorus-containing groups);GO:0046777(protein autophosphorylation);GO:0070373(ne…	NA
circRNA505	12	1.69155	chr8	86226185	86229714	+	2	circRNA	-	ENSBTAT00000030958	FAM120A	mRNA	chr8:86200841-86226184|chr8:86229714-86245974	Bos taurus family with sequence similarity 120A (FAM120A), mRNA. [Source:RefSeq mRNA;Acc:NM_001098905]	GO:0005737(cytoplasm)	NA
circRNA506	84984.5	17969.4	chr8	100351442	100353491	-	2	circRNA	-	ENSBTAT00000053653	TMEM245	mRNA	chr8:100340246-100351441|chr8:100353491-100361723	Transmembrane protein 245 [Source:UniProtKB/Swiss-Prot;Acc:E1BD52]	GO:0016020(membrane);GO:0016021(integral to membrane)	NA
circRNA507	12	2.12248	chr8	103469357	103470742	+	2	circRNA	-	ENSBTAT00000044340	HSDL2	mRNA	chr8:103452081-103469356|chr8:103470742-103477248	Bos taurus hydroxysteroid dehydrogenase like 2 (HSDL2), mRNA. [Source:RefSeq mRNA;Acc:NM_001104963]	GO:0005739(mitochondrion);GO:0005777(peroxisome);GO:0008152(metabolic process);GO:0016491(oxidoreductase activity);GO:0032934(sterol binding);GO:0055114(oxidation-reduction process)	NA
circRNA508	189	31.5119	chr8	104466594	104480070	+	3	circRNA	-	ENSBTAT00000061169	RGS3	mRNA	chr8:104459830-104466593|chr8:104480070-104525486	regulator of G-protein signaling 3 [Source:HGNC Symbol;Acc:HGNC:9999]	GO:0005515(protein binding);GO:0005634(nucleus);GO:0038032(termination of G-protein coupled receptor signaling pathway)	04360(Axon guidance)
circRNA51	49	9.86738	chr11	13043860	13046748	-	2	circRNA	-	ENSBTAT00000033154	DYSF	mRNA	chr11:13035898-13043859|chr11:13046748-13052222	dysferlin [Source:HGNC Symbol;Acc:HGNC:3097]	GO:0001778(plasma membrane repair);GO:0005515(protein binding);GO:0005544(calcium-dependent phospholipid binding);GO:0006906(vesicle fusion);GO:0016021(integral to membrane);GO:0030027(lamellipodium);GO:0030315(T-tubule);GO:0031410(cytoplasmic vesicle);GO:0042383(sarcolemma)	NA
circRNA52	38	6.01248	chr11	14606190	14615593	-	3	circRNA	-	ENSBTAT00000010168	MEMO1	mRNA	chr11:14585059-14606189|chr11:14615593-14627305	protein MEMO1 [Source:RefSeq peptide;Acc:NP_001069863]	GO:0005515(protein binding);GO:0005634(nucleus);GO:0005829(cytosol);GO:0032886(regulation of microtubule-based process)	NA
circRNA53	492	11.4376	chr11	15792413	15888305	+	16	circRNA	-	ENSBTAT00000026435	LTBP1	mRNA	chr11:15779641-15792412|chr11:15888305-15904548	Bos taurus latent transforming growth factor beta binding protein 1 (LTBP1), mRNA. [Source:RefSeq mRNA;Acc:NM_001103091]	GO:0005509(calcium ion binding);GO:0005515(protein binding);GO:0005578(proteinaceous extracellular matrix);GO:0031012(extracellular matrix)	NA
circRNA54	26	3.27767	chr11	15814056	15818896	+	3	circRNA	-	ENSBTAT00000026435	LTBP1	mRNA	chr11:15812390-15814055|chr11:15818896-15832406	Bos taurus latent transforming growth factor beta binding protein 1 (LTBP1), mRNA. [Source:RefSeq mRNA;Acc:NM_001103091]	GO:0005509(calcium ion binding);GO:0005515(protein binding);GO:0005578(proteinaceous extracellular matrix);GO:0031012(extracellular matrix)	NA
circRNA55	25	3.19489	chr11	18928344	18929785	+	2	circRNA	-	ENSBTAT00000011877	CRIM1	mRNA	chr11:18876523-18928343|chr11:18929785-18952088	cysteine rich transmembrane BMP regulator 1 (chordin-like) [Source:HGNC Symbol;Acc:HGNC:2359]	GO:0001558(regulation of cell growth);GO:0004857(enzyme inhibitor activity);GO:0004867(serine-type endopeptidase inhibitor activity);GO:0005515(protein binding);GO:0005520(insulin-like growth factor binding);GO:0005576(extracellular region);GO:0043086(negative regulation of catalytic activity)	NA
circRNA56	2	0.434744	chr11	25885737	25885950	-	1	circRNA	-	ENSBTAT00000061178	THADA	mRNA	chr11:25879329-25885736|chr11:25885950-25889306	thyroid adenoma associated [Source:HGNC Symbol;Acc:HGNC:19217]	GO:0005488(binding)	NA
circRNA57	115	11.5044	chr11	27814307	27836234	-	4	circRNA	-	ENSBTAT00000009881	SRBD1	mRNA	chr11:27746039-27814306|chr11:27836234-27839684	S1 RNA binding domain 1 [Source:HGNC Symbol;Acc:HGNC:25521]	GO:0003676(nucleic acid binding);GO:0003723(RNA binding);GO:0006139(nucleobase-containing compound metabolic process);GO:0016788(hydrolase activity, acting on ester bonds)	NA
circRNA58	3	0.389813	chr11	30017161	30018062	-	3	circRNA	-	ENSBTAT00000001868	FBXO11	mRNA	chr11:30013305-30017160|chr11:30018062-30101344	F-box protein 11 [Source:HGNC Symbol;Acc:HGNC:13590]	GO:0005515(protein binding);GO:0005634(nucleus);GO:0005730(nucleolus);GO:0005737(cytoplasm);GO:0006464(cellular protein modification process);GO:0007605(sensory perception of sound);GO:0016274(protein-arginine N-methyltransferase activity);GO:0035246(peptidyl-arginine N-methylation)	NA
circRNA59	5	1.03834	chr11	30621126	30621907	+	2	circRNA	-	ENSBTAT00000003332	KLRAQ1	mRNA	chr11:30619869-30621125|chr11:30621907-30623087	Bos taurus protein phosphatase 1, regulatory subunit 21 (PPP1R21), mRNA. [Source:RefSeq mRNA;Acc:NM_001103093]	GO:0019902(phosphatase binding)	NA
circRNA6	8	1.57022	chrX	83144952	83145646	+	2	circRNA	-	ENSBTAT00000021068	PHKA1	mRNA	chrX:83136188-83144951|chrX:83145646-83147049	phosphorylase kinase, alpha 1 (muscle) [Source:HGNC Symbol;Acc:HGNC:8925]	GO:0003824(catalytic activity);GO:0004553(hydrolase activity, hydrolyzing O-glycosyl compounds);GO:0005516(calmodulin binding);GO:0005976(polysaccharide metabolic process);GO:0005977(glycogen metabolic process)	04020(Calcium signaling pathway);04910(Insulin signaling pathway)
circRNA60	4.5	1.06259	chr11	37094255	37094451	+	1	circRNA	-	ENSBTAT00000009208	SPTBN1	mRNA	chr11:37030065-37094254|chr11:37094451-37172412	spectrin, beta, non-erythrocytic 1 [Source:HGNC Symbol;Acc:HGNC:11275]	GO:0000281(mitotic cytokinesis);GO:0003779(actin binding);GO:0005200(structural constituent of cytoskeleton);GO:0005515(protein binding);GO:0005543(phospholipid binding);GO:0005634(nucleus);GO:0005730(nucleolus);GO:0005737(cytoplasm);GO:0005886(plasma membrane);GO:0007009(plasma membrane organization);GO:0007182(common-partner SMAD protein phosphorylation);GO:0007184(SMAD protein import into nucl…	NA
circRNA61	720.5	96.0343	chr11	37094255	37172564	+	2	circRNA	-	ENSBTAT00000009208	SPTBN1	mRNA	chr11:37030065-37094254|chr11:37172564-37183730	spectrin, beta, non-erythrocytic 1 [Source:HGNC Symbol;Acc:HGNC:11275]	GO:0000281(mitotic cytokinesis);GO:0003779(actin binding);GO:0005200(structural constituent of cytoskeleton);GO:0005515(protein binding);GO:0005543(phospholipid binding);GO:0005634(nucleus);GO:0005730(nucleolus);GO:0005737(cytoplasm);GO:0005886(plasma membrane);GO:0007009(plasma membrane organization);GO:0007182(common-partner SMAD protein phosphorylation);GO:0007184(SMAD protein import into nucl…	NA
circRNA62	22.5	2.93178	chr11	40581583	40587094	+	4	circRNA	-	ENSBTAT00000047969	VRK2	mRNA	chr11:40580125-40581582|chr11:40587094-40623425	vaccinia related kinase 2 [Source:HGNC Symbol;Acc:HGNC:12719]	GO:0004672(protein kinase activity);GO:0004674(protein serine/threonine kinase activity);GO:0005515(protein binding);GO:0005524(ATP binding);GO:0005634(nucleus);GO:0005737(cytoplasm);GO:0005783(endoplasmic reticulum);GO:0005789(endoplasmic reticulum membrane);GO:0006468(protein phosphorylation);GO:0016020(membrane);GO:0016772(transferase activity, transferring phosphorus-containing groups);GO:003…	NA
circRNA63	9.5	1.53978	chr11	40584442	40587094	+	3	circRNA	-	ENSBTAT00000047969	VRK2	mRNA	chr11:40581652-40584441|chr11:40587094-40623425	vaccinia related kinase 2 [Source:HGNC Symbol;Acc:HGNC:12719]	GO:0004672(protein kinase activity);GO:0004674(protein serine/threonine kinase activity);GO:0005515(protein binding);GO:0005524(ATP binding);GO:0005634(nucleus);GO:0005737(cytoplasm);GO:0005783(endoplasmic reticulum);GO:0005789(endoplasmic reticulum membrane);GO:0006468(protein phosphorylation);GO:0016020(membrane);GO:0016772(transferase activity, transferring phosphorus-containing groups);GO:003…	NA
circRNA64	52	10.2064	chr11	48230263	48233957	+	2	circRNA	-	ENSBTAT00000018071	CHMP3	mRNA	chr11:48218724-48230262|chr11:48233957-48235394	Bos taurus vacuolar protein sorting 24 homolog (S. cerevisiae) (CHMP3), mRNA. [Source:RefSeq mRNA;Acc:NM_001035051]	GO:0005737(cytoplasm);GO:0005768(endosome);GO:0005829(cytosol);GO:0006810(transport);GO:0015031(protein transport);GO:0016020(membrane);GO:0031902(late endosome membrane)	04144(Endocytosis)
circRNA65	29	5.74047	chr11	48483463	48487930	+	2	circRNA	-	ENSBTAT00000006337	REEP1	mRNA	chr11:48468760-48483462|chr11:48487930-48508085	Bos taurus receptor accessory protein 1 (REEP1), mRNA. [Source:RefSeq mRNA;Acc:NM_001082461]	GO:0005515(protein binding);GO:0005737(cytoplasm);GO:0005783(endoplasmic reticulum);GO:0008017(microtubule binding);GO:0016020(membrane);GO:0031849(olfactory receptor binding);GO:0051205(protein insertion into membrane);GO:0071786(endoplasmic reticulum tubular network organization)	NA
circRNA66	17	4.9118	chr11	49461797	49462909	-	2	circRNA	-	ENSBTAT00000033050	ELMOD3	mRNA	chr11:49459932-49461796|chr11:49462909-49466802	ELMO domain-containing protein 3 [Source:UniProtKB/Swiss-Prot;Acc:Q58DT5]	GO:0005856(cytoskeleton);GO:0006909(phagocytosis)	NA
circRNA67	5	0.91211	chr11	59952361	59954101	-	2	circRNA	-	ENSBTAT00000007921	USP34	mRNA	chr11:59942025-59952360|chr11:59954101-59957932	ubiquitin specific peptidase 34 [Source:HGNC Symbol;Acc:HGNC:20066]	GO:0004197(cysteine-type endopeptidase activity);GO:0004221(ubiquitin thiolesterase activity);GO:0004843(ubiquitin-specific protease activity);GO:0005488(binding);GO:0005515(protein binding);GO:0006508(proteolysis);GO:0006511(ubiquitin-dependent protein catabolic process);GO:0008233(peptidase activity);GO:0008234(cysteine-type peptidase activity);GO:0016787(hydrolase activity);GO:0071108(protein …	NA
circRNA68	5	0.981385	chr11	60400592	60402287	-	2	circRNA	-	ENSBTAT00000044819	CCT4	mRNA	chr11:60400509-60400591|chr11:60402287-60403217	Bos taurus chaperonin containing TCP1, subunit 4 (delta) (CCT4), mRNA. [Source:RefSeq mRNA;Acc:NM_001038194]	GO:0000166(nucleotide binding);GO:0002199(zona pellucida receptor complex);GO:0005524(ATP binding);GO:0005634(nucleus);GO:0005737(cytoplasm);GO:0005813(centrosome);GO:0005832(chaperonin-containing T-complex);GO:0005874(microtubule);GO:0006457(protein folding);GO:0007339(binding of sperm to zona pellucida);GO:0044267(cellular protein metabolic process);GO:0044297(cell body);GO:0051082(unfolded pro…	NA
circRNA69	25	3.32269	chr11	67719458	67724836	-	3	circRNA	-	ENSBTAT00000023441	GFPT1	mRNA	chr11:67716582-67719457|chr11:67724836-67726317	Bos taurus glutamine--fructose-6-phosphate transaminase 1 (GFPT1), mRNA. [Source:RefSeq mRNA;Acc:NM_001109961]	GO:0004360(glutamine-fructose-6-phosphate transaminase (isomerizing) activity);GO:0005975(carbohydrate metabolic process);GO:0008152(metabolic process);GO:0016051(carbohydrate biosynthetic process);GO:0030246(carbohydrate binding)	00250(Alanine, aspartate and glutamate metabolism);00520(Amino sugar and nucleotide sugar metabolism);01100(Metabolic pathways)
circRNA7	22	2.63082	chrX	85622168	85625342	-	3	circRNA	-	ENSBTAT00000010257	IGBP1	mRNA	chrX:85589395-85622167|chrX:85625342-85634324	Bos taurus immunoglobulin (CD79A) binding protein 1-like (LOC534155), mRNA. [Source:RefSeq mRNA;Acc:NM_001104988]	GO:0009966(regulation of signal transduction)	NA
circRNA70	5	0.905012	chr11	72007377	72008008	-	2	circRNA	-	ENSBTAT00000024864	ENSBTAG00000018680	mRNA	chr11:72004036-72007376|chr11:72008008-72009459	Uncharacterized protein [Source:UniProtKB/TrEMBL;Acc:F1MR50]	GO:0005515(protein binding);GO:0005634(nucleus)	NA
circRNA71	5	0.985543	chr11	81035592	81036239	+	2	circRNA	-	ENSBTAT00000024303	SMC6	mRNA	chr11:81032491-81035591|chr11:81036239-81036930	structural maintenance of chromosomes 6 [Source:HGNC Symbol;Acc:HGNC:20466]	GO:0000722(telomere maintenance via recombination);GO:0000724(double-strand break repair via homologous recombination);GO:0000781(chromosome, telomeric region);GO:0005515(protein binding);GO:0005622(intracellular);GO:0006281(DNA repair);GO:0016605(PML body);GO:0030915(Smc5-Smc6 complex);GO:0090398(cellular senescence)	NA
circRNA72	34	5.32525	chr11	86096758	86097859	-	2	circRNA	-	ENSBTAT00000043424	LPIN1	mRNA	chr11:86093909-86096757|chr11:86097859-86127802	lipin 1 [Source:HGNC Symbol;Acc:HGNC:13345]	GO:0000122(negative regulation of transcription from RNA polymerase II promoter);GO:0000266(mitochondrial fission);GO:0001085(RNA polymerase II transcription factor binding);GO:0003713(transcription coactivator activity);GO:0005515(protein binding);GO:0005634(nucleus);GO:0005667(transcription factor complex);GO:0005737(cytoplasm);GO:0006629(lipid metabolic process);GO:0006642(triglyceride mobiliz…	NA
circRNA73	78	7.99202	chr11	86261060	86268193	-	3	circRNA	-	ENSBTAT00000020468	GREB1	mRNA	chr11:86253618-86261059|None	growth regulation by estrogen in breast cancer 1 [Source:HGNC Symbol;Acc:HGNC:24885]	NA	NA
circRNA74	19	3.22568	chr11	98243469	98244905	-	2	circRNA	-	ENSBTAT00000017069	FAM129B	mRNA	chr11:98238053-98243468|chr11:98244905-98248142	family with sequence similarity 129, member B [Source:HGNC Symbol;Acc:HGNC:25282]	GO:0005515(protein binding);GO:0005543(phospholipid binding);GO:0005829(cytosol);GO:0005912(adherens junction);GO:0043066(negative regulation of apoptotic process)	NA
circRNA75	9	2.04224	chr11	100361051	100361955	-	2	circRNA	-	ENSBTAT00000027072	FNBP1	mRNA	chr11:100345267-100361050|chr11:100361955-100374656	Bos taurus formin binding protein 1 (FNBP1), mRNA. [Source:RefSeq mRNA;Acc:NM_001206712]	GO:0005515(protein binding);GO:0007165(signal transduction);GO:0042802(identical protein binding)	NA
circRNA76	33	4.34867	chr11	100626346	100629146	+	3	circRNA	-	ENSBTAT00000007111	HMCN2	mRNA	chr11:100603259-100626345|chr11:100629146-100638319	hemicentin 2 [Source:HGNC Symbol;Acc:HGNC:21293]	GO:0005509(calcium ion binding);GO:0005515(protein binding);GO:0005576(extracellular region);GO:0005604(basement membrane);GO:0005938(cell cortex);GO:0030054(cell junction)	NA
circRNA77	14	2.55391	chr11	101144600	101145201	+	2	circRNA	-	ENSBTAT00000023920	ABL1	mRNA	chr11:101143039-101144599|chr11:101145201-101149159	Bos taurus c-abl oncogene 1, non-receptor tyrosine kinase (ABL1), mRNA. [Source:RefSeq mRNA;Acc:NM_001206860]	GO:0000166(nucleotide binding);GO:0000287(magnesium ion binding);GO:0004672(protein kinase activity);GO:0004713(protein tyrosine kinase activity);GO:0004715(non-membrane spanning protein tyrosine kinase activity);GO:0005515(protein binding);GO:0005524(ATP binding);GO:0005634(nucleus);GO:0005730(nucleolus);GO:0005737(cytoplasm);GO:0006468(protein phosphorylation);GO:0006974(cellular response to DN…	04012(ErbB signaling pathway);04110(Cell cycle);04360(Axon guidance);04722(Neurotrophin signaling pathway);05200(Pathways in cancer);05220(Chronic myeloid leukemia);05416(Viral myocarditis)
circRNA78	37	5.99705	chr11	101377935	101380440	+	2	circRNA	-	ENSBTAT00000029190	NUP214	mRNA	chr11:101376425-101377934|chr11:101380440-101381672	nucleoporin 214kDa [Source:HGNC Symbol;Acc:HGNC:8064]	GO:0005487(nucleocytoplasmic transporter activity);GO:0005515(protein binding);GO:0006406(mRNA export from nucleus);GO:0006606(protein import into nucleus);GO:0006611(protein export from nucleus);GO:0051726(regulation of cell cycle)	03013(RNA transport)
circRNA79	4	0.959126	chr11	101617712	101617905	+	1	circRNA	-	ENSBTAT00000010939	PRRC2B	mRNA	chr11:101616153-101617711|chr11:101617905-101620263	proline-rich coiled-coil 2B [Source:HGNC Symbol;Acc:HGNC:28121]	GO:0005515(protein binding)	NA
circRNA8	8	1.21615	chrX	96063927	96064338	-	2	circRNA	-	ENSBTAT00000019893	SMCX	mRNA	chrX:96062889-96063926|chrX:96064338-96065075	Bos taurus lysine (K)-specific demethylase 5C (KDM5C), mRNA. [Source:RefSeq mRNA;Acc:NM_174185]	GO:0003677(DNA binding);GO:0005515(protein binding);GO:0005622(intracellular);GO:0005634(nucleus);GO:0008270(zinc ion binding);GO:0016706(oxidoreductase activity, acting on paired donors, with incorporation or reduction of molecular oxygen, 2-oxoglutarate as one donor, and incorporation of one atom each of oxygen into both donors);GO:0032453(histone demethylase activity (H3-K4 specific));GO:00347…	NA
circRNA80	23	2.89947	chr11	101636292	101637140	+	2	circRNA	-	ENSBTAT00000010939	PRRC2B	mRNA	chr11:101635397-101636291|chr11:101637140-101639653	proline-rich coiled-coil 2B [Source:HGNC Symbol;Acc:HGNC:28121]	GO:0005515(protein binding)	NA
circRNA81	76	2.85338	chr11	102975169	102980520	-	7	circRNA	-	ENSBTAT00000006842	TSC1	mRNA	chr11:102974362-102975168|chr11:102980520-102982288	TSC1 protein; Uncharacterized protein [Source:UniProtKB/TrEMBL;Acc:A6QQZ6]	GO:0001822(kidney development);GO:0001843(neural tube closure);GO:0001952(regulation of cell-matrix adhesion);GO:0005488(binding);GO:0005515(protein binding);GO:0005737(cytoplasm);GO:0005829(cytosol);GO:0005884(actin filament);GO:0005938(cell cortex);GO:0006407(rRNA export from nucleus);GO:0006417(regulation of translation);GO:0006813(potassium ion transport);GO:0007160(cell-matrix adhesion);GO:0…	NA
circRNA82	74	11.4362	chr11	103521541	103524282	-	2	circRNA	-	ENSBTAT00000033827	UBAC1	mRNA	chr11:103520946-103521540|chr11:103524282-103525037	Bos taurus UBA domain containing 1 (UBAC1), mRNA. [Source:RefSeq mRNA;Acc:NM_001076281]	GO:0005515(protein binding);GO:0005737(cytoplasm);GO:0005794(Golgi apparatus);GO:0005886(plasma membrane)	NA
circRNA83	93	13.1095	chr11	105443022	105451777	-	3	circRNA	-	ENSBTAT00000016118	EHMT1	mRNA	chr11:105438037-105443021|chr11:105451777-105456501	Bos taurus euchromatic histone-lysine N-methyltransferase 1 (EHMT1), mRNA. [Source:RefSeq mRNA;Acc:NM_001099041]	GO:0000122(negative regulation of transcription from RNA polymerase II promoter);GO:0002039(p53 binding);GO:0005515(protein binding);GO:0005634(nucleus);GO:0005694(chromosome);GO:0006306(DNA methylation);GO:0008168(methyltransferase activity);GO:0008270(zinc ion binding);GO:0009790(embryo development);GO:0016279(protein-lysine N-methyltransferase activity);GO:0016568(chromatin modification);GO:00…	00310(Lysine degradation)
circRNA84	85.5	6.12829	chr11	105459764	105466847	-	4	circRNA	-	ENSBTAT00000016118	EHMT1	mRNA	chr11:105458735-105459763|chr11:105466847-105469129	Bos taurus euchromatic histone-lysine N-methyltransferase 1 (EHMT1), mRNA. [Source:RefSeq mRNA;Acc:NM_001099041]	GO:0000122(negative regulation of transcription from RNA polymerase II promoter);GO:0002039(p53 binding);GO:0005515(protein binding);GO:0005634(nucleus);GO:0005694(chromosome);GO:0006306(DNA methylation);GO:0008168(methyltransferase activity);GO:0008270(zinc ion binding);GO:0009790(embryo development);GO:0016279(protein-lysine N-methyltransferase activity);GO:0016568(chromatin modification);GO:00…	00310(Lysine degradation)
circRNA85	72.5	8.45245	chr11	105463888	105469250	-	3	circRNA	-	ENSBTAT00000016118	EHMT1	mRNA	chr11:105460749-105463887|chr11:105469250-105470184	Bos taurus euchromatic histone-lysine N-methyltransferase 1 (EHMT1), mRNA. [Source:RefSeq mRNA;Acc:NM_001099041]	GO:0000122(negative regulation of transcription from RNA polymerase II promoter);GO:0002039(p53 binding);GO:0005515(protein binding);GO:0005634(nucleus);GO:0005694(chromosome);GO:0006306(DNA methylation);GO:0008168(methyltransferase activity);GO:0008270(zinc ion binding);GO:0009790(embryo development);GO:0016279(protein-lysine N-methyltransferase activity);GO:0016568(chromatin modification);GO:00…	00310(Lysine degradation)
circRNA86	80	7.34006	chr11	105477447	105480791	-	3	circRNA	-	ENSBTAT00000016118	EHMT1	mRNA	chr11:105470262-105477446|chr11:105480791-105488534	Bos taurus euchromatic histone-lysine N-methyltransferase 1 (EHMT1), mRNA. [Source:RefSeq mRNA;Acc:NM_001099041]	GO:0000122(negative regulation of transcription from RNA polymerase II promoter);GO:0002039(p53 binding);GO:0005515(protein binding);GO:0005634(nucleus);GO:0005694(chromosome);GO:0006306(DNA methylation);GO:0008168(methyltransferase activity);GO:0008270(zinc ion binding);GO:0009790(embryo development);GO:0016279(protein-lysine N-methyltransferase activity);GO:0016568(chromatin modification);GO:00…	00310(Lysine degradation)
circRNA87	19	2.18771	chr11	106210258	106211011	+	3	circRNA	-	ENSBTAT00000063417	ABCA2	mRNA	chr11:106209320-106210257|chr11:106211011-106211209	ATP-binding cassette, sub-family A (ABC1), member 2 [Source:HGNC Symbol;Acc:HGNC:32]	GO:0000166(nucleotide binding);GO:0005524(ATP binding);GO:0005764(lysosome);GO:0005768(endosome);GO:0006200(ATP catabolic process);GO:0006357(regulation of transcription from RNA polymerase II promoter);GO:0016887(ATPase activity);GO:0017111(nucleoside-triphosphatase activity);GO:0032383(regulation of intracellular cholesterol transport);GO:0042632(cholesterol homeostasis);GO:0048545(response to …	02010(ABC transporters);04142(Lysosome)
circRNA88	42	5.07465	chr10	973545	980793	-	3	circRNA	-	ENSBTAT00000065963	DCP2	mRNA	chr10:955011-973544|chr10:980793-992382	Bos taurus DCP2 decapping enzyme homolog (S. cerevisiae) (DCP2), mRNA. [Source:RefSeq mRNA;Acc:NM_001078023]	GO:0000184(nuclear-transcribed mRNA catabolic process, nonsense-mediated decay);GO:0000932(cytoplasmic mRNA processing body);GO:0003723(RNA binding);GO:0005515(protein binding);GO:0006402(mRNA catabolic process);GO:0016442(RISC complex);GO:0016787(hydrolase activity);GO:0030145(manganese ion binding);GO:0050072(m7G(5')pppN diphosphatase activity);GO:0071044(histone mRNA catabolic process)	03018(RNA degradation)
circRNA89	11	1.71709	chr10	3923527	3923824	-	1	circRNA	-	ENSBTAT00000018634	TRIM36	mRNA	chr10:3921938-3923526|chr10:3923824-3926932	Bos taurus tripartite motif containing 36 (TRIM36), mRNA. [Source:RefSeq mRNA;Acc:NM_001206726]	GO:0001669(acrosomal vesicle);GO:0004842(ubiquitin-protein ligase activity);GO:0005515(protein binding);GO:0005622(intracellular);GO:0007340(acrosome reaction);GO:0008270(zinc ion binding);GO:0016567(protein ubiquitination);GO:0046872(metal ion binding);GO:0051726(regulation of cell cycle)	NA
circRNA9	32	3.7029	chrX	96388100	96389275	-	3	circRNA	-	ENSBTAT00000008060	HUWE1	mRNA	chrX:96386800-96388099|chrX:96389275-96390100	HECT, UBA and WWE domain containing 1, E3 ubiquitin protein ligase [Source:HGNC Symbol;Acc:HGNC:30892]	GO:0000209(protein polyubiquitination);GO:0004842(ubiquitin-protein ligase activity);GO:0005488(binding);GO:0005515(protein binding);GO:0005737(cytoplasm);GO:0006284(base-excision repair);GO:0006513(protein monoubiquitination);GO:0016574(histone ubiquitination);GO:0016874(ligase activity)	04120(Ubiquitin mediated proteolysis)
circRNA90	70	11.7131	chr10	12281709	12283221	-	2	circRNA	-	ENSBTAT00000008442	IGDCC4	mRNA	chr10:12278724-12281708|chr10:12283221-12289991	immunoglobulin superfamily, DCC subclass, member 4 [Source:HGNC Symbol;Acc:HGNC:13770]	GO:0005515(protein binding)	NA
circRNA91	5	0.937856	chr10	13185070	13185317	+	1	circRNA	-	ENSBTAT00000000481	DIS3L	mRNA	chr10:13183172-13185069|chr10:13185317-13186414	DIS3 like exosome 3'-5' exoribonuclease [Source:HGNC Symbol;Acc:HGNC:28698]	GO:0000175(3'-5'-exoribonuclease activity);GO:0000177(cytoplasmic exosome (RNase complex));GO:0003723(RNA binding);GO:0004540(ribonuclease activity);GO:0005515(protein binding);GO:0005737(cytoplasm);GO:0005813(centrosome);GO:0005886(plasma membrane);GO:0016075(rRNA catabolic process);GO:0019899(enzyme binding)	NA
circRNA92	14	1.72288	chr10	14053861	14054689	-	3	circRNA	-	ENSBTAT00000055091	MGC152585	mRNA	chr10:14038537-14053860|chr10:14054689-14074847	Bos taurus alpha- and gamma-adaptin binding protein (AAGAB), mRNA. [Source:RefSeq mRNA;Acc:NM_001098896]	GO:0005737(cytoplasm)	NA
circRNA93	28	4.77104	chr10	18571335	18573982	+	2	circRNA	-	ENSBTAT00000054246	THSD4	mRNA	chr10:18496493-18571334|chr10:18573982-18579583	thrombospondin type-1 domain-containing protein 4 precursor [Source:RefSeq peptide;Acc:NP_001071498]	GO:0001527(microfibril);GO:0004222(metalloendopeptidase activity);GO:0005515(protein binding);GO:0008233(peptidase activity);GO:0031012(extracellular matrix);GO:0048251(elastic fiber assembly)	NA
circRNA94	294	29.8607	chr10	18975533	18976816	-	2	circRNA	-	ENSBTAT00000047412	PKM2	mRNA	chr10:18973810-18975532|chr10:18976816-18977215	Bos taurus pyruvate kinase, muscle (PKM), mRNA. [Source:RefSeq mRNA;Acc:NM_001205727]	GO:0000287(magnesium ion binding);GO:0003824(catalytic activity);GO:0004743(pyruvate kinase activity);GO:0005515(protein binding);GO:0005634(nucleus);GO:0005737(cytoplasm);GO:0005739(mitochondrion);GO:0005886(plasma membrane);GO:0005929(cilium);GO:0006096(glycolysis);GO:0012501(programmed cell death);GO:0016301(kinase activity);GO:0016310(phosphorylation);GO:0016740(transferase activity);GO:00309…	00010(Glycolysis / Gluconeogenesis);00230(Purine metabolism);00620(Pyruvate metabolism);01100(Metabolic pathways);04930(Type II diabetes mellitus)
circRNA95	73	5.66909	chr10	35721103	35732173	+	5	circRNA	-	ENSBTAT00000019083	EIF2AK4	mRNA	chr10:35707852-35721102|chr10:35732173-35737817	eukaryotic translation initiation factor 2 alpha kinase 4 [Source:HGNC Symbol;Acc:HGNC:19687]	GO:0000166(nucleotide binding);GO:0004672(protein kinase activity);GO:0004674(protein serine/threonine kinase activity);GO:0004713(protein tyrosine kinase activity);GO:0005515(protein binding);GO:0005524(ATP binding);GO:0006446(regulation of translational initiation);GO:0006468(protein phosphorylation);GO:0009267(cellular response to starvation);GO:0016772(transferase activity, transferring phosp…	04141(Protein processing in endoplasmic reticulum);05160(Hepatitis C)
circRNA96	9	1.9293	chr10	45667719	45668970	-	2	circRNA	-	ENSBTAT00000019269	TRIP4	mRNA	chr10:45648879-45667718|chr10:45668970-45672579	thyroid hormone receptor interactor 4 [Source:HGNC Symbol;Acc:HGNC:12310]	GO:0005634(nucleus);GO:0005737(cytoplasm);GO:0006355(regulation of transcription, DNA-dependent);GO:0008270(zinc ion binding);GO:0016922(ligand-dependent nuclear receptor binding)	NA
circRNA97	8	1.13113	chr10	46416540	46417628	+	2	circRNA	-	ENSBTAT00000061038	HERC1	mRNA	chr10:46415545-46416539|chr10:46417628-46418987	probable E3 ubiquitin-protein ligase HERC1 [Source:RefSeq peptide;Acc:NP_001096752]	GO:0004842(ubiquitin-protein ligase activity);GO:0005515(protein binding);GO:0005634(nucleus);GO:0005737(cytoplasm);GO:0010507(negative regulation of autophagy);GO:0016567(protein ubiquitination);GO:0016874(ligase activity);GO:0021702(cerebellar Purkinje cell differentiation);GO:0031175(neuron projection development);GO:0042787(protein ubiquitination involved in ubiquitin-dependent protein catabo…	04120(Ubiquitin mediated proteolysis)
circRNA98	788	113.486	chr10	47061232	47064668	-	3	circRNA	-	ENSBTAT00000044796	TPM1	mRNA	chr10:47060450-47061231|chr10:47064668-47065694	tropomyosin 1 (alpha) [Source:HGNC Symbol;Acc:HGNC:12010]	NA	NA
circRNA99	36	3.94032	chr10	80117193	80121406	-	3	circRNA	-	ENSBTAT00000002532	VTI1B	mRNA	chr10:80115372-80117192|chr10:80121406-80131709	Bos taurus vesicle transport through interaction with t-SNAREs homolog 1B (yeast) (VTI1B), mRNA. [Source:RefSeq mRNA;Acc:NM_001079647]	GO:0005515(protein binding);GO:0005765(lysosomal membrane);GO:0005794(Golgi apparatus);GO:0006886(intracellular protein transport);GO:0016020(membrane);GO:0016192(vesicle-mediated transport);GO:0031902(late endosome membrane);GO:0048471(perinuclear region of cytoplasm)	04130(SNARE interactions in vesicular transport)
