# Supplementary material for: Circular RNA profiling reveals an abundant circLMO7 that regulates myoblasts differentiation and survival by sponging miR-378a-3p
Source: Cell Death Dis. 2017 Oct 26;8(10):e3153–. doi: 10.1038/cddis.2017.541 (PMC5680912; doi:10.1038/cddis.2017.541)
Supplement: Supplementary Table 4 [file cddis2017541x11.xlsx]

## Sheet: Sheet1
Accession	BTF1_BTF_count	BTF2_BTF_count	BTF3_BTF_count	BTA1_BTA_count	BTA2_BTA_count	BTA3_BTA_count	BTF1_BTF_fpkm	BTF2_BTF_fpkm	BTF3_BTF_fpkm	BTA1_BTA_fpkm	BTA2_BTA_fpkm	BTA3_BTA_fpkm	mean_fpkm_BTA	mean_fpkm_BTF	regulation	log2fold_change	pvalue	FDR	significant	chr	start	end	strand	exon Count	circType	circRNA category	isoformName	geneName	hosting gene type	flankIntron	gene Discription	GO	KEGG
circRNA2388	1666.25	955.75	1839.02	23273.4	14028.7	15731.7	205.911	130.397	202.325	1866	1837.25	1906.18	1869.81	179.544	up	3.38048	1.18003e-06	0.015318	yes	chr2	98530615	98531320	-	2	circRNA	-	ENSBTAT00000054271	MYL1	mRNA	chr2:98528754-98530614|chr2:98531320-98534546	Bos taurus myosin, light chain 1, alkali; skeletal, fast (MYL1), mRNA. [Source:RefSeq mRNA;Acc:NM_001079578]	GO:0005509(calcium ion binding);GO:0006936(muscle contraction);GO:0016459(myosin complex);GO:0030016(myofibril)	NA
circRNA4692	0	0	37.9167	936.151	570.785	576.015	0	0	3.63744	65.4486	65.182	60.859	63.8299	1.21248	up	5.7182	7.67114e-06	0.0334965	yes	chr21	21907771	21908240	-	2	circRNA	-	ENSBTAT00000018741	IDH2	mRNA	chr21:21905421-21907770|chr21:21908240-21909092	Bos taurus isocitrate dehydrogenase 2 (NADP+), mitochondrial (IDH2), mRNA. [Source:RefSeq mRNA;Acc:NM_175790]	GO:0000287(magnesium ion binding);GO:0004450(isocitrate dehydrogenase (NADP+) activity);GO:0005739(mitochondrion);GO:0005743(mitochondrial inner membrane);GO:0006097(glyoxylate cycle);GO:0006099(tricarboxylic acid cycle);GO:0006102(isocitrate metabolic process);GO:0006103(2-oxoglutarate metabolic process);GO:0016491(oxidoreductase activity);GO:0016616(oxidoreductase activity, acting on the CH-OH …	00020(Citrate cycle (TCA cycle));00480(Glutathione metabolism);01100(Metabolic pathways);04146(Peroxisome)
circRNA1039	93.6667	49	76	820.758	530	573.333	10.0238	5.78932	7.24076	56.9867	60.1085	60.1594	59.0849	7.68462	up	2.94274	7.74129e-06	0.0334965	yes	chr18	48819153	48819571	-	2	circRNA	-	ENSBTAT00000031993	ECH1	mRNA	chr18:48813528-48819152|chr18:48819571-48820450	enoyl CoA hydratase 1, peroxisomal [Source:HGNC Symbol;Acc:HGNC:3149]	GO:0003824(catalytic activity);GO:0005102(receptor binding);GO:0005515(protein binding);GO:0005739(mitochondrion);GO:0008152(metabolic process)	04146(Peroxisome)
circRNA1012	67.1667	59.25	77.9262	31.7344	17.7024	15.9167	6.08043	5.92181	6.28042	1.8639	1.69835	1.41281	1.65835	6.09422	down	-1.87769	1.92506e-05	0.0613018	yes	chr18	22284519	22302243	+	3	circRNA	-	ENSBTAT00000016588	FTO	mRNA	chr18:22262964-22284518|chr18:22302243-22354139	Bos taurus fat mass and obesity associated (FTO), mRNA. [Source:RefSeq mRNA;Acc:NM_001098142]	GO:0001659(temperature homeostasis);GO:0005634(nucleus);GO:0006307(DNA dealkylation involved in DNA repair);GO:0008198(ferrous iron binding);GO:0010883(regulation of lipid storage);GO:0035515(oxidative RNA demethylase activity);GO:0035516(oxidative DNA demethylase activity);GO:0035552(oxidative single-stranded DNA demethylation);GO:0035553(oxidative single-stranded RNA demethylation);GO:0040014(r…	NA
circRNA1170	216.058	162.635	273.669	1548.08	897.048	943.09	10.663	8.86156	12.0243	49.5698	46.918	45.6365	47.3748	10.5163	up	2.17149	2.36121e-05	0.0613018	yes	chr24	37720609	37729482	-	4	circRNA	-	ENSBTAT00000061582	MYOM1	mRNA	chr24:37716241-37720608|chr24:37729482-37732874	myomesin 1 [Source:HGNC Symbol;Acc:HGNC:7613]	GO:0005515(protein binding);GO:0006936(muscle contraction);GO:0030017(sarcomere);GO:0031430(M band);GO:0042802(identical protein binding);GO:0042803(protein homodimerization activity)	NA
circRNA736	377.05	374.992	454.908	174.367	76.4333	81.0214	12.7629	14.0139	13.7088	3.82937	2.74188	2.68906	3.08677	13.4952	down	-2.12828	3.94261e-05	0.0793584	yes	chr15	17230512	17289984	-	7	circRNA	-	ENSBTAT00000014068	ALKBH8	mRNA	chr15:17195667-17230511|chr15:17289984-17309416	Bos taurus alkB, alkylation repair homolog 8 (E. coli) (ALKBH8), mRNA. [Source:RefSeq mRNA;Acc:NM_001080341]	GO:0000166(nucleotide binding);GO:0003676(nucleic acid binding);GO:0003723(RNA binding);GO:0003824(catalytic activity);GO:0005515(protein binding);GO:0005634(nucleus);GO:0005737(cytoplasm);GO:0005829(cytosol);GO:0006974(cellular response to DNA damage stimulus);GO:0008152(metabolic process);GO:0008168(methyltransferase activity);GO:0015630(microtubule cytoskeleton);GO:0016300(tRNA (uracil) methyl…	NA
circRNA1169	271.658	222.818	357.684	1771.41	1022.84	1072.23	11.3402	10.2692	13.293	47.9768	45.2502	43.8872	45.7048	11.6341	up	1.97398	4.2794e-05	0.0793584	yes	chr24	37716127	37729482	-	5	circRNA	-	ENSBTAT00000061582	MYOM1	mRNA	chr24:37704283-37716126|chr24:37729482-37732874	myomesin 1 [Source:HGNC Symbol;Acc:HGNC:7613]	GO:0005515(protein binding);GO:0006936(muscle contraction);GO:0030017(sarcomere);GO:0031430(M band);GO:0042802(identical protein binding);GO:0042803(protein homodimerization activity)	NA
circRNA421	67.0789	62.811	72.6793	47.6002	24.4976	31.0157	3.2187	3.32748	3.10477	1.48189	1.24575	1.45924	1.39563	3.21698	down	-1.2048	6.10609e-05	0.0990789	yes	chr11	105459764	105466847	-	4	circRNA	-	ENSBTAT00000016118	EHMT1	mRNA	chr11:105458735-105459763|chr11:105466847-105469129	Bos taurus euchromatic histone-lysine N-methyltransferase 1 (EHMT1), mRNA. [Source:RefSeq mRNA;Acc:NM_001099041]	GO:0000122(negative regulation of transcription from RNA polymerase II promoter);GO:0002039(p53 binding);GO:0005515(protein binding);GO:0005634(nucleus);GO:0005694(chromosome);GO:0006306(DNA methylation);GO:0008168(methyltransferase activity);GO:0008270(zinc ion binding);GO:0009790(embryo development);GO:0016279(protein-lysine N-methyltransferase activity);GO:0016568(chromatin modification);GO:00…	00310(Lysine degradation)
circRNA4486	0	0	87	938.295	639.75	659.333	0	0	7.2871	57.2748	63.7875	60.8228	60.6283	2.42903	up	4.64154	7.12319e-05	0.10274	yes	chr18	56006628	56007200	-	2	circRNA	-	ENSBTAT00000007423	GYS1	mRNA	chr18:56005667-56006627|chr18:56007200-56008376	Bos taurus glycogen synthase 1 (muscle) (GYS1), mRNA. [Source:RefSeq mRNA;Acc:NM_001101299]	GO:0003824(catalytic activity);GO:0004373(glycogen (starch) synthase activity);GO:0005515(protein binding);GO:0005737(cytoplasm);GO:0005978(glycogen biosynthetic process);GO:0007507(heart development);GO:0008152(metabolic process);GO:0016234(inclusion body);GO:0016740(transferase activity);GO:0016757(transferase activity, transferring glycosyl groups);GO:0019901(protein kinase binding)	00500(Starch and sucrose metabolism);04910(Insulin signaling pathway)
circRNA6958	0	0	0	96.4167	58.5	65.1667	0	0	0	2.78694	2.76205	2.84667	2.79855	0	up	Inf	8.04881e-05	0.104482	yes	chr27	37511722	37514681	-	5	circRNA	-	ENSBTAT00000034875	INTS10	mRNA	chr27:37503356-37511721|chr27:37514681-37516595	Bos taurus integrator complex subunit 10 (INTS10), mRNA. [Source:RefSeq mRNA;Acc:NM_001099061]	GO:0005515(protein binding);GO:0005634(nucleus);GO:0005737(cytoplasm);GO:0016180(snRNA processing);GO:0032039(integrator complex)	NA
circRNA1557	98.5	83.3333	112.167	0	10.5	0	6.06212	5.6623	6.14578	0	0.684844	0	0.228281	5.95673	down	-4.70564	9.27883e-05	0.109499	yes	chr28	6260143	6270142	+	3	circRNA	-	ENSBTAT00000028227	ENSBTAG00000021183	mRNA	chr28:6243691-6260142|chr28:6270142-6281912	Uncharacterized protein [Source:UniProtKB/TrEMBL;Acc:E1BFV2]	GO:0000165(MAPK cascade);GO:0000166(nucleotide binding);GO:0000186(activation of MAPKK activity);GO:0004672(protein kinase activity);GO:0004674(protein serine/threonine kinase activity);GO:0004709(MAP kinase kinase kinase activity);GO:0004713(protein tyrosine kinase activity);GO:0005515(protein binding);GO:0005524(ATP binding);GO:0006468(protein phosphorylation);GO:0016301(kinase activity);GO:001…	NA
circRNA7890	0	0	0	1633.5	1030.08	1074.02	0	0	0	189.68	195.378	188.474	191.178	0	up	Inf	0.000123991	0.132974	yes	chr5	27100206	27100379	-	1	circRNA	-	ENSBTAT00000009044	EIF4B	mRNA	chr5:27095938-27100205|chr5:27100379-27100459	eukaryotic translation initiation factor 4B [Source:HGNC Symbol;Acc:HGNC:3285]	GO:0000166(nucleotide binding);GO:0003676(nucleic acid binding);GO:0005515(protein binding)	03013(RNA transport);04150(mTOR signaling pathway)
circRNA8739	0	0	0	28	16.5	18	0	0	0	0.896563	0.862994	0.871028	0.876862	0	up	Inf	0.000133169	0.132974	yes	chr2	115854567	115857124	+	2	circRNA	-	ENSBTAT00000032973	RHBDD1	mRNA	chr2:115826573-115854566|chr2:115857124-115891064	Bos taurus rhomboid domain containing 1 (RHBDD1), mRNA. [Source:RefSeq mRNA;Acc:NM_001077995]	GO:0004175(endopeptidase activity);GO:0004252(serine-type endopeptidase activity);GO:0005515(protein binding);GO:0005789(endoplasmic reticulum membrane);GO:0010954(positive regulation of protein processing);GO:0016021(integral to membrane);GO:0030176(integral to endoplasmic reticulum membrane);GO:0030433(ER-associated ubiquitin-dependent protein catabolic process);GO:0031293(membrane protein intr…	NA
circRNA1710	141.803	143.987	175.503	85.3179	42.3024	37.25	4.79994	5.38097	5.28884	1.87372	1.51751	1.23631	1.54251	5.15659	down	-1.74114	0.00015096	0.133438	yes	chr7	31516094	31547896	-	5	circRNA	-	ENSBTAT00000023329	CSNK1G3	mRNA	chr7:31503121-31516093|chr7:31547896-31576544	Bos taurus casein kinase 1, gamma 3 (CSNK1G3), mRNA. [Source:RefSeq mRNA;Acc:NM_001105329]	GO:0000166(nucleotide binding);GO:0004672(protein kinase activity);GO:0004674(protein serine/threonine kinase activity);GO:0004713(protein tyrosine kinase activity);GO:0005524(ATP binding);GO:0005737(cytoplasm);GO:0006468(protein phosphorylation);GO:0016055(Wnt signaling pathway);GO:0016301(kinase activity);GO:0016310(phosphorylation);GO:0016740(transferase activity);GO:0016772(transferase activi…	04340(Hedgehog signaling pathway)
circRNA8876	0	0	0	347.333	203.25	225.5	0	0	0	22.138	21.1604	21.7208	21.6731	0	up	Inf	0.00017072	0.133438	yes	chr1	83894701	83898216	+	3	circRNA	-	ENSBTAT00000019227	PARL	mRNA	chr1:83874926-83894700|chr1:83898216-83911777	Bos taurus presenilin associated, rhomboid-like (PARL), mRNA. [Source:RefSeq mRNA;Acc:NM_001015596]	GO:0004252(serine-type endopeptidase activity);GO:0005634(nucleus);GO:0005739(mitochondrion);GO:0005743(mitochondrial inner membrane);GO:0006508(proteolysis);GO:0008233(peptidase activity);GO:0008236(serine-type peptidase activity);GO:0016020(membrane);GO:0016021(integral to membrane);GO:0016787(hydrolase activity);GO:0090201(negative regulation of release of cytochrome c from mitochondria);GO:20…	NA
circRNA6054	0	0	0	112.5	72.1667	76.1667	0	0	0	6.43917	6.74707	6.58839	6.59154	0	up	Inf	0.000181837	0.133438	yes	chr10	4019263	4025305	-	3	circRNA	-	ENSBTAT00000002466	PGGT1B	mRNA	chr10:4011452-4019262|chr10:4025305-4040433	Bos taurus protein geranylgeranyltransferase type I, beta subunit (PGGT1B), mRNA. [Source:RefSeq mRNA;Acc:NM_001015560]	GO:0003824(catalytic activity);GO:0008152(metabolic process)	NA
circRNA1782	150.667	77.5	142	712.488	498.167	482	7.36575	4.18299	6.18034	22.599	25.81	23.1045	23.8379	5.90969	up	2.0121	0.000198504	0.133438	yes	chr6	3421759	3427481	-	5	circRNA	-	ENSBTAT00000006502	EXOSC9	mRNA	chr6:3420097-3421758|chr6:3427481-3429701	Bos taurus exosome component 9 (EXOSC9), mRNA. [Source:RefSeq mRNA;Acc:NM_001035053]	GO:0000178(exosome (RNase complex));GO:0000956(nuclear-transcribed mRNA catabolic process);GO:0005515(protein binding);GO:0005634(nucleus);GO:0005737(cytoplasm);GO:0017091(AU-rich element binding);GO:0030307(positive regulation of cell growth);GO:0043928(exonucleolytic nuclear-transcribed mRNA catabolic process involved in deadenylation-dependent decay);GO:0071028(nuclear mRNA surveillance);GO:00…	03018(RNA degradation)
circRNA2033	102.626	100.35	122.067	19.275	25	17.7833	8.90231	9.61053	9.42684	1.08481	2.29826	1.51254	1.63187	9.31323	down	-2.51276	0.000201113	0.133438	yes	chr4	12221496	12248422	+	3	circRNA	-	ENSBTAT00000020761	PPP1R9A	mRNA	chr4:12042367-12221495|chr4:12248422-12283926	protein phosphatase 1, regulatory subunit 9A [Source:HGNC Symbol;Acc:HGNC:14946]	GO:0005515(protein binding);GO:0005739(mitochondrion);GO:0006915(apoptotic process);GO:0006919(activation of cysteine-type endopeptidase activity involved in apoptotic process);GO:0007015(actin filament organization);GO:0019722(calcium-mediated signaling);GO:0030175(filopodium);GO:0030864(cortical actin cytoskeleton);GO:0043197(dendritic spine)	NA
circRNA4673	0	0	27.45	251.217	169.172	181.492	0	0	2.74743	18.324	20.1559	20.0063	19.4954	0.915809	up	4.41194	0.000201987	0.133438	yes	chr20	31235923	31239333	-	2	circRNA	-	ENSBTAT00000015769	NNT	mRNA	chr20:31217886-31235922|chr20:31239333-31243801	Bos taurus nicotinamide nucleotide transhydrogenase (NNT), mRNA. [Source:RefSeq mRNA;Acc:NM_173943]	GO:0005739(mitochondrion);GO:0005743(mitochondrial inner membrane);GO:0008746(NAD(P)+ transhydrogenase activity);GO:0008750(NAD(P)+ transhydrogenase (AB-specific) activity);GO:0015992(proton transport);GO:0016020(membrane);GO:0016021(integral to membrane);GO:0016491(oxidoreductase activity);GO:0050661(NADP binding);GO:0055114(oxidation-reduction process);GO:0072593(reactive oxygen species metabol…	00760(Nicotinate and nicotinamide metabolism);01100(Metabolic pathways)
circRNA8992	0	0	0	87.4698	54.3571	60.7502	0	0	0	2.28925	2.32377	2.40281	2.33861	0	up	Inf	0.000206505	0.133438	yes	chr9	15555611	15565865	+	5	circRNA	-	ENSBTAT00000007718	SENP6	mRNA	chr9:15554968-15555610|chr9:15565865-15567284	SUMO1/sentrin specific peptidase 6 [Source:HGNC Symbol;Acc:HGNC:20944]	GO:0005515(protein binding);GO:0005634(nucleus);GO:0005737(cytoplasm);GO:0006508(proteolysis);GO:0008234(cysteine-type peptidase activity);GO:0016926(protein desumoylation);GO:0016929(SUMO-specific protease activity);GO:0070646(protein modification by small protein removal);GO:0090169(regulation of spindle assembly);GO:0090234(regulation of kinetochore assembly)	NA
circRNA2414	84.7	68.5667	83.9167	25.3333	24.3333	25.8333	3.36869	3.01076	2.97132	0.653706	1.02564	1.00741	0.895585	3.11692	down	-1.79922	0.000224389	0.133438	yes	chr2	127039209	127042698	-	3	circRNA	-	ENSBTAT00000001360	ARID1A	mRNA	chr2:127016147-127039208|chr2:127042698-127066273	Bos taurus AT rich interactive domain 1A (SWI-like) (ARID1A), mRNA. [Source:RefSeq mRNA;Acc:NM_001205785]	GO:0000122(negative regulation of transcription from RNA polymerase II promoter);GO:0000790(nuclear chromatin);GO:0001843(neural tube closure);GO:0003205(cardiac chamber development);GO:0003408(optic cup formation involved in camera-type eye development);GO:0003677(DNA binding);GO:0005488(binding);GO:0005515(protein binding);GO:0005622(intracellular);GO:0005634(nucleus);GO:0006325(chromatin organ…	NA
circRNA5703	0	0	0	192.25	123	127	0	0	0	16.1848	16.914	16.1578	16.4189	0	up	Inf	0.00022753	0.133438	yes	chr13	65274792	65295537	-	3	circRNA	-	ENSBTAT00000043873	UQCC	mRNA	chr13:65240229-65274791|chr13:65295537-65303416	Bos taurus ubiquinol-cytochrome c reductase complex chaperone (UQCC), mRNA. [Source:RefSeq mRNA;Acc:NM_001076508]	GO:0005739(mitochondrion);GO:0016023(cytoplasmic membrane-bounded vesicle)	NA
circRNA5053	0	0	148.5	1162.1	827.533	924.567	0	0	13.9562	79.5924	92.5799	95.6985	89.2903	4.65208	up	4.26256	0.000241547	0.133438	yes	chr4	77495491	77498214	-	2	circRNA	-	ENSBTAT00000007922	OGDH	mRNA	chr4:77482270-77495490|chr4:77498214-77512184	Bos taurus oxoglutarate (alpha-ketoglutarate) dehydrogenase (lipoamide) (OGDH), mRNA. [Source:RefSeq mRNA;Acc:NM_001076030]	GO:0004591(oxoglutarate dehydrogenase (succinyl-transferring) activity);GO:0005739(mitochondrion);GO:0005759(mitochondrial matrix);GO:0006096(glycolysis);GO:0006099(tricarboxylic acid cycle);GO:0008152(metabolic process);GO:0016491(oxidoreductase activity);GO:0016624(oxidoreductase activity, acting on the aldehyde or oxo group of donors, disulfide as acceptor);GO:0021695(cerebellar cortex develop…	00020(Citrate cycle (TCA cycle));00310(Lysine degradation);00380(Tryptophan metabolism);01100(Metabolic pathways)
circRNA8632	0	0	0	2474.27	1448.17	1558.13	0	0	0	225.188	215.288	214.308	218.261	0	up	Inf	0.000253395	0.133438	yes	chr2	44729380	44730009	+	2	circRNA	-	ENSBTAT00000061000	NEB	mRNA	chr2:44727960-44729379|chr2:44730009-44730558	nebulin [Source:HGNC Symbol;Acc:HGNC:7720]	GO:0005515(protein binding);GO:0030018(Z disc);GO:0043292(contractile fiber)	NA
circRNA7557	0	0	0	18	11	11.3333	0	0	0	1.04507	1.0432	0.994415	1.02756	0	up	Inf	0.000260301	0.133438	yes	chr29	29239645	29241268	+	3	circRNA	-	ENSBTAT00000000057	PKNOX2	mRNA	chr29:29226481-29239644|chr29:29241268-29258673	PBX/knotted 1 homeobox 2 [Source:HGNC Symbol;Acc:HGNC:16714]	GO:0003677(DNA binding);GO:0003700(sequence-specific DNA binding transcription factor activity);GO:0003785(actin monomer binding);GO:0005634(nucleus);GO:0005737(cytoplasm);GO:0006355(regulation of transcription, DNA-dependent);GO:0006357(regulation of transcription from RNA polymerase II promoter);GO:0015629(actin cytoskeleton);GO:0015630(microtubule cytoskeleton);GO:0043565(sequence-specific DNA…	NA
circRNA4672	0	0	25.6667	517.158	318.154	299.211	0	0	1.23756	18.1722	18.2609	15.8891	17.4407	0.412519	up	5.40186	0.000273245	0.133438	yes	chr20	31202636	31205879	-	3	circRNA	-	ENSBTAT00000015769	NNT	mRNA	chr20:31195733-31202635|chr20:31205879-31209321	Bos taurus nicotinamide nucleotide transhydrogenase (NNT), mRNA. [Source:RefSeq mRNA;Acc:NM_173943]	GO:0005739(mitochondrion);GO:0005743(mitochondrial inner membrane);GO:0008746(NAD(P)+ transhydrogenase activity);GO:0008750(NAD(P)+ transhydrogenase (AB-specific) activity);GO:0015992(proton transport);GO:0016020(membrane);GO:0016021(integral to membrane);GO:0016491(oxidoreductase activity);GO:0050661(NADP binding);GO:0055114(oxidation-reduction process);GO:0072593(reactive oxygen species metabol…	00760(Nicotinate and nicotinamide metabolism);01100(Metabolic pathways)
circRNA7426	0	0	0	92.8302	53.5131	59.9411	0	0	0	3.59311	3.38332	3.50625	3.49423	0	up	Inf	0.000303223	0.133438	yes	chr21	49677162	49691694	+	7	circRNA	-	ENSBTAT00000045673	ENSBTAG00000006819	mRNA	chr21:49665782-49677161|chr21:49691694-49695213	Bos taurus CTAGE family, member 5 (CTAGE5), mRNA. [Source:RefSeq mRNA;Acc:NM_001075599]	NA	NA
circRNA6415	0	0	0	263.75	152	170.667	0	0	0	7.60197	7.15614	7.43395	7.39735	0	up	Inf	0.000308674	0.133438	yes	chr16	61823722	61833714	+	3	circRNA	-	ENSBTAT00000044368	FAM20B	mRNA	chr16:61810779-61823721|chr16:61833714-61846659	Bos taurus family with sequence similarity 20, member B (FAM20B), mRNA. [Source:RefSeq mRNA;Acc:NM_001076185]	GO:0005794(Golgi apparatus);GO:0016773(phosphotransferase activity, alcohol group as acceptor)	NA
circRNA2653	27	0	0	217.533	155.75	147.5	2.85993	0	0	14.9496	17.4837	15.3191	15.9175	0.95331	up	4.06152	0.000325738	0.133438	yes	chr9	63144654	63146741	+	2	circRNA	-	ENSBTAT00000004897	AKIRIN2	mRNA	chr9:63128106-63144653|chr9:63146741-63149028	Bos taurus akirin 2 (AKIRIN2), mRNA. [Source:RefSeq mRNA;Acc:NM_001110087]	GO:0005634(nucleus);GO:0006351(transcription, DNA-templated);GO:0006355(regulation of transcription, DNA-dependent);GO:0007275(multicellular organismal development);GO:0009790(embryo development);GO:0017053(transcriptional repressor complex);GO:0032496(response to lipopolysaccharide);GO:0032755(positive regulation of interleukin-6 production);GO:0045087(innate immune response);GO:0045944(positive…	NA
circRNA7143	0	0	0	131.833	76.25	82.95	0	0	0	6.70945	6.33873	6.37992	6.47603	0	up	Inf	0.000327979	0.133438	yes	chr22	6139598	6143510	+	2	circRNA	-	ENSBTAT00000009782	STT3B	mRNA	chr22:6083937-6139597|chr22:6143510-6154410	Bos taurus STT3, subunit of the oligosaccharyltransferase complex, homolog B (S. cerevisiae) (STT3B), mRNA. [Source:RefSeq mRNA;Acc:NM_001097570]	GO:0004576(oligosaccharyl transferase activity);GO:0004579(dolichyl-diphosphooligosaccharide-protein glycotransferase activity);GO:0005783(endoplasmic reticulum);GO:0006486(protein glycosylation);GO:0006516(glycoprotein catabolic process);GO:0006986(response to unfolded protein);GO:0008250(oligosaccharyltransferase complex);GO:0016020(membrane);GO:0018279(protein N-linked glycosylation via aspara…	00510(N-Glycan biosynthesis);01100(Metabolic pathways);04141(Protein processing in endoplasmic reticulum)
circRNA5652	0	0	0	2327.28	1517.5	1602.87	0	0	0	69.5591	74.0858	72.4001	72.015	0	up	Inf	0.000336232	0.133438	yes	chr13	34865222	34874103	-	5	circRNA	-	ENSBTAT00000027591	SVIL	mRNA	chr13:34863193-34865221|chr13:34874103-34888283	Bos taurus supervillin (SVIL), mRNA. [Source:RefSeq mRNA;Acc:NM_174190]	GO:0003779(actin binding);GO:0007010(cytoskeleton organization)	NA
circRNA3768	0	4.22222	0	46.2889	31.1699	32.5444	0	0.527877	0	3.40092	3.74073	3.61354	3.58506	0.175959	up	4.34869	0.000337835	0.133438	yes	chr1	44880985	44882561	+	2	circRNA	-	ENSBTAT00000000994	PCAF	mRNA	chr1:44876732-44880984|chr1:44882561-44890219	Uncharacterized protein [Source:UniProtKB/TrEMBL;Acc:F1MRA1]	GO:0000123(histone acetyltransferase complex);GO:0000776(kinetochore);GO:0003712(transcription cofactor activity);GO:0003713(transcription coactivator activity);GO:0004402(histone acetyltransferase activity);GO:0004468(lysine N-acetyltransferase activity);GO:0004861(cyclin-dependent protein serine/threonine kinase inhibitor activity);GO:0005515(protein binding);GO:0005634(nucleus);GO:0005671(Ada2…	NA
circRNA684	354.917	383.5	446.217	112	0	0	25.4669	30.3809	28.5049	5.21411	0	0	1.73804	28.1175	down	-4.01594	0.000370867	0.133438	yes	chr16	45662706	45725185	+	4	circRNA	-	ENSBTAT00000024320	RERE	mRNA	chr16:45654389-45662705|chr16:45725185-45755799	arginine-glutamic acid dipeptide (RE) repeats [Source:HGNC Symbol;Acc:HGNC:9965]	GO:0000118(histone deacetylase complex);GO:0003677(DNA binding);GO:0003682(chromatin binding);GO:0003700(sequence-specific DNA binding transcription factor activity);GO:0005515(protein binding);GO:0005634(nucleus);GO:0005739(mitochondrion);GO:0006338(chromatin remodeling);GO:0006355(regulation of transcription, DNA-dependent);GO:0008270(zinc ion binding);GO:0043565(sequence-specific DNA binding)	NA
circRNA3230	0	9	0	100.533	54.3333	53.8095	0	0.640648	0	4.20547	3.71255	3.40174	3.77325	0.213549	up	4.14317	0.000373731	0.133438	yes	chr19	55812083	55813598	+	3	circRNA	-	ENSBTAT00000042557	ST6GALNAC2	mRNA	chr19:55807392-55812082|chr19:55813598-55816012	Bos taurus ST6 (alpha-N-acetyl-neuraminyl-2,3-beta-galactosyl-1, 3)-N-acetylgalactosaminide alpha-2,6-sialyltransferase 2 (ST6GALNAC2), mRNA. [Source:RefSeq mRNA;Acc:NM_001075533]	GO:0005794(Golgi apparatus);GO:0006486(protein glycosylation);GO:0008373(sialyltransferase activity);GO:0016020(membrane);GO:0016021(integral to membrane);GO:0016740(transferase activity);GO:0016757(transferase activity, transferring glycosyl groups);GO:0030173(integral to Golgi membrane)	NA
circRNA1493	274.033	246.1	324.583	0	0	0	3.99897	3.96498	4.21692	0	0	0	0	4.06029	down	-Inf	0.000377647	0.133438	yes	chr21	24619997	24655012	-	16	circRNA	-	ENSBTAT00000006101	ADAMTSL3	mRNA	chr21:24598418-24619996|chr21:24655012-24668459	ADAMTS-like 3 [Source:HGNC Symbol;Acc:HGNC:14633]	GO:0005515(protein binding);GO:0005578(proteinaceous extracellular matrix);GO:0008233(peptidase activity);GO:0008237(metallopeptidase activity)	NA
circRNA2649	164.333	105.833	182.5	677.81	366.659	395.617	6.53586	4.64713	6.46197	17.4903	15.4544	15.4277	16.1242	5.88165	up	1.45493	0.000392582	0.133438	yes	chr9	51063554	51076123	+	5	circRNA	-	ENSBTAT00000026292	COQ3	mRNA	chr9:51053813-51063553|chr9:51076123-51077398	coenzyme Q3 methyltransferase [Source:HGNC Symbol;Acc:HGNC:18175]	GO:0005737(cytoplasm);GO:0005739(mitochondrion);GO:0006071(glycerol metabolic process);GO:0006479(protein methylation);GO:0006744(ubiquinone biosynthetic process);GO:0008152(metabolic process);GO:0008168(methyltransferase activity);GO:0008276(protein methyltransferase activity);GO:0008425(2-polyprenyl-6-methoxy-1,4-benzoquinone methyltransferase activity);GO:0008610(lipid biosynthetic process);GO…	00130(Ubiquinone and other terpenoid-quinone biosynthesis);01100(Metabolic pathways)
circRNA8626	0	0	0	2869.78	1718.75	1774.43	0	0	0	184.073	180.076	172.004	178.718	0	up	Inf	0.000394267	0.133438	yes	chr2	44715524	44717781	+	3	circRNA	-	ENSBTAT00000061000	NEB	mRNA	chr2:44712885-44715523|chr2:44717781-44718414	nebulin [Source:HGNC Symbol;Acc:HGNC:7720]	GO:0005515(protein binding);GO:0030018(Z disc);GO:0043292(contractile fiber)	NA
circRNA2342	14	9.4	16.1	47.3123	31.8	31.2	0.791253	0.586544	0.810099	1.7349	1.90471	1.72899	1.78953	0.729299	up	1.295	0.000411644	0.133438	yes	chr2	37020517	37026252	+	3	circRNA	-	ENSBTAT00000046021	BAZ2B	mRNA	chr2:36998314-37020516|chr2:37026252-37037557	bromodomain adjacent to zinc finger domain, 2B [Source:HGNC Symbol;Acc:HGNC:963]	GO:0003677(DNA binding);GO:0005488(binding);GO:0005515(protein binding);GO:0005634(nucleus);GO:0008270(zinc ion binding);GO:0046872(metal ion binding)	NA
circRNA5656	0	0	0	1761.61	1154.67	1188.88	0	0	0	139.034	148.857	141.804	143.232	0	up	Inf	0.000416544	0.133438	yes	chr13	34907718	34945901	-	3	circRNA	-	ENSBTAT00000027591	SVIL	mRNA	chr13:34907476-34907717|chr13:34945901-34946274	Bos taurus supervillin (SVIL), mRNA. [Source:RefSeq mRNA;Acc:NM_174190]	GO:0003779(actin binding);GO:0007010(cytoskeleton organization)	NA
circRNA9004	0	0	0	2285.71	1329.84	1540.27	0	0	0	179	170.111	182.292	177.134	0	up	Inf	0.000421536	0.133438	yes	chr9	28154698	28189469	+	3	circRNA	-	ENSBTAT00000056240	TRDN	mRNA	chr9:28127782-28154697|chr9:28189469-28202536	triadin [Source:HGNC Symbol;Acc:HGNC:12261]	GO:0005102(receptor binding);GO:0005515(protein binding);GO:0005737(cytoplasm);GO:0005886(plasma membrane);GO:0014808(release of sequestered calcium ion into cytosol by sarcoplasmic reticulum);GO:0016020(membrane);GO:0016021(integral to membrane);GO:0016529(sarcoplasmic reticulum);GO:0060047(heart contraction)	NA
circRNA5503	0	0	0	124.5	72.75	84.3958	0	0	0	3.20444	3.05856	3.28277	3.18192	0	up	Inf	0.00042602	0.133438	yes	chrX	7629581	7653983	-	5	circRNA	-	ENSBTAT00000011040	ENSBTAG00000008388	mRNA	chrX:7619593-7629580|chrX:7653983-7666125	Bos taurus THO complex 2 (THOC2), mRNA. [Source:RefSeq mRNA;Acc:NM_001206697]	NA	03013(RNA transport);03040(Spliceosome)
circRNA6035	0	0	0	22.2409	14.0917	15.8187	0	0	0	1.19832	1.24018	1.28803	1.24218	0	up	Inf	0.000435051	0.133438	yes	chr11	102395641	102398714	-	3	circRNA	-	ENSBTAT00000042924	SETX	mRNA	chr11:102392975-102395640|chr11:102398714-102402041	senataxin [Source:HGNC Symbol;Acc:HGNC:445]	GO:0005515(protein binding);GO:0005634(nucleus);GO:0005654(nucleoplasm);GO:0005737(cytoplasm);GO:0006302(double-strand break repair);GO:0006369(termination of RNA polymerase II transcription);GO:0007623(circadian rhythm)	NA
circRNA7603	0	0	0	95.4167	60.8333	67.9167	0	0	0	5.70374	5.93989	6.13548	5.92637	0	up	Inf	0.000443283	0.133438	yes	chr7	13746740	13747247	+	3	circRNA	-	ENSBTAT00000028494	FARSA	mRNA	chr7:13745176-13746739|chr7:13747247-13749552	Bos taurus phenylalanyl-tRNA synthetase, alpha subunit (FARSA), mRNA. [Source:RefSeq mRNA;Acc:NM_001101107]	GO:0000049(tRNA binding);GO:0000166(nucleotide binding);GO:0004812(aminoacyl-tRNA ligase activity);GO:0004826(phenylalanine-tRNA ligase activity);GO:0005515(protein binding);GO:0005524(ATP binding);GO:0005737(cytoplasm);GO:0006418(tRNA aminoacylation for protein translation);GO:0006432(phenylalanyl-tRNA aminoacylation);GO:0043039(tRNA aminoacylation)	00970(Aminoacyl-tRNA biosynthesis)
circRNA6582	0	0	0	95	61.5	62	0	0	0	3.80842	4.02715	3.75621	3.86393	0	up	Inf	0.000461005	0.133438	yes	chr14	31704119	31715264	-	3	circRNA	-	ENSBTAT00000021138	ARMC1	mRNA	chr14:31699121-31704118|chr14:31715264-31720259	Bos taurus armadillo repeat containing 1 (ARMC1), mRNA. [Source:RefSeq mRNA;Acc:NM_001015594]	GO:0005488(binding);GO:0005515(protein binding);GO:0005739(mitochondrion);GO:0030001(metal ion transport);GO:0046872(metal ion binding)	NA
circRNA2648	107	69.8333	132.5	475.81	263.659	271.617	5.34853	3.85389	5.89646	15.4311	13.9671	13.3124	14.2369	5.03296	up	1.50015	0.000462578	0.133438	yes	chr9	51063554	51072760	+	4	circRNA	-	ENSBTAT00000026292	COQ3	mRNA	chr9:51053813-51063553|chr9:51072760-51075963	coenzyme Q3 methyltransferase [Source:HGNC Symbol;Acc:HGNC:18175]	GO:0005737(cytoplasm);GO:0005739(mitochondrion);GO:0006071(glycerol metabolic process);GO:0006479(protein methylation);GO:0006744(ubiquinone biosynthetic process);GO:0008152(metabolic process);GO:0008168(methyltransferase activity);GO:0008276(protein methyltransferase activity);GO:0008425(2-polyprenyl-6-methoxy-1,4-benzoquinone methyltransferase activity);GO:0008610(lipid biosynthetic process);GO…	00130(Ubiquinone and other terpenoid-quinone biosynthesis);01100(Metabolic pathways)
circRNA5867	0	0	0	115	76	78.6667	0	0	0	2.04357	2.206	2.11261	2.12073	0	up	Inf	0.000492191	0.134269	yes	chr11	11340645	11341875	+	2	circRNA	-	ENSBTAT00000008106	RAB11FIP5	mRNA	chr11:11315649-11340644|chr11:11341875-11350280	RAB11 family interacting protein 5 (class I) [Source:HGNC Symbol;Acc:HGNC:24845]	GO:0005515(protein binding);GO:0005739(mitochondrion);GO:0005741(mitochondrial outer membrane);GO:0005769(early endosome);GO:0005794(Golgi apparatus);GO:0005813(centrosome);GO:0030141(secretory granule);GO:0035773(insulin secretion involved in cellular response to glucose stimulus);GO:0043015(gamma-tubulin binding);GO:0043231(intracellular membrane-bounded organelle);GO:0045055(regulated secretor…	NA
circRNA603	29	27	31	0	0	0	1.23882	1.27339	1.17896	0	0	0	0	1.23039	down	-Inf	0.000502235	0.134269	yes	chr17	54210716	54214453	-	5	circRNA	-	ENSBTAT00000009563	ATP6V0A2	mRNA	chr17:54208987-54210715|chr17:54214453-54214820	Bos taurus ATPase, H+ transporting, lysosomal V0 subunit a2 (ATP6V0A2), mRNA. [Source:RefSeq mRNA;Acc:NM_176637]	GO:0000220(vacuolar proton-transporting V-type ATPase, V0 domain);GO:0001669(acrosomal vesicle);GO:0005515(protein binding);GO:0005737(cytoplasm);GO:0005765(lysosomal membrane);GO:0005768(endosome);GO:0005886(plasma membrane);GO:0006810(transport);GO:0006811(ion transport);GO:0010008(endosome membrane);GO:0015078(hydrogen ion transmembrane transporter activity);GO:0015991(ATP hydrolysis coupled p…	00190(Oxidative phosphorylation);01100(Metabolic pathways);04142(Lysosome);04145(Phagosome);04966(Collecting duct acid secretion);05323(Rheumatoid arthritis)
circRNA8629	0	0	0	3291.53	2010.89	2032.13	0	0	0	207.178	206.745	193.301	202.408	0	up	Inf	0.000506091	0.134269	yes	chr2	44724942	44726350	+	3	circRNA	-	ENSBTAT00000061000	NEB	mRNA	chr2:44720239-44724941|chr2:44726350-44727855	nebulin [Source:HGNC Symbol;Acc:HGNC:7720]	GO:0005515(protein binding);GO:0030018(Z disc);GO:0043292(contractile fiber)	NA
circRNA977	233	184	260	71	0	32	4.1942	3.65676	4.16669	0.829209	0	0.564798	0.464669	4.00588	down	-3.10784	0.000512612	0.134269	yes	chr19	56424472	56432574	-	13	circRNA	-	ENSBTAT00000021663	UNK	mRNA	chr19:56421488-56424471|chr19:56432574-56450130	Bos taurus unkempt homolog (Drosophila) (UNK), mRNA. [Source:RefSeq mRNA;Acc:NM_001080253]	GO:0008270(zinc ion binding);GO:0046872(metal ion binding)	NA
circRNA5321	0	0	20.9667	129.471	98.9917	98.3333	0	0	1.96382	8.83756	11.0372	10.1437	10.0062	0.654606	up	3.93412	0.000517175	0.134269	yes	chr1	134304946	134311079	-	3	circRNA	-	ENSBTAT00000031908	PPP2R3A	mRNA	chr1:134253337-134304945|chr1:134311079-134314845	PPP2R3A protein; Uncharacterized protein [Source:UniProtKB/TrEMBL;Acc:A6QNV9]	GO:0000159(protein phosphatase type 2A complex);GO:0001754(eye photoreceptor cell differentiation);GO:0005509(calcium ion binding);GO:0005515(protein binding);GO:0007525(somatic muscle development);GO:0045732(positive regulation of protein catabolic process);GO:0090090(negative regulation of canonical Wnt signaling pathway);GO:0090249(regulation of cell motility involved in somitogenic axis elong…	03015(mRNA surveillance pathway)
circRNA6274	0	0	0	71.5	45.25	51.25	0	0	0	2.90671	3.0048	3.14867	3.02006	0	up	Inf	0.000540831	0.137176	yes	chr17	29381827	29386158	-	3	circRNA	-	ENSBTAT00000032115	JADE1	mRNA	chr17:29378363-29381826|chr17:29386158-29388461	jade family PHD finger 1 [Source:HGNC Symbol;Acc:HGNC:30027]	GO:0000123(histone acetyltransferase complex);GO:0001105(RNA polymerase II transcription coactivator activity);GO:0005515(protein binding);GO:0005634(nucleus);GO:0005737(cytoplasm);GO:0005739(mitochondrion);GO:0005886(plasma membrane);GO:0043966(histone H3 acetylation);GO:0043981(histone H4-K5 acetylation);GO:0043982(histone H4-K8 acetylation);GO:0043983(histone H4-K12 acetylation);GO:0046872(met…	NA
circRNA7595	0	0	0	38.1667	24.5	24.4167	0	0	0	1.37459	1.44131	1.32896	1.38162	0	up	Inf	0.000556995	0.137176	yes	chr7	4643558	4646675	+	3	circRNA	-	ENSBTAT00000004667	ELL	mRNA	chr7:4636893-4643557|chr7:4646675-4650434	elongation factor RNA polymerase II [Source:HGNC Symbol;Acc:HGNC:23114]	GO:0001701(in utero embryonic development);GO:0005515(protein binding);GO:0006368(transcription elongation from RNA polymerase II promoter);GO:0008023(transcription elongation factor complex);GO:0010923(negative regulation of phosphatase activity);GO:0016607(nuclear speck);GO:0019902(phosphatase binding)	NA
circRNA2350	200.153	0	0	7476.08	4061.66	4376.06	6.61682	0	0	160.352	142.3	141.848	148.167	2.20561	up	6.0699	0.000574354	0.137176	yes	chr2	44624630	44628127	+	6	circRNA	-	ENSBTAT00000055345	NEB	mRNA	chr2:44621025-44624629|chr2:44628127-44629700	nebulin [Source:HGNC Symbol;Acc:HGNC:7720]	GO:0005515(protein binding);GO:0030018(Z disc);GO:0043292(contractile fiber)	NA
circRNA1026	52.5575	50.4087	64.0841	0	0	0	1.44459	1.52968	1.56814	0	0	0	0	1.51413	down	-Inf	0.000580685	0.137176	yes	chr18	36267106	36307905	+	9	circRNA	-	ENSBTAT00000018522	TANGO6	mRNA	chr18:36265169-36267105|chr18:36307905-36314987	transport and golgi organization 6 homolog (Drosophila) [Source:HGNC Symbol;Acc:HGNC:25749]	GO:0005488(binding)	NA
circRNA1519	13.275	6.36667	12.0417	58.5837	30.5429	35.0714	1.69427	0.897112	1.36823	4.85109	4.13117	4.38887	4.45704	1.31987	up	1.75569	0.000581209	0.137176	yes	chr21	49699481	49701393	+	2	circRNA	-	ENSBTAT00000045673	ENSBTAG00000006819	mRNA	chr21:49695318-49699480|chr21:49701393-49702819	Bos taurus CTAGE family, member 5 (CTAGE5), mRNA. [Source:RefSeq mRNA;Acc:NM_001075599]	NA	NA
circRNA5182	0	0	287.861	2177	1066.45	1411.65	0	0	11.9832	66.0443	52.8471	64.7205	61.204	3.99439	up	3.93758	0.000597069	0.138403	yes	chr2	18185858	18189659	+	6	circRNA	-	ENSBTAT00000061449	TTN	mRNA	chr2:18185417-18185857|chr2:18189659-18190513	titin [Source:HGNC Symbol;Acc:HGNC:12403]	GO:0000794(condensed nuclear chromosome);GO:0001701(in utero embryonic development);GO:0002020(protease binding);GO:0003007(heart morphogenesis);GO:0003300(cardiac muscle hypertrophy);GO:0004672(protein kinase activity);GO:0004674(protein serine/threonine kinase activity);GO:0004713(protein tyrosine kinase activity);GO:0005509(calcium ion binding);GO:0005515(protein binding);GO:0005524(ATP bindin…	05410(Hypertrophic cardiomyopathy (HCM));05414(Dilated cardiomyopathy)
circRNA7651	0	0	0	46225.8	25976.8	29787.5	0	0	0	1102.69	1012.17	1073.84	1062.9	0	up	Inf	0.000630197	0.143519	yes	chr7	50943619	50949779	+	3	circRNA	-	ENSBTAT00000010231	MYOT	mRNA	chr7:50941103-50943618|chr7:50949779-50952513	myotilin [Source:HGNC Symbol;Acc:HGNC:12399]	GO:0005515(protein binding);GO:0030018(Z disc)	NA
circRNA1998	152.676	117.783	156.7	54.8167	24.9667	25.6667	5.0048	4.2627	4.57308	1.16585	0.867342	0.824964	0.952717	4.61353	down	-2.27575	0.000691498	0.152474	yes	chr5	108366018	108392353	+	6	circRNA	-	ENSBTAT00000061182	ERC1	mRNA	chr5:108361963-108366017|chr5:108392353-108400085	ELKS/RAB6-interacting/CAST family member 1 [Source:HGNC Symbol;Acc:HGNC:17072]	GO:0005515(protein binding);GO:0005737(cytoplasm);GO:0007252(I-kappaB phosphorylation);GO:0008385(IkappaB kinase complex);GO:0017137(Rab GTPase binding);GO:0042147(retrograde transport, endosome to Golgi)	NA
circRNA8903	0	0	0	17.4333	9.89444	11.6583	0	0	0	1.01802	0.943775	1.02884	0.99688	0	up	Inf	0.000718491	0.152474	yes	chr1	98014320	98020785	+	2	circRNA	-	ENSBTAT00000018519	PHC3	mRNA	chr1:98012111-98014319|chr1:98020785-98031512	polyhomeotic homolog 3 (Drosophila) [Source:HGNC Symbol;Acc:HGNC:15682]	GO:0005515(protein binding);GO:0005634(nucleus);GO:0008270(zinc ion binding);GO:0015629(actin cytoskeleton);GO:0031519(PcG protein complex);GO:0035102(PRC1 complex)	NA
circRNA1714	483	478	552.56	0	0	0	13.9143	15.2029	14.1715	0	0	0	0	14.4296	down	-Inf	0.000743722	0.152474	yes	chr7	31958212	32047531	-	5	circRNA	-	ENSBTAT00000027421	PRDM6	mRNA	chr7:31951206-31958211|chr7:32047531-32056580	Bos taurus PR domain containing 6 (PRDM6), mRNA. [Source:RefSeq mRNA;Acc:NM_001103255]	GO:0003676(nucleic acid binding);GO:0005515(protein binding);GO:0005634(nucleus);GO:0006351(transcription, DNA-templated);GO:0006355(regulation of transcription, DNA-dependent);GO:0008168(methyltransferase activity);GO:0016568(chromatin modification);GO:0016740(transferase activity);GO:0018024(histone-lysine N-methyltransferase activity);GO:0022008(neurogenesis);GO:0032259(methylation);GO:0034968…	NA
circRNA2567	72	56	66	10	0	0	5.13086	4.40586	4.18722	0.46235	0	0	0.154117	4.57465	down	-4.89157	0.000748555	0.152474	yes	chr1	140207645	140215397	-	4	circRNA	-	ENSBTAT00000012197	NEK11	mRNA	chr1:140149330-140207644|chr1:140215397-140226771	NIMA-related kinase 11 [Source:HGNC Symbol;Acc:HGNC:18593]	GO:0004672(protein kinase activity);GO:0004674(protein serine/threonine kinase activity);GO:0004713(protein tyrosine kinase activity);GO:0005515(protein binding);GO:0005524(ATP binding);GO:0005634(nucleus);GO:0005730(nucleolus);GO:0006468(protein phosphorylation);GO:0016772(transferase activity, transferring phosphorus-containing groups);GO:0031572(G2 DNA damage checkpoint);GO:0031573(intra-S DNA…	NA
circRNA457	29.5714	29.5952	36.5397	30.4345	15.119	18.1964	2.10251	2.32312	2.31289	1.40393	1.13921	1.26853	1.27056	2.24617	down	-0.822009	0.000757605	0.152474	yes	chr10	18709115	18717553	-	4	circRNA	-	ENSBTAT00000009780	MYO9A	mRNA	chr10:18707206-18709114|chr10:18717553-18727577	myosin IXA [Source:HGNC Symbol;Acc:HGNC:7608]	GO:0000166(nucleotide binding);GO:0003774(motor activity);GO:0005515(protein binding);GO:0005524(ATP binding);GO:0007165(signal transduction);GO:0016459(myosin complex)	NA
circRNA6275	0	0	0	80	51.25	58.25	0	0	0	2.5099	2.6264	2.76184	2.63271	0	up	Inf	0.000763735	0.152474	yes	chr17	29385947	29392858	-	4	circRNA	-	ENSBTAT00000032115	JADE1	mRNA	chr17:29383292-29385946|chr17:29392858-29402960	jade family PHD finger 1 [Source:HGNC Symbol;Acc:HGNC:30027]	GO:0000123(histone acetyltransferase complex);GO:0001105(RNA polymerase II transcription coactivator activity);GO:0005515(protein binding);GO:0005634(nucleus);GO:0005737(cytoplasm);GO:0005739(mitochondrion);GO:0005886(plasma membrane);GO:0043966(histone H3 acetylation);GO:0043981(histone H4-K5 acetylation);GO:0043982(histone H4-K8 acetylation);GO:0043983(histone H4-K12 acetylation);GO:0046872(met…	NA
circRNA8595	0	0	0	2190.74	1280.78	1316.39	0	0	0	207.809	198.449	188.71	198.323	0	up	Inf	0.000772042	0.152474	yes	chr2	44590823	44591122	+	2	circRNA	-	ENSBTAT00000055345	NEB	mRNA	chr2:44590038-44590822|chr2:44591122-44592891	nebulin [Source:HGNC Symbol;Acc:HGNC:7720]	GO:0005515(protein binding);GO:0030018(Z disc);GO:0043292(contractile fiber)	NA
circRNA448	217	172	247.5	96.8333	34.5	17	24.3083	21.272	24.6828	7.03772	4.09569	1.86721	4.33354	23.421	down	-2.43418	0.000794304	0.152474	yes	chr10	12281709	12283221	-	2	circRNA	-	ENSBTAT00000008442	IGDCC4	mRNA	chr10:12278724-12281708|chr10:12283221-12289991	immunoglobulin superfamily, DCC subclass, member 4 [Source:HGNC Symbol;Acc:HGNC:13770]	GO:0005515(protein binding)	NA
circRNA6041	0	0	0	48.0218	28.32	33.7185	0	0	0	2.97627	2.86701	3.1582	3.0005	0	up	Inf	0.000800193	0.152474	yes	chr11	105477447	105477892	-	2	circRNA	-	ENSBTAT00000016118	EHMT1	mRNA	chr11:105470262-105477446|chr11:105477892-105480610	Bos taurus euchromatic histone-lysine N-methyltransferase 1 (EHMT1), mRNA. [Source:RefSeq mRNA;Acc:NM_001099041]	GO:0000122(negative regulation of transcription from RNA polymerase II promoter);GO:0002039(p53 binding);GO:0005515(protein binding);GO:0005634(nucleus);GO:0005694(chromosome);GO:0006306(DNA methylation);GO:0008168(methyltransferase activity);GO:0008270(zinc ion binding);GO:0009790(embryo development);GO:0016279(protein-lysine N-methyltransferase activity);GO:0016568(chromatin modification);GO:00…	00310(Lysine degradation)
circRNA962	85.9333	88.4429	101.45	63.0167	23.4333	31.5333	4.81311	5.46905	5.05872	2.28998	1.39095	1.73175	1.80423	5.11363	down	-1.50297	0.000808498	0.152474	yes	chr19	46683242	46705268	-	4	circRNA	-	ENSBTAT00000034753	KANSL1	mRNA	chr19:46666988-46683241|chr19:46705268-46774558	KAT8 regulatory NSL complex subunit 1 [Source:HGNC Symbol;Acc:HGNC:24565]	GO:0000123(histone acetyltransferase complex);GO:0005515(protein binding);GO:0005634(nucleus);GO:0043981(histone H4-K5 acetylation);GO:0043982(histone H4-K8 acetylation);GO:0043984(histone H4-K16 acetylation);GO:0043995(histone acetyltransferase activity (H4-K5 specific));GO:0043996(histone acetyltransferase activity (H4-K8 specific));GO:0046972(histone acetyltransferase activity (H4-K16 specific…	NA
circRNA1783	424.333	429.833	534.5	0	11.5	0	63.8375	71.3927	71.5881	0	1.8335	0	0.611166	68.9394	down	-6.81762	0.000816703	0.152474	yes	chr6	4522567	4569836	+	2	circRNA	-	ENSBTAT00000049757	PRDM5	mRNA	chr6:4491267-4522566|chr6:4569836-4604035	PR domain containing 5 [Source:HGNC Symbol;Acc:HGNC:9349]	GO:0000278(mitotic cell cycle);GO:0000976(transcription regulatory region sequence-specific DNA binding);GO:0003676(nucleic acid binding);GO:0005515(protein binding);GO:0005634(nucleus);GO:0016575(histone deacetylation);GO:0043565(sequence-specific DNA binding);GO:0044212(transcription regulatory region DNA binding);GO:0045892(negative regulation of transcription, DNA-dependent);GO:0046872(metal …	NA
circRNA6770	0	0	0	110.043	61	70.25	0	0	0	4.5283	4.10017	4.36872	4.33239	0	up	Inf	0.000830326	0.152474	yes	chr19	56031881	56035148	+	4	circRNA	-	ENSBTAT00000042563	PRPSAP1	mRNA	chr19:56022484-56031880|chr19:56035148-56039023	Bos taurus phosphoribosyl pyrophosphate synthetase-associated protein 1 (PRPSAP1), mRNA. [Source:RefSeq mRNA;Acc:NM_001076857]	GO:0000287(magnesium ion binding);GO:0004749(ribose phosphate diphosphokinase activity);GO:0009165(nucleotide biosynthetic process)	NA
circRNA6280	0	0	0	13	8.5	9.5	0	0	0	1.28755	1.37512	1.42194	1.36154	0	up	Inf	0.000835726	0.152474	yes	chr17	35150956	35151159	+	1	circRNA	-	ENSBTAT00000007480	NUDT6	mRNA	chr17:35146894-35150955|chr17:35151159-35159607	Bos taurus nudix (nucleoside diphosphate linked moiety X)-type motif 6 (NUDT6), mRNA. [Source:RefSeq mRNA;Acc:NM_001105650]	GO:0016787(hydrolase activity)	NA
circRNA6929	0	0	0	566.25	379.833	408.1	0	0	0	3.9836	4.36477	4.33882	4.22906	0	up	Inf	0.000844294	0.152474	yes	chr27	13418005	13442883	+	24	circRNA	-	ENSBTAT00000009769	TRAPPC11	mRNA	chr27:13412913-13418004|chr27:13442883-13445326	trafficking protein particle complex 11 [Source:HGNC Symbol;Acc:HGNC:25751]	NA	NA
circRNA5658	0	0	0	364.2	237.583	266.422	0	0	0	11.4086	12.1565	12.6125	12.0592	0	up	Inf	0.000845706	0.152474	yes	chr13	36395345	36405102	-	4	circRNA	-	ENSBTAT00000024313	WAC	mRNA	chr13:36384874-36395344|chr13:36405102-36446749	WW domain containing adaptor with coiled-coil [Source:HGNC Symbol;Acc:HGNC:17327]	GO:0000075(cell cycle checkpoint);GO:0000993(RNA polymerase II core binding);GO:0003682(chromatin binding);GO:0005515(protein binding);GO:0005681(spliceosomal complex);GO:0006974(cellular response to DNA damage stimulus);GO:0010390(histone monoubiquitination);GO:0016239(positive regulation of macroautophagy);GO:0032435(negative regulation of proteasomal ubiquitin-dependent protein catabolic proce…	NA
circRNA874	59	49.6	67.9345	0	0	0	3.56075	3.30488	3.6501	0	0	0	0	3.50524	down	-Inf	0.000869818	0.152885	yes	chr14	74739987	74757046	+	3	circRNA	-	ENSBTAT00000023058	RUNX1T1	mRNA	chr14:74732213-74739986|chr14:74757046-74757660	Bos taurus runt-related transcription factor 1; translocated to, 1 (cyclin D-related) (RUNX1T1), mRNA. [Source:RefSeq mRNA;Acc:NM_001099385]	GO:0003700(sequence-specific DNA binding transcription factor activity);GO:0005515(protein binding);GO:0005634(nucleus);GO:0006355(regulation of transcription, DNA-dependent);GO:0016363(nuclear matrix);GO:0042802(identical protein binding);GO:0042803(protein homodimerization activity);GO:0045444(fat cell differentiation);GO:0046872(metal ion binding);GO:0051101(regulation of DNA binding)	05200(Pathways in cancer);05221(Acute myeloid leukemia)
circRNA8245	0	0	0	832.878	464.317	546.819	0	0	0	10.9772	9.99598	10.8916	10.6216	0	up	Inf	0.000871544	0.152885	yes	chr3	6901864	6927314	-	9	circRNA	-	ENSBTAT00000013466	UAP1	mRNA	chr3:6900849-6901863|chr3:6927314-6931978	Bos taurus UDP-N-acteylglucosamine pyrophosphorylase 1 (UAP1), mRNA. [Source:RefSeq mRNA;Acc:NM_001046404]	GO:0005634(nucleus);GO:0005737(cytoplasm);GO:0005886(plasma membrane);GO:0008152(metabolic process);GO:0016779(nucleotidyltransferase activity)	00520(Amino sugar and nucleotide sugar metabolism);01100(Metabolic pathways)
circRNA592	10.2738	7.9	7.69286	34.4905	25.1405	26.625	1.07724	0.914524	0.718116	2.34636	2.79364	2.7373	2.62577	0.903295	up	1.53947	0.000890835	0.153	yes	chr17	30061534	30064195	-	3	circRNA	-	ENSBTAT00000016102	LARP1B	mRNA	chr17:30060347-30061533|chr17:30064195-30073695	La ribonucleoprotein domain family, member 1B [Source:HGNC Symbol;Acc:HGNC:24704]	NA	NA
circRNA5947	0	0	0	110.727	61.3333	67.9167	0	0	0	3.25648	2.94641	3.01862	3.07384	0	up	Inf	0.000927342	0.153	yes	chr11	49454341	49467643	-	7	circRNA	-	ENSBTAT00000033050	ELMOD3	mRNA	chr11:49447718-49454340|chr11:49467643-49471267	ELMO domain-containing protein 3 [Source:UniProtKB/Swiss-Prot;Acc:Q58DT5]	GO:0005856(cytoskeleton);GO:0006909(phagocytosis)	NA
circRNA5717	0	0	0	154.143	102	113	0	0	0	6.44805	6.96957	7.14365	6.85376	0	up	Inf	0.000928492	0.153	yes	chr13	68052349	68057741	+	3	circRNA	-	ENSBTAT00000003956	RALGAPB	mRNA	chr13:68044239-68052348|chr13:68057741-68063261	Ral GTPase activating protein, beta subunit (non-catalytic) [Source:HGNC Symbol;Acc:HGNC:29221]	GO:0005096(GTPase activator activity);GO:0017123(Ral GTPase activator activity);GO:0032484(Ral protein signal transduction);GO:0032859(activation of Ral GTPase activity);GO:0032880(regulation of protein localization);GO:0043547(positive regulation of GTPase activity);GO:0051056(regulation of small GTPase mediated signal transduction);GO:0060178(regulation of exocyst localization)	NA
circRNA8134	0	0	0	40.8333	22.5	25.5	0	0	0	2.49252	2.24341	2.35235	2.36276	0	up	Inf	0.000929917	0.153	yes	chr4	56640914	56651543	+	3	circRNA	-	ENSBTAT00000033728	DOCK4	mRNA	chr4:56636181-56640913|chr4:56651543-56658281	dedicator of cytokinesis 4 [Source:HGNC Symbol;Acc:HGNC:19192]	GO:0005085(guanyl-nucleotide exchange factor activity);GO:0005515(protein binding);GO:0005622(intracellular);GO:0005829(cytosol);GO:0007165(signal transduction);GO:0007264(small GTPase mediated signal transduction);GO:0016020(membrane);GO:0030165(PDZ domain binding);GO:0030675(Rac GTPase activator activity);GO:0030971(receptor tyrosine kinase binding);GO:0032420(stereocilium);GO:0032421(stereocil…	NA
circRNA2742	170.5	132.5	197.5	56.7436	28.5	21	12.178	10.4485	12.5587	2.62955	2.15731	1.47069	2.08585	11.7284	down	-2.4913	0.000939826	0.153	yes	chr8	17327167	17350350	+	4	circRNA	-	ENSBTAT00000001617	CAAP1	mRNA	chr8:17323680-17327166|chr8:17350350-17393583	Bos taurus chromosome 8 open reading frame, human C9orf82 (CAAP1), mRNA. [Source:RefSeq mRNA;Acc:NM_001038120]	GO:0006915(apoptotic process)	NA
circRNA8935	0	0	0	92.2833	59	57.3333	0	0	0	7.64162	7.98023	7.17474	7.59886	0	up	Inf	0.00094292	0.153	yes	chr1	133338996	133339239	-	1	circRNA	-	ENSBTAT00000024518	NCK1	mRNA	chr1:133322713-133338995|chr1:133339239-133395621	Bos taurus NCK adaptor protein 1 (NCK1), mRNA. [Source:RefSeq mRNA;Acc:NM_001076072]	GO:0004860(protein kinase inhibitor activity);GO:0005102(receptor binding);GO:0005515(protein binding);GO:0006469(negative regulation of protein kinase activity);GO:0007015(actin filament organization);GO:0012506(vesicle membrane);GO:0016477(cell migration);GO:0019904(protein domain specific binding);GO:0030032(lamellipodium assembly);GO:0030838(positive regulation of actin filament polymerizatio…	04012(ErbB signaling pathway);04660(T cell receptor signaling pathway)
circRNA1678	102.5	88.8333	122.667	0	0	0	4.59942	4.40089	4.90039	0	0	0	0	4.63357	down	-Inf	0.000980529	0.157139	yes	chr7	13744638	13747247	+	6	circRNA	-	ENSBTAT00000028494	FARSA	mRNA	chr7:13741935-13744637|chr7:13747247-13749552	Bos taurus phenylalanyl-tRNA synthetase, alpha subunit (FARSA), mRNA. [Source:RefSeq mRNA;Acc:NM_001101107]	GO:0000049(tRNA binding);GO:0000166(nucleotide binding);GO:0004812(aminoacyl-tRNA ligase activity);GO:0004826(phenylalanine-tRNA ligase activity);GO:0005515(protein binding);GO:0005524(ATP binding);GO:0005737(cytoplasm);GO:0006418(tRNA aminoacylation for protein translation);GO:0006432(phenylalanyl-tRNA aminoacylation);GO:0043039(tRNA aminoacylation)	00970(Aminoacyl-tRNA biosynthesis)
circRNA5184	0	0	78.6926	990.153	482.965	645.063	0	0	4.22813	38.7708	30.8901	38.1717	35.9442	1.40938	up	4.67263	0.00103631	0.164052	yes	chr2	18190514	18192314	+	5	circRNA	-	ENSBTAT00000061449	TTN	mRNA	chr2:18189659-18190513|chr2:18192314-18193621	titin [Source:HGNC Symbol;Acc:HGNC:12403]	GO:0000794(condensed nuclear chromosome);GO:0001701(in utero embryonic development);GO:0002020(protease binding);GO:0003007(heart morphogenesis);GO:0003300(cardiac muscle hypertrophy);GO:0004672(protein kinase activity);GO:0004674(protein serine/threonine kinase activity);GO:0004713(protein tyrosine kinase activity);GO:0005509(calcium ion binding);GO:0005515(protein binding);GO:0005524(ATP bindin…	05410(Hypertrophic cardiomyopathy (HCM));05414(Dilated cardiomyopathy)
circRNA7871	0	0	0	22.0952	14.6444	16.3667	0	0	0	0.960058	1.03938	1.07472	1.02472	0	up	Inf	0.00109279	0.167541	yes	chr5	10785242	10795289	+	3	circRNA	-	ENSBTAT00000024880	ACSS3	mRNA	chr5:10761973-10785241|chr5:10795289-10805513	Bos taurus acyl-CoA synthetase short-chain family member 3 (ACSS3), mRNA. [Source:RefSeq mRNA;Acc:NM_001102137]	GO:0003824(catalytic activity);GO:0005739(mitochondrion);GO:0008152(metabolic process)	00640(Propanoate metabolism);01100(Metabolic pathways)
circRNA8588	0	0	0	3278.26	1961.18	1942.56	0	0	0	124.038	121.208	111.077	118.774	0	up	Inf	0.00109552	0.167541	yes	chr2	44569288	44572098	+	5	circRNA	-	ENSBTAT00000055345	NEB	mRNA	chr2:44566479-44569287|chr2:44572098-44573418	nebulin [Source:HGNC Symbol;Acc:HGNC:7720]	GO:0005515(protein binding);GO:0030018(Z disc);GO:0043292(contractile fiber)	NA
circRNA2252	361.5	360	453.5	0	0	0	43.1327	47.4227	48.1726	0	0	0	0	46.2427	down	-Inf	0.00115067	0.167541	yes	chr3	107370047	107378553	-	3	circRNA	-	ENSBTAT00000033270	MACF1	mRNA	chr3:107338070-107370046|chr3:107378553-107389154	microtubule-actin crosslinking factor 1 [Source:HGNC Symbol;Acc:HGNC:13664]	GO:0001707(mesoderm formation);GO:0003676(nucleic acid binding);GO:0003779(actin binding);GO:0005509(calcium ion binding);GO:0005515(protein binding);GO:0005794(Golgi apparatus);GO:0005856(cytoskeleton);GO:0005874(microtubule);GO:0005886(plasma membrane);GO:0006620(posttranslational protein targeting to membrane);GO:0006928(cellular component movement);GO:0007050(cell cycle arrest);GO:0007163(est…	NA
circRNA5889	0	0	0	71.75	41.8429	42.2	0	0	0	2.8204	2.68665	2.50691	2.67132	0	up	Inf	0.0011539	0.167541	yes	chr11	15007052	15018702	+	3	circRNA	-	ENSBTAT00000061440	BIRC6	mRNA	chr11:14980255-15007051|chr11:15018702-15022140	baculoviral IAP repeat containing 6 [Source:HGNC Symbol;Acc:HGNC:13516]	GO:0000922(spindle pole);GO:0004842(ubiquitin-protein ligase activity);GO:0004869(cysteine-type endopeptidase inhibitor activity);GO:0005515(protein binding);GO:0005768(endosome);GO:0005802(trans-Golgi network);GO:0005815(microtubule organizing center);GO:0006464(cellular protein modification process);GO:0008284(positive regulation of cell proliferation);GO:0015031(protein transport);GO:0016020(m…	04120(Ubiquitin mediated proteolysis)
circRNA572	127.619	135.355	136.978	0	30.6865	0	5.82734	6.82363	5.5684	0	1.48496	0	0.494988	6.07312	down	-3.61697	0.00115513	0.167541	yes	chr17	10295155	10352418	-	8	circRNA	-	ENSBTAT00000003283	ARHGAP10	mRNA	chr17:10244620-10295154|chr17:10352418-10385704	Bos taurus Rho GTPase activating protein 10 (ARHGAP10), mRNA. [Source:RefSeq mRNA;Acc:NM_001076830]	GO:0005096(GTPase activator activity);GO:0005100(Rho GTPase activator activity);GO:0005515(protein binding);GO:0005543(phospholipid binding);GO:0005622(intracellular);GO:0005737(cytoplasm);GO:0005829(cytosol);GO:0005886(plasma membrane);GO:0007010(cytoskeleton organization);GO:0007165(signal transduction);GO:0016020(membrane);GO:0032321(positive regulation of Rho GTPase activity);GO:0043066(negat…	05100(Bacterial invasion of epithelial cells)
circRNA5551	0	0	0	23.7429	15.9683	15.5143	0	0	0	0.876996	0.963437	0.866031	0.902155	0	up	Inf	0.00116386	0.167541	yes	chrX	84532557	84538323	-	5	circRNA	-	ENSBTAT00000061423	ENSBTAG00000006878	mRNA	chrX:84510906-84532556|chrX:84538323-84541117	Uncharacterized protein [Source:UniProtKB/TrEMBL;Acc:F1MF62]	GO:0003677(DNA binding);GO:0005515(protein binding);GO:0005634(nucleus);GO:0005669(transcription factor TFIID complex);GO:0006352(DNA-dependent transcription, initiation);GO:0006355(regulation of transcription, DNA-dependent);GO:0045120(pronucleus)	03022(Basal transcription factors)
circRNA2434	183.667	170.417	227	0	33.8333	0	11.0205	11.2894	12.1261	0	2.15145	0	0.717149	11.4787	down	-4.00054	0.00116459	0.167541	yes	chr2	136396220	136410739	+	3	circRNA	-	ENSBTAT00000011217	FBXO42	mRNA	chr2:136362444-136396219|chr2:136410739-136438095	F-box protein 42 [Source:HGNC Symbol;Acc:HGNC:29249]	GO:0005515(protein binding)	NA
circRNA6942	0	0	0	337.326	189.944	199.329	0	0	0	17.5207	16.115	15.6462	16.4273	0	up	Inf	0.00117339	0.167541	yes	chr27	18616315	18653026	+	3	circRNA	-	ENSBTAT00000061385	MTUS1	mRNA	chr27:18607413-18616314|chr27:18653026-18664449	Bos taurus microtubule associated tumor suppressor 1 (MTUS1), mRNA. [Source:RefSeq mRNA;Acc:NM_001075692]	GO:0005634(nucleus);GO:0005739(mitochondrion);GO:0005794(Golgi apparatus);GO:0005886(plasma membrane);GO:0007049(cell cycle);GO:0016020(membrane)	NA
circRNA2006	79.1667	83.3333	112	34.3333	0	0	10.9572	12.7339	13.8006	3.08308	0	0	1.02769	12.4972	down	-3.60412	0.0011745	0.167541	yes	chr5	110812866	110813178	+	2	circRNA	-	ENSBTAT00000008651	CBY1	mRNA	chr5:110811731-110812865|chr5:110813178-110815198	Bos taurus chibby homolog 1 (Drosophila) (CBY1), mRNA. [Source:RefSeq mRNA;Acc:NM_174739]	GO:0005515(protein binding);GO:0005634(nucleus);GO:0005794(Golgi apparatus);GO:0005802(trans-Golgi network);GO:0005932(microtubule basal body);GO:0008013(beta-catenin binding);GO:0008104(protein localization);GO:0016607(nuclear speck);GO:0030154(cell differentiation);GO:0030178(negative regulation of Wnt signaling pathway);GO:0042384(cilium assembly);GO:0042802(identical protein binding);GO:00454…	NA
circRNA9033	0	0	0	20.7833	14.1667	13.9167	0	0	0	1.37229	1.52792	1.38868	1.42963	0	up	Inf	0.00119046	0.167971	yes	chr9	45784316	45786741	+	3	circRNA	-	ENSBTAT00000002010	HACE1	mRNA	chr9:45777204-45784315|chr9:45786741-45795796	HECT domain and ankyrin repeat containing E3 ubiquitin protein ligase 1 [Source:HGNC Symbol;Acc:HGNC:21033]	GO:0000139(Golgi membrane);GO:0004842(ubiquitin-protein ligase activity);GO:0005515(protein binding);GO:0007030(Golgi organization);GO:0016567(protein ubiquitination);GO:0016874(ligase activity);GO:0017137(Rab GTPase binding);GO:0030334(regulation of cell migration);GO:0042787(protein ubiquitination involved in ubiquitin-dependent protein catabolic process);GO:0048365(Rac GTPase binding);GO:00610…	NA
circRNA2188	69.1667	0	68.3333	470.5	287.905	263.994	4.3252	0	3.80423	19.089	19.0798	16.1865	18.1184	2.70981	up	2.74119	0.00123905	0.171515	yes	chr3	57437988	57445636	-	4	circRNA	-	ENSBTAT00000044128	SH3GLB1	mRNA	chr3:57422335-57437987|chr3:57445636-57457211	Bos taurus SH3-domain GRB2-like endophilin B1 (SH3GLB1), mRNA. [Source:RefSeq mRNA;Acc:NM_001077993]	GO:0005504(fatty acid binding);GO:0005515(protein binding);GO:0005737(cytoplasm);GO:0006654(phosphatidic acid biosynthetic process);GO:0008654(phospholipid biosynthetic process);GO:0016020(membrane);GO:0032461(positive regulation of protein oligomerization);GO:0042171(lysophosphatidic acid acyltransferase activity);GO:0042802(identical protein binding);GO:0042803(protein homodimerization activity…	04144(Endocytosis)
circRNA7797	0	0	0	179.071	118	113	0	0	0	13.5003	14.5312	12.8746	13.6353	0	up	Inf	0.0012522	0.171515	yes	chr6	87903768	87908641	+	4	circRNA	-	ENSBTAT00000063216	RUFY3	mRNA	chr6:87902038-87903767|chr6:87908641-87910544	RUN and FYVE domain containing 3 [Source:HGNC Symbol;Acc:HGNC:30285]	GO:0005515(protein binding);GO:0046872(metal ion binding)	NA
circRNA8623	0	0	0	1706.27	949.798	1009.09	0	0	0	164.165	149.268	146.724	153.385	0	up	Inf	0.00125522	0.171515	yes	chr2	44706671	44707032	+	2	circRNA	-	ENSBTAT00000061000	NEB	mRNA	chr2:44704557-44706670|chr2:44707032-44707657	nebulin [Source:HGNC Symbol;Acc:HGNC:7720]	GO:0005515(protein binding);GO:0030018(Z disc);GO:0043292(contractile fiber)	NA
circRNA8390	0	0	0	69.7335	47.4513	46.0848	0	0	0	2.81226	3.12582	2.80872	2.9156	0	up	Inf	0.00129721	0.173975	yes	chr3	94482941	94489232	+	5	circRNA	-	ENSBTAT00000003525	ZCCHC11	mRNA	chr3:94481319-94482940|chr3:94489232-94502343	zinc finger, CCHC domain containing 11 [Source:HGNC Symbol;Acc:HGNC:28981]	GO:0001816(cytokine production);GO:0003676(nucleic acid binding);GO:0005515(protein binding);GO:0005634(nucleus);GO:0005730(nucleolus);GO:0005737(cytoplasm);GO:0008270(zinc ion binding);GO:0010586(miRNA metabolic process);GO:0010587(miRNA catabolic process);GO:0016779(nucleotidyltransferase activity);GO:0019827(stem cell maintenance);GO:0031054(pre-miRNA processing);GO:0031123(RNA 3'-end processi…	NA
circRNA5523	0	0	0	421.333	240	294	0	0	0	35.4704	33.003	37.4046	35.2927	0	up	Inf	0.00130002	0.173975	yes	chrX	39914996	39915235	+	1	circRNA	-	ENSBTAT00000001404	SRPK3	mRNA	chrX:39914924-39914995|chrX:39915235-39915319	Bos taurus SRSF protein kinase 3 (SRPK3), mRNA. [Source:RefSeq mRNA;Acc:NM_001083390]	GO:0000166(nucleotide binding);GO:0004672(protein kinase activity);GO:0004674(protein serine/threonine kinase activity);GO:0004713(protein tyrosine kinase activity);GO:0005515(protein binding);GO:0005524(ATP binding);GO:0006468(protein phosphorylation);GO:0007519(skeletal muscle tissue development);GO:0016772(transferase activity, transferring phosphorus-containing groups);GO:0060537(muscle tissu…	NA
circRNA648	114	42	86	515.833	323.045	278.708	8.74415	3.5567	5.87268	25.6706	26.2598	20.961	24.2971	6.05784	up	2.00391	0.00132552	0.175218	yes	chr16	24216870	24218695	-	2	circRNA	-	ENSBTAT00000009064	EPRS	mRNA	chr16:24215982-24216869|chr16:24218695-24220144	Bos taurus glutamyl-prolyl-tRNA synthetase (EPRS), mRNA. [Source:RefSeq mRNA;Acc:NM_001243320]	GO:0000166(nucleotide binding);GO:0004812(aminoacyl-tRNA ligase activity);GO:0004818(glutamate-tRNA ligase activity);GO:0004827(proline-tRNA ligase activity);GO:0005515(protein binding);GO:0005524(ATP binding);GO:0005737(cytoplasm);GO:0006412(translation);GO:0006418(tRNA aminoacylation for protein translation);GO:0006424(glutamyl-tRNA aminoacylation);GO:0006433(prolyl-tRNA aminoacylation);GO:0016…	NA
circRNA6924	0	0	0	2117.5	1149.32	1373.28	0	0	0	111.998	99.2954	109.77	107.021	0	up	Inf	0.00133631	0.175218	yes	chr27	339403	345470	+	3	circRNA	-	ENSBTAT00000012351	MYOM2	mRNA	chr27:335811-339402|chr27:345470-348606	myomesin 2 [Source:HGNC Symbol;Acc:HGNC:7614]	GO:0005515(protein binding);GO:0006936(muscle contraction);GO:0031430(M band)	NA
circRNA850	1060.25	858.517	1194.87	0	0	0	10.0266	8.96358	10.0598	0	0	0	0	9.68335	down	-Inf	0.00137942	0.17611	yes	chr14	42010801	42094118	+	3	circRNA	-	ENSBTAT00000061595	ZFHX4	mRNA	chr14:41988128-42010800|chr14:42094118-42157025	Uncharacterized protein [Source:UniProtKB/TrEMBL;Acc:F1MPW8]	GO:0003676(nucleic acid binding);GO:0003677(DNA binding);GO:0003700(sequence-specific DNA binding transcription factor activity);GO:0003779(actin binding);GO:0005634(nucleus);GO:0006355(regulation of transcription, DNA-dependent);GO:0007010(cytoskeleton organization);GO:0008270(zinc ion binding);GO:0043565(sequence-specific DNA binding);GO:0046872(metal ion binding)	NA
circRNA8589	0	0	0	1299.29	773.906	758.897	0	0	0	123.248	119.912	108.791	117.317	0	up	Inf	0.00138491	0.17611	yes	chr2	44571081	44571380	+	2	circRNA	-	ENSBTAT00000055345	NEB	mRNA	chr2:44569404-44571080|chr2:44571380-44571477	nebulin [Source:HGNC Symbol;Acc:HGNC:7720]	GO:0005515(protein binding);GO:0030018(Z disc);GO:0043292(contractile fiber)	NA
circRNA2182	295.198	270.666	348.331	139.881	53.9385	46.906	11.8771	12.0231	12.4771	3.65149	2.29991	1.85044	2.60061	12.1258	down	-2.22115	0.00141455	0.17611	yes	chr3	50984562	51041081	+	6	circRNA	-	ENSBTAT00000040289	EVI5	mRNA	chr3:50962176-50984561|chr3:51041081-51073713	ecotropic viral integration site 5 [Source:HGNC Symbol;Acc:HGNC:3501]	GO:0005097(Rab GTPase activator activity);GO:0005515(protein binding);GO:0032313(regulation of Rab GTPase activity);GO:0032851(positive regulation of Rab GTPase activity)	NA
circRNA7196	0	0	0	467.417	251	289.436	0	0	0	7.54916	6.6217	7.06455	7.07847	0	up	Inf	0.00142854	0.17611	yes	chr22	44932373	44937558	+	3	circRNA	-	ENSBTAT00000026317	FAM208A	mRNA	chr22:44931042-44932372|chr22:44937558-44939268	family with sequence similarity 208, member A [Source:HGNC Symbol;Acc:HGNC:30314]	NA	NA
circRNA770	138.5	164.117	196.333	0	31.6429	37.5	9.02321	11.8045	11.3875	0	2.18475	2.39548	1.52674	10.7384	down	-2.81425	0.00142993	0.17611	yes	chr15	43198119	43218000	+	4	circRNA	-	ENSBTAT00000039913	SBF2	mRNA	chr15:43064186-43198118|chr15:43218000-43246052	Bos taurus SET binding factor 2 (SBF2), mRNA. [Source:RefSeq mRNA;Acc:NM_001103237]	GO:0005515(protein binding);GO:0005543(phospholipid binding);GO:0005774(vacuolar membrane);GO:0016020(membrane);GO:0016311(dephosphorylation);GO:0016791(phosphatase activity);GO:0017112(Rab guanyl-nucleotide exchange factor activity);GO:0019208(phosphatase regulator activity);GO:0019902(phosphatase binding);GO:0035091(phosphatidylinositol binding);GO:0042803(protein homodimerization activity);GO:…	NA
circRNA7882	0	0	0	198.667	136	148.167	0	0	0	8.48625	9.48923	9.56486	9.18011	0	up	Inf	0.00143078	0.17611	yes	chr5	23427641	23442042	+	4	circRNA	-	ENSBTAT00000003506	MRPL42	mRNA	chr5:23427020-23427640|chr5:23442042-23456721	Bos taurus mitochondrial ribosomal protein L42 (MRPL42), mRNA. [Source:RefSeq mRNA;Acc:NM_001037622]	GO:0005739(mitochondrion);GO:0005763(mitochondrial small ribosomal subunit);GO:0005840(ribosome);GO:0005886(plasma membrane);GO:0030529(ribonucleoprotein complex)	NA
circRNA1459	59	47	64	147.2	101.75	108.083	3.8358	3.37355	3.70432	6.20904	7.01055	6.88989	6.70316	3.63789	up	0.881741	0.00145422	0.17611	yes	chr20	63115665	63118656	+	3	circRNA	-	ENSBTAT00000023772	FAM173B	mRNA	chr20:63111728-63115664|chr20:63118656-63126863	family with sequence similarity 173, member B [Source:HGNC Symbol;Acc:HGNC:27029]	NA	NA
circRNA2126	42.6893	25.3357	0	416.513	327.743	300.063	2.0772	1.36106	0	13.1492	16.9008	14.316	14.7887	1.14609	up	3.6897	0.00145445	0.17611	yes	chr3	631445	638539	-	4	circRNA	-	ENSBTAT00000027930	IQWD1	mRNA	chr3:607694-631444|chr3:638539-651434	Bos taurus DDB1 and CUL4 associated factor 6 (DCAF6), mRNA. [Source:RefSeq mRNA;Acc:NM_001191229]	GO:0005515(protein binding);GO:0005634(nucleus);GO:0030374(ligand-dependent nuclear receptor transcription coactivator activity);GO:0045944(positive regulation of transcription from RNA polymerase II promoter);GO:0080008(Cul4-RING ubiquitin ligase complex)	NA
circRNA8232	0	0	0	1994.68	1362.18	1310.69	0	0	0	20.3442	22.6936	20.2025	21.0801	0	up	Inf	0.00146521	0.17611	yes	chr3	631445	739656	-	14	circRNA	-	ENSBTAT00000027930	IQWD1	mRNA	chr3:607694-631444|chr3:739656-767876	Bos taurus DDB1 and CUL4 associated factor 6 (DCAF6), mRNA. [Source:RefSeq mRNA;Acc:NM_001191229]	GO:0005515(protein binding);GO:0005634(nucleus);GO:0030374(ligand-dependent nuclear receptor transcription coactivator activity);GO:0045944(positive regulation of transcription from RNA polymerase II promoter);GO:0080008(Cul4-RING ubiquitin ligase complex)	NA
circRNA8382	0	0	0	24.5333	14.1667	17.5	0	0	0	1.17184	1.1053	1.26324	1.18013	0	up	Inf	0.00150158	0.178826	yes	chr3	92973365	92979732	+	3	circRNA	-	ENSBTAT00000043246	NDC1	mRNA	chr3:92969722-92973364|chr3:92979732-92984074	NDC1 transmembrane nucleoporin [Source:HGNC Symbol;Acc:HGNC:25525]	GO:0005643(nuclear pore);GO:0017056(structural constituent of nuclear pore);GO:0031081(nuclear pore distribution);GO:0051292(nuclear pore complex assembly)	03013(RNA transport)
circRNA6998	0	0	0	1876.52	1079.49	1083.93	0	0	0	55.9212	52.5462	48.8157	52.4277	0	up	Inf	0.00152844	0.180369	yes	chr24	37725293	37733918	-	4	circRNA	-	ENSBTAT00000061582	MYOM1	mRNA	chr24:37724585-37725292|chr24:37733918-37738992	myomesin 1 [Source:HGNC Symbol;Acc:HGNC:7613]	GO:0005515(protein binding);GO:0006936(muscle contraction);GO:0030017(sarcomere);GO:0031430(M band);GO:0042802(identical protein binding);GO:0042803(protein homodimerization activity)	NA
circRNA1876	278.5	255.333	295	75.5833	0	0	18.4138	18.6385	17.3646	3.24233	0	0	1.08078	18.139	down	-4.06895	0.00161977	0.187349	yes	chr6	109803130	109808764	+	4	circRNA	-	ENSBTAT00000010497	WHSC1	mRNA	chr6:109796527-109803129|chr6:109808764-109817550	Wolf-Hirschhorn syndrome candidate 1 [Source:HGNC Symbol;Acc:HGNC:12766]	GO:0000122(negative regulation of transcription from RNA polymerase II promoter);GO:0003149(membranous septum morphogenesis);GO:0003289(atrial septum primum morphogenesis);GO:0003290(atrial septum secundum morphogenesis);GO:0003682(chromatin binding);GO:0005515(protein binding);GO:0005634(nucleus);GO:0005730(nucleolus);GO:0008168(methyltransferase activity);GO:0008270(zinc ion binding);GO:0016568…	00310(Lysine degradation)
circRNA7066	0	0	0	13.6357	8.95833	10.4095	0	0	0	0.670329	0.719347	0.773354	0.72101	0	up	Inf	0.00169844	0.187349	yes	chr25	9717637	9724426	+	4	circRNA	-	ENSBTAT00000061555	CLEC16A	mRNA	chr25:9714301-9717636|chr25:9724426-9726072	Uncharacterized protein [Source:UniProtKB/TrEMBL;Acc:F1MQK7]	NA	NA
circRNA1164	56.3333	58.3333	71.1667	0	0	0	3.8812	4.43714	4.36518	0	0	0	0	4.22784	down	-Inf	0.00170035	0.187349	yes	chr24	37360862	37365666	+	4	circRNA	-	ENSBTAT00000003904	SMCHD1	mRNA	chr24:37348758-37360861|chr24:37365666-37383485	structural maintenance of chromosomes flexible hinge domain containing 1 [Source:HGNC Symbol;Acc:HGNC:29090]	GO:0001740(Barr body);GO:0005515(protein binding);GO:0005524(ATP binding);GO:0005694(chromosome);GO:0009048(dosage compensation by inactivation of X chromosome);GO:0051276(chromosome organization);GO:0060821(inactivation of X chromosome by DNA methylation)	NA
circRNA5697	0	0	0	142	93	87	0	0	0	7.65084	8.18474	7.08398	7.63985	0	up	Inf	0.00172601	0.187349	yes	chr13	62204747	62208559	+	4	circRNA	-	ENSBTAT00000001344	TM9SF4	mRNA	chr13:62200110-62204746|chr13:62208559-62210356	Bos taurus transmembrane 9 superfamily protein member 4 (TM9SF4), mRNA. [Source:RefSeq mRNA;Acc:NM_001098077]	GO:0016020(membrane);GO:0016021(integral to membrane)	NA
circRNA1565	817.71	542.367	0	6327.91	3679.99	3123.66	78.5947	57.5536	0	394.609	374.847	294.379	354.612	45.3827	up	2.96603	0.00172885	0.187349	yes	chr28	9436258	9438206	+	2	circRNA	-	ENSBTAT00000012786	ACTN2	mRNA	chr28:9434151-9436257|chr28:9438206-9441004	Bos taurus actinin, alpha 2 (ACTN2), mRNA. [Source:RefSeq mRNA;Acc:NM_001034635]	GO:0003779(actin binding);GO:0005509(calcium ion binding);GO:0005515(protein binding);GO:0005925(focal adhesion);GO:0006936(muscle contraction);GO:0008092(cytoskeletal protein binding);GO:0030017(sarcomere);GO:0030018(Z disc);GO:0030035(microspike assembly);GO:0030175(filopodium);GO:0030274(LIM domain binding);GO:0030374(ligand-dependent nuclear receptor transcription coactivator activity);GO:003…	04510(Focal adhesion);04520(Adherens junction);04530(Tight junction);04670(Leukocyte transendothelial migration);04810(Regulation of actin cytoskeleton);05146(Amoebiasis);05322(Systemic lupus erythematosus);05412(Arrhythmogenic right ventricular cardiomyopathy (ARVC))
circRNA640	12.6667	16	22	61.75	35.5	35	1.18813	1.65694	1.83717	3.75795	3.52893	3.21899	3.50196	1.56074	up	1.16593	0.00173251	0.187349	yes	chr17	70307679	70309370	+	3	circRNA	-	ENSBTAT00000044111	HSCB	mRNA	chr17:70305729-70307678|chr17:70309370-70314707	Bos taurus HscB iron-sulfur cluster co-chaperone homolog (E. coli) (HSCB), mRNA. [Source:RefSeq mRNA;Acc:NM_001102340]	GO:0005515(protein binding);GO:0005737(cytoplasm);GO:0005739(mitochondrion);GO:0006457(protein folding);GO:0016226(iron-sulfur cluster assembly);GO:0051087(chaperone binding);GO:0051259(protein oligomerization)	NA
circRNA1711	88.8028	91.9262	119.337	58.7429	34.469	30.1833	5.15942	5.89656	6.17266	2.21433	2.12235	1.71946	2.01871	5.74288	down	-1.50834	0.00173527	0.187349	yes	chr7	31531940	31547896	-	3	circRNA	-	ENSBTAT00000023329	CSNK1G3	mRNA	chr7:31518310-31531939|chr7:31547896-31576544	Bos taurus casein kinase 1, gamma 3 (CSNK1G3), mRNA. [Source:RefSeq mRNA;Acc:NM_001105329]	GO:0000166(nucleotide binding);GO:0004672(protein kinase activity);GO:0004674(protein serine/threonine kinase activity);GO:0004713(protein tyrosine kinase activity);GO:0005524(ATP binding);GO:0005737(cytoplasm);GO:0006468(protein phosphorylation);GO:0016055(Wnt signaling pathway);GO:0016301(kinase activity);GO:0016310(phosphorylation);GO:0016740(transferase activity);GO:0016772(transferase activi…	04340(Hedgehog signaling pathway)
circRNA2270	156	95	0	841	603	612.667	19.2019	12.91	0	67.1626	78.6593	73.9423	73.2547	10.704	up	2.77478	0.00176451	0.187349	yes	chr3	117181478	117184199	+	3	circRNA	-	ENSBTAT00000007696	COPS8	mRNA	chr3:117179681-117181477|chr3:117184199-117187670	Bos taurus COP9 constitutive photomorphogenic homolog subunit 8 (Arabidopsis) (COPS8), mRNA. [Source:RefSeq mRNA;Acc:NM_001083497]	GO:0005515(protein binding);GO:0005634(nucleus);GO:0005737(cytoplasm);GO:0008180(COP9 signalosome);GO:0010388(cullin deneddylation)	NA
circRNA7420	0	0	0	23.2679	15.1429	14.1429	0	0	0	1.6045	1.70566	1.47387	1.59468	0	up	Inf	0.00176549	0.187349	yes	chr21	46299400	46299936	-	2	circRNA	-	ENSBTAT00000061237	GARNL1	mRNA	chr21:46298396-46299399|chr21:46299936-46303039	Uncharacterized protein [Source:UniProtKB/TrEMBL;Acc:E1BP38]	GO:0005096(GTPase activator activity);GO:0005488(binding);GO:0005634(nucleus);GO:0005737(cytoplasm);GO:0005739(mitochondrion);GO:0005829(cytosol);GO:0006355(regulation of transcription, DNA-dependent);GO:0043547(positive regulation of GTPase activity);GO:0046982(protein heterodimerization activity);GO:0051056(regulation of small GTPase mediated signal transduction)	NA
circRNA3023	0	3.5	4.75	47	32.7	26.7679	0	0.420752	0.460459	3.32035	3.77342	2.85783	3.3172	0.293737	up	3.49737	0.00176927	0.187349	yes	chr10	46329969	46330378	+	2	circRNA	-	ENSBTAT00000061038	HERC1	mRNA	chr10:46326038-46329968|chr10:46330378-46333003	probable E3 ubiquitin-protein ligase HERC1 [Source:RefSeq peptide;Acc:NP_001096752]	GO:0004842(ubiquitin-protein ligase activity);GO:0005515(protein binding);GO:0005634(nucleus);GO:0005737(cytoplasm);GO:0010507(negative regulation of autophagy);GO:0016567(protein ubiquitination);GO:0016874(ligase activity);GO:0021702(cerebellar Purkinje cell differentiation);GO:0031175(neuron projection development);GO:0042787(protein ubiquitination involved in ubiquitin-dependent protein catabo…	04120(Ubiquitin mediated proteolysis)
circRNA1619	35.3788	17.4517	31.4689	117.598	77.7704	68.4788	1.7628	0.960026	1.39593	3.80166	4.10665	3.34553	3.75128	1.37292	up	1.45014	0.00177682	0.187349	yes	chr29	9646290	9659173	+	6	circRNA	-	ENSBTAT00000002170	PICALM	mRNA	chr29:9643851-9646289|chr29:9659173-9662344	Bos taurus phosphatidylinositol binding clathrin assembly protein (PICALM), mRNA. [Source:RefSeq mRNA;Acc:NM_001101977]	GO:0005515(protein binding);GO:0005543(phospholipid binding);GO:0005545(1-phosphatidylinositol binding);GO:0005622(intracellular);GO:0005634(nucleus);GO:0005905(coated pit);GO:0007409(axonogenesis);GO:0016197(endosomal transport);GO:0030097(hemopoiesis);GO:0030100(regulation of endocytosis);GO:0030118(clathrin coat);GO:0030122(AP-2 adaptor complex);GO:0030132(clathrin coat of coated pit);GO:00302…	NA
circRNA1550	374.833	395.717	430.583	321.617	168.617	173.628	27.0205	31.4938	27.6336	15.042	12.8816	12.2723	13.3986	28.716	down	-1.09977	0.00177851	0.187349	yes	chr21	69696877	69753491	+	5	circRNA	-	ENSBTAT00000017848	MARK3	mRNA	chr21:69696158-69696876|chr21:69753491-69761469	MAP/microtubule affinity-regulating kinase 3 [Source:HGNC Symbol;Acc:HGNC:6897]	GO:0000166(nucleotide binding);GO:0004672(protein kinase activity);GO:0004674(protein serine/threonine kinase activity);GO:0004713(protein tyrosine kinase activity);GO:0005515(protein binding);GO:0005524(ATP binding);GO:0005886(plasma membrane);GO:0006468(protein phosphorylation);GO:0016772(transferase activity, transferring phosphorus-containing groups)	NA
circRNA7222	0	0	0	653.537	431.655	501.005	0	0	0	5.12001	5.52381	5.93171	5.52518	0	up	Inf	0.00179368	0.187349	yes	chr22	53977798	53982122	+	3	circRNA	-	ENSBTAT00000020845	FYCO1	mRNA	chr22:53976841-53977797|chr22:53982122-53984242	FYVE and coiled-coil domain containing 1 [Source:HGNC Symbol;Acc:HGNC:14673]	GO:0005515(protein binding);GO:0005764(lysosome);GO:0005770(late endosome);GO:0005776(autophagic vacuole);GO:0006810(transport);GO:0016021(integral to membrane);GO:0046872(metal ion binding);GO:0072383(plus-end-directed vesicle transport along microtubule)	NA
circRNA1312	46	48.25	57	0	0	0	4.42132	5.12008	4.87746	0	0	0	0	4.80628	down	-Inf	0.00181128	0.187349	yes	chr22	17554099	17555929	+	2	circRNA	-	ENSBTAT00000006152	SRGAP3	mRNA	chr22:17552347-17554098|chr22:17555929-17558550	SLIT-ROBO Rho GTPase activating protein 3 [Source:HGNC Symbol;Acc:HGNC:19744]	GO:0005515(protein binding);GO:0005622(intracellular);GO:0007165(signal transduction)	04360(Axon guidance)
circRNA8275	0	0	0	457.517	248.963	265.174	0	0	0	42.599	37.8641	37.313	39.2587	0	up	Inf	0.00182125	0.187349	yes	chr3	22956867	22967613	-	2	circRNA	-	ENSBTAT00000061284	PDE4DIP	mRNA	chr3:22951587-22956866|chr3:22967613-22969249	Cardiomyopathy-associated protein 2; PDE4DIP protein; Uncharacterized protein [Source:UniProtKB/TrEMBL;Acc:A6QNS7]	GO:0005488(binding);GO:0005515(protein binding);GO:0005634(nucleus);GO:0005737(cytoplasm)	NA
circRNA8361	0	0	0	3124.32	2212.73	2185.55	0	0	0	182.445	211.06	192.874	195.46	0	up	Inf	0.00182485	0.187349	yes	chr3	82275109	82277142	-	2	circRNA	-	ENSBTAT00000043425	PGM1	mRNA	chr3:82271062-82275108|chr3:82277142-82279960	Bos taurus phosphoglucomutase 1 (PGM1), mRNA. [Source:RefSeq mRNA;Acc:NM_001076903]	GO:0000287(magnesium ion binding);GO:0004614(phosphoglucomutase activity);GO:0005737(cytoplasm);GO:0005829(cytosol);GO:0005975(carbohydrate metabolic process);GO:0005978(glycogen biosynthetic process);GO:0006006(glucose metabolic process);GO:0015629(actin cytoskeleton);GO:0016853(isomerase activity);GO:0016868(intramolecular transferase activity, phosphotransferases);GO:0019388(galactose cataboli…	00010(Glycolysis / Gluconeogenesis);00030(Pentose phosphate pathway);00052(Galactose metabolism);00230(Purine metabolism);00500(Starch and sucrose metabolism);00520(Amino sugar and nucleotide sugar metabolism);01100(Metabolic pathways)
circRNA4216	0	0	47	320	267.792	250.611	0	0	5.2122	25.862	35.3517	30.609	30.6076	1.7374	up	4.13889	0.00183293	0.187349	yes	chr17	2896896	2898172	+	2	circRNA	-	ENSBTAT00000029844	PLRG1	mRNA	chr17:2894856-2896895|chr17:2898172-2900202	Bos taurus pleiotropic regulator 1 (PLRG1), mRNA. [Source:RefSeq mRNA;Acc:NM_001046362]	GO:0005515(protein binding);GO:0005634(nucleus);GO:0005681(spliceosomal complex);GO:0006397(mRNA processing);GO:0008380(RNA splicing);GO:0016607(nuclear speck);GO:0071013(catalytic step 2 spliceosome)	03040(Spliceosome)
circRNA5888	0	0	0	439	293.367	337.392	0	0	0	17.1233	18.6911	19.8881	18.5675	0	up	Inf	0.00185374	0.187995	yes	chr11	14921003	14933600	+	4	circRNA	-	ENSBTAT00000010857	YIPF4	mRNA	chr11:14919824-14921002|chr11:14933600-14936797	Yip1 domain family, member 4 [Source:HGNC Symbol;Acc:HGNC:28145]	GO:0005783(endoplasmic reticulum);GO:0016020(membrane)	NA
circRNA5992	0	0	0	13.0546	9.08566	9.92544	0	0	0	0.468497	0.5326	0.538307	0.513135	0	up	Inf	0.00189672	0.189578	yes	chr11	75191485	75200451	+	3	circRNA	-	ENSBTAT00000022935	ATAD2B	mRNA	chr11:75188362-75191484|chr11:75200451-75204064	ATPase family, AAA domain containing 2B [Source:HGNC Symbol;Acc:HGNC:29230]	GO:0000166(nucleotide binding);GO:0005515(protein binding);GO:0005524(ATP binding);GO:0017111(nucleoside-triphosphatase activity);GO:0070577(histone acetyl-lysine binding)	NA
circRNA465	39.5833	41.75	48.2262	0	0	0	2.89362	3.36954	3.13861	0	0	0	0	3.13392	down	-Inf	0.00191687	0.189578	yes	chr10	28913154	28917629	-	4	circRNA	-	ENSBTAT00000036191	RYR3	mRNA	chr10:28907806-28913153|chr10:28917629-28928790	ryanodine receptor 3 [Source:HGNC Symbol;Acc:HGNC:10485]	GO:0005216(ion channel activity);GO:0005219(ryanodine-sensitive calcium-release channel activity);GO:0005262(calcium channel activity);GO:0005488(binding);GO:0005509(calcium ion binding);GO:0005515(protein binding);GO:0006810(transport);GO:0006811(ion transport);GO:0006816(calcium ion transport);GO:0006874(cellular calcium ion homeostasis);GO:0006941(striated muscle contraction);GO:0015278(calciu…	04020(Calcium signaling pathway);04970(Salivary secretion);05010(Alzheimer's disease)
circRNA1132	190.167	175	244.833	0	0	0	6.9183	7.02892	7.92977	0	0	0	0	7.29233	down	-Inf	0.00192382	0.189578	yes	chr27	37503200	37514681	-	6	circRNA	-	ENSBTAT00000034875	INTS10	mRNA	chr27:37501850-37503199|chr27:37514681-37516595	Bos taurus integrator complex subunit 10 (INTS10), mRNA. [Source:RefSeq mRNA;Acc:NM_001099061]	GO:0005515(protein binding);GO:0005634(nucleus);GO:0005737(cytoplasm);GO:0016180(snRNA processing);GO:0032039(integrator complex)	NA
circRNA3377	0	61.7167	0	1235.03	831.534	701.919	0	6.31521	0	74.2662	81.6759	63.7877	73.2433	2.10507	up	5.12076	0.00192776	0.189578	yes	chr23	39683216	39690047	-	3	circRNA	-	ENSBTAT00000022510	CAP2	mRNA	chr23:39660274-39683215|chr23:39690047-39727326	Bos taurus CAP, adenylate cyclase-associated protein, 2 (yeast) (CAP2), mRNA. [Source:RefSeq mRNA;Acc:NM_001098979]	GO:0000902(cell morphogenesis);GO:0003779(actin binding);GO:0007010(cytoskeleton organization)	NA
circRNA4671	0	0	19.9167	384.31	250.001	214.685	0	0	2.28173	32.0862	34.0941	27.0878	31.0894	0.760578	up	5.35318	0.00196508	0.190685	yes	chr20	31193083	31195733	-	2	circRNA	-	ENSBTAT00000015769	NNT	mRNA	chr20:31175628-31193082|chr20:31195733-31202635	Bos taurus nicotinamide nucleotide transhydrogenase (NNT), mRNA. [Source:RefSeq mRNA;Acc:NM_173943]	GO:0005739(mitochondrion);GO:0005743(mitochondrial inner membrane);GO:0008746(NAD(P)+ transhydrogenase activity);GO:0008750(NAD(P)+ transhydrogenase (AB-specific) activity);GO:0015992(proton transport);GO:0016020(membrane);GO:0016021(integral to membrane);GO:0016491(oxidoreductase activity);GO:0050661(NADP binding);GO:0055114(oxidation-reduction process);GO:0072593(reactive oxygen species metabol…	00760(Nicotinate and nicotinamide metabolism);01100(Metabolic pathways)
circRNA4519	0	0	188.667	998.708	854.333	814.014	0	0	7.19489	27.756	38.7834	34.189	33.5761	2.3983	up	3.80735	0.00197702	0.190685	yes	chr27	25397305	25403342	-	3	circRNA	-	ENSBTAT00000018052	TMEM66	mRNA	chr27:25393182-25397304|chr27:25403342-25415835	Bos taurus transmembrane protein 66 (TMEM66), mRNA. [Source:RefSeq mRNA;Acc:NM_001076856]	GO:0005515(protein binding);GO:0005783(endoplasmic reticulum);GO:0005789(endoplasmic reticulum membrane);GO:0006810(transport);GO:0006811(ion transport);GO:0006816(calcium ion transport);GO:0015279(store-operated calcium channel activity);GO:0016020(membrane);GO:0016021(integral to membrane);GO:0030176(integral to endoplasmic reticulum membrane);GO:2001256(regulation of store-operated calcium ent…	NA
circRNA46	107.5	99.5	115.5	235.167	144.202	155.833	6.36446	6.50372	6.08779	9.03321	9.04769	9.04615	9.04235	6.31866	up	0.51708	0.00198309	0.190685	yes	chrX	96473098	96482310	-	4	circRNA	-	ENSBTAT00000008060	HUWE1	mRNA	chrX:96453693-96473097|chrX:96482310-96513536	HECT, UBA and WWE domain containing 1, E3 ubiquitin protein ligase [Source:HGNC Symbol;Acc:HGNC:30892]	GO:0000209(protein polyubiquitination);GO:0004842(ubiquitin-protein ligase activity);GO:0005488(binding);GO:0005515(protein binding);GO:0005737(cytoplasm);GO:0006284(base-excision repair);GO:0006513(protein monoubiquitination);GO:0016574(histone ubiquitination);GO:0016874(ligase activity)	04120(Ubiquitin mediated proteolysis)
circRNA7879	0	0	0	57.5	34.5	43	0	0	0	3.30048	3.23467	3.73005	3.42173	0	up	Inf	0.00205424	0.195236	yes	chr5	19428298	19435187	-	2	circRNA	-	ENSBTAT00000000919	WDR51B	mRNA	chr5:19415190-19428297|chr5:19435187-19461782	Bos taurus POC1 centriolar protein homolog B (Chlamydomonas) (POC1B), mRNA. [Source:RefSeq mRNA;Acc:NM_001099031]	GO:0000922(spindle pole);GO:0005515(protein binding);GO:0005737(cytoplasm);GO:0005813(centrosome);GO:0005814(centriole);GO:0005932(microtubule basal body);GO:0008283(cell proliferation);GO:0042384(cilium assembly)	NA
circRNA8988	0	0	0	164.06	87.0238	107.744	0	0	0	10.0145	8.67687	9.93931	9.54355	0	up	Inf	0.0020605	0.195236	yes	chr9	15505577	15525241	+	4	circRNA	-	ENSBTAT00000007718	SENP6	mRNA	chr9:15489485-15505576|chr9:15525241-15540719	SUMO1/sentrin specific peptidase 6 [Source:HGNC Symbol;Acc:HGNC:20944]	GO:0005515(protein binding);GO:0005634(nucleus);GO:0005737(cytoplasm);GO:0006508(proteolysis);GO:0008234(cysteine-type peptidase activity);GO:0016926(protein desumoylation);GO:0016929(SUMO-specific protease activity);GO:0070646(protein modification by small protein removal);GO:0090169(regulation of spindle assembly);GO:0090234(regulation of kinetochore assembly)	NA
circRNA1245	47.5	34.3333	53.6667	16.6667	4.66667	8	3.36186	2.6828	3.38155	0.765329	0.350032	0.55517	0.556844	3.14207	down	-2.49637	0.00209959	0.196669	yes	chr25	15949371	15954174	+	2	circRNA	-	ENSBTAT00000007264	XYLT1	mRNA	chr25:15946211-15949370|chr25:15954174-15961173	xylosyltransferase I [Source:HGNC Symbol;Acc:HGNC:15516]	GO:0006024(glycosaminoglycan biosynthetic process);GO:0008375(acetylglucosaminyltransferase activity);GO:0016020(membrane);GO:0030158(protein xylosyltransferase activity);GO:0034605(cellular response to heat)	00532(Glycosaminoglycan biosynthesis - chondroitin sulfate);00534(Glycosaminoglycan biosynthesis - heparan sulfate);01100(Metabolic pathways)
circRNA8062	0	0	0	30.6769	21.9	21.2826	0	0	0	2.08693	2.43355	2.18805	2.23618	0	up	Inf	0.0021114	0.196669	yes	chr5	112129632	112133293	+	3	circRNA	-	ENSBTAT00000028072	TNRC6B	mRNA	chr5:112126209-112129631|chr5:112133293-112136379	trinucleotide repeat containing 6B [Source:HGNC Symbol;Acc:HGNC:29190]	GO:0000166(nucleotide binding);GO:0005515(protein binding);GO:0031047(gene silencing by RNA);GO:0060213(positive regulation of nuclear-transcribed mRNA poly(A) tail shortening);GO:1900153(positive regulation of nuclear-transcribed mRNA catabolic process, deadenylation-dependent decay)	NA
circRNA2374	1122.86	1145.27	1223.18	0	0	0	67.7665	76.31	65.7208	0	0	0	0	69.9324	down	-Inf	0.00214356	0.196669	yes	chr2	89272265	89375315	+	5	circRNA	-	ENSBTAT00000033018	SPATS2L	mRNA	chr2:89248516-89272264|chr2:89375315-89397458	spermatogenesis associated, serine-rich 2-like [Source:HGNC Symbol;Acc:HGNC:24574]	GO:0005515(protein binding)	NA
circRNA753	231	222.5	304	0	0	0	14.6213	15.5485	17.1306	0	0	0	0	15.7668	down	-Inf	0.00215167	0.196669	yes	chr15	35026691	35048908	+	5	circRNA	-	ENSBTAT00000007022	SERGEF	mRNA	chr15:35024970-35026690|chr15:35048908-35080262	Bos taurus secretion regulating guanine nucleotide exchange factor (SERGEF), mRNA. [Source:RefSeq mRNA;Acc:NM_001076021]	GO:0005085(guanyl-nucleotide exchange factor activity);GO:0005515(protein binding);GO:0005634(nucleus);GO:0005730(nucleolus);GO:0005737(cytoplasm);GO:0045111(intermediate filament cytoskeleton);GO:0050709(negative regulation of protein secretion)	NA
circRNA7752	0	0	0	80.1429	57.6667	58.6667	0	0	0	4.27246	5.02156	4.72652	4.67351	0	up	Inf	0.00216611	0.196669	yes	chr6	45654701	45656633	-	2	circRNA	-	ENSBTAT00000011714	DHX15	mRNA	chr6:45649064-45654700|chr6:45656633-45671105	Bos taurus DEAH (Asp-Glu-Ala-His) box polypeptide 15 (DHX15), mRNA. [Source:RefSeq mRNA;Acc:NM_001098018]	GO:0000166(nucleotide binding);GO:0003676(nucleic acid binding);GO:0003725(double-stranded RNA binding);GO:0004386(helicase activity);GO:0005515(protein binding);GO:0005524(ATP binding);GO:0005634(nucleus);GO:0005689(U12-type spliceosomal complex);GO:0008026(ATP-dependent helicase activity);GO:0016787(hydrolase activity);GO:0017111(nucleoside-triphosphatase activity)	03040(Spliceosome)
circRNA6524	0	0	0	9.66667	6	5.58333	0	0	0	0.765929	0.776541	0.668563	0.737011	0	up	Inf	0.00216653	0.196669	yes	chr15	56665261	56665515	+	1	circRNA	-	ENSBTAT00000014362	C11orf30	mRNA	chr15:56660885-56665260|chr15:56665515-56677579	chromosome 11 open reading frame 30 [Source:HGNC Symbol;Acc:HGNC:18071]	NA	NA
circRNA6128	0	0	0	72.6667	49.6667	45.9167	0	0	0	3.15066	3.51749	3.00866	3.2256	0	up	Inf	0.00220129	0.197025	yes	chr10	38321784	38329943	-	5	circRNA	-	ENSBTAT00000028086	UBR1	mRNA	chr10:38306427-38321783|chr10:38329943-38334678	Bos taurus ubiquitin protein ligase E3 component n-recognin 1 (UBR1), mRNA. [Source:RefSeq mRNA;Acc:NM_001205897]	GO:0000151(ubiquitin ligase complex);GO:0000502(proteasome complex);GO:0004842(ubiquitin-protein ligase activity);GO:0005515(protein binding);GO:0006511(ubiquitin-dependent protein catabolic process);GO:0008270(zinc ion binding);GO:0016567(protein ubiquitination);GO:0030163(protein catabolic process);GO:0032007(negative regulation of TOR signaling);GO:0070728(leucine binding);GO:0071233(cellular …	NA
circRNA4377	0	0	21.5	86.2	66.5	73.7	0	0	1.93531	5.65469	7.12564	7.30644	6.69559	0.645104	up	3.37561	0.00221438	0.197025	yes	chr14	63252322	63253538	-	2	circRNA	-	ENSBTAT00000028594	DCAF13	mRNA	chr14:63248288-63252321|chr14:63253538-63256101	DDB1 and CUL4 associated factor 13 [Source:HGNC Symbol;Acc:HGNC:24535]	GO:0005515(protein binding);GO:0080008(Cul4-RING ubiquitin ligase complex)	NA
circRNA984	77.6667	56.2345	73.254	18.3869	4.78571	7.66667	3.24651	2.5952	2.72608	0.49866	0.212004	0.314224	0.341629	2.85593	down	-3.06346	0.00223238	0.197025	yes	chr19	63152884	63183066	-	8	circRNA	-	ENSBTAT00000061482	CEP112	mRNA	chr19:63135838-63152883|chr19:63183066-63205867	NA	NA	NA
circRNA7440	0	0	0	92.5222	48.8944	53.7667	0	0	0	6.6526	5.74257	5.84246	6.07921	0	up	Inf	0.00223902	0.197025	yes	chr21	66539555	66542033	+	2	circRNA	-	ENSBTAT00000017944	EMAPL	mRNA	chr21:66537836-66539554|chr21:66542033-66542503	Uncharacterized protein [Source:UniProtKB/TrEMBL;Acc:F1N6P6]	GO:0005515(protein binding)	NA
circRNA1259	369.883	0	496.733	9710.49	5333.23	7228.96	19.0707	0	22.8008	324.83	291.411	365.45	327.23	13.9572	up	4.55123	0.00224634	0.197025	yes	chr25	26197133	26201081	-	4	circRNA	-	ENSBTAT00000008593	ATP2A1	mRNA	chr25:26196701-26197132|chr25:26201081-26201976	Bos taurus ATPase, Ca++ transporting, cardiac muscle, fast twitch 1 (ATP2A1), mRNA. [Source:RefSeq mRNA;Acc:NM_001075767]	GO:0000166(nucleotide binding);GO:0005388(calcium-transporting ATPase activity);GO:0005515(protein binding);GO:0005524(ATP binding);GO:0005789(endoplasmic reticulum membrane);GO:0006812(cation transport);GO:0006816(calcium ion transport);GO:0006942(regulation of striated muscle contraction);GO:0008637(apoptotic mitochondrial changes);GO:0016020(membrane);GO:0016021(integral to membrane);GO:001678…	04020(Calcium signaling pathway);04972(Pancreatic secretion);05010(Alzheimer's disease)
circRNA1060	212.667	166	209.5	0	0	0	10.8392	9.34095	9.50619	0	0	0	0	9.89545	down	-Inf	0.00228932	0.199447	yes	chr26	15598300	15607417	+	3	circRNA	-	ENSBTAT00000025249	PLCE1	mRNA	chr26:15541051-15598299|chr26:15607417-15622004	phospholipase C, epsilon 1 [Source:HGNC Symbol;Acc:HGNC:17175]	GO:0000187(activation of MAPK activity);GO:0004435(phosphatidylinositol phospholipase C activity);GO:0004629(phospholipase C activity);GO:0004871(signal transducer activity);GO:0005085(guanyl-nucleotide exchange factor activity);GO:0005509(calcium ion binding);GO:0005515(protein binding);GO:0005622(intracellular);GO:0005737(cytoplasm);GO:0005829(cytosol);GO:0005886(plasma membrane);GO:0006629(lip…	00562(Inositol phosphate metabolism);01100(Metabolic pathways);04020(Calcium signaling pathway);04070(Phosphatidylinositol signaling system)
circRNA1546	326.333	263.333	374.25	0	0	80	8.39182	7.47629	8.56804	0	0	2.01713	0.672378	8.14538	down	-3.59864	0.00232676	0.201057	yes	chr21	68861244	68878866	+	7	circRNA	-	ENSBTAT00000016110	TECPR2	mRNA	chr21:68858459-68861243|chr21:68878866-68900597	Bos taurus tectonin beta-propeller repeat containing 2 (TECPR2), mRNA. [Source:RefSeq mRNA;Acc:NM_001192690]	GO:0005515(protein binding)	NA
circRNA3733	0	57.4167	101.917	1910.94	1111.09	1002.41	0	3.48775	4.9922	68.2153	64.7864	54.0778	62.3599	2.82665	up	4.46345	0.00233877	0.201057	yes	chr2	94901680	94909744	-	4	circRNA	-	ENSBTAT00000029301	NDUFS1	mRNA	chr2:94898334-94901679|chr2:94909744-94911388	Bos taurus NADH dehydrogenase (ubiquinone) Fe-S protein 1, 75kDa (NADH-coenzyme Q reductase) (NDUFS1), mRNA. [Source:RefSeq mRNA;Acc:NM_174820]	GO:0003954(NADH dehydrogenase activity);GO:0005515(protein binding);GO:0005739(mitochondrion);GO:0005743(mitochondrial inner membrane);GO:0005747(mitochondrial respiratory chain complex I);GO:0005758(mitochondrial intermembrane space);GO:0008137(NADH dehydrogenase (ubiquinone) activity);GO:0008637(apoptotic mitochondrial changes);GO:0009055(electron carrier activity);GO:0016020(membrane);GO:00164…	00190(Oxidative phosphorylation);01100(Metabolic pathways);05010(Alzheimer's disease);05012(Parkinson's disease);05016(Huntington's disease)
circRNA2302	184	223	235	96.5	42	0	18.019	24.1103	20.4882	6.13129	4.35888	0	3.49673	20.8725	down	-2.57753	0.00239382	0.204436	yes	chr2	17708890	17716250	+	2	circRNA	-	ENSBTAT00000038616	SESTD1	mRNA	None|chr2:17716250-17716773	Bos taurus SEC14 and spectrin domains 1 (SESTD1), mRNA. [Source:RefSeq mRNA;Acc:NM_001191250]	GO:0005515(protein binding);GO:0005546(phosphatidylinositol-4,5-bisphosphate binding);GO:0010314(phosphatidylinositol-5-phosphate binding);GO:0032266(phosphatidylinositol-3-phosphate binding);GO:0034704(calcium channel complex);GO:0043325(phosphatidylinositol-3,4-bisphosphate binding);GO:0070273(phosphatidylinositol-4-phosphate binding);GO:0070300(phosphatidic acid binding);GO:0080025(phosphatidy…	NA
circRNA2769	117.917	95.1667	163.5	0	0	33.9698	5.93231	5.28589	7.32303	0	0	1.67568	0.55856	6.18041	down	-3.46792	0.00242151	0.205448	yes	chr8	44711151	44722079	+	4	circRNA	-	ENSBTAT00000047151	PGM5	mRNA	chr8:44704326-44711150|chr8:44722079-44803925	Bos taurus phosphoglucomutase 5 (PGM5), mRNA. [Source:RefSeq mRNA;Acc:NM_001102335]	GO:0000287(magnesium ion binding);GO:0001725(stress fiber);GO:0005515(protein binding);GO:0005913(cell-cell adherens junction);GO:0005914(spot adherens junction);GO:0005925(focal adhesion);GO:0005975(carbohydrate metabolic process);GO:0009898(cytoplasmic side of plasma membrane);GO:0014704(intercalated disc);GO:0016010(dystrophin-associated glycoprotein complex);GO:0016868(intramolecular transfer…	NA
circRNA7421	0	0	0	112	67	63	0	0	0	5.47923	5.35399	4.65779	5.16367	0	up	Inf	0.00243958	0.205638	yes	chr21	46473429	46479758	+	5	circRNA	-	ENSBTAT00000024481	BRMS1L	mRNA	chr21:46451117-46473428|chr21:46479758-46483933	Bos taurus breast cancer metastasis-suppressor 1-like (BRMS1L), mRNA. [Source:RefSeq mRNA;Acc:NM_001083428]	GO:0005634(nucleus);GO:0006351(transcription, DNA-templated);GO:0006355(regulation of transcription, DNA-dependent);GO:0040008(regulation of growth)	NA
circRNA1769	121	55.3333	114.5	391.167	273	269.667	5.90614	2.98188	4.97563	12.3878	14.122	12.9061	13.1386	4.62122	up	1.50747	0.00248868	0.208319	yes	chr7	97238192	97242253	-	5	circRNA	-	ENSBTAT00000042662	TTC37	mRNA	chr7:97237799-97238191|chr7:97242253-97243243	tetratricopeptide repeat domain 37 [Source:HGNC Symbol;Acc:HGNC:23639]	GO:0005515(protein binding);GO:0005634(nucleus);GO:0005737(cytoplasm);GO:0035327(transcriptionally active chromatin);GO:0055087(Ski complex)	03018(RNA degradation)
circRNA5936	0	0	0	23.5	12.8333	16.5	0	0	0	1.3644	1.21706	1.44775	1.34307	0	up	Inf	0.00251201	0.208319	yes	chr11	43792317	43809416	+	2	circRNA	-	ENSBTAT00000010591	GCFC2	mRNA	chr11:43787841-43792316|chr11:43809416-43810893	GC-rich sequence DNA-binding factor 2 [Source:HGNC Symbol;Acc:HGNC:1317]	GO:0003677(DNA binding);GO:0003700(sequence-specific DNA binding transcription factor activity);GO:0005634(nucleus);GO:0006355(regulation of transcription, DNA-dependent)	NA
circRNA1090	150.217	115.617	165.833	0	0	0	2.52726	2.14753	2.48387	0	0	0	0	2.38622	down	-Inf	0.00251953	0.208319	yes	chr26	40355476	40379050	+	13	circRNA	-	ENSBTAT00000009785	SEC23IP	mRNA	chr26:40354475-40355475|chr26:40379050-40379904	SEC23 interacting protein [Source:HGNC Symbol;Acc:HGNC:17018]	GO:0005515(protein binding);GO:0043231(intracellular membrane-bounded organelle);GO:0046872(metal ion binding)	NA
circRNA3836	0	12	16	94.5	63.5	68	0	1.31814	1.41723	6.10013	6.69549	6.63367	6.47643	0.911788	up	2.82843	0.00253977	0.208663	yes	chr9	63313833	63314321	-	2	circRNA	-	ENSBTAT00000018680	SLC35A1	mRNA	chr9:63308396-63313832|chr9:63314321-63330108	Bos taurus solute carrier family 35 (CMP-sialic acid transporter), member A1 (SLC35A1), mRNA. [Source:RefSeq mRNA;Acc:NM_001034637]	GO:0000139(Golgi membrane);GO:0005338(nucleotide-sugar transmembrane transporter activity);GO:0005351(sugar:hydrogen symporter activity);GO:0006810(transport);GO:0008643(carbohydrate transport);GO:0015780(nucleotide-sugar transport);GO:0016020(membrane);GO:0016021(integral to membrane);GO:0055085(transmembrane transport)	NA
circRNA1429	52.7	39.25	71.0111	175.504	110.443	141.319	1.57955	1.29882	1.89485	3.41289	3.50813	4.15312	3.69138	1.59107	up	1.21416	0.00260347	0.209232	yes	chr20	35935686	35946301	+	6	circRNA	-	ENSBTAT00000013754	LIFR	mRNA	chr20:35929520-35935685|chr20:35946301-35949240	leukemia inhibitory factor receptor alpha [Source:HGNC Symbol;Acc:HGNC:6597]	GO:0004896(cytokine receptor activity);GO:0004897(ciliary neurotrophic factor receptor activity);GO:0004923(leukemia inhibitory factor receptor activity);GO:0004924(oncostatin-M receptor activity);GO:0005127(ciliary neurotrophic factor receptor binding);GO:0005515(protein binding);GO:0008284(positive regulation of cell proliferation);GO:0016020(membrane);GO:0019221(cytokine-mediated signaling pat…	04060(Cytokine-cytokine receptor interaction);04630(Jak-STAT signaling pathway)
circRNA114	78	92.5	100	12.5833	0	0	6.16506	8.07179	7.03667	0.645285	0	0	0.215095	7.09117	down	-5.04298	0.00261817	0.209232	yes	chr13	30369112	30390105	-	3	circRNA	-	ENSBTAT00000039425	ITGA8	mRNA	chr13:30363079-30369111|chr13:30390105-30402073	integrin, alpha 8 [Source:HGNC Symbol;Acc:HGNC:6144]	GO:0001656(metanephros development);GO:0007155(cell adhesion);GO:0007229(integrin-mediated signaling pathway);GO:0007613(memory);GO:0008305(integrin complex);GO:0016020(membrane);GO:0016021(integral to membrane);GO:0030030(cell projection organization);GO:0030198(extracellular matrix organization);GO:0030511(positive regulation of transforming growth factor beta receptor signaling pathway);GO:004…	04510(Focal adhesion);04512(ECM-receptor interaction);04514(Cell adhesion molecules (CAMs));04810(Regulation of actin cytoskeleton);05410(Hypertrophic cardiomyopathy (HCM));05412(Arrhythmogenic right ventricular cardiomyopathy (ARVC));05414(Dilated cardiomyopathy)
circRNA2116	79.9167	88.5833	90.5	42	0	16.8667	4.74947	5.81226	4.78829	1.61946	0	0.98285	0.867436	5.11667	down	-2.56038	0.00261987	0.209232	yes	chr4	118184925	118193187	+	3	circRNA	-	ENSBTAT00000060950	RBM33	mRNA	chr4:118179347-118184924|chr4:118193187-118211619	RNA binding motif protein 33 [Source:HGNC Symbol;Acc:HGNC:27223]	GO:0000166(nucleotide binding);GO:0003676(nucleic acid binding)	NA
circRNA8365	0	0	0	59.7	39.6833	35.8722	0	0	0	0.932884	1.01289	0.847128	0.930968	0	up	Inf	0.0026326	0.209232	yes	chr3	83507033	83527174	+	10	circRNA	-	ENSBTAT00000026487	DOCK7	mRNA	chr3:83503871-83507032|chr3:83527174-83555380	dedicator of cytokinesis 7 [Source:HGNC Symbol;Acc:HGNC:19190]	GO:0000226(microtubule cytoskeleton organization);GO:0005085(guanyl-nucleotide exchange factor activity);GO:0005488(binding);GO:0007264(small GTPase mediated signal transduction);GO:0007409(axonogenesis);GO:0008180(COP9 signalosome);GO:0031175(neuron projection development);GO:0032863(activation of Rac GTPase activity);GO:0033138(positive regulation of peptidyl-serine phosphorylation);GO:0043473(…	NA
circRNA8982	0	0	0	21.5	14.3333	17	0	0	0	0.958942	1.04424	1.14588	1.04969	0	up	Inf	0.00263928	0.209232	yes	chr9	9868705	9874325	+	4	circRNA	-	ENSBTAT00000061569	FAM135A	mRNA	chr9:9866357-9868704|chr9:9874325-9884757	family with sequence similarity 135, member A [Source:HGNC Symbol;Acc:HGNC:21084]	GO:0006505(GPI anchor metabolic process);GO:0006886(intracellular protein transport);GO:0016788(hydrolase activity, acting on ester bonds)	NA
circRNA124	418.699	366.418	519.192	864.583	558.834	633.089	9.90044	9.56566	10.9296	13.264	14.0039	14.678	13.982	10.1319	up	0.464661	0.00265526	0.209232	yes	chr13	34888284	34907476	-	5	circRNA	-	ENSBTAT00000027591	SVIL	mRNA	chr13:34874103-34888283|chr13:34907476-34907717	Bos taurus supervillin (SVIL), mRNA. [Source:RefSeq mRNA;Acc:NM_174190]	GO:0003779(actin binding);GO:0007010(cytoskeleton organization)	NA
circRNA458	80.7048	95.1869	96.9318	0	0	28.0464	4.04062	5.26152	4.32056	0	0	1.37682	0.458939	4.5409	down	-3.3066	0.0026814	0.209232	yes	chr10	18709115	18729370	-	6	circRNA	-	ENSBTAT00000009780	MYO9A	mRNA	chr10:18707206-18709114|chr10:18729370-18734375	myosin IXA [Source:HGNC Symbol;Acc:HGNC:7608]	GO:0000166(nucleotide binding);GO:0003774(motor activity);GO:0005515(protein binding);GO:0005524(ATP binding);GO:0007165(signal transduction);GO:0016459(myosin complex)	NA
circRNA744	13.25	20.25	0	356.075	180.135	252.987	0.303847	0.512684	0	5.29777	4.37776	5.68837	5.1213	0.272177	up	4.23389	0.00269028	0.209232	yes	chr15	24920622	24921979	+	1	circRNA	-	ENSBTAT00000014968	ZBTB16	mRNA	chr15:24917304-24920621|chr15:24921979-25014519	Bos taurus zinc finger and BTB domain containing 16 (ZBTB16), mRNA. [Source:RefSeq mRNA;Acc:NM_001037476]	GO:0001501(skeletal system development);GO:0001823(mesonephros development);GO:0003676(nucleic acid binding);GO:0003677(DNA binding);GO:0005515(protein binding);GO:0005634(nucleus);GO:0006355(regulation of transcription, DNA-dependent);GO:0007417(central nervous system development);GO:0008285(negative regulation of cell proliferation);GO:0009880(embryonic pattern specification);GO:0009952(anterio…	05200(Pathways in cancer);05221(Acute myeloid leukemia)
circRNA489	24.75	16.75	37	102.333	67.75	58.25	2.34271	1.75042	3.11795	6.28453	6.79621	5.40616	6.1623	2.40369	up	1.35822	0.00269305	0.209232	yes	chr10	46416540	46417628	+	2	circRNA	-	ENSBTAT00000061038	HERC1	mRNA	chr10:46415545-46416539|chr10:46417628-46418987	probable E3 ubiquitin-protein ligase HERC1 [Source:RefSeq peptide;Acc:NP_001096752]	GO:0004842(ubiquitin-protein ligase activity);GO:0005515(protein binding);GO:0005634(nucleus);GO:0005737(cytoplasm);GO:0010507(negative regulation of autophagy);GO:0016567(protein ubiquitination);GO:0016874(ligase activity);GO:0021702(cerebellar Purkinje cell differentiation);GO:0031175(neuron projection development);GO:0042787(protein ubiquitination involved in ubiquitin-dependent protein catabo…	04120(Ubiquitin mediated proteolysis)
circRNA426	60.7056	51.2149	70.4091	66.7599	36.12	45.7328	3.72872	3.47307	3.85021	2.66048	2.35122	2.75429	2.58866	3.684	down	-0.509067	0.00274331	0.209232	yes	chr11	105477447	105480791	-	3	circRNA	-	ENSBTAT00000016118	EHMT1	mRNA	chr11:105470262-105477446|chr11:105480791-105488534	Bos taurus euchromatic histone-lysine N-methyltransferase 1 (EHMT1), mRNA. [Source:RefSeq mRNA;Acc:NM_001099041]	GO:0000122(negative regulation of transcription from RNA polymerase II promoter);GO:0002039(p53 binding);GO:0005515(protein binding);GO:0005634(nucleus);GO:0005694(chromosome);GO:0006306(DNA methylation);GO:0008168(methyltransferase activity);GO:0008270(zinc ion binding);GO:0009790(embryo development);GO:0016279(protein-lysine N-methyltransferase activity);GO:0016568(chromatin modification);GO:00…	00310(Lysine degradation)
circRNA9039	0	0	0	113.167	65.6667	84.5833	0	0	0	4.99235	4.73187	5.63908	5.1211	0	up	Inf	0.00276176	0.209232	yes	chr9	50982896	50987662	+	4	circRNA	-	ENSBTAT00000037865	USP45	mRNA	chr9:50970483-50982895|chr9:50987662-50997089	ubiquitin specific peptidase 45 [Source:HGNC Symbol;Acc:HGNC:20080]	GO:0004221(ubiquitin thiolesterase activity);GO:0006508(proteolysis);GO:0006511(ubiquitin-dependent protein catabolic process);GO:0008233(peptidase activity);GO:0008234(cysteine-type peptidase activity);GO:0008270(zinc ion binding);GO:0016787(hydrolase activity);GO:0046872(metal ion binding)	NA
circRNA7790	0	0	0	60.6667	44.5	43.3333	0	0	0	3.22566	3.86482	3.48199	3.52416	0	up	Inf	0.00276543	0.209232	yes	chr6	84913015	84917828	-	3	circRNA	-	ENSBTAT00000001748	CENPC1	mRNA	chr6:84907037-84913014|chr6:84917828-84919370	Bos taurus centromere protein C 1 (CENPC1), mRNA. [Source:RefSeq mRNA;Acc:NM_001045881]	GO:0000278(mitotic cell cycle);GO:0000776(kinetochore);GO:0000780(condensed nuclear chromosome, centromeric region);GO:0005515(protein binding);GO:0005634(nucleus);GO:0005721(centromeric heterochromatin);GO:0005737(cytoplasm);GO:0007059(chromosome segregation);GO:0051382(kinetochore assembly)	NA
circRNA8800	0	0	0	67.5	36.7333	37.4	0	0	0	3.52407	3.13258	2.95087	3.20251	0	up	Inf	0.00277723	0.209232	yes	chr1	6507632	6512131	-	3	circRNA	-	ENSBTAT00000026801	USP16	mRNA	chr1:6506448-6507631|chr1:6512131-6514178	Bos taurus ubiquitin specific peptidase 16 (USP16), mRNA. [Source:RefSeq mRNA;Acc:NM_001076867]	GO:0003713(transcription coactivator activity);GO:0004197(cysteine-type endopeptidase activity);GO:0004221(ubiquitin thiolesterase activity);GO:0004843(ubiquitin-specific protease activity);GO:0005634(nucleus);GO:0006508(proteolysis);GO:0006511(ubiquitin-dependent protein catabolic process);GO:0006974(cellular response to DNA damage stimulus);GO:0007067(mitosis);GO:0008233(peptidase activity);GO:…	NA
circRNA2204	139.783	106.367	146.733	114.417	46.6667	51.5	7.59696	6.38227	7.09966	4.03447	2.68785	2.74436	3.15556	7.0263	down	-1.15487	0.00278376	0.209232	yes	chr3	78697949	78716396	-	5	circRNA	-	ENSBTAT00000007161	MIER1	mRNA	chr3:78679296-78697948|chr3:78716396-78721531	Bos taurus mesoderm induction early response 1 homolog (Xenopus laevis) (MIER1), mRNA. [Source:RefSeq mRNA;Acc:NM_001076913]	GO:0003677(DNA binding);GO:0003682(chromatin binding);GO:0004871(signal transducer activity);GO:0005515(protein binding);GO:0005634(nucleus);GO:0007165(signal transduction);GO:0017053(transcriptional repressor complex);GO:0031937(positive regulation of chromatin silencing);GO:0043123(positive regulation of I-kappaB kinase/NF-kappaB signaling)	NA
circRNA420	97.1722	122.7	142.775	0	0	20.2	9.16995	12.7837	11.995	0	0	1.86907	0.623025	11.3162	down	-4.18296	0.00279408	0.209232	yes	chr11	105443022	105451777	-	3	circRNA	-	ENSBTAT00000016118	EHMT1	mRNA	chr11:105438037-105443021|chr11:105451777-105456501	Bos taurus euchromatic histone-lysine N-methyltransferase 1 (EHMT1), mRNA. [Source:RefSeq mRNA;Acc:NM_001099041]	GO:0000122(negative regulation of transcription from RNA polymerase II promoter);GO:0002039(p53 binding);GO:0005515(protein binding);GO:0005634(nucleus);GO:0005694(chromosome);GO:0006306(DNA methylation);GO:0008168(methyltransferase activity);GO:0008270(zinc ion binding);GO:0009790(embryo development);GO:0016279(protein-lysine N-methyltransferase activity);GO:0016568(chromatin modification);GO:00…	00310(Lysine degradation)
circRNA5615	0	0	0	84.6833	62.3262	61.2	0	0	0	4.61186	5.54434	5.03694	5.06438	0	up	Inf	0.00282054	0.209232	yes	chr13	12311058	12312620	-	2	circRNA	-	ENSBTAT00000000364	DHTKD1	mRNA	chr13:12309119-12311057|chr13:12312620-12324490	Bos taurus dehydrogenase E1 and transketolase domain containing 1 (DHTKD1), mRNA. [Source:RefSeq mRNA;Acc:NM_001205838]	GO:0004591(oxoglutarate dehydrogenase (succinyl-transferring) activity);GO:0005739(mitochondrion);GO:0006091(generation of precursor metabolites and energy);GO:0006099(tricarboxylic acid cycle);GO:0008152(metabolic process);GO:0016624(oxidoreductase activity, acting on the aldehyde or oxo group of donors, disulfide as acceptor);GO:0030976(thiamine pyrophosphate binding);GO:0055114(oxidation-reduc…	NA
circRNA658	62.2321	72.0631	78.1286	46.6144	13.5	11.4028	5.06005	6.46902	5.65555	2.45908	1.16329	0.909078	1.51048	5.72821	down	-1.92307	0.00283575	0.209232	yes	chr16	34260887	34298462	+	3	circRNA	-	ENSBTAT00000023654	AKT3	mRNA	chr16:34132734-34260886|chr16:34298462-34312889	v-akt murine thymoma viral oncogene homolog 3 [Source:HGNC Symbol;Acc:HGNC:393]	GO:0000002(mitochondrial genome maintenance);GO:0000166(nucleotide binding);GO:0004672(protein kinase activity);GO:0004674(protein serine/threonine kinase activity);GO:0004713(protein tyrosine kinase activity);GO:0005515(protein binding);GO:0005524(ATP binding);GO:0005543(phospholipid binding);GO:0005634(nucleus);GO:0005737(cytoplasm);GO:0005794(Golgi apparatus);GO:0005886(plasma membrane);GO:000…	04010(MAPK signaling pathway);04012(ErbB signaling pathway);04062(Chemokine signaling pathway);04150(mTOR signaling pathway);04210(Apoptosis);04370(VEGF signaling pathway);04380(Osteoclast differentiation);04510(Focal adhesion);04530(Tight junction);04620(Toll-like receptor signaling pathway);04630(Jak-STAT signaling pathway);04660(T cell receptor signaling pathway);04662(B cell receptor signalin…
circRNA712	104.683	86.9167	131.867	0	2.85	0	3.15891	2.89566	3.54257	0	0.091142	0	0.0303807	3.19905	down	-6.71835	0.00286436	0.209232	yes	chr16	70479219	70497369	-	6	circRNA	-	ENSBTAT00000033913	CENPF	mRNA	chr16:70477838-70479218|chr16:70497369-70498618	centromere protein F, 350/400kDa [Source:HGNC Symbol;Acc:HGNC:1857]	GO:0000085(mitotic G2 phase);GO:0000087(mitotic M phase);GO:0000278(mitotic cell cycle);GO:0000775(chromosome, centromeric region);GO:0000776(kinetochore);GO:0000922(spindle pole);GO:0005515(protein binding);GO:0005634(nucleus);GO:0005635(nuclear envelope);GO:0005737(cytoplasm);GO:0005819(spindle);GO:0007059(chromosome segregation);GO:0008022(protein C-terminus binding);GO:0008134(transcription f…	NA
circRNA1556	109	90.5	134.167	0	28.75	0	6.41667	5.88189	7.03157	0	1.79364	0	0.59788	6.44338	down	-3.42989	0.00286786	0.209232	yes	chr28	1279395	1289450	+	5	circRNA	-	ENSBTAT00000006404	GALNT2	mRNA	chr28:1271086-1279394|chr28:1289450-1301877	Bos taurus UDP-N-acetyl-alpha-D-galactosamine:polypeptide N-acetylgalactosaminyltransferase 2 (GalNAc-T2) (GALNT2), mRNA. [Source:RefSeq mRNA;Acc:NM_001193103]	GO:0002378(immunoglobulin biosynthetic process);GO:0004653(polypeptide N-acetylgalactosaminyltransferase activity);GO:0005794(Golgi apparatus);GO:0005795(Golgi stack);GO:0006486(protein glycosylation);GO:0006493(protein O-linked glycosylation);GO:0016020(membrane);GO:0016021(integral to membrane);GO:0016740(transferase activity);GO:0016757(transferase activity, transferring glycosyl groups);GO:00…	00512(Mucin type O-Glycan biosynthesis);01100(Metabolic pathways)
circRNA6331	0	0	0	94.1667	68.3333	73.3333	0	0	0	6.49354	7.69694	7.64228	7.27759	0	up	Inf	0.00289377	0.209232	yes	chr17	71195527	71204393	+	3	circRNA	-	ENSBTAT00000057477	MTMR3	mRNA	chr17:71192506-71195526|chr17:71204393-71210132	myotubularin related protein 3 [Source:HGNC Symbol;Acc:HGNC:7451]	GO:0004438(phosphatidylinositol-3-phosphatase activity);GO:0004722(protein serine/threonine phosphatase activity);GO:0005634(nucleus);GO:0005737(cytoplasm);GO:0006470(protein dephosphorylation);GO:0016020(membrane);GO:0016311(dephosphorylation);GO:0016791(phosphatase activity);GO:0035335(peptidyl-tyrosine dephosphorylation);GO:0046856(phosphatidylinositol dephosphorylation)	NA
circRNA6445	0	0	0	71.5	50.5	46	0	0	0	2.90671	3.35342	2.82612	3.02875	0	up	Inf	0.00291896	0.209232	yes	chr16	73577365	73583902	+	3	circRNA	-	ENSBTAT00000006773	LPGAT1	mRNA	chr16:73571980-73577364|chr16:73583902-73607587	acyl-CoA:lysophosphatidylglycerol acyltransferase 1 [Source:RefSeq peptide;Acc:NP_001077225]	GO:0005737(cytoplasm);GO:0008152(metabolic process);GO:0016746(transferase activity, transferring acyl groups)	00564(Glycerophospholipid metabolism)
circRNA521	104	71.3667	110.933	569.783	426.952	421.867	3.26154	2.47099	3.09725	11.5934	14.19	12.9722	12.9186	2.94326	up	2.13396	0.00292178	0.209232	yes	chr10	68267693	68275855	+	4	circRNA	-	ENSBTAT00000043690	KTN1	mRNA	chr10:68238107-68267692|chr10:68275855-68286016	kinectin 1 (kinesin receptor) [Source:HGNC Symbol;Acc:HGNC:6467]	GO:0000166(nucleotide binding);GO:0005783(endoplasmic reticulum);GO:0007018(microtubule-based movement);GO:0019894(kinesin binding)	NA
circRNA1842	208.619	227.906	242.167	110	51.4667	61.2667	8.05044	9.7097	8.31964	2.75405	2.10478	2.31814	2.39232	8.69326	down	-1.86149	0.00294547	0.209232	yes	chr6	85079433	85096514	-	9	circRNA	-	ENSBTAT00000008985	UBA6	mRNA	chr6:85074203-85079432|chr6:85096514-85098908	Bos taurus ubiquitin-like modifier activating enzyme 6 (UBA6), mRNA. [Source:RefSeq mRNA;Acc:NM_001083438]	GO:0003824(catalytic activity);GO:0005515(protein binding);GO:0005524(ATP binding);GO:0005737(cytoplasm);GO:0006464(cellular protein modification process);GO:0006511(ubiquitin-dependent protein catabolic process);GO:0008641(small protein activating enzyme activity);GO:0019780(FAT10 activating enzyme activity)	04120(Ubiquitin mediated proteolysis)
circRNA9049	0	0	0	25.4	17.75	16.05	0	0	0	2.42075	2.76322	2.31168	2.49855	0	up	Inf	0.00295095	0.209232	yes	chr9	62038003	62039403	+	2	circRNA	-	ENSBTAT00000003532	RNGTT	mRNA	chr9:62028983-62038002|chr9:62039403-62066532	Bos taurus RNA guanylyltransferase and 5'-phosphatase (RNGTT), mRNA. [Source:RefSeq mRNA;Acc:NM_001046085]	GO:0004484(mRNA guanylyltransferase activity);GO:0004651(polynucleotide 5'-phosphatase activity);GO:0004725(protein tyrosine phosphatase activity);GO:0005634(nucleus);GO:0006370(7-methylguanosine mRNA capping);GO:0006397(mRNA processing);GO:0006470(protein dephosphorylation);GO:0008138(protein tyrosine/serine/threonine phosphatase activity);GO:0016311(dephosphorylation);GO:0016740(transferase act…	03015(mRNA surveillance pathway)
circRNA7516	0	0	0	163.333	117.583	108.591	0	0	0	6.39554	7.52054	6.42588	6.78065	0	up	Inf	0.0029651	0.209232	yes	chr28	44532685	44536132	+	4	circRNA	-	ENSBTAT00000025173	ENSBTAG00000018915	mRNA	chr28:44530852-44532684|chr28:44536132-44537093	Bos taurus family with sequence similarity 21, member A (FAM21A), mRNA. [Source:RefSeq mRNA;Acc:NM_001205767]	GO:0071203(WASH complex)	NA
circRNA8329	0	0	0	75.6667	38.3333	46.75	0	0	0	3.27371	2.70902	3.05671	3.01315	0	up	Inf	0.00296577	0.209232	yes	chr3	49462056	49463063	+	3	circRNA	-	ENSBTAT00000005488	ARHGAP29	mRNA	chr3:49459437-49462055|chr3:49463063-49468814	Bos taurus Rho GTPase activating protein 29 (ARHGAP29), mRNA. [Source:RefSeq mRNA;Acc:NM_001102485]	GO:0005096(GTPase activator activity);GO:0005515(protein binding);GO:0005622(intracellular);GO:0007165(signal transduction);GO:0035556(intracellular signal transduction);GO:0043547(positive regulation of GTPase activity);GO:0046872(metal ion binding)	NA
circRNA1506	177.75	0	0	3019.28	1671.74	1490.71	7.12406	0	0	78.5116	71.0068	58.5818	69.3667	2.37469	up	4.86843	0.00299215	0.209671	yes	chr21	32038868	32051486	-	8	circRNA	-	ENSBTAT00000016570	ETFA	mRNA	chr21:32012961-32038867|chr21:32051486-32063707	Bos taurus electron-transfer-flavoprotein, alpha polypeptide (ETFA), mRNA. [Source:RefSeq mRNA;Acc:NM_001075822]	GO:0005739(mitochondrion);GO:0009055(electron carrier activity);GO:0016491(oxidoreductase activity);GO:0050660(flavin adenine dinucleotide binding);GO:0055114(oxidation-reduction process)	NA
circRNA815	151.083	140	183.75	127.5	79	105.763	14.8421	15.1842	16.0706	8.12649	8.22472	10.1874	8.84619	15.3657	down	-0.796581	0.00301304	0.209671	yes	chr14	4130182	4138350	+	2	circRNA	-	ENSBTAT00000002068	EIF2C2	mRNA	chr14:4085279-4130181|chr14:4138350-4143367	Bos taurus eukaryotic translation initiation factor 2C, 2 (EIF2C2), mRNA. [Source:RefSeq mRNA;Acc:NM_205794]	GO:0000340(RNA 7-methylguanosine cap binding);GO:0000932(cytoplasmic mRNA processing body);GO:0003676(nucleic acid binding);GO:0003723(RNA binding);GO:0003729(mRNA binding);GO:0003743(translation initiation factor activity);GO:0004521(endoribonuclease activity);GO:0005515(protein binding);GO:0005737(cytoplasm);GO:0005844(polysome);GO:0005845(mRNA cap binding complex);GO:0006379(mRNA cleavage);GO:…	NA
circRNA1800	109	115.583	121.583	0	0	0	9.42894	11.0387	9.36343	0	0	0	0	9.94368	down	-Inf	0.00302146	0.209671	yes	chr6	31360440	31387526	-	2	circRNA	-	ENSBTAT00000064437	PDLIM5	mRNA	chr6:31346412-31360439|chr6:31387526-31395583	Bos taurus PDZ and LIM domain 5 (PDLIM5), mRNA. [Source:RefSeq mRNA;Acc:NM_001077444]	GO:0005515(protein binding);GO:0008270(zinc ion binding);GO:0030018(Z disc);GO:0046872(metal ion binding)	NA
circRNA9130	0	0	0	57	36.5	32.7	0	0	0	1.56476	1.6367	1.35662	1.51936	0	up	Inf	0.00304099	0.209671	yes	chr9	105131476	105137616	+	6	circRNA	-	ENSBTAT00000001212	ERMARD	mRNA	chr9:105128755-105131475|chr9:105137616-105139020	ER membrane-associated RNA degradation [Source:HGNC Symbol;Acc:HGNC:21056]	NA	NA
circRNA2625	63.8333	68.4167	85.3333	0	0	0	4.81323	5.69556	5.72839	0	0	0	0	5.41239	down	-Inf	0.00305276	0.209671	yes	chr9	23770180	23776405	-	4	circRNA	-	ENSBTAT00000012314	SNAP91	mRNA	chr9:23754420-23770179|chr9:23776405-23777665	synaptosomal-associated protein, 91kDa [Source:HGNC Symbol;Acc:HGNC:14986]	GO:0005515(protein binding);GO:0005543(phospholipid binding);GO:0005545(1-phosphatidylinositol binding);GO:0030118(clathrin coat);GO:0030276(clathrin binding);GO:0048268(clathrin coat assembly)	NA
circRNA8979	0	0	0	76.3214	56.75	56.25	0	0	0	5.75392	6.9885	6.4088	6.38374	0	up	Inf	0.00310614	0.211314	yes	chr9	702903	703749	+	2	circRNA	-	ENSBTAT00000025476	PHF3	mRNA	chr9:701749-702902|chr9:703749-706122	PHD finger protein 3 [Source:HGNC Symbol;Acc:HGNC:8921]	GO:0005515(protein binding);GO:0005634(nucleus);GO:0006351(transcription, DNA-templated);GO:0008270(zinc ion binding);GO:0046872(metal ion binding)	NA
circRNA6137	0	0	0	14.5	9.41667	8.39286	0	0	0	1.878	1.99217	1.64276	1.83764	0	up	Inf	0.00311865	0.211314	yes	chr10	43428709	43429315	-	2	circRNA	-	ENSBTAT00000019681	MAP4K5	mRNA	chr10:43426562-43428708|chr10:43429315-43457034	mitogen-activated protein kinase kinase kinase kinase 5 [Source:HGNC Symbol;Acc:HGNC:6867]	GO:0000166(nucleotide binding);GO:0004672(protein kinase activity);GO:0004674(protein serine/threonine kinase activity);GO:0004713(protein tyrosine kinase activity);GO:0005083(small GTPase regulator activity);GO:0005515(protein binding);GO:0005524(ATP binding);GO:0005886(plasma membrane);GO:0006468(protein phosphorylation);GO:0016301(kinase activity);GO:0016310(phosphorylation);GO:0016740(transfe…	NA
circRNA7059	0	0	0	61	35.3333	46	0	0	0	5.07196	4.79879	5.78017	5.21697	0	up	Inf	0.00312732	0.211314	yes	chr25	6482401	6482643	+	1	circRNA	-	ENSBTAT00000009490	RBFOX1	mRNA	chr25:6481547-6482400|chr25:6482643-6545869	RNA binding protein, fox-1 homolog (C. elegans) 1 [Source:HGNC Symbol;Acc:HGNC:18222]	GO:0000166(nucleotide binding);GO:0003676(nucleic acid binding);GO:0003723(RNA binding);GO:0005515(protein binding);GO:0005634(nucleus);GO:0005737(cytoplasm);GO:0005802(trans-Golgi network);GO:0006397(mRNA processing);GO:0008022(protein C-terminus binding);GO:0008380(RNA splicing);GO:0043484(regulation of RNA splicing);GO:0050885(neuromuscular process controlling balance)	NA
circRNA8704	0	0	0	216	139.333	124.25	0	0	0	7.99306	8.42201	6.94853	7.78786	0	up	Inf	0.00314179	0.211314	yes	chr2	95505066	95507240	+	4	circRNA	-	ENSBTAT00000021553	FASTKD2	mRNA	chr2:95504223-95505065|chr2:95507240-95512248	Bos taurus FAST kinase domains 2 (FASTKD2), mRNA. [Source:RefSeq mRNA;Acc:NM_001102117]	GO:0004672(protein kinase activity);GO:0005739(mitochondrion);GO:0006468(protein phosphorylation)	NA
circRNA1088	171.55	128.617	186.033	0	0	0	2.04922	1.69621	1.9784	0	0	0	0	1.90794	down	-Inf	0.00317835	0.212671	yes	chr26	40351573	40379050	+	15	circRNA	-	ENSBTAT00000009785	SEC23IP	mRNA	chr26:40346756-40351572|chr26:40379050-40379904	SEC23 interacting protein [Source:HGNC Symbol;Acc:HGNC:17018]	GO:0005515(protein binding);GO:0043231(intracellular membrane-bounded organelle);GO:0046872(metal ion binding)	NA
circRNA8114	0	0	0	672.75	496.098	523.25	0	0	0	12.4475	14.9933	14.6311	14.024	0	up	Inf	0.00319925	0.212972	yes	chr4	43554272	43572783	-	7	circRNA	-	ENSBTAT00000006730	PHTF2	mRNA	chr4:43550559-43554271|chr4:43572783-43578231	putative homeodomain transcription factor 2 [Source:HGNC Symbol;Acc:HGNC:13411]	GO:0005783(endoplasmic reticulum)	NA
circRNA1908	13.4802	0	14.9365	82.5111	71.792	68.1736	0.849781	0	0.838273	3.37472	4.79625	4.21384	4.12827	0.562685	up	2.87514	0.00322934	0.213878	yes	chr5	35085793	35087531	-	3	circRNA	-	ENSBTAT00000003770	ANO6	mRNA	chr5:35079410-35085792|chr5:35087531-35093702	anoctamin 6 [Source:HGNC Symbol;Acc:HGNC:25240]	GO:0002543(activation of blood coagulation via clotting cascade);GO:0005227(calcium activated cation channel activity);GO:0005244(voltage-gated ion channel activity);GO:0005254(chloride channel activity);GO:0005622(intracellular);GO:0005886(plasma membrane);GO:0006821(chloride transport);GO:0007596(blood coagulation);GO:0016020(membrane);GO:0016021(integral to membrane);GO:0017121(phospholipid sc…	NA
circRNA8038	0	0	0	54.25	27.5	31.3333	0	0	0	4.66427	3.86205	4.07125	4.19919	0	up	Inf	0.00325749	0.214121	yes	chr5	95809958	95811755	-	2	circRNA	-	ENSBTAT00000004182	ATF7IP	mRNA	chr5:95807525-95809957|chr5:95811755-95820355	activating transcription factor 7 interacting protein [Source:HGNC Symbol;Acc:HGNC:20092]	GO:0000122(negative regulation of transcription from RNA polymerase II promoter);GO:0003714(transcription corepressor activity);GO:0005515(protein binding);GO:0005634(nucleus);GO:0005667(transcription factor complex);GO:0006200(ATP catabolic process);GO:0006306(DNA methylation);GO:0016887(ATPase activity);GO:0045892(negative regulation of transcription, DNA-dependent);GO:0045893(positive regulati…	NA
circRNA1549	114.667	107.383	141.583	145.867	81.7833	94.8779	14.5158	15.0081	15.9566	11.9804	10.9719	11.7766	11.5763	15.1602	down	-0.38911	0.00327816	0.214121	yes	chr21	69696877	69717199	+	2	circRNA	-	ENSBTAT00000017848	MARK3	mRNA	chr21:69696158-69696876|chr21:69717199-69746974	MAP/microtubule affinity-regulating kinase 3 [Source:HGNC Symbol;Acc:HGNC:6897]	GO:0000166(nucleotide binding);GO:0004672(protein kinase activity);GO:0004674(protein serine/threonine kinase activity);GO:0004713(protein tyrosine kinase activity);GO:0005515(protein binding);GO:0005524(ATP binding);GO:0005886(plasma membrane);GO:0006468(protein phosphorylation);GO:0016772(transferase activity, transferring phosphorus-containing groups)	NA
circRNA6182	0	0	0	296.402	212.75	192.833	0	0	0	17.1596	20.1186	16.8712	18.0498	0	up	Inf	0.00328915	0.214121	yes	chr10	68301310	68303799	+	5	circRNA	-	ENSBTAT00000043690	KTN1	mRNA	chr10:68300493-68301309|chr10:68303799-68311174	kinectin 1 (kinesin receptor) [Source:HGNC Symbol;Acc:HGNC:6467]	GO:0000166(nucleotide binding);GO:0005783(endoplasmic reticulum);GO:0007018(microtubule-based movement);GO:0019894(kinesin binding)	NA
circRNA6040	0	0	0	88.0887	46.4759	61.0961	0	0	0	2.21644	1.91014	2.3232	2.14993	0	up	Inf	0.00329899	0.214121	yes	chr11	105463888	105477892	-	6	circRNA	-	ENSBTAT00000016118	EHMT1	mRNA	chr11:105460749-105463887|chr11:105477892-105480610	Bos taurus euchromatic histone-lysine N-methyltransferase 1 (EHMT1), mRNA. [Source:RefSeq mRNA;Acc:NM_001099041]	GO:0000122(negative regulation of transcription from RNA polymerase II promoter);GO:0002039(p53 binding);GO:0005515(protein binding);GO:0005634(nucleus);GO:0005694(chromosome);GO:0006306(DNA methylation);GO:0008168(methyltransferase activity);GO:0008270(zinc ion binding);GO:0009790(embryo development);GO:0016279(protein-lysine N-methyltransferase activity);GO:0016568(chromatin modification);GO:00…	00310(Lysine degradation)
circRNA8265	0	0	0	64.1667	47	43.3333	0	0	0	3.33282	3.98751	3.40143	3.57392	0	up	Inf	0.0033617	0.21548	yes	chr3	20573741	20575552	-	3	circRNA	-	ENSBTAT00000027499	VPS45	mRNA	chr3:20559855-20573740|chr3:20575552-20586902	vacuolar protein sorting 45 homolog (S. cerevisiae) [Source:HGNC Symbol;Acc:HGNC:14579]	GO:0000139(Golgi membrane);GO:0005515(protein binding);GO:0006904(vesicle docking involved in exocytosis);GO:0010008(endosome membrane);GO:0016192(vesicle-mediated transport)	04144(Endocytosis)
circRNA444	16.9	13.75	23.0774	133.365	96.7167	86.8119	1.04839	0.941723	1.27452	5.36771	6.35844	5.28037	5.66884	1.08821	up	2.3811	0.00336947	0.21548	yes	chr10	10556787	10560879	+	3	circRNA	-	ENSBTAT00000048886	PAPD4	mRNA	chr10:10550588-10556786|chr10:10560879-10562191	Bos taurus PAP associated domain containing 4 (PAPD4), mRNA. [Source:RefSeq mRNA;Acc:NM_001046361]	GO:0000166(nucleotide binding);GO:0004652(polynucleotide adenylyltransferase activity);GO:0005515(protein binding);GO:0005524(ATP binding);GO:0005634(nucleus);GO:0005737(cytoplasm);GO:0006397(mRNA processing);GO:0016740(transferase activity);GO:0043631(RNA polyadenylation);GO:0046872(metal ion binding);GO:0071044(histone mRNA catabolic process)	NA
circRNA942	23597.9	19680.3	29799.7	0	0	0	576.824	531.112	648.494	0	0	0	0	585.477	down	-Inf	0.00338705	0.21548	yes	chr19	30231025	30234113	-	8	circRNA	-	ENSBTAT00000001120	MYHC-EMBRYONIC	mRNA	chr19:30230301-30231024|chr19:30234113-30234375	myosin-3 [Source:RefSeq peptide;Acc:NP_001095305]	GO:0000166(nucleotide binding);GO:0003774(motor activity);GO:0003779(actin binding);GO:0005515(protein binding);GO:0005524(ATP binding);GO:0016459(myosin complex);GO:0043292(contractile fiber)	04530(Tight junction);05416(Viral myocarditis)
circRNA811	45.4313	44.1067	55.4444	45.2175	20.5841	22.9743	2.93527	3.14617	3.18915	1.89545	1.40941	1.45541	1.58676	3.09019	down	-0.961618	0.00340167	0.21548	yes	chr14	3934740	3960034	+	3	circRNA	-	ENSBTAT00000012605	PTK2	mRNA	chr14:3916107-3934739|chr14:3960034-3970987	Bos taurus PTK2 protein tyrosine kinase 2 (PTK2), mRNA. [Source:RefSeq mRNA;Acc:NM_001075250]	GO:0000166(nucleotide binding);GO:0000226(microtubule cytoskeleton organization);GO:0001525(angiogenesis);GO:0001568(blood vessel development);GO:0001570(vasculogenesis);GO:0001764(neuron migration);GO:0001934(positive regulation of protein phosphorylation);GO:0003779(actin binding);GO:0004672(protein kinase activity);GO:0004713(protein tyrosine kinase activity);GO:0004715(non-membrane spanning p…	04012(ErbB signaling pathway);04062(Chemokine signaling pathway);04360(Axon guidance);04370(VEGF signaling pathway);04510(Focal adhesion);04670(Leukocyte transendothelial migration);04810(Regulation of actin cytoskeleton);05100(Bacterial invasion of epithelial cells);05146(Amoebiasis);05200(Pathways in cancer);05222(Small cell lung cancer)
circRNA9070	0	0	0	56.2667	38.1167	33.6167	0	0	0	1.3359	1.47822	1.20619	1.3401	0	up	Inf	0.00341874	0.21548	yes	chr9	70531502	70536173	-	5	circRNA	-	ENSBTAT00000046332	MED23	mRNA	chr9:70529948-70531501|chr9:70536173-70537483	Bos taurus mediator complex subunit 23 (MED23), mRNA. [Source:RefSeq mRNA;Acc:NM_001205762]	GO:0005515(protein binding);GO:0005667(transcription factor complex);GO:0006355(regulation of transcription, DNA-dependent);GO:0016592(mediator complex)	NA
circRNA2784	44	30	37	0	7	11	3.64421	2.7432	2.72821	0	0.614417	0.893293	0.50257	3.03854	down	-2.59598	0.00342677	0.21548	yes	chr8	64327513	64331691	+	2	circRNA	-	ENSBTAT00000011895	GALNT12	mRNA	chr8:64322479-64327512|chr8:64331691-64332891	Bos taurus UDP-N-acetyl-alpha-D-galactosamine:polypeptide N-acetylgalactosaminyltransferase 12 (GalNAc-T12) (GALNT12), mRNA. [Source:RefSeq mRNA;Acc:NM_001100325]	GO:0005794(Golgi apparatus);GO:0006486(protein glycosylation);GO:0016020(membrane);GO:0016021(integral to membrane);GO:0016740(transferase activity);GO:0016757(transferase activity, transferring glycosyl groups)	00512(Mucin type O-Glycan biosynthesis);01100(Metabolic pathways)
circRNA3720	0	4.16667	12.3333	57.7333	29.5	33.6667	0	0.540589	1.29032	4.40182	3.67392	3.87921	3.98498	0.610304	up	2.70697	0.00344051	0.21548	yes	chr2	48411976	48412431	-	2	circRNA	-	ENSBTAT00000024108	ACVR2A	mRNA	chr2:48397631-48411975|chr2:48412431-48418622	Bos taurus activin A receptor, type IIA (ACVR2A), mRNA. [Source:RefSeq mRNA;Acc:NM_174227]	GO:0000166(nucleotide binding);GO:0001702(gastrulation with mouth forming second);GO:0001934(positive regulation of protein phosphorylation);GO:0004672(protein kinase activity);GO:0004674(protein serine/threonine kinase activity);GO:0004675(transmembrane receptor protein serine/threonine kinase activity);GO:0004702(receptor signaling protein serine/threonine kinase activity);GO:0004713(protein ty…	04060(Cytokine-cytokine receptor interaction);04350(TGF-beta signaling pathway)
circRNA3266	0	28	48.5	187.142	141.333	138.867	0	1.04074	1.45366	4.08772	5.04262	4.58401	4.57145	0.831466	up	2.45892	0.00346229	0.21548	yes	chr26	31793981	31794905	+	1	circRNA	-	ENSBTAT00000010138	SHOC2	mRNA	chr26:31762830-31793980|chr26:31794905-31820281	Bos taurus soc-2 suppressor of clear homolog (C. elegans) (SHOC2), mRNA. [Source:RefSeq mRNA;Acc:NM_001101943]	GO:0000164(protein phosphatase type 1 complex);GO:0005515(protein binding);GO:0005634(nucleus);GO:0005737(cytoplasm);GO:0019903(protein phosphatase binding);GO:0046579(positive regulation of Ras protein signal transduction)	NA
circRNA8820	0	0	0	392.783	276.36	318.95	0	0	0	9.5962	11.0286	11.7762	10.8004	0	up	Inf	0.00348854	0.21548	yes	chr1	44232060	44251712	+	8	circRNA	-	ENSBTAT00000032386	TBC1D23	mRNA	chr1:44230775-44232059|chr1:44251712-44253309	TBC1 domain family, member 23 [Source:HGNC Symbol;Acc:HGNC:25622]	GO:0005097(Rab GTPase activator activity);GO:0032313(regulation of Rab GTPase activity);GO:0032680(regulation of tumor necrosis factor production);GO:0032755(positive regulation of interleukin-6 production);GO:0032851(positive regulation of Rab GTPase activity);GO:0050727(regulation of inflammatory response)	NA
circRNA673	37.2349	29.0437	44.104	0	0	0	1.40893	1.21332	1.48574	0	0	0	0	1.36933	down	-Inf	0.00348885	0.21548	yes	chr16	40916637	40932259	+	7	circRNA	-	ENSBTAT00000046578	SUCO	mRNA	chr16:40912187-40916636|chr16:40932259-40934779	SUN domain containing ossification factor [Source:HGNC Symbol;Acc:HGNC:1240]	GO:0005791(rough endoplasmic reticulum);GO:0016020(membrane);GO:0032967(positive regulation of collagen biosynthetic process);GO:0045669(positive regulation of osteoblast differentiation);GO:0046850(regulation of bone remodeling)	NA
circRNA1825	175.917	188.533	199.2	94.2	0	21.5262	11.2955	13.3651	11.387	3.92429	0	1.35523	1.75984	12.0159	down	-2.77142	0.00350661	0.21548	yes	chr6	61431434	61474168	-	5	circRNA	-	ENSBTAT00000039647	APBB2	mRNA	chr6:61373948-61431433|chr6:61474168-61483493	amyloid beta (A4) precursor protein-binding, family B, member 2 [Source:HGNC Symbol;Acc:HGNC:582]	GO:0001764(neuron migration);GO:0005515(protein binding);GO:0005634(nucleus);GO:0005737(cytoplasm);GO:0006355(regulation of transcription, DNA-dependent);GO:0007050(cell cycle arrest);GO:0007411(axon guidance);GO:0008134(transcription factor binding);GO:0030198(extracellular matrix organization);GO:0030308(negative regulation of cell growth);GO:0043065(positive regulation of apoptotic process);GO…	NA
circRNA2547	139.833	88.5	155.643	0	0	34.5	3.69348	2.5808	3.65998	0	0	0.8935	0.297833	3.31142	down	-3.47487	0.00351913	0.21548	yes	chr1	120057574	120067234	+	8	circRNA	-	ENSBTAT00000034508	HLTF	mRNA	chr1:120056206-120057573|chr1:120067234-120072813	helicase-like transcription factor [Source:HGNC Symbol;Acc:HGNC:11099]	GO:0003676(nucleic acid binding);GO:0003677(DNA binding);GO:0004386(helicase activity);GO:0005515(protein binding);GO:0005524(ATP binding);GO:0005634(nucleus);GO:0006200(ATP catabolic process);GO:0006357(regulation of transcription from RNA polymerase II promoter);GO:0008270(zinc ion binding);GO:0016818(hydrolase activity, acting on acid anhydrides, in phosphorus-containing anhydrides);GO:0016887…	NA
circRNA8909	0	0	0	67.25	46.5	41	0	0	0	4.21977	4.76596	3.88792	4.29121	0	up	Inf	0.00353932	0.215637	yes	chr1	110260308	110260921	-	2	circRNA	-	ENSBTAT00000044707	RSRC1	mRNA	chr1:110164020-110260307|chr1:110260921-110273598	Bos taurus arginine/serine-rich coiled-coil 1 (RSRC1), mRNA. [Source:RefSeq mRNA;Acc:NM_001075404]	GO:0000380(alternative mRNA splicing, via spliceosome);GO:0000398(mRNA splicing, via spliceosome);GO:0005515(protein binding);GO:0005634(nucleus);GO:0005737(cytoplasm);GO:0006397(mRNA processing);GO:0006468(protein phosphorylation);GO:0006913(nucleocytoplasmic transport);GO:0008380(RNA splicing);GO:0016607(nuclear speck);GO:0046677(response to antibiotic)	NA
circRNA7230	0	0	0	908	663.924	728.069	0	0	0	19.5585	23.3598	23.7006	22.2063	0	up	Inf	0.00355492	0.215637	yes	chr22	57004139	57012076	-	6	circRNA	-	ENSBTAT00000044086	CAND2	mRNA	chr22:57001969-57004138|chr22:57012076-57017095	cullin-associated NEDD8-dissociated protein 2 [Source:RefSeq peptide;Acc:NP_001193472]	GO:0005488(binding);GO:0005515(protein binding);GO:0005622(intracellular);GO:0005634(nucleus);GO:0017025(TBP-class protein binding)	NA
circRNA7881	0	0	0	79.1667	39.6667	45.5	0	0	0	3.50776	2.87087	3.04674	3.14179	0	up	Inf	0.00363332	0.21785	yes	chr5	22857808	22869258	-	2	circRNA	-	ENSBTAT00000047703	EEA1	mRNA	chr5:22851378-22857807|chr5:22869258-22875173	early endosome antigen 1 [Source:HGNC Symbol;Acc:HGNC:3185]	GO:0005515(protein binding);GO:0005545(1-phosphatidylinositol binding);GO:0005737(cytoplasm);GO:0005768(endosome);GO:0005769(early endosome);GO:0005829(cytosol);GO:0005886(plasma membrane);GO:0005969(serine-pyruvate aminotransferase complex);GO:0006897(endocytosis);GO:0006906(vesicle fusion);GO:0019897(extrinsic to plasma membrane);GO:0030742(GTP-dependent protein binding);GO:0031410(cytoplasmic …	NA
circRNA1469	61	53	88	33	0	0	3.8299	3.67383	4.91886	1.34426	0	0	0.448088	4.14086	down	-3.20808	0.00363816	0.21785	yes	chr21	5451191	5451686	+	1	circRNA	-	ENSBTAT00000009678	CHSY	mRNA	chr21:5436024-5451190|chr21:5451686-5522373	Bos taurus chondroitin sulfate synthase 1 (CHSY1), mRNA. [Source:RefSeq mRNA;Acc:NM_001191157]	GO:0005576(extracellular region);GO:0016020(membrane);GO:0016757(transferase activity, transferring glycosyl groups);GO:0016758(transferase activity, transferring hexosyl groups);GO:0030206(chondroitin sulfate biosynthetic process);GO:0030279(negative regulation of ossification);GO:0032580(Golgi cisterna membrane);GO:0047238(glucuronosyl-N-acetylgalactosaminyl-proteoglycan 4-beta-N-acetylgalactos…	00532(Glycosaminoglycan biosynthesis - chondroitin sulfate);01100(Metabolic pathways)
circRNA6130	0	0	0	35.5	21	27.5	0	0	0	3.20208	3.09403	3.74864	3.34825	0	up	Inf	0.00364175	0.21785	yes	chr10	38502175	38503841	+	2	circRNA	-	ENSBTAT00000017324	TMEM62	mRNA	chr10:38497968-38502174|chr10:38503841-38506775	Bos taurus transmembrane protein 62 (TMEM62), mRNA. [Source:RefSeq mRNA;Acc:NM_001205497]	NA	NA
circRNA7531	0	0	0	170.891	116.985	102.36	0	0	0	3.55227	3.97208	3.21554	3.57996	0	up	Inf	0.00371573	0.220689	yes	chr29	9641525	9659173	+	9	circRNA	-	ENSBTAT00000002170	PICALM	mRNA	chr29:9638160-9641524|chr29:9659173-9662344	Bos taurus phosphatidylinositol binding clathrin assembly protein (PICALM), mRNA. [Source:RefSeq mRNA;Acc:NM_001101977]	GO:0005515(protein binding);GO:0005543(phospholipid binding);GO:0005545(1-phosphatidylinositol binding);GO:0005622(intracellular);GO:0005634(nucleus);GO:0005905(coated pit);GO:0007409(axonogenesis);GO:0016197(endosomal transport);GO:0030097(hemopoiesis);GO:0030100(regulation of endocytosis);GO:0030118(clathrin coat);GO:0030122(AP-2 adaptor complex);GO:0030132(clathrin coat of coated pit);GO:00302…	NA
circRNA7200	0	0	0	84	63	66	0	0	0	6.4045	7.84599	7.60479	7.28509	0	up	Inf	0.0037232	0.220689	yes	chr22	49862258	49866934	+	3	circRNA	-	ENSBTAT00000030668	VPRBP	mRNA	chr22:49857581-49862257|chr22:49866934-49895759	Vpr (HIV-1) binding protein [Source:HGNC Symbol;Acc:HGNC:30911]	GO:0005488(binding);GO:0005515(protein binding)	NA
circRNA719	134	75	118	325.833	252	247.5	5.41239	3.3445	4.24318	8.53873	10.787	9.80189	9.70919	4.33336	up	1.16387	0.00378149	0.220745	yes	chr16	72483781	72487743	+	4	circRNA	-	ENSBTAT00000004825	ANGEL2	mRNA	chr16:72482419-72483780|chr16:72487743-72489338	Bos taurus angel homolog 2 (Drosophila) (ANGEL2), mRNA. [Source:RefSeq mRNA;Acc:NM_001099110]	NA	NA
circRNA1599	20.4167	15	0	80.8667	65.4167	71.0833	1.93843	1.57232	0	4.98136	6.58215	6.61733	6.06028	1.17025	up	2.37257	0.00378818	0.220745	yes	chr28	43167261	43170732	+	3	circRNA	-	ENSBTAT00000010361	MAPK8	mRNA	chr28:43160980-43167260|chr28:43170732-43175744	mitogen-activated protein kinase 8 [Source:HGNC Symbol;Acc:HGNC:6881]	GO:0000166(nucleotide binding);GO:0001503(ossification);GO:0004672(protein kinase activity);GO:0004674(protein serine/threonine kinase activity);GO:0004705(JUN kinase activity);GO:0004707(MAP kinase activity);GO:0004713(protein tyrosine kinase activity);GO:0005515(protein binding);GO:0005524(ATP binding);GO:0005634(nucleus);GO:0005737(cytoplasm);GO:0005739(mitochondrion);GO:0005829(cytosol);GO:00…	04010(MAPK signaling pathway);04012(ErbB signaling pathway);04141(Protein processing in endoplasmic reticulum);04310(Wnt signaling pathway);04380(Osteoclast differentiation);04510(Focal adhesion);04620(Toll-like receptor signaling pathway);04621(NOD-like receptor signaling pathway);04622(RIG-I-like receptor signaling pathway);04664(Fc epsilon RI signaling pathway);04722(Neurotrophin signaling pat…
circRNA7475	0	0	0	177.982	125	146.067	0	0	0	11.7518	13.4816	14.5753	13.2696	0	up	Inf	0.00381482	0.220745	yes	chr28	16766965	16767813	-	2	circRNA	-	ENSBTAT00000025506	RHOBTB1	mRNA	chr28:16750198-16766964|chr28:16767813-16802754	Rho-related BTB domain containing 1 [Source:HGNC Symbol;Acc:HGNC:18738]	GO:0000166(nucleotide binding);GO:0003924(GTPase activity);GO:0005515(protein binding);GO:0005525(GTP binding);GO:0005622(intracellular);GO:0006184(GTP catabolic process);GO:0007165(signal transduction);GO:0007264(small GTPase mediated signal transduction);GO:0015031(protein transport);GO:0016020(membrane)	04120(Ubiquitin mediated proteolysis)
circRNA8259	0	0	0	114.5	87	87	0	0	0	6.6478	8.25075	7.63359	7.51071	0	up	Inf	0.00384037	0.220745	yes	chr3	19146107	19152375	-	3	circRNA	-	ENSBTAT00000033845	SNX27	mRNA	chr3:19137958-19146106|chr3:19152375-19154196	Bos taurus sorting nexin family member 27 (SNX27), mRNA. [Source:RefSeq mRNA;Acc:NM_001098956]	GO:0001772(immunological synapse);GO:0005515(protein binding);GO:0005634(nucleus);GO:0005737(cytoplasm);GO:0005768(endosome);GO:0005769(early endosome);GO:0005829(cytosol);GO:0006810(transport);GO:0006886(intracellular protein transport);GO:0007154(cell communication);GO:0007165(signal transduction);GO:0008289(lipid binding);GO:0008333(endosome to lysosome transport);GO:0015031(protein transport)…	NA
circRNA2189	36.6667	0	31.3333	183	113.083	94.3333	4.21348	0	3.20554	13.6437	13.7715	10.6288	12.6814	2.47301	up	2.35837	0.00385268	0.220745	yes	chr3	57442330	57445636	-	2	circRNA	-	ENSBTAT00000044128	SH3GLB1	mRNA	chr3:57439692-57442329|chr3:57445636-57457211	Bos taurus SH3-domain GRB2-like endophilin B1 (SH3GLB1), mRNA. [Source:RefSeq mRNA;Acc:NM_001077993]	GO:0005504(fatty acid binding);GO:0005515(protein binding);GO:0005737(cytoplasm);GO:0006654(phosphatidic acid biosynthetic process);GO:0008654(phospholipid biosynthetic process);GO:0016020(membrane);GO:0032461(positive regulation of protein oligomerization);GO:0042171(lysophosphatidic acid acyltransferase activity);GO:0042802(identical protein binding);GO:0042803(protein homodimerization activity…	04144(Endocytosis)
circRNA5937	0	0	0	31.6667	15.6667	18.5	0	0	0	1.43456	1.1593	1.26656	1.28681	0	up	Inf	0.00385274	0.220745	yes	chr11	43792317	43810991	+	3	circRNA	-	ENSBTAT00000010591	GCFC2	mRNA	chr11:43787841-43792316|chr11:43810991-43822412	GC-rich sequence DNA-binding factor 2 [Source:HGNC Symbol;Acc:HGNC:1317]	GO:0003677(DNA binding);GO:0003700(sequence-specific DNA binding transcription factor activity);GO:0005634(nucleus);GO:0006355(regulation of transcription, DNA-dependent)	NA
circRNA8388	0	0	0	74.6453	50.0878	61.1866	0	0	0	1.46426	1.6049	1.81388	1.62768	0	up	Inf	0.00387124	0.220745	yes	chr3	94447613	94463793	+	8	circRNA	-	ENSBTAT00000003525	ZCCHC11	mRNA	chr3:94430464-94447612|chr3:94463793-94465797	zinc finger, CCHC domain containing 11 [Source:HGNC Symbol;Acc:HGNC:28981]	GO:0001816(cytokine production);GO:0003676(nucleic acid binding);GO:0005515(protein binding);GO:0005634(nucleus);GO:0005730(nucleolus);GO:0005737(cytoplasm);GO:0008270(zinc ion binding);GO:0010586(miRNA metabolic process);GO:0010587(miRNA catabolic process);GO:0016779(nucleotidyltransferase activity);GO:0019827(stem cell maintenance);GO:0031054(pre-miRNA processing);GO:0031123(RNA 3'-end processi…	NA
circRNA5986	0	0	0	60.289	29.7488	35.588	0	0	0	0.589603	0.475217	0.525971	0.530264	0	up	Inf	0.00387157	0.220745	yes	chr11	75157262	75204200	+	16	circRNA	-	ENSBTAT00000022935	ATAD2B	mRNA	chr11:75141674-75157261|chr11:75204200-75211582	ATPase family, AAA domain containing 2B [Source:HGNC Symbol;Acc:HGNC:29230]	GO:0000166(nucleotide binding);GO:0005515(protein binding);GO:0005524(ATP binding);GO:0017111(nucleoside-triphosphatase activity);GO:0070577(histone acetyl-lysine binding)	NA
circRNA9032	0	0	0	29.7833	19.1667	16.75	0	0	0	1.54695	1.62611	1.31478	1.49595	0	up	Inf	0.00387719	0.220745	yes	chr9	45777122	45786741	+	4	circRNA	-	ENSBTAT00000002010	HACE1	mRNA	chr9:45760862-45777121|chr9:45786741-45795796	HECT domain and ankyrin repeat containing E3 ubiquitin protein ligase 1 [Source:HGNC Symbol;Acc:HGNC:21033]	GO:0000139(Golgi membrane);GO:0004842(ubiquitin-protein ligase activity);GO:0005515(protein binding);GO:0007030(Golgi organization);GO:0016567(protein ubiquitination);GO:0016874(ligase activity);GO:0017137(Rab GTPase binding);GO:0030334(regulation of cell migration);GO:0042787(protein ubiquitination involved in ubiquitin-dependent protein catabolic process);GO:0048365(Rac GTPase binding);GO:00610…	NA
circRNA7029	0	0	0	134	102	98.25	0	0	0	10.0648	12.5141	11.1524	11.2438	0	up	Inf	0.00394757	0.221714	yes	chr24	54052245	54053784	-	2	circRNA	-	ENSBTAT00000053498	MBD2	mRNA	chr24:54047455-54052244|chr24:54053784-54075570	methyl-CpG binding domain protein 2 [Source:HGNC Symbol;Acc:HGNC:6917]	GO:0000118(histone deacetylase complex);GO:0000122(negative regulation of transcription from RNA polymerase II promoter);GO:0000785(chromatin);GO:0000792(heterochromatin);GO:0003677(DNA binding);GO:0003682(chromatin binding);GO:0003729(mRNA binding);GO:0005515(protein binding);GO:0005634(nucleus);GO:0005737(cytoplasm);GO:0008327(methyl-CpG binding);GO:0019904(protein domain specific binding);GO:0…	NA
circRNA7466	0	0	0	127.417	80.9167	103	0	0	0	4.95079	5.13556	6.04816	5.37817	0	up	Inf	0.0039545	0.221714	yes	chr28	9507410	9515230	+	4	circRNA	-	ENSBTAT00000016262	MTR	mRNA	chr28:9505313-9507409|chr28:9515230-9536242	Bos taurus 5-methyltetrahydrofolate-homocysteine methyltransferase (MTR), mRNA. [Source:RefSeq mRNA;Acc:NM_001030298]	GO:0005622(intracellular);GO:0005737(cytoplasm);GO:0008270(zinc ion binding);GO:0008705(methionine synthase activity);GO:0008898(homocysteine S-methyltransferase activity);GO:0009086(methionine biosynthetic process);GO:0031419(cobalamin binding);GO:0042558(pteridine-containing compound metabolic process);GO:0044237(cellular metabolic process);GO:0046872(metal ion binding)	00270(Cysteine and methionine metabolism);00450(Selenocompound metabolism);00670(One carbon pool by folate);01100(Metabolic pathways)
circRNA1009	631	740.5	721.7	161.2	131.5	49.5	75.2884	97.5459	76.6619	12.4789	16.6279	5.791	11.6326	83.1654	down	-2.83781	0.00398433	0.221714	yes	chr18	18284108	18333780	-	2	circRNA	-	ENSBTAT00000023130	ZNF423	mRNA	chr18:18195753-18284107|chr18:18333780-18392005	Bos taurus zinc finger protein 423 (ZNF423), mRNA. [Source:RefSeq mRNA;Acc:NM_001101893]	GO:0003676(nucleic acid binding);GO:0005515(protein binding);GO:0005634(nucleus);GO:0007219(Notch signaling pathway);GO:0030513(positive regulation of BMP signaling pathway);GO:0045892(negative regulation of transcription, DNA-dependent);GO:0045893(positive regulation of transcription, DNA-dependent);GO:0046872(metal ion binding)	NA
circRNA7112	0	0	0	15989.8	8605.89	11602.7	0	0	0	368.799	324.224	404.431	365.818	0	up	Inf	0.0039985	0.221714	yes	chr25	26196535	26202081	-	6	circRNA	-	ENSBTAT00000008593	ATP2A1	mRNA	chr25:26195631-26196534|chr25:26202081-26203497	Bos taurus ATPase, Ca++ transporting, cardiac muscle, fast twitch 1 (ATP2A1), mRNA. [Source:RefSeq mRNA;Acc:NM_001075767]	GO:0000166(nucleotide binding);GO:0005388(calcium-transporting ATPase activity);GO:0005515(protein binding);GO:0005524(ATP binding);GO:0005789(endoplasmic reticulum membrane);GO:0006812(cation transport);GO:0006816(calcium ion transport);GO:0006942(regulation of striated muscle contraction);GO:0008637(apoptotic mitochondrial changes);GO:0016020(membrane);GO:0016021(integral to membrane);GO:001678…	04020(Calcium signaling pathway);04972(Pancreatic secretion);05010(Alzheimer's disease)
circRNA8115	0	0	0	270.667	205.483	211.983	0	0	0	6.05618	7.51004	7.16808	6.91143	0	up	Inf	0.00400793	0.221714	yes	chr4	43578232	43598732	-	6	circRNA	-	ENSBTAT00000006730	PHTF2	mRNA	chr4:43572783-43578231|chr4:43598732-43604647	putative homeodomain transcription factor 2 [Source:HGNC Symbol;Acc:HGNC:13411]	GO:0005783(endoplasmic reticulum)	NA
circRNA5812	0	0	0	549.744	380	330.042	0	0	0	28.1913	31.8303	25.5777	28.5331	0	up	Inf	0.00401324	0.221714	yes	chr12	54960272	54972733	+	3	circRNA	-	ENSBTAT00000018911	NDFIP2	mRNA	chr12:54924309-54960271|chr12:54972733-54982786	Bos taurus Nedd4 family interacting protein 2 (NDFIP2), mRNA. [Source:RefSeq mRNA;Acc:NM_001205720]	GO:0004871(signal transducer activity);GO:0005515(protein binding);GO:0005737(cytoplasm);GO:0005739(mitochondrion);GO:0005783(endoplasmic reticulum);GO:0005794(Golgi apparatus);GO:0007165(signal transduction);GO:0010629(negative regulation of gene expression);GO:0031398(positive regulation of protein ubiquitination);GO:0032410(negative regulation of transporter activity);GO:0043123(positive regul…	NA
circRNA8332	0	0	0	14.7143	9.7381	8.42857	0	0	0	0.649121	0.701717	0.561924	0.637587	0	up	Inf	0.00406288	0.221714	yes	chr3	50937310	50940233	+	4	circRNA	-	ENSBTAT00000040289	EVI5	mRNA	chr3:50930979-50937309|chr3:50940233-50948227	ecotropic viral integration site 5 [Source:HGNC Symbol;Acc:HGNC:3501]	GO:0005097(Rab GTPase activator activity);GO:0005515(protein binding);GO:0032313(regulation of Rab GTPase activity);GO:0032851(positive regulation of Rab GTPase activity)	NA
circRNA3832	0	31.3333	58.6667	278.56	145.425	174.2	0	2.83496	4.28027	14.8111	12.6302	13.9976	13.8129	2.37174	up	2.542	0.00409246	0.221714	yes	chr9	51063554	51067773	+	3	circRNA	-	ENSBTAT00000026292	COQ3	mRNA	chr9:51053813-51063553|chr9:51067773-51072517	coenzyme Q3 methyltransferase [Source:HGNC Symbol;Acc:HGNC:18175]	GO:0005737(cytoplasm);GO:0005739(mitochondrion);GO:0006071(glycerol metabolic process);GO:0006479(protein methylation);GO:0006744(ubiquinone biosynthetic process);GO:0008152(metabolic process);GO:0008168(methyltransferase activity);GO:0008276(protein methyltransferase activity);GO:0008425(2-polyprenyl-6-methoxy-1,4-benzoquinone methyltransferase activity);GO:0008610(lipid biosynthetic process);GO…	00130(Ubiquinone and other terpenoid-quinone biosynthesis);01100(Metabolic pathways)
circRNA2154	134.024	0	185.553	995.788	545.035	595.411	9.2749	0	11.4319	44.7102	39.9728	40.4011	41.6947	6.90227	up	2.59472	0.00409252	0.221714	yes	chr3	22951355	22967613	-	3	circRNA	-	ENSBTAT00000061284	PDE4DIP	mRNA	chr3:22948354-22951354|chr3:22967613-22969249	Cardiomyopathy-associated protein 2; PDE4DIP protein; Uncharacterized protein [Source:UniProtKB/TrEMBL;Acc:A6QNS7]	GO:0005488(binding);GO:0005515(protein binding);GO:0005634(nucleus);GO:0005737(cytoplasm)	NA
circRNA2657	29	0	17	112.771	71.5	99	3.71647	0	1.93957	9.37659	9.71075	12.4399	10.5091	1.88535	up	2.47873	0.00410587	0.221714	yes	chr9	68178495	68178737	+	1	circRNA	-	ENSBTAT00000061257	LAMA2	mRNA	chr9:68135423-68178494|chr9:68178737-68223756	laminin, alpha 2 [Source:HGNC Symbol;Acc:HGNC:6482]	GO:0005102(receptor binding);GO:0005515(protein binding);GO:0005604(basement membrane);GO:0005605(basal lamina);GO:0005606(laminin-1 complex);GO:0007155(cell adhesion);GO:0007411(axon guidance);GO:0030155(regulation of cell adhesion);GO:0030334(regulation of cell migration);GO:0032224(positive regulation of synaptic transmission, cholinergic);GO:0042383(sarcolemma);GO:0045995(regulation of embryo…	04510(Focal adhesion);04512(ECM-receptor interaction);05145(Toxoplasmosis);05146(Amoebiasis);05200(Pathways in cancer);05222(Small cell lung cancer)
circRNA8034	0	0	0	1564.06	1167.3	1058.45	0	0	0	59.9644	73.1013	61.3266	64.7974	0	up	Inf	0.00411692	0.221714	yes	chr5	94450854	94458500	-	5	circRNA	-	ENSBTAT00000018840	STRAP	mRNA	chr5:94448877-94450853|chr5:94458500-94466178	Bos taurus serine/threonine kinase receptor associated protein (STRAP), mRNA. [Source:RefSeq mRNA;Acc:NM_001015567]	GO:0000122(negative regulation of transcription from RNA polymerase II promoter);GO:0005102(receptor binding);GO:0005515(protein binding);GO:0005634(nucleus);GO:0005681(spliceosomal complex);GO:0005737(cytoplasm);GO:0005739(mitochondrion);GO:0005886(plasma membrane);GO:0006397(mRNA processing);GO:0008380(RNA splicing);GO:0030054(cell junction);GO:0030512(negative regulation of transforming growth…	03013(RNA transport)
circRNA2770	81	83.2667	89.1667	0	23.9333	19.9333	12.9357	14.6812	12.6774	0	4.05062	3.12129	2.39064	13.4314	down	-2.49015	0.00411748	0.221714	yes	chr8	46711651	46724503	+	2	circRNA	-	ENSBTAT00000061396	SMC5	mRNA	chr8:46705847-46711650|chr8:46724503-46753663	structural maintenance of chromosomes 5 [Source:HGNC Symbol;Acc:HGNC:20465]	GO:0000722(telomere maintenance via recombination);GO:0000724(double-strand break repair via homologous recombination);GO:0000781(chromosome, telomeric region);GO:0003700(sequence-specific DNA binding transcription factor activity);GO:0004871(signal transducer activity);GO:0005515(protein binding);GO:0005634(nucleus);GO:0006281(DNA repair);GO:0006355(regulation of transcription, DNA-dependent);GO…	NA
circRNA1360	8	10.5	9.5	25.25	18	20	0.961898	1.39384	1.01692	1.96976	2.29364	2.35787	2.20709	1.12422	up	0.97322	0.00413257	0.221714	yes	chr23	2586310	2589462	-	2	circRNA	-	ENSBTAT00000010434	PRIM2	mRNA	chr23:2526004-2586309|chr23:2589462-2608711	Bos taurus primase, DNA, polypeptide 2 (58kDa) (PRIM2), mRNA. [Source:RefSeq mRNA;Acc:NM_001079594]	GO:0003896(DNA primase activity);GO:0006269(DNA replication, synthesis of RNA primer);GO:0016779(nucleotidyltransferase activity)	00230(Purine metabolism);00240(Pyrimidine metabolism);01100(Metabolic pathways);03030(DNA replication)
circRNA954	182.533	88	176.5	798.021	494.118	523.333	8.95174	4.76467	7.7061	25.3917	25.6809	25.1648	25.4125	7.14084	up	1.83137	0.00413479	0.221714	yes	chr19	36662443	36663776	+	2	circRNA	-	ENSBTAT00000002922	ANKRD40	mRNA	chr19:36656010-36662442|chr19:36663776-36671921	Bos taurus ankyrin repeat domain 40 (ANKRD40), mRNA. [Source:RefSeq mRNA;Acc:NM_001075586]	NA	NA
circRNA176	96.6345	102.192	116.333	90.269	62.3333	67.9693	7.44886	8.69678	7.98337	4.5145	5.09204	5.13713	4.91456	8.043	down	-0.710673	0.0041504	0.221714	yes	chr13	77981136	77996243	-	3	circRNA	-	ENSBTAT00000000301	STAU1	mRNA	chr13:77969347-77981135|chr13:77996243-77998459	staufen double-stranded RNA binding protein 1 [Source:HGNC Symbol;Acc:HGNC:11370]	GO:0003723(RNA binding);GO:0005515(protein binding);GO:0005737(cytoplasm);GO:0008298(intracellular mRNA localization);GO:0030529(ribonucleoprotein complex)	NA
circRNA928	14.75	0	17	86.25	45.75	45	1.2516	0	1.28424	4.74837	4.11413	3.744	4.20217	0.84528	up	2.31363	0.00422342	0.223783	yes	chr19	25308830	25310744	-	2	circRNA	-	ENSBTAT00000061398	ZZEF1	mRNA	chr19:25307355-25308829|chr19:25310744-25314202	zinc finger, ZZ-type with EF-hand domain 1 [Source:HGNC Symbol;Acc:HGNC:29027]	GO:0005509(calcium ion binding);GO:0008270(zinc ion binding)	NA
circRNA2124	110.775	102.476	0	667.506	455.931	454.383	7.02586	7.17573	0	27.4679	30.6458	28.2573	28.7903	4.73386	up	2.60449	0.00422362	0.223783	yes	chr3	595898	607694	-	4	circRNA	-	ENSBTAT00000027930	IQWD1	mRNA	chr3:587505-595897|chr3:607694-631444	Bos taurus DDB1 and CUL4 associated factor 6 (DCAF6), mRNA. [Source:RefSeq mRNA;Acc:NM_001191229]	GO:0005515(protein binding);GO:0005634(nucleus);GO:0030374(ligand-dependent nuclear receptor transcription coactivator activity);GO:0045944(positive regulation of transcription from RNA polymerase II promoter);GO:0080008(Cul4-RING ubiquitin ligase complex)	NA
circRNA5576	0	0	0	223.56	125.576	117.71	0	0	0	21.5093	19.7352	17.1152	19.4532	0	up	Inf	0.00427676	0.225641	yes	chrX	116024192	116024528	+	2	circRNA	-	ENSBTAT00000064445	ENSBTAG00000046838	mRNA	chrX:116001899-116024191|chrX:116024528-116042309	Uncharacterized protein [Source:UniProtKB/TrEMBL;Acc:G3N0F6]	GO:0005515(protein binding)	05410(Hypertrophic cardiomyopathy (HCM));05412(Arrhythmogenic right ventricular cardiomyopathy (ARVC));05414(Dilated cardiomyopathy);05416(Viral myocarditis)
circRNA523	136.117	77	133.167	381.595	283.15	243.533	3.34032	2.08619	2.90936	6.07566	7.3639	5.85984	6.43313	2.77862	up	1.21115	0.0043053	0.225641	yes	chr10	69884249	69899187	-	11	circRNA	-	ENSBTAT00000017336	EXOC5	mRNA	chr10:69874710-69884248|chr10:69899187-69914221	exocyst complex component 5 [Source:HGNC Symbol;Acc:HGNC:10696]	GO:0005737(cytoplasm);GO:0006887(exocytosis);GO:0047485(protein N-terminus binding);GO:0048278(vesicle docking)	NA
circRNA7793	0	0	0	95.0762	63.3429	54.4012	0	0	0	1.34711	1.46599	1.16487	1.32599	0	up	Inf	0.00433259	0.225641	yes	chr6	84973282	84993307	-	7	circRNA	-	ENSBTAT00000001748	CENPC1	mRNA	chr6:84949792-84973281|chr6:84993307-84998630	Bos taurus centromere protein C 1 (CENPC1), mRNA. [Source:RefSeq mRNA;Acc:NM_001045881]	GO:0000278(mitotic cell cycle);GO:0000776(kinetochore);GO:0000780(condensed nuclear chromosome, centromeric region);GO:0005515(protein binding);GO:0005634(nucleus);GO:0005721(centromeric heterochromatin);GO:0005737(cytoplasm);GO:0007059(chromosome segregation);GO:0051382(kinetochore assembly)	NA
circRNA7193	0	0	0	95	64.1111	55	0	0	0	0.657569	0.724857	0.575331	0.652586	0	up	Inf	0.0043609	0.225641	yes	chr22	44303299	44347706	+	18	circRNA	-	ENSBTAT00000013592	ENSBTAG00000020802	mRNA	chr22:44300440-44303298|chr22:44347706-44348082	Uncharacterized protein [Source:UniProtKB/TrEMBL;Acc:F1MKJ3]	GO:0000166(nucleotide binding);GO:0003777(microtubule motor activity);GO:0005524(ATP binding);GO:0006200(ATP catabolic process);GO:0007018(microtubule-based movement);GO:0016887(ATPase activity);GO:0017111(nucleoside-triphosphatase activity);GO:0030286(dynein complex)	NA
circRNA207	115	0	0	1285	1034.08	1171.03	6.88705	0	0	49.9289	65.6299	68.7627	61.4405	2.29568	up	4.74219	0.00437404	0.225641	yes	chr12	19346869	19359094	-	5	circRNA	-	ENSBTAT00000006376	KPNA3	mRNA	chr12:19345953-19346868|chr12:19359094-19362002	Bos taurus karyopherin alpha 3 (importin alpha 4) (KPNA3), mRNA. [Source:RefSeq mRNA;Acc:NM_001192773]	GO:0005488(binding);GO:0005515(protein binding);GO:0005634(nucleus);GO:0005737(cytoplasm);GO:0006606(protein import into nucleus);GO:0006810(transport);GO:0008022(protein C-terminus binding);GO:0008565(protein transporter activity);GO:0015031(protein transport)	NA
circRNA764	34	16.3333	14	186.259	131.833	101.5	3.52937	1.87188	1.29381	12.5443	14.503	10.3308	12.4594	2.23168	up	2.48103	0.00438625	0.225641	yes	chr15	38964663	38966040	+	3	circRNA	-	ENSBTAT00000015794	RRAS2	mRNA	chr15:38900651-38964662|chr15:38966040-38974652	Bos taurus related RAS viral (r-ras) oncogene homolog 2 (RRAS2), mRNA. [Source:RefSeq mRNA;Acc:NM_001099010]	GO:0000166(nucleotide binding);GO:0003924(GTPase activity);GO:0005515(protein binding);GO:0005525(GTP binding);GO:0005622(intracellular);GO:0006184(GTP catabolic process);GO:0006886(intracellular protein transport);GO:0006913(nucleocytoplasmic transport);GO:0007165(signal transduction);GO:0007264(small GTPase mediated signal transduction);GO:0007265(Ras protein signal transduction);GO:0009987(cel…	04010(MAPK signaling pathway);04530(Tight junction);04810(Regulation of actin cytoskeleton)
circRNA169	40	52.3333	61.6667	18.3333	0	9.33333	2.3909	3.45354	3.28153	0.710977	0	0.547001	0.419326	3.04199	down	-2.85887	0.0044066	0.225641	yes	chr13	70856703	70857223	-	1	circRNA	-	ENSBTAT00000061177	CHD6	mRNA	chr13:70838697-70856702|chr13:70857223-70858979	Bos taurus chromodomain helicase DNA binding protein 6 (CHD6), mRNA. [Source:RefSeq mRNA;Acc:NM_001243300]	GO:0003676(nucleic acid binding);GO:0003677(DNA binding);GO:0003682(chromatin binding);GO:0004386(helicase activity);GO:0005515(protein binding);GO:0005524(ATP binding);GO:0005634(nucleus);GO:0008026(ATP-dependent helicase activity);GO:0016787(hydrolase activity);GO:0016817(hydrolase activity, acting on acid anhydrides)	NA
circRNA8776	0	0	0	73.975	36.3433	47.6575	0	0	0	2.31727	1.85959	2.25611	2.14433	0	up	Inf	0.00444595	0.225641	yes	chr2	132268486	132297805	+	6	circRNA	-	ENSBTAT00000007063	EIF4G3	mRNA	chr2:132207110-132268485|chr2:132297805-132314679	Uncharacterized protein [Source:UniProtKB/TrEMBL;Acc:E1BLC8]	GO:0001934(positive regulation of protein phosphorylation);GO:0003677(DNA binding);GO:0003723(RNA binding);GO:0003743(translation initiation factor activity);GO:0005488(binding);GO:0005515(protein binding);GO:0006413(translational initiation);GO:0007283(spermatogenesis);GO:0016070(RNA metabolic process);GO:0045727(positive regulation of translation);GO:0060903(positive regulation of meiosis I)	NA
circRNA7216	0	0	0	32.3333	24.3333	21.9167	0	0	0	2.05435	2.52539	2.10444	2.22806	0	up	Inf	0.00446401	0.225641	yes	chr22	52811850	52812326	+	2	circRNA	-	ENSBTAT00000020961	SCAP	mRNA	chr22:52810587-52811849|chr22:52812326-52813049	Bos taurus SREBF chaperone (SCAP), mRNA. [Source:RefSeq mRNA;Acc:NM_001101889]	GO:0001666(response to hypoxia);GO:0005515(protein binding);GO:0005789(endoplasmic reticulum membrane);GO:0008158(hedgehog receptor activity);GO:0008203(cholesterol metabolic process);GO:0016020(membrane);GO:0016021(integral to membrane);GO:0019217(regulation of fatty acid metabolic process);GO:0032868(response to insulin);GO:0032933(SREBP signaling pathway);GO:0042304(regulation of fatty acid bi…	NA
circRNA2046	42.3786	29.3429	45.6536	30.3357	10.469	10.6952	2.03035	1.55208	1.94726	0.942959	0.531554	0.502419	0.658977	1.84323	down	-1.48394	0.00447271	0.225641	yes	chr4	33393857	33408502	-	6	circRNA	-	ENSBTAT00000033813	DMTF1	mRNA	chr4:33388374-33393856|chr4:33408502-33418603	cyclin D binding myb-like transcription factor 1 [Source:HGNC Symbol;Acc:HGNC:14603]	GO:0003677(DNA binding);GO:0003682(chromatin binding);GO:0005634(nucleus);GO:0005737(cytoplasm)	NA
circRNA933	12.7492	0	14.929	57.9349	44.8376	44.4738	0.818616	0	0.853398	2.41352	3.05108	2.79996	2.75485	0.557338	up	2.30535	0.00448206	0.225641	yes	chr19	26815336	26821003	-	3	circRNA	-	ENSBTAT00000015290	RABEP1	mRNA	chr19:26796845-26815335|chr19:26821003-26840750	rabaptin, RAB GTPase binding effector protein 1 [Source:HGNC Symbol;Acc:HGNC:17677]	GO:0005096(GTPase activator activity);GO:0005515(protein binding);GO:0005768(endosome);GO:0008083(growth factor activity);GO:0030139(endocytic vesicle);GO:0042803(protein homodimerization activity);GO:0043547(positive regulation of GTPase activity)	04144(Endocytosis)
circRNA8303	0	0	0	62.6667	30.5	36.1667	0	0	0	4.42713	3.51955	3.86128	3.93599	0	up	Inf	0.00449044	0.225641	yes	chr3	34691350	34694376	-	3	circRNA	-	ENSBTAT00000009642	STXBP3	mRNA	chr3:34683241-34691349|chr3:34694376-34695359	syntaxin binding protein 3 [Source:HGNC Symbol;Acc:HGNC:11446]	GO:0005515(protein binding);GO:0005634(nucleus);GO:0005737(cytoplasm);GO:0005829(cytosol);GO:0005886(plasma membrane);GO:0006904(vesicle docking involved in exocytosis);GO:0016192(vesicle-mediated transport);GO:0019905(syntaxin binding);GO:0031091(platelet alpha granule);GO:0042581(specific granule);GO:0043312(neutrophil degranulation);GO:0045955(negative regulation of calcium ion-dependent exocy…	NA
circRNA7053	0	0	0	16.5667	8.4	8.95	0	0	0	1.08325	0.897168	0.88441	0.954943	0	up	Inf	0.00449756	0.225641	yes	chr24	62144226	62150887	-	4	circRNA	-	ENSBTAT00000010155	KDSR	mRNA	chr24:62138940-62144225|chr24:62150887-62156715	Bos taurus 3-ketodihydrosphingosine reductase (KDSR), mRNA. [Source:RefSeq mRNA;Acc:NM_001045919]	GO:0005783(endoplasmic reticulum);GO:0006666(3-keto-sphinganine metabolic process);GO:0008152(metabolic process);GO:0016491(oxidoreductase activity);GO:0030148(sphingolipid biosynthetic process);GO:0047560(3-dehydrosphinganine reductase activity);GO:0055114(oxidation-reduction process)	00600(Sphingolipid metabolism);01100(Metabolic pathways)
circRNA1843	68.3333	61.7333	86.6667	49	28.4667	31.2667	3.6753	3.66577	4.14989	1.70989	1.6226	1.64889	1.66046	3.83032	down	-1.20588	0.00450855	0.225641	yes	chr6	85085568	85096514	-	6	circRNA	-	ENSBTAT00000008985	UBA6	mRNA	chr6:85081404-85085567|chr6:85096514-85098908	Bos taurus ubiquitin-like modifier activating enzyme 6 (UBA6), mRNA. [Source:RefSeq mRNA;Acc:NM_001083438]	GO:0003824(catalytic activity);GO:0005515(protein binding);GO:0005524(ATP binding);GO:0005737(cytoplasm);GO:0006464(cellular protein modification process);GO:0006511(ubiquitin-dependent protein catabolic process);GO:0008641(small protein activating enzyme activity);GO:0019780(FAT10 activating enzyme activity)	04120(Ubiquitin mediated proteolysis)
circRNA7895	0	0	0	118	89	80.1736	0	0	0	3.75457	4.62561	3.8552	4.07846	0	up	Inf	0.00451943	0.225641	yes	chr5	29403385	29409492	-	5	circRNA	-	ENSBTAT00000006902	DIP2B	mRNA	chr5:29400858-29403384|chr5:29409492-29412691	DIP2 disco-interacting protein 2 homolog B (Drosophila) [Source:HGNC Symbol;Acc:HGNC:29284]	GO:0003824(catalytic activity);GO:0005634(nucleus);GO:0008134(transcription factor binding);GO:0008152(metabolic process)	NA
circRNA814	62.5833	51.65	57.6	48.6111	27.5194	26.1929	4.15551	3.78636	3.40497	2.09418	1.93651	1.70529	1.912	3.78228	down	-0.984177	0.00456679	0.226201	yes	chr14	4041212	4046473	+	4	circRNA	-	ENSBTAT00000012605	PTK2	mRNA	chr14:4028083-4041211|chr14:4046473-4052741	Bos taurus PTK2 protein tyrosine kinase 2 (PTK2), mRNA. [Source:RefSeq mRNA;Acc:NM_001075250]	GO:0000166(nucleotide binding);GO:0000226(microtubule cytoskeleton organization);GO:0001525(angiogenesis);GO:0001568(blood vessel development);GO:0001570(vasculogenesis);GO:0001764(neuron migration);GO:0001934(positive regulation of protein phosphorylation);GO:0003779(actin binding);GO:0004672(protein kinase activity);GO:0004713(protein tyrosine kinase activity);GO:0004715(non-membrane spanning p…	04012(ErbB signaling pathway);04062(Chemokine signaling pathway);04360(Axon guidance);04370(VEGF signaling pathway);04510(Focal adhesion);04670(Leukocyte transendothelial migration);04810(Regulation of actin cytoskeleton);05100(Bacterial invasion of epithelial cells);05146(Amoebiasis);05200(Pathways in cancer);05222(Small cell lung cancer)
circRNA2171	16	11.1667	0	75.4762	37.75	57.836	1.52842	1.17769	0	4.67783	3.82166	5.41713	4.63888	0.902034	up	2.36252	0.00461044	0.226201	yes	chr3	43171064	43172649	-	3	circRNA	-	ENSBTAT00000008293	RTCA	mRNA	chr3:43162411-43171063|chr3:43172649-43175346	Bos taurus RNA terminal phosphate cyclase domain 1 (RTCA), mRNA. [Source:RefSeq mRNA;Acc:NM_001046055]	GO:0000166(nucleotide binding);GO:0003824(catalytic activity);GO:0003963(RNA-3'-phosphate cyclase activity);GO:0005524(ATP binding);GO:0005634(nucleus);GO:0005654(nucleoplasm);GO:0006396(RNA processing);GO:0016874(ligase activity)	NA
circRNA8029	0	0	0	22.4435	17.42	16.8623	0	0	0	1.71767	2.1777	1.9503	1.94856	0	up	Inf	0.00461289	0.226201	yes	chr5	88765679	88766067	+	2	circRNA	-	ENSBTAT00000043069	ABCC9	mRNA	chr5:88758543-88765678|chr5:88766067-88773287	ATP-binding cassette, sub-family C (CFTR/MRP), member 9 [Source:HGNC Symbol;Acc:HGNC:60]	GO:0000166(nucleotide binding);GO:0005267(potassium channel activity);GO:0005524(ATP binding);GO:0005886(plasma membrane);GO:0006200(ATP catabolic process);GO:0006810(transport);GO:0006813(potassium ion transport);GO:0008076(voltage-gated potassium channel complex);GO:0008281(sulfonylurea receptor activity);GO:0016020(membrane);GO:0016021(integral to membrane);GO:0016887(ATPase activity);GO:00171…	02010(ABC transporters)
circRNA8550	0	0	0	41.597	26.1679	22.5929	0	0	0	3.28303	3.37351	2.69476	3.1171	0	up	Inf	0.0046273	0.226201	yes	chr2	25446796	25465957	+	2	circRNA	-	ENSBTAT00000009090	TLK1	mRNA	chr2:25443419-25446795|chr2:25465957-25477723	tousled-like kinase 1 [Source:HGNC Symbol;Acc:HGNC:11841]	GO:0000166(nucleotide binding);GO:0001672(regulation of chromatin assembly or disassembly);GO:0004672(protein kinase activity);GO:0004674(protein serine/threonine kinase activity);GO:0004713(protein tyrosine kinase activity);GO:0005524(ATP binding);GO:0005634(nucleus);GO:0006468(protein phosphorylation);GO:0006886(intracellular protein transport);GO:0016772(transferase activity, transferring phos…	NA
circRNA1542	129.25	100.571	174.5	333.667	246.221	236.732	5.90181	5.07008	7.09373	9.88508	11.915	10.5989	10.7997	6.02187	up	0.842702	0.00463225	0.226201	yes	chr21	66118264	66125084	-	5	circRNA	-	ENSBTAT00000024364	SETD3	mRNA	chr21:66077770-66118263|chr21:66125084-66125195	SET domain containing 3 [Source:HGNC Symbol;Acc:HGNC:20493]	GO:0000790(nuclear chromatin);GO:0001102(RNA polymerase II activating transcription factor binding);GO:0003713(transcription coactivator activity);GO:0005515(protein binding);GO:0010452(histone H3-K36 methylation);GO:0018022(peptidyl-lysine methylation);GO:0042800(histone methyltransferase activity (H3-K4 specific));GO:0045944(positive regulation of transcription from RNA polymerase II promoter);…	NA
circRNA1434	14.8333	14.6667	15.8333	121.167	63.3333	67	1.77666	1.93947	1.68835	9.4159	8.03919	7.86847	8.44119	1.80149	up	2.22825	0.00463519	0.226201	yes	chr20	38040313	38042369	+	3	circRNA	-	ENSBTAT00000032135	NADK2	mRNA	chr20:38027153-38040312|chr20:38042369-38047454	NAD kinase 2, mitochondrial [Source:HGNC Symbol;Acc:HGNC:26404]	GO:0003951(NAD+ kinase activity);GO:0005739(mitochondrion);GO:0006741(NADP biosynthetic process);GO:0008152(metabolic process);GO:0019674(NAD metabolic process);GO:0042803(protein homodimerization activity)	NA
circRNA2383	103.167	81.75	156.417	2938.52	1743.83	1553.92	3.58167	3.13343	4.83453	66.1893	64.16	52.8963	61.0819	3.84988	up	3.98786	0.00466562	0.226833	yes	chr2	94896494	94909744	-	6	circRNA	-	ENSBTAT00000029301	NDUFS1	mRNA	chr2:94895822-94896493|chr2:94909744-94911388	Bos taurus NADH dehydrogenase (ubiquinone) Fe-S protein 1, 75kDa (NADH-coenzyme Q reductase) (NDUFS1), mRNA. [Source:RefSeq mRNA;Acc:NM_174820]	GO:0003954(NADH dehydrogenase activity);GO:0005515(protein binding);GO:0005739(mitochondrion);GO:0005743(mitochondrial inner membrane);GO:0005747(mitochondrial respiratory chain complex I);GO:0005758(mitochondrial intermembrane space);GO:0008137(NADH dehydrogenase (ubiquinone) activity);GO:0008637(apoptotic mitochondrial changes);GO:0009055(electron carrier activity);GO:0016020(membrane);GO:00164…	00190(Oxidative phosphorylation);01100(Metabolic pathways);05010(Alzheimer's disease);05012(Parkinson's disease);05016(Huntington's disease)
circRNA200	117.15	116.871	154.993	107.679	34.7182	52.075	3.81613	4.20312	4.49487	2.27576	1.19854	1.66326	1.71252	4.17137	down	-1.2844	0.00471955	0.228333	yes	chr12	16136830	16177963	-	7	circRNA	-	ENSBTAT00000009295	ZC3H13	mRNA	chr12:16119544-16136829|chr12:16177963-16183638	zinc finger CCCH-type containing 13 [Source:HGNC Symbol;Acc:HGNC:20368]	GO:0005515(protein binding);GO:0046872(metal ion binding)	NA
circRNA9027	0	0	0	41.6667	31.5	34.3333	0	0	0	1.79885	2.22135	2.24006	2.08675	0	up	Inf	0.00473165	0.228333	yes	chr9	41487886	41492459	-	3	circRNA	-	ENSBTAT00000025858	CEP57L1	mRNA	chr9:41480532-41487885|chr9:41492459-41553955	centrosomal protein 57kDa-like 1 [Source:HGNC Symbol;Acc:HGNC:21561]	GO:0008017(microtubule binding);GO:0034453(microtubule anchoring);GO:0042802(identical protein binding);GO:0043015(gamma-tubulin binding)	NA
circRNA7614	0	0	0	14.7193	11.3333	11.8667	0	0	0	0.503213	0.632883	0.613099	0.583065	0	up	Inf	0.00475086	0.228411	yes	chr7	19795345	19799798	-	5	circRNA	-	ENSBTAT00000002352	CATSPERD	mRNA	chr7:19793006-19795344|chr7:19799798-19802371	Cation channel sperm-associated protein subunit delta [Source:UniProtKB/Swiss-Prot;Acc:E1B9E5]	GO:0001539(ciliary or bacterial-type flagellar motility);GO:0005886(plasma membrane);GO:0005929(cilium);GO:0007275(multicellular organismal development);GO:0007283(spermatogenesis);GO:0016020(membrane);GO:0016021(integral to membrane);GO:0030154(cell differentiation);GO:0030317(sperm motility);GO:0036128(CatSper complex);GO:0042995(cell projection);GO:0060170(ciliary membrane)	NA
circRNA1206	100.683	108.117	142.583	65.5167	33.1167	46.95	3.89978	4.62339	4.91673	1.64645	1.35939	1.78307	1.5963	4.47997	down	-1.48875	0.00481356	0.230571	yes	chr24	58505575	58520991	+	4	circRNA	-	ENSBTAT00000046420	ZNF532	mRNA	chr24:58494036-58505574|chr24:58520991-58545962	zinc finger protein 532 [Source:HGNC Symbol;Acc:HGNC:30940]	GO:0046872(metal ion binding)	NA
circRNA8349	0	0	0	95.4	48.2333	50.9	0	0	0	1.62523	1.3422	1.31046	1.42596	0	up	Inf	0.00488743	0.233231	yes	chr3	67179509	67193252	+	9	circRNA	-	ENSBTAT00000027667	USP33	mRNA	chr3:67155967-67179508|chr3:67193252-67195649	Bos taurus ubiquitin specific peptidase 33 (USP33), mRNA. [Source:RefSeq mRNA;Acc:NM_001101139]	GO:0001664(G-protein coupled receptor binding);GO:0004197(cysteine-type endopeptidase activity);GO:0004221(ubiquitin thiolesterase activity);GO:0004843(ubiquitin-specific protease activity);GO:0005515(protein binding);GO:0005737(cytoplasm);GO:0005813(centrosome);GO:0005815(microtubule organizing center);GO:0005856(cytoskeleton);GO:0006508(proteolysis);GO:0006511(ubiquitin-dependent protein catabo…	NA
circRNA2851	0	180	0	1192.97	882.158	1182.54	0	15.8684	0	61.8041	74.6509	92.5848	76.3466	5.28946	up	3.85137	0.00490501	0.233231	yes	chrX	83063905	83105842	+	3	circRNA	-	ENSBTAT00000021068	PHKA1	mRNA	chrX:83057040-83063904|chrX:83105842-83129043	phosphorylase kinase, alpha 1 (muscle) [Source:HGNC Symbol;Acc:HGNC:8925]	GO:0003824(catalytic activity);GO:0004553(hydrolase activity, hydrolyzing O-glycosyl compounds);GO:0005516(calmodulin binding);GO:0005976(polysaccharide metabolic process);GO:0005977(glycogen metabolic process)	04020(Calcium signaling pathway);04910(Insulin signaling pathway)
circRNA9271	0	0	0	184.725	114.4	98.6583	0	0	0	5.53755	5.60169	4.46954	5.20293	0	up	Inf	0.00494295	0.233624	yes	chr8	100308731	100324564	-	6	circRNA	-	ENSBTAT00000053653	TMEM245	mRNA	chr8:100301244-100308730|chr8:100324564-100327575	Transmembrane protein 245 [Source:UniProtKB/Swiss-Prot;Acc:E1BD52]	GO:0016020(membrane);GO:0016021(integral to membrane)	NA
circRNA4974	0	0	566.698	9482.65	6045.21	4814.97	0	0	9.42497	114.933	119.682	88.1957	107.604	3.14166	up	5.09806	0.00494933	0.233624	yes	chr5	65793625	65821075	+	12	circRNA	-	ENSBTAT00000043649	MYBPC1	mRNA	chr5:65791824-65793624|chr5:65821075-65829140	Bos taurus myosin binding protein C, slow type (MYBPC1), mRNA. [Source:RefSeq mRNA;Acc:NM_001110773]	GO:0005515(protein binding);GO:0006936(muscle contraction);GO:0030016(myofibril);GO:0031432(titin binding)	NA
circRNA5694	0	0	0	155	79	82	0	0	0	5.76745	4.80154	4.61108	5.06002	0	up	Inf	0.00496729	0.233624	yes	chr13	58242443	58245624	-	4	circRNA	-	ENSBTAT00000005055	STX16	mRNA	chr13:58241073-58242442|chr13:58245624-58246238	syntaxin 16 [Source:HGNC Symbol;Acc:HGNC:11431]	GO:0005484(SNAP receptor activity);GO:0005515(protein binding);GO:0005730(nucleolus);GO:0005794(Golgi apparatus);GO:0006886(intracellular protein transport);GO:0016020(membrane);GO:0016192(vesicle-mediated transport);GO:0042147(retrograde transport, endosome to Golgi);GO:0043231(intracellular membrane-bounded organelle)	04130(SNARE interactions in vesicular transport)
circRNA7510	0	0	0	2523.49	1613.77	2094.03	0	0	0	124.054	129.585	155.571	136.403	0	up	Inf	0.00503537	0.234805	yes	chr28	41674835	41680733	+	3	circRNA	-	ENSBTAT00000065403	LDB3	mRNA	chr28:41670024-41674834|chr28:41680733-41696548	LIM domain binding 3 [Source:HGNC Symbol;Acc:HGNC:15710]	GO:0005080(protein kinase C binding);GO:0005515(protein binding);GO:0005856(cytoskeleton);GO:0008092(cytoskeletal protein binding);GO:0008270(zinc ion binding);GO:0030018(Z disc);GO:0045214(sarcomere organization);GO:0046872(metal ion binding);GO:0051371(muscle alpha-actinin binding)	NA
circRNA8099	0	0	0	128	85.8333	107.833	0	0	0	6.04252	6.61859	7.69305	6.78472	0	up	Inf	0.00504322	0.234805	yes	chr4	26390833	26397996	-	4	circRNA	-	ENSBTAT00000018702	SNX13	mRNA	chr4:26376024-26390832|chr4:26397996-26448341	sorting nexin 13 [Source:HGNC Symbol;Acc:HGNC:21335]	GO:0004129(cytochrome-c oxidase activity);GO:0005743(mitochondrial inner membrane);GO:0005769(early endosome);GO:0006886(intracellular protein transport);GO:0035091(phosphatidylinositol binding);GO:0038032(termination of G-protein coupled receptor signaling pathway);GO:0043547(positive regulation of GTPase activity)	NA
circRNA6276	0	0	0	112	56.25	77.25	0	0	0	3.13424	2.57122	3.26701	2.99082	0	up	Inf	0.00504665	0.234805	yes	chr17	29385947	29403038	-	5	circRNA	-	ENSBTAT00000032115	JADE1	mRNA	chr17:29383292-29385946|chr17:29403038-29421776	jade family PHD finger 1 [Source:HGNC Symbol;Acc:HGNC:30027]	GO:0000123(histone acetyltransferase complex);GO:0001105(RNA polymerase II transcription coactivator activity);GO:0005515(protein binding);GO:0005634(nucleus);GO:0005737(cytoplasm);GO:0005739(mitochondrion);GO:0005886(plasma membrane);GO:0043966(histone H3 acetylation);GO:0043981(histone H4-K5 acetylation);GO:0043982(histone H4-K8 acetylation);GO:0043983(histone H4-K12 acetylation);GO:0046872(met…	NA
circRNA2178	92.5574	69.4286	92.7085	34.853	19.8076	21.7895	0.853278	0.706648	0.760893	0.208465	0.19352	0.196959	0.199648	0.773606	down	-1.95414	0.00511467	0.23712	yes	chr3	50357241	50436194	-	23	circRNA	-	ENSBTAT00000026887	CCDC18	mRNA	chr3:50350550-50357240|chr3:50436194-50445168	coiled-coil domain containing 18 [Source:HGNC Symbol;Acc:HGNC:30370]	NA	NA
circRNA122	430.124	308.343	403.067	0	0	0	18.2241	14.4235	15.2038	0	0	0	0	15.9505	down	-Inf	0.00523754	0.241952	yes	chr13	34075710	34115099	-	5	circRNA	-	ENSBTAT00000038847	ZEB1	mRNA	chr13:34067913-34075709|chr13:34115099-34261243	zinc finger E-box binding homeobox 1 [Source:HGNC Symbol;Acc:HGNC:11642]	GO:0000122(negative regulation of transcription from RNA polymerase II promoter);GO:0003676(nucleic acid binding);GO:0003677(DNA binding);GO:0003682(chromatin binding);GO:0003700(sequence-specific DNA binding transcription factor activity);GO:0005515(protein binding);GO:0005634(nucleus);GO:0005667(transcription factor complex);GO:0005737(cytoplasm);GO:0006355(regulation of transcription, DNA-depe…	NA
circRNA1592	161	140	129	59	17	15	10.2114	9.80327	7.28403	2.42785	1.14267	0.932822	1.50111	9.09955	down	-2.59976	0.00525846	0.242057	yes	chr28	33778532	33780851	-	3	circRNA	-	ENSBTAT00000017554	DLG5	mRNA	chr28:33760900-33778531|chr28:33780851-33792325	Bos taurus discs, large homolog 5 (Drosophila) (DLG5), mRNA. [Source:RefSeq mRNA;Acc:NM_001206088]	GO:0005515(protein binding);GO:0005622(intracellular);GO:0005913(cell-cell adherens junction);GO:0008013(beta-catenin binding);GO:0008092(cytoskeletal protein binding);GO:0042981(regulation of apoptotic process)	NA
circRNA5815	0	0	0	288.5	137.25	166.758	0	0	0	11.019	8.56268	9.6254	9.73569	0	up	Inf	0.00529434	0.242257	yes	chr12	77007394	77013312	+	4	circRNA	-	ENSBTAT00000016001	DNAJC3	mRNA	chr12:77005478-77007393|chr12:77013312-77021162	Bos taurus DnaJ (Hsp40) homolog, subfamily C, member 3 (DNAJC3), mRNA. [Source:RefSeq mRNA;Acc:NM_174756]	GO:0005515(protein binding);GO:0005737(cytoplasm);GO:0005788(endoplasmic reticulum lumen);GO:0031205(endoplasmic reticulum Sec complex);GO:0051087(chaperone binding);GO:0051603(proteolysis involved in cellular protein catabolic process);GO:0051787(misfolded protein binding)	04141(Protein processing in endoplasmic reticulum)
circRNA7450	0	0	0	28	16	22	0	0	0	2.33773	2.18202	2.77585	2.43187	0	up	Inf	0.0053012	0.242257	yes	chr28	3730797	3737895	+	3	circRNA	-	ENSBTAT00000013692	TTC13	mRNA	chr28:3713198-3730796|chr28:3737895-3747858	tetratricopeptide repeat domain 13 [Source:HGNC Symbol;Acc:HGNC:26204]	GO:0005515(protein binding)	NA
circRNA1931	28.4167	17.75	30.5833	100.386	80.0269	82.0833	1.82086	1.2557	1.74467	4.17339	5.43442	5.15713	4.92164	1.60707	up	1.6147	0.0053363	0.242257	yes	chr5	51300530	51305147	-	4	circRNA	-	ENSBTAT00000014698	MON2	mRNA	chr5:51293862-51300529|chr5:51305147-51306310	MON2 homolog (S. cerevisiae) [Source:HGNC Symbol;Acc:HGNC:29177]	GO:0005488(binding);GO:0005515(protein binding)	NA
circRNA8216	0	0	0	112.022	78.8555	95.7436	0	0	0	5.77391	6.63895	7.45783	6.62356	0	up	Inf	0.00534438	0.242257	yes	chr4	119270961	119279464	+	4	circRNA	-	ENSBTAT00000010553	UBE3C	mRNA	chr4:119247480-119270960|chr4:119279464-119284468	ubiquitin protein ligase E3C [Source:HGNC Symbol;Acc:HGNC:16803]	GO:0000209(protein polyubiquitination);GO:0004842(ubiquitin-protein ligase activity);GO:0005515(protein binding);GO:0016874(ligase activity)	04120(Ubiquitin mediated proteolysis)
circRNA968	146	114.5	183.5	0	0	0	5.76255	4.98945	6.44796	0	0	0	0	5.73332	down	-Inf	0.00535611	0.242257	yes	chr19	49039947	49043404	-	3	circRNA	-	ENSBTAT00000006196	TEX2	mRNA	chr19:49028730-49039946|chr19:49043404-49066906	Bos taurus testis expressed 2 (TEX2), mRNA. [Source:RefSeq mRNA;Acc:NM_001101970]	GO:0005543(phospholipid binding);GO:0016020(membrane);GO:0016021(integral to membrane)	NA
circRNA7524	0	0	0	60.4242	32.8333	30.8333	0	0	0	4.45567	3.95474	3.43605	3.94882	0	up	Inf	0.00551065	0.248381	yes	chr29	9343043	9345254	-	3	circRNA	-	ENSBTAT00000010324	EED	mRNA	chr29:9340631-9343042|chr29:9345254-9348888	Bos taurus embryonic ectoderm development (EED), mRNA. [Source:RefSeq mRNA;Acc:NM_001040494]	GO:0001739(sex chromatin);GO:0003682(chromatin binding);GO:0005515(protein binding);GO:0005634(nucleus);GO:0006349(regulation of gene expression by genetic imprinting);GO:0006351(transcription, DNA-templated);GO:0006355(regulation of transcription, DNA-dependent);GO:0016568(chromatin modification);GO:0016571(histone methylation);GO:0035098(ESC/E(Z) complex);GO:0042054(histone methyltransferase ac…	NA
circRNA6262	0	0	0	63	38.5	51.75	0	0	0	4.87699	4.86826	6.05423	5.26649	0	up	Inf	0.00554692	0.248872	yes	chr17	13318895	13320144	+	3	circRNA	-	ENSBTAT00000026452	OTUD4	mRNA	chr17:13316947-13318894|chr17:13320144-13321017	OTU deubiquitinase 4 [Source:HGNC Symbol;Acc:HGNC:24949]	GO:0004843(ubiquitin-specific protease activity);GO:0071108(protein K48-linked deubiquitination)	NA
circRNA9026	0	0	0	87.9167	55.5	73.3333	0	0	0	2.36844	2.44222	2.98558	2.59875	0	up	Inf	0.00555989	0.248872	yes	chr9	41478617	41492459	-	6	circRNA	-	ENSBTAT00000025858	CEP57L1	mRNA	chr9:41474016-41478616|chr9:41492459-41553955	centrosomal protein 57kDa-like 1 [Source:HGNC Symbol;Acc:HGNC:21561]	GO:0008017(microtubule binding);GO:0034453(microtubule anchoring);GO:0042802(identical protein binding);GO:0043015(gamma-tubulin binding)	NA
circRNA941	9792.06	6844.74	10248.1	0	0	0	781.895	603.416	728.52	0	0	0	0	704.61	down	-Inf	0.00558748	0.249248	yes	chr19	30041530	30041919	-	1	circRNA	-	ENSBTAT00000061119	MYHC-FETAL	mRNA	chr19:30040317-30041529|chr19:30041919-30042279	Bos taurus myosin, heavy chain 8, skeletal muscle, perinatal (MYH8), mRNA. [Source:RefSeq mRNA;Acc:NM_001206174]	GO:0000166(nucleotide binding);GO:0003774(motor activity);GO:0003779(actin binding);GO:0005515(protein binding);GO:0005524(ATP binding);GO:0005634(nucleus);GO:0005730(nucleolus);GO:0005925(focal adhesion);GO:0016459(myosin complex)	04530(Tight junction);05416(Viral myocarditis)
circRNA9229	0	0	0	95.3333	66.3333	81.9889	0	0	0	3.45193	3.92329	4.48652	3.95392	0	up	Inf	0.00567194	0.251554	yes	chr8	76695627	76704216	-	6	circRNA	-	ENSBTAT00000000930	UBAP2	mRNA	chr8:76688433-76695626|chr8:76704216-76707416	ubiquitin associated protein 2 [Source:HGNC Symbol;Acc:HGNC:14185]	GO:0005515(protein binding)	NA
circRNA7401	0	0	0	164.25	100.117	135.125	0	0	0	3.36574	3.35106	4.18454	3.63378	0	up	Inf	0.00569547	0.251554	yes	chr21	24427034	24428019	-	1	circRNA	-	ENSBTAT00000047037	EFTUD1	mRNA	chr21:24414567-24427033|chr21:24428019-24433171	elongation factor Tu GTP binding domain containing 1 [Source:HGNC Symbol;Acc:HGNC:25789]	GO:0000166(nucleotide binding);GO:0003924(GTPase activity);GO:0005525(GTP binding);GO:0006184(GTP catabolic process);GO:0042256(mature ribosome assembly);GO:0043022(ribosome binding)	03008(Ribosome biogenesis in eukaryotes)
circRNA5659	0	0	0	118	68	94	0	0	0	7.4042	6.96957	8.91376	7.76251	0	up	Inf	0.00571083	0.251554	yes	chr13	38657713	38658881	+	2	circRNA	-	ENSBTAT00000025259	CSRP2BP	mRNA	chr13:38650602-38657712|chr13:38658881-38661103	Bos taurus CSRP2 binding protein (CSRP2BP), mRNA. [Source:RefSeq mRNA;Acc:NM_001206055]	GO:0000086(G2/M transition of mitotic cell cycle);GO:0004402(histone acetyltransferase activity);GO:0005515(protein binding);GO:0005634(nucleus);GO:0005671(Ada2/Gcn5/Ada3 transcription activator complex);GO:0008080(N-acetyltransferase activity);GO:0009790(embryo development);GO:0016573(histone acetylation);GO:0043966(histone H3 acetylation)	NA
circRNA4173	0	0	73.5	280	195.5	161.4	0	0	4.42028	12.2718	13.9958	10.6903	12.3193	1.47343	up	3.06368	0.00571669	0.251554	yes	chr10	46434461	46436348	+	3	circRNA	-	ENSBTAT00000061038	HERC1	mRNA	chr10:46432892-46434460|chr10:46436348-46440140	probable E3 ubiquitin-protein ligase HERC1 [Source:RefSeq peptide;Acc:NP_001096752]	GO:0004842(ubiquitin-protein ligase activity);GO:0005515(protein binding);GO:0005634(nucleus);GO:0005737(cytoplasm);GO:0010507(negative regulation of autophagy);GO:0016567(protein ubiquitination);GO:0016874(ligase activity);GO:0021702(cerebellar Purkinje cell differentiation);GO:0031175(neuron projection development);GO:0042787(protein ubiquitination involved in ubiquitin-dependent protein catabo…	04120(Ubiquitin mediated proteolysis)
circRNA2571	13.6753	11.8381	14.1937	16.7254	9.9357	9.7303	1.08089	1.03303	0.998766	0.857693	0.832253	0.754083	0.814677	1.03756	down	-0.348895	0.005784	0.253656	yes	chr1	140828103	140840208	-	3	circRNA	-	ENSBTAT00000018087	BRWD1	mRNA	chr1:140826350-140828102|chr1:140840208-140841445	Bos taurus bromodomain and WD repeat domain containing 1 (BRWD1), mRNA. [Source:RefSeq mRNA;Acc:NM_001103174]	GO:0005515(protein binding);GO:0005634(nucleus);GO:0005730(nucleolus);GO:0005737(cytoplasm);GO:0006357(regulation of transcription from RNA polymerase II promoter);GO:0007010(cytoskeleton organization);GO:0008360(regulation of cell shape)	NA
circRNA7703	0	0	0	120.557	96.1762	90.3333	0	0	0	1.04856	1.36638	1.18737	1.20077	0	up	Inf	0.00581784	0.254225	yes	chr7	100524334	100536796	-	14	circRNA	-	ENSBTAT00000034967	CHD1	mRNA	chr7:100520219-100524333|chr7:100536796-100538967	chromodomain helicase DNA binding protein 1 [Source:HGNC Symbol;Acc:HGNC:1915]	GO:0003676(nucleic acid binding);GO:0003677(DNA binding);GO:0004386(helicase activity);GO:0005515(protein binding);GO:0005524(ATP binding);GO:0005634(nucleus);GO:0006338(chromatin remodeling);GO:0035064(methylated histone residue binding)	NA
circRNA8171	0	0	0	1977.87	1579.61	1581.12	0	0	0	210.328	274.378	254.098	246.268	0	up	Inf	0.00583816	0.254225	yes	chr4	93627928	93628117	+	1	circRNA	-	ENSBTAT00000008207	FLNC	mRNA	chr4:93627852-93627927|chr4:93628117-93628212	filamin C, gamma [Source:HGNC Symbol;Acc:HGNC:3756]	GO:0003779(actin binding);GO:0005515(protein binding);GO:0005737(cytoplasm);GO:0005886(plasma membrane);GO:0008092(cytoskeletal protein binding);GO:0030506(ankyrin binding);GO:0042383(sarcolemma);GO:0048747(muscle fiber development)	NA
circRNA1186	24	0	0	85.2778	72.7	86.6338	2.63167	0	0	6.06694	8.4483	9.31447	7.94323	0.877224	up	3.17871	0.00585943	0.254225	yes	chr24	43509130	43511258	-	2	circRNA	-	ENSBTAT00000013946	CEP76	mRNA	chr24:43508572-43509129|chr24:43511258-43512391	centrosomal protein 76kDa [Source:HGNC Symbol;Acc:HGNC:25727]	GO:0005515(protein binding);GO:0005813(centrosome);GO:0005814(centriole);GO:0046599(regulation of centriole replication)	NA
circRNA7512	0	0	0	639.333	454.867	377.5	0	0	0	15.5072	18.0216	13.8376	15.7888	0	up	Inf	0.00587911	0.254225	yes	chr28	41857504	41868941	+	5	circRNA	-	ENSBTAT00000000282	BMPR-IA	mRNA	chr28:41851352-41857503|chr28:41868941-41872246	Bos taurus bone morphogenetic protein receptor, type IA (BMPR1A), mRNA. [Source:RefSeq mRNA;Acc:NM_001076800]	GO:0000166(nucleotide binding);GO:0000981(sequence-specific DNA binding RNA polymerase II transcription factor activity);GO:0001701(in utero embryonic development);GO:0001707(mesoderm formation);GO:0001756(somitogenesis);GO:0001880(Mullerian duct regression);GO:0002053(positive regulation of mesenchymal cell proliferation);GO:0003007(heart morphogenesis);GO:0003272(endocardial cushion formation);…	04060(Cytokine-cytokine receptor interaction);04350(TGF-beta signaling pathway)
circRNA4976	0	0	179.974	3297	2108.32	1661.51	0	0	11.0148	147.053	153.6	111.994	137.549	3.67159	up	5.22739	0.00590128	0.254225	yes	chr5	65814732	65821075	+	3	circRNA	-	ENSBTAT00000043649	MYBPC1	mRNA	chr5:65813584-65814731|chr5:65821075-65829140	Bos taurus myosin binding protein C, slow type (MYBPC1), mRNA. [Source:RefSeq mRNA;Acc:NM_001110773]	GO:0005515(protein binding);GO:0006936(muscle contraction);GO:0030016(myofibril);GO:0031432(titin binding)	NA
circRNA7530	0	0	0	52.3491	40.7221	35.7946	0	0	0	3.04812	3.87306	3.14976	3.35698	0	up	Inf	0.00593172	0.254225	yes	chr29	9641525	9643851	+	3	circRNA	-	ENSBTAT00000002170	PICALM	mRNA	chr29:9638160-9641524|chr29:9643851-9646289	Bos taurus phosphatidylinositol binding clathrin assembly protein (PICALM), mRNA. [Source:RefSeq mRNA;Acc:NM_001101977]	GO:0005515(protein binding);GO:0005543(phospholipid binding);GO:0005545(1-phosphatidylinositol binding);GO:0005622(intracellular);GO:0005634(nucleus);GO:0005905(coated pit);GO:0007409(axonogenesis);GO:0016197(endosomal transport);GO:0030097(hemopoiesis);GO:0030100(regulation of endocytosis);GO:0030118(clathrin coat);GO:0030122(AP-2 adaptor complex);GO:0030132(clathrin coat of coated pit);GO:00302…	NA
circRNA1432	8.85	0	0	29.35	25.8	27.6	0.706672	0	0	1.52053	2.18327	2.16089	1.9549	0.235557	up	3.05295	0.00593407	0.254225	yes	chr20	37207764	37208760	-	3	circRNA	-	ENSBTAT00000020129	NIPBL	mRNA	chr20:37206984-37207763|chr20:37208760-37212028	Nipped-B homolog (Drosophila) [Source:HGNC Symbol;Acc:HGNC:28862]	GO:0000122(negative regulation of transcription from RNA polymerase II promoter);GO:0003007(heart morphogenesis);GO:0003151(outflow tract morphogenesis);GO:0003682(chromatin binding);GO:0005488(binding);GO:0005515(protein binding);GO:0005634(nucleus);GO:0006974(cellular response to DNA damage stimulus);GO:0007064(mitotic sister chromatid cohesion);GO:0007420(brain development);GO:0007507(heart de…	NA
circRNA7349	0	0	0	77.2667	44.9762	62.3333	0	0	0	2.21439	2.10546	2.69973	2.33986	0	up	Inf	0.00603902	0.25787	yes	chr20	37241351	37245255	-	5	circRNA	-	ENSBTAT00000020129	NIPBL	mRNA	chr20:37238557-37241350|chr20:37245255-37247555	Nipped-B homolog (Drosophila) [Source:HGNC Symbol;Acc:HGNC:28862]	GO:0000122(negative regulation of transcription from RNA polymerase II promoter);GO:0003007(heart morphogenesis);GO:0003151(outflow tract morphogenesis);GO:0003682(chromatin binding);GO:0005488(binding);GO:0005515(protein binding);GO:0005634(nucleus);GO:0006974(cellular response to DNA damage stimulus);GO:0007064(mitotic sister chromatid cohesion);GO:0007420(brain development);GO:0007507(heart de…	NA
circRNA7376	0	0	0	641.486	474.761	557.394	0	0	0	6.26742	7.57666	8.23002	7.35803	0	up	Inf	0.00609325	0.259333	yes	chr21	2358347	2378170	-	5	circRNA	-	ENSBTAT00000049743	UBE3A	mRNA	chr21:2356931-2358346|chr21:2378170-2404178	Bos taurus ubiquitin protein ligase E3A (UBE3A), mRNA. [Source:RefSeq mRNA;Acc:NM_001098462]	GO:0001541(ovarian follicle development);GO:0003713(transcription coactivator activity);GO:0004842(ubiquitin-protein ligase activity);GO:0005515(protein binding);GO:0005634(nucleus);GO:0005737(cytoplasm);GO:0005829(cytosol);GO:0006511(ubiquitin-dependent protein catabolic process);GO:0014068(positive regulation of phosphatidylinositol 3-kinase signaling);GO:0016567(protein ubiquitination);GO:0016…	04120(Ubiquitin mediated proteolysis)
circRNA7474	0	0	0	593.065	284.2	394.733	0	0	0	24.3551	19.0639	24.4978	22.6389	0	up	Inf	0.00617982	0.262158	yes	chr28	16750013	16767813	-	3	circRNA	-	ENSBTAT00000025506	RHOBTB1	mRNA	chr28:16744872-16750012|chr28:16767813-16802754	Rho-related BTB domain containing 1 [Source:HGNC Symbol;Acc:HGNC:18738]	GO:0000166(nucleotide binding);GO:0003924(GTPase activity);GO:0005515(protein binding);GO:0005525(GTP binding);GO:0005622(intracellular);GO:0006184(GTP catabolic process);GO:0007165(signal transduction);GO:0007264(small GTPase mediated signal transduction);GO:0015031(protein transport);GO:0016020(membrane)	04120(Ubiquitin mediated proteolysis)
circRNA8943	0	0	0	75.5	54.5	45	0	0	0	3.76655	4.44114	3.39271	3.8668	0	up	Inf	0.0062355	0.263658	yes	chr1	137974925	137981492	-	4	circRNA	-	ENSBTAT00000005894	UBA5	mRNA	chr1:137964717-137974924|chr1:137981492-137983364	Bos taurus ubiquitin-like modifier activating enzyme 5 (UBA5), mRNA. [Source:RefSeq mRNA;Acc:NM_001101067]	GO:0000166(nucleotide binding);GO:0003824(catalytic activity);GO:0005515(protein binding);GO:0005524(ATP binding);GO:0005634(nucleus);GO:0005737(cytoplasm);GO:0016235(aggresome);GO:0016616(oxidoreductase activity, acting on the CH-OH group of donors, NAD or NADP as acceptor);GO:0034976(response to endoplasmic reticulum stress);GO:0043231(intracellular membrane-bounded organelle);GO:0046872(metal …	NA
circRNA5556	0	0	0	149.5	115	98.5	0	0	0	9.87124	12.4031	9.82888	10.7011	0	up	Inf	0.00626622	0.264097	yes	chrX	96063927	96064338	-	2	circRNA	-	ENSBTAT00000019893	SMCX	mRNA	chrX:96062889-96063926|chrX:96064338-96065075	Bos taurus lysine (K)-specific demethylase 5C (KDM5C), mRNA. [Source:RefSeq mRNA;Acc:NM_174185]	GO:0003677(DNA binding);GO:0005515(protein binding);GO:0005622(intracellular);GO:0005634(nucleus);GO:0008270(zinc ion binding);GO:0016706(oxidoreductase activity, acting on paired donors, with incorporation or reduction of molecular oxygen, 2-oxoglutarate as one donor, and incorporation of one atom each of oxygen into both donors);GO:0032453(histone demethylase activity (H3-K4 specific));GO:00347…	NA
circRNA7878	0	0	0	120.125	61	61.0833	0	0	0	6.03753	5.00792	4.63966	5.22837	0	up	Inf	0.00634059	0.265896	yes	chr5	18023881	18029313	+	2	circRNA	-	ENSBTAT00000011881	TMTC3	mRNA	chr5:18015980-18023880|chr5:18029313-18031222	transmembrane and tetratricopeptide repeat containing 3 [Source:HGNC Symbol;Acc:HGNC:26899]	GO:0005515(protein binding);GO:0009791(post-embryonic development);GO:0010468(regulation of gene expression);GO:0030154(cell differentiation);GO:0030324(lung development);GO:0048286(lung alveolus development);GO:0048747(muscle fiber development);GO:0060447(bud outgrowth involved in lung branching)	NA
circRNA5975	0	0	0	3036.08	2451.89	2291.67	0	0	0	177.806	234.55	202.825	205.06	0	up	Inf	0.00634988	0.265896	yes	chr11	72331670	72332522	-	2	circRNA	-	ENSBTAT00000024312	TRIM54	mRNA	chr11:72329883-72331669|chr11:72332522-72348016	Bos taurus tripartite motif containing 54 (TRIM54), mRNA. [Source:RefSeq mRNA;Acc:NM_001017951]	GO:0005515(protein binding);GO:0005622(intracellular);GO:0005737(cytoplasm);GO:0005856(cytoskeleton);GO:0005874(microtubule);GO:0005875(microtubule associated complex);GO:0007026(negative regulation of microtubule depolymerization);GO:0007275(multicellular organismal development);GO:0008017(microtubule binding);GO:0008270(zinc ion binding);GO:0030018(Z disc);GO:0030154(cell differentiation);GO:00…	NA
circRNA8946	0	0	0	43.5	29.9167	24.4167	0	0	0	1.47467	1.65661	1.25092	1.46073	0	up	Inf	0.00638887	0.266669	yes	chr1	138242333	138246151	-	4	circRNA	-	ENSBTAT00000003865	DNAJC13	mRNA	chr1:138240202-138242332|chr1:138246151-138252997	DnaJ (Hsp40) homolog, subfamily C, member 13 [Source:HGNC Symbol;Acc:HGNC:30343]	GO:0005488(binding);GO:0005515(protein binding);GO:0005765(lysosomal membrane)	NA
circRNA8318	0	0	0	88	62.3333	51	0	0	0	1.95816	2.26562	1.71504	1.97961	0	up	Inf	0.00641344	0.266836	yes	chr3	43409501	43418941	-	6	circRNA	-	ENSBTAT00000016519	SLC35A3	mRNA	chr3:43404113-43409500|chr3:43418941-43444568	Bos taurus solute carrier family 35 (UDP-N-acetylglucosamine (UDP-GlcNAc) transporter), member A3 (SLC35A3), mRNA. [Source:RefSeq mRNA;Acc:NM_001105386]	GO:0000139(Golgi membrane);GO:0005338(nucleotide-sugar transmembrane transporter activity);GO:0005351(sugar:hydrogen symporter activity);GO:0005515(protein binding);GO:0005794(Golgi apparatus);GO:0006810(transport);GO:0008643(carbohydrate transport);GO:0015780(nucleotide-sugar transport);GO:0016020(membrane);GO:0016021(integral to membrane);GO:0055085(transmembrane transport)	NA
circRNA8492	0	0	0	2254.82	1311.25	1832.25	0	0	0	163.29	155.109	200.525	172.975	0	up	Inf	0.00646538	0.267094	yes	chr2	18140319	18140597	+	1	circRNA	-	ENSBTAT00000061449	TTN	mRNA	chr2:18140167-18140318|chr2:18140597-18140689	titin [Source:HGNC Symbol;Acc:HGNC:12403]	GO:0000794(condensed nuclear chromosome);GO:0001701(in utero embryonic development);GO:0002020(protease binding);GO:0003007(heart morphogenesis);GO:0003300(cardiac muscle hypertrophy);GO:0004672(protein kinase activity);GO:0004674(protein serine/threonine kinase activity);GO:0004713(protein tyrosine kinase activity);GO:0005509(calcium ion binding);GO:0005515(protein binding);GO:0005524(ATP bindin…	05410(Hypertrophic cardiomyopathy (HCM));05414(Dilated cardiomyopathy)
circRNA3579	0	70.3331	0	2315.85	1489.65	1187.96	0	8.48476	0	164.179	172.501	127.276	154.652	2.82825	up	5.77297	0.00649579	0.267094	yes	chr5	65818124	65821075	+	2	circRNA	-	ENSBTAT00000043649	MYBPC1	mRNA	chr5:65814899-65818123|chr5:65821075-65829140	Bos taurus myosin binding protein C, slow type (MYBPC1), mRNA. [Source:RefSeq mRNA;Acc:NM_001110773]	GO:0005515(protein binding);GO:0006936(muscle contraction);GO:0030016(myofibril);GO:0031432(titin binding)	NA
circRNA8206	0	0	0	74.5333	56.6667	47.6667	0	0	0	3.07331	3.81667	2.97035	3.28678	0	up	Inf	0.00651549	0.267094	yes	chr4	115353772	115355837	+	3	circRNA	-	ENSBTAT00000028329	GALNT11	mRNA	chr4:115347958-115353771|chr4:115355837-115357093	polypeptide N-acetylgalactosaminyltransferase 11 [Source:HGNC Symbol;Acc:HGNC:19875]	GO:0004653(polypeptide N-acetylgalactosaminyltransferase activity);GO:0005112(Notch binding);GO:0005794(Golgi apparatus);GO:0006486(protein glycosylation);GO:0016020(membrane);GO:0016021(integral to membrane);GO:0016740(transferase activity);GO:0016757(transferase activity, transferring glycosyl groups);GO:0018243(protein O-linked glycosylation via threonine)	00512(Mucin type O-Glycan biosynthesis);01100(Metabolic pathways)
circRNA4490	0	0	55.5	1907.76	859.7	1100	0	0	5.49539	137.663	101.331	119.956	119.65	1.8318	up	6.02942	0.00652355	0.267094	yes	chr26	669451	673248	-	4	circRNA	-	ENSBTAT00000055368	UBE2D1	mRNA	chr26:665130-669450|chr26:673248-699721	Bos taurus ubiquitin-conjugating enzyme E2D 1 (UBE2D1), mRNA. [Source:RefSeq mRNA;Acc:NM_001038167]	GO:0000166(nucleotide binding);GO:0000209(protein polyubiquitination);GO:0004842(ubiquitin-protein ligase activity);GO:0005515(protein binding);GO:0005524(ATP binding);GO:0005737(cytoplasm);GO:0006511(ubiquitin-dependent protein catabolic process);GO:0016567(protein ubiquitination);GO:0016874(ligase activity);GO:0016881(acid-amino acid ligase activity);GO:0031398(positive regulation of protein ub…	04120(Ubiquitin mediated proteolysis);04141(Protein processing in endoplasmic reticulum)
circRNA7613	0	0	0	28	16	14	0	0	0	1.45807	1.36095	1.10176	1.30692	0	up	Inf	0.00655629	0.267094	yes	chr7	19783516	19786978	-	3	circRNA	-	ENSBTAT00000002352	CATSPERD	mRNA	chr7:19778894-19783515|chr7:19786978-19789948	Cation channel sperm-associated protein subunit delta [Source:UniProtKB/Swiss-Prot;Acc:E1B9E5]	GO:0001539(ciliary or bacterial-type flagellar motility);GO:0005886(plasma membrane);GO:0005929(cilium);GO:0007275(multicellular organismal development);GO:0007283(spermatogenesis);GO:0016020(membrane);GO:0016021(integral to membrane);GO:0030154(cell differentiation);GO:0030317(sperm motility);GO:0036128(CatSper complex);GO:0042995(cell projection);GO:0060170(ciliary membrane)	NA
circRNA8860	0	0	0	34.8095	21.119	17.75	0	0	0	2.52991	2.50716	1.94959	2.32889	0	up	Inf	0.006574	0.267094	yes	chr1	72196316	72201465	-	2	circRNA	-	ENSBTAT00000027161	DLG1	mRNA	chr1:72180082-72196315|chr1:72201465-72211466	discs, large homolog 1 (Drosophila) [Source:HGNC Symbol;Acc:HGNC:2900]	GO:0001657(ureteric bud development);GO:0001658(branching involved in ureteric bud morphogenesis);GO:0001771(immunological synapse formation);GO:0001772(immunological synapse);GO:0001935(endothelial cell proliferation);GO:0002088(lens development in camera-type eye);GO:0002369(T cell cytokine production);GO:0005515(protein binding);GO:0005634(nucleus);GO:0005737(cytoplasm);GO:0005783(endoplasmic …	NA
circRNA6458	0	0	0	107.352	65.34	89.6778	0	0	0	2.27599	2.26276	2.8733	2.47069	0	up	Inf	0.00657566	0.267094	yes	chr15	16397009	16415106	+	4	circRNA	-	ENSBTAT00000024789	CWF19L2	mRNA	chr15:16380582-16397008|chr15:16415106-16428425	CWF19-like 2, cell cycle control (S. pombe) [Source:HGNC Symbol;Acc:HGNC:26508]	GO:0003824(catalytic activity);GO:0008152(metabolic process)	NA
circRNA1781	95.8667	100.917	121.167	53.9436	24.0833	0	6.05564	7.03785	6.81396	2.21078	1.61221	0	1.27433	6.63582	down	-2.38053	0.00658426	0.267094	yes	chr6	2622306	2645151	+	5	circRNA	-	ENSBTAT00000052013	NAF1	mRNA	chr6:2605978-2622305|chr6:2645151-2652179	nuclear assembly factor 1 ribonucleoprotein [Source:HGNC Symbol;Acc:HGNC:25126]	GO:0001522(pseudouridine synthesis);GO:0003723(RNA binding);GO:0005515(protein binding);GO:0005732(small nucleolar ribonucleoprotein complex);GO:0005737(cytoplasm);GO:0005813(centrosome);GO:0030054(cell junction);GO:0042254(ribosome biogenesis)	NA
circRNA1948	191.28	0	195.202	5408.23	3593.9	2848.29	12.3073	0	11.1815	225.768	245.061	179.691	216.84	7.82961	up	4.79155	0.00669931	0.270915	yes	chr5	65832330	65835493	+	3	circRNA	-	ENSBTAT00000043649	MYBPC1	mRNA	chr5:65829280-65832329|chr5:65835493-65838915	Bos taurus myosin binding protein C, slow type (MYBPC1), mRNA. [Source:RefSeq mRNA;Acc:NM_001110773]	GO:0005515(protein binding);GO:0006936(muscle contraction);GO:0030016(myofibril);GO:0031432(titin binding)	NA
circRNA8472	0	0	0	4170.59	2251.75	3231.92	0	0	0	289.572	255.376	339.123	294.69	0	up	Inf	0.00673678	0.271584	yes	chr2	18067450	18068383	+	2	circRNA	-	ENSBTAT00000061449	TTN	mRNA	chr2:18066893-18067449|chr2:18068383-18069872	titin [Source:HGNC Symbol;Acc:HGNC:12403]	GO:0000794(condensed nuclear chromosome);GO:0001701(in utero embryonic development);GO:0002020(protease binding);GO:0003007(heart morphogenesis);GO:0003300(cardiac muscle hypertrophy);GO:0004672(protein kinase activity);GO:0004674(protein serine/threonine kinase activity);GO:0004713(protein tyrosine kinase activity);GO:0005509(calcium ion binding);GO:0005515(protein binding);GO:0005524(ATP bindin…	05410(Hypertrophic cardiomyopathy (HCM));05414(Dilated cardiomyopathy)
circRNA6233	0	0	0	50.2	24.8333	25.5	0	0	0	3.30383	2.66962	2.53624	2.83656	0	up	Inf	0.00689614	0.276968	yes	chr10	93639919	93647950	-	2	circRNA	-	ENSBTAT00000018145	GTF2A1	mRNA	chr10:93637764-93639918|chr10:93647950-93677019	general transcription factor IIA, 1, 19/37kDa [Source:HGNC Symbol;Acc:HGNC:4646]	GO:0003677(DNA binding);GO:0005515(protein binding);GO:0005672(transcription factor TFIIA complex);GO:0006366(transcription from RNA polymerase II promoter);GO:0006367(transcription initiation from RNA polymerase II promoter);GO:0008134(transcription factor binding);GO:0017025(TBP-class protein binding);GO:0046982(protein heterodimerization activity)	03022(Basal transcription factors)
circRNA2480	46.5	45.3667	42.4357	30.7429	12.9048	18.5333	2.94924	3.17673	2.39615	1.26507	0.867405	1.15255	1.09501	2.84071	down	-1.37531	0.00692988	0.276968	yes	chr1	46252863	46279312	-	3	circRNA	-	ENSBTAT00000022522	SENP7	mRNA	chr1:46234660-46252862|chr1:46279312-46290093	Bos taurus SUMO1/sentrin specific peptidase 7 (SENP7), mRNA. [Source:RefSeq mRNA;Acc:NM_001101888]	GO:0005622(intracellular);GO:0005634(nucleus);GO:0006508(proteolysis);GO:0008233(peptidase activity);GO:0008234(cysteine-type peptidase activity);GO:0016787(hydrolase activity)	NA
circRNA2269	456.583	510.083	484.01	0	0	0	28.324	34.9351	26.7309	0	0	0	0	29.9967	down	-Inf	0.00693808	0.276968	yes	chr3	116048995	116106074	+	3	circRNA	-	ENSBTAT00000061206	AGAP1	mRNA	chr3:116023621-116048994|chr3:116106074-116161815	ArfGAP with GTPase domain, ankyrin repeat and PH domain 1 [Source:HGNC Symbol;Acc:HGNC:16922]	GO:0003924(GTPase activity);GO:0005515(protein binding);GO:0005525(GTP binding);GO:0005543(phospholipid binding);GO:0005622(intracellular);GO:0006184(GTP catabolic process);GO:0007165(signal transduction);GO:0007264(small GTPase mediated signal transduction);GO:0008060(ARF GTPase activator activity);GO:0008270(zinc ion binding);GO:0015031(protein transport);GO:0016020(membrane);GO:0032312(regulat…	04144(Endocytosis)
circRNA1056	6.91667	0	0	25.6667	21.3333	27.1667	0.742742	0	0	1.78823	2.42781	2.8604	2.35881	0.247581	up	3.25209	0.00695566	0.276968	yes	chr26	13542186	13542764	+	2	circRNA	-	ENSBTAT00000021438	BTAF1	mRNA	chr26:13540610-13542185|chr26:13542764-13543383	BTAF1 RNA polymerase II, B-TFIID transcription factor-associated, 170kDa [Source:HGNC Symbol;Acc:HGNC:17307]	GO:0003676(nucleic acid binding);GO:0003677(DNA binding);GO:0004386(helicase activity);GO:0005488(binding);GO:0005515(protein binding);GO:0005524(ATP binding)	NA
circRNA1408	8.5	6.66667	12.3333	35.1667	26.6667	22	0.802129	0.694575	1.03617	2.15312	2.66691	2.03563	2.28522	0.84429	up	1.43652	0.00703331	0.279203	yes	chr20	6690071	6692376	+	3	circRNA	-	ENSBTAT00000054796	GFM2	mRNA	chr20:6684974-6690070|chr20:6692376-6696166	Bos taurus G elongation factor, mitochondrial 2 (GFM2), mRNA. [Source:RefSeq mRNA;Acc:NM_001102109]	GO:0000166(nucleotide binding);GO:0003924(GTPase activity);GO:0005525(GTP binding);GO:0005739(mitochondrion);GO:0006184(GTP catabolic process);GO:0006412(translation);GO:0032543(mitochondrial translation);GO:0032790(ribosome disassembly)	NA
circRNA9051	0	0	0	102	72	58	0	0	0	5.69303	6.56413	4.89225	5.71647	0	up	Inf	0.00705689	0.279285	yes	chr9	63283131	63285704	+	3	circRNA	-	ENSBTAT00000022568	RARS2	mRNA	chr9:63273734-63283130|chr9:63285704-63291956	Bos taurus arginyl-tRNA synthetase 2, mitochondrial (RARS2), mRNA. [Source:RefSeq mRNA;Acc:NM_001075878]	GO:0000166(nucleotide binding);GO:0004812(aminoacyl-tRNA ligase activity);GO:0004814(arginine-tRNA ligase activity);GO:0005524(ATP binding);GO:0005737(cytoplasm);GO:0005739(mitochondrion);GO:0005759(mitochondrial matrix);GO:0006412(translation);GO:0006418(tRNA aminoacylation for protein translation);GO:0006420(arginyl-tRNA aminoacylation);GO:0016874(ligase activity)	00970(Aminoacyl-tRNA biosynthesis)
circRNA8653	0	0	0	79.7106	39.7734	40.0687	0	0	0	3.03301	2.47202	2.30409	2.60304	0	up	Inf	0.00709172	0.279305	yes	chr2	48334364	48351458	+	6	circRNA	-	ENSBTAT00000020335	ORC4	mRNA	chr2:48326543-48334363|chr2:48351458-48358174	Bos taurus origin recognition complex, subunit 4 (ORC4), mRNA. [Source:RefSeq mRNA;Acc:NM_001046301]	GO:0000166(nucleotide binding);GO:0000808(origin recognition complex);GO:0003677(DNA binding);GO:0003688(DNA replication origin binding);GO:0005515(protein binding);GO:0005524(ATP binding);GO:0005634(nucleus);GO:0005664(nuclear origin of replication recognition complex);GO:0006260(DNA replication);GO:0006270(DNA replication initiation);GO:0017111(nucleoside-triphosphatase activity)	04110(Cell cycle)
circRNA8116	0	0	0	84.75	68.2333	72.6667	0	0	0	5.17325	6.80333	6.70342	6.22667	0	up	Inf	0.00710043	0.279305	yes	chr4	43593227	43594466	-	2	circRNA	-	ENSBTAT00000006730	PHTF2	mRNA	chr4:43580056-43593226|chr4:43594466-43597936	putative homeodomain transcription factor 2 [Source:HGNC Symbol;Acc:HGNC:13411]	GO:0005783(endoplasmic reticulum)	NA
circRNA550	812.667	1048.53	1137.23	475.658	149.333	188.7	36.4663	51.9454	45.4311	13.848	7.10151	8.30236	9.75063	44.6143	down	-2.19394	0.00716226	0.280886	yes	chr10	102086392	102147781	-	2	circRNA	-	ENSBTAT00000064571	FOXN3	mRNA	chr10:102020176-102086391|chr10:102147781-102217921	forkhead box N3 [Source:HGNC Symbol;Acc:HGNC:1928]	GO:0003677(DNA binding);GO:0003700(sequence-specific DNA binding transcription factor activity);GO:0005515(protein binding);GO:0005634(nucleus);GO:0006351(transcription, DNA-templated);GO:0006355(regulation of transcription, DNA-dependent);GO:0007389(pattern specification process);GO:0008022(protein C-terminus binding);GO:0008301(DNA binding, bending);GO:0009790(embryo development);GO:0009888(tis…	NA
circRNA6138	0	0	0	84.75	49	69.5	0	0	0	4.12614	3.89674	5.11359	4.37882	0	up	Inf	0.00718967	0.281112	yes	chr10	43582222	43585982	-	2	circRNA	-	ENSBTAT00000002017	SAV1	mRNA	chr10:43571757-43582221|chr10:43585982-43596811	Bos taurus salvador homolog 1 (Drosophila) (SAV1), mRNA. [Source:RefSeq mRNA;Acc:NM_001191362]	GO:0001942(hair follicle development);GO:0005515(protein binding);GO:0005634(nucleus);GO:0005737(cytoplasm);GO:0007165(signal transduction);GO:0030216(keratinocyte differentiation);GO:0035329(hippo signaling);GO:0043065(positive regulation of apoptotic process);GO:0046620(regulation of organ growth);GO:0050680(negative regulation of epithelial cell proliferation);GO:0060044(negative regulation of…	NA
circRNA8247	0	0	0	48.9333	40.4	40.15	0	0	0	3.55641	4.79612	4.40991	4.25415	0	up	Inf	0.00733047	0.28573	yes	chr3	7793052	7794345	-	2	circRNA	-	ENSBTAT00000061155	ATF6	mRNA	chr3:7765897-7793051|chr3:7794345-7809795	activating transcription factor 6 [Source:HGNC Symbol;Acc:HGNC:791]	GO:0003700(sequence-specific DNA binding transcription factor activity);GO:0005515(protein binding);GO:0006355(regulation of transcription, DNA-dependent);GO:0043565(sequence-specific DNA binding);GO:0045944(positive regulation of transcription from RNA polymerase II promoter)	NA
circRNA2274	178.5	150	149.5	566.667	298.25	293.333	14.863	13.7894	11.0824	30.6131	26.3186	23.9485	26.9601	13.2449	up	1.02539	0.00736951	0.28573	yes	chr3	121133595	121136000	-	3	circRNA	-	ENSBTAT00000043731	THAP4	mRNA	chr3:121118896-121133594|chr3:121136000-121142033	Bos taurus THAP domain containing 4 (THAP4), mRNA. [Source:RefSeq mRNA;Acc:NM_001038669]	GO:0003676(nucleic acid binding)	NA
circRNA7408	0	0	0	571.312	472.417	440	0	0	0	43.2329	58.3939	50.3188	50.6485	0	up	Inf	0.00739461	0.28573	yes	chr21	32718816	32719331	-	2	circRNA	-	ENSBTAT00000003131	TSPAN3	mRNA	chr21:32715109-32718815|None	Bos taurus tetraspanin 3 (TSPAN3), mRNA. [Source:RefSeq mRNA;Acc:NM_001035487]	GO:0016020(membrane);GO:0016021(integral to membrane)	NA
circRNA8504	0	0	0	4080.42	2386	3380.99	0	0	0	108.621	103.749	136.016	116.129	0	up	Inf	0.00739584	0.28573	yes	chr2	18163282	18168702	+	6	circRNA	-	ENSBTAT00000061449	TTN	mRNA	chr2:18162737-18163281|chr2:18168702-18169305	titin [Source:HGNC Symbol;Acc:HGNC:12403]	GO:0000794(condensed nuclear chromosome);GO:0001701(in utero embryonic development);GO:0002020(protease binding);GO:0003007(heart morphogenesis);GO:0003300(cardiac muscle hypertrophy);GO:0004672(protein kinase activity);GO:0004674(protein serine/threonine kinase activity);GO:0004713(protein tyrosine kinase activity);GO:0005509(calcium ion binding);GO:0005515(protein binding);GO:0005524(ATP bindin…	05410(Hypertrophic cardiomyopathy (HCM));05414(Dilated cardiomyopathy)
circRNA763	93.5	0	0	385.5	276.25	294	5.67588	0	0	15.183	17.7721	17.4992	16.8181	1.89196	up	3.15206	0.00742883	0.285822	yes	chr15	38775095	38778896	+	4	circRNA	-	ENSBTAT00000008616	COPB1	mRNA	chr15:38773385-38775094|chr15:38778896-38781340	Bos taurus coatomer protein complex, subunit beta 1 (COPB1), mRNA. [Source:RefSeq mRNA;Acc:NM_001078007]	GO:0000139(Golgi membrane);GO:0005198(structural molecule activity);GO:0005488(binding);GO:0005515(protein binding);GO:0005737(cytoplasm);GO:0005793(endoplasmic reticulum-Golgi intermediate compartment);GO:0005794(Golgi apparatus);GO:0005886(plasma membrane);GO:0006810(transport);GO:0006886(intracellular protein transport);GO:0015031(protein transport);GO:0016020(membrane);GO:0016192(vesicle-medi…	NA
circRNA6950	0	0	0	9	6.16667	4.91667	0	0	0	0.379629	0.424882	0.313418	0.372643	0	up	Inf	0.00745942	0.285822	yes	chr27	33911242	33928246	+	5	circRNA	-	ENSBTAT00000031489	ADAM32	mRNA	chr27:33900806-33911241|chr27:33928246-33945592	disintegrin and metalloproteinase domain-containing protein 32 precursor [Source:RefSeq peptide;Acc:NP_001039715]	GO:0004222(metalloendopeptidase activity);GO:0005515(protein binding);GO:0006508(proteolysis);GO:0008237(metallopeptidase activity);GO:0008270(zinc ion binding)	NA
circRNA8386	0	0	0	38.5292	25.7747	33.9835	0	0	0	1.49132	1.62958	1.98786	1.70292	0	up	Inf	0.00746427	0.285822	yes	chr3	94447613	94454626	+	5	circRNA	-	ENSBTAT00000003525	ZCCHC11	mRNA	chr3:94430464-94447612|chr3:94454626-94460136	zinc finger, CCHC domain containing 11 [Source:HGNC Symbol;Acc:HGNC:28981]	GO:0001816(cytokine production);GO:0003676(nucleic acid binding);GO:0005515(protein binding);GO:0005634(nucleus);GO:0005730(nucleolus);GO:0005737(cytoplasm);GO:0008270(zinc ion binding);GO:0010586(miRNA metabolic process);GO:0010587(miRNA catabolic process);GO:0016779(nucleotidyltransferase activity);GO:0019827(stem cell maintenance);GO:0031054(pre-miRNA processing);GO:0031123(RNA 3'-end processi…	NA
circRNA5529	0	0	0	315.132	195.76	270.089	0	0	0	7.2108	7.31673	9.33975	7.95576	0	up	Inf	0.00749522	0.285987	yes	chrX	68640906	68650408	-	4	circRNA	-	ENSBTAT00000040247	AMOT	mRNA	chrX:68614731-68640905|chrX:68650408-68657058	angiomotin [Source:HGNC Symbol;Acc:HGNC:17810]	GO:0001570(vasculogenesis);GO:0001701(in utero embryonic development);GO:0001702(gastrulation with mouth forming second);GO:0001725(stress fiber);GO:0001726(ruffle);GO:0003365(establishment of cell polarity involved in ameboidal cell migration);GO:0004872(receptor activity);GO:0005515(protein binding);GO:0005737(cytoplasm);GO:0005884(actin filament);GO:0005923(tight junction);GO:0006935(chemotaxi…	NA
circRNA2172	132.765	87.1361	163.106	1437.34	1162.19	1209.99	5.29385	3.83594	5.79006	37.1844	49.1111	47.3066	44.5341	4.97328	up	3.16264	0.00751264	0.285987	yes	chr3	43512105	43518115	-	6	circRNA	-	ENSBTAT00000008518	AGL	mRNA	chr3:43505326-43512104|chr3:43518115-43527924	amylo-alpha-1, 6-glucosidase, 4-alpha-glucanotransferase [Source:HGNC Symbol;Acc:HGNC:321]	GO:0003824(catalytic activity);GO:0004133(glycogen debranching enzyme activity);GO:0004134(4-alpha-glucanotransferase activity);GO:0004135(amylo-alpha-1,6-glucosidase activity);GO:0005515(protein binding);GO:0005634(nucleus);GO:0005737(cytoplasm);GO:0005975(carbohydrate metabolic process);GO:0005977(glycogen metabolic process);GO:0005978(glycogen biosynthetic process);GO:0005980(glycogen cataboli…	00500(Starch and sucrose metabolism);01100(Metabolic pathways)
circRNA7154	0	0	0	458.914	367.333	313.898	0	0	0	24.1464	31.5706	24.9601	26.8923	0	up	Inf	0.00755546	0.286165	yes	chr22	10898102	10908654	+	5	circRNA	-	ENSBTAT00000022033	GOLGA4	mRNA	chr22:10892307-10898101|chr22:10908654-10913479	golgin A4 [Source:HGNC Symbol;Acc:HGNC:4427]	GO:0000042(protein targeting to Golgi);GO:0005515(protein binding);GO:0005737(cytoplasm);GO:0005794(Golgi apparatus);GO:0043001(Golgi to plasma membrane protein transport);GO:0051020(GTPase binding)	NA
circRNA2314	117.462	56.2226	140.436	3529.03	2047.18	2908.23	5.41915	2.86372	5.76817	105.634	100.094	131.557	112.428	4.68368	up	4.58522	0.00758322	0.286165	yes	chr2	18165218	18168702	+	5	circRNA	-	ENSBTAT00000061449	TTN	mRNA	chr2:18163365-18165217|chr2:18168702-18169305	titin [Source:HGNC Symbol;Acc:HGNC:12403]	GO:0000794(condensed nuclear chromosome);GO:0001701(in utero embryonic development);GO:0002020(protease binding);GO:0003007(heart morphogenesis);GO:0003300(cardiac muscle hypertrophy);GO:0004672(protein kinase activity);GO:0004674(protein serine/threonine kinase activity);GO:0004713(protein tyrosine kinase activity);GO:0005509(calcium ion binding);GO:0005515(protein binding);GO:0005524(ATP bindin…	05410(Hypertrophic cardiomyopathy (HCM));05414(Dilated cardiomyopathy)
circRNA6371	0	0	0	78.0833	52.8333	69.25	0	0	0	3.05746	3.37918	4.09788	3.51151	0	up	Inf	0.00758346	0.286165	yes	chr16	31214041	31216117	+	4	circRNA	-	ENSBTAT00000018538	AHCTF1	mRNA	chr16:31212502-31214040|chr16:31216117-31226248	AT hook containing transcription factor 1 [Source:HGNC Symbol;Acc:HGNC:24618]	GO:0000777(condensed chromosome kinetochore);GO:0000785(chromatin);GO:0000910(cytokinesis);GO:0003677(DNA binding);GO:0003700(sequence-specific DNA binding transcription factor activity);GO:0005515(protein binding);GO:0005634(nucleus);GO:0005643(nuclear pore);GO:0005737(cytoplasm);GO:0006355(regulation of transcription, DNA-dependent);GO:0016363(nuclear matrix);GO:0031080(nuclear pore outer ring)…	NA
circRNA1537	24.7714	16.3	30.2667	62.5702	42.1	39.2429	1.01236	0.735456	1.10122	1.65907	1.82339	1.57251	1.68499	0.949678	up	0.827232	0.00763654	0.287333	yes	chr21	62852951	62861897	-	5	circRNA	-	ENSBTAT00000030514	ATG2B	mRNA	chr21:62847548-62852950|chr21:62861897-62869749	autophagy related 2B [Source:HGNC Symbol;Acc:HGNC:20187]	GO:0006914(autophagy)	NA
circRNA8879	0	0	0	1165.11	787.667	1034.6	0	0	0	45.5333	50.2811	61.1042	52.3062	0	up	Inf	0.00767043	0.287774	yes	chr1	84673387	84677290	+	3	circRNA	-	ENSBTAT00000017002	DCUN1D1	mRNA	chr1:84656442-84673386|chr1:84677290-84687176	DCN1, defective in cullin neddylation 1, domain containing 1 [Source:HGNC Symbol;Acc:HGNC:18184]	GO:0000151(ubiquitin ligase complex);GO:0005515(protein binding)	NA
circRNA1997	83	57.5	72	27	10	16.5625	6.19842	4.74085	4.78696	1.30822	0.791438	1.21277	1.10414	5.24208	down	-2.24721	0.00784477	0.292899	yes	chr5	108347365	108347781	+	1	circRNA	-	ENSBTAT00000061182	ERC1	mRNA	chr5:108309286-108347364|chr5:108347781-108355287	ELKS/RAB6-interacting/CAST family member 1 [Source:HGNC Symbol;Acc:HGNC:17072]	GO:0005515(protein binding);GO:0005737(cytoplasm);GO:0007252(I-kappaB phosphorylation);GO:0008385(IkappaB kinase complex);GO:0017137(Rab GTPase binding);GO:0042147(retrograde transport, endosome to Golgi)	NA
circRNA3330	0	74	0	324.091	266.833	349.75	0	5.40176	0	13.9027	18.697	22.6739	18.4245	1.80059	up	3.35509	0.00786211	0.292899	yes	chr25	10630530	10633196	-	4	circRNA	-	ENSBTAT00000004656	GSPT1	mRNA	chr25:10626241-10630529|chr25:10633196-10634021	Bos taurus G1 to S phase transition 1 (GSPT1), mRNA. [Source:RefSeq mRNA;Acc:NM_001098071]	GO:0000166(nucleotide binding);GO:0003747(translation release factor activity);GO:0003924(GTPase activity);GO:0005515(protein binding);GO:0005525(GTP binding);GO:0006184(GTP catabolic process);GO:0006479(protein methylation)	03015(mRNA surveillance pathway)
circRNA1341	22.4	15.7	27.3	79.9595	39.9929	41.5	1.64134	1.27009	1.78089	3.80131	3.10561	2.98159	3.29617	1.56411	up	1.07545	0.00790822	0.292899	yes	chr22	50794691	50797339	-	4	circRNA	-	ENSBTAT00000008305	RBM5	mRNA	chr22:50794088-50794690|chr22:50797339-50798206	Bos taurus RNA binding motif protein 5 (RBM5), mRNA. [Source:RefSeq mRNA;Acc:NM_001046374]	GO:0000166(nucleotide binding);GO:0000245(spliceosomal complex assembly);GO:0000381(regulation of alternative mRNA splicing, via spliceosome);GO:0003676(nucleic acid binding);GO:0003723(RNA binding);GO:0003729(mRNA binding);GO:0005515(protein binding);GO:0005634(nucleus);GO:0005681(spliceosomal complex);GO:0006397(mRNA processing);GO:0006915(apoptotic process);GO:0008270(zinc ion binding);GO:0008…	NA
circRNA7091	0	0	0	70.4464	33.5663	35.7202	0	0	0	1.47192	1.14559	1.12792	1.24848	0	up	Inf	0.00792927	0.292899	yes	chr25	14520099	14538661	+	7	circRNA	-	ENSBTAT00000028094	ABCC1	mRNA	chr25:14510479-14520098|chr25:14538661-14549338	Bos taurus ATP-binding cassette, sub-family C (CFTR/MRP), member 1 (ABCC1), mRNA. [Source:RefSeq mRNA;Acc:NM_174223]	GO:0000166(nucleotide binding);GO:0005215(transporter activity);GO:0005524(ATP binding);GO:0005634(nucleus);GO:0005794(Golgi apparatus);GO:0005886(plasma membrane);GO:0005887(integral to plasma membrane);GO:0006200(ATP catabolic process);GO:0006810(transport);GO:0016021(integral to membrane);GO:0016887(ATPase activity);GO:0017111(nucleoside-triphosphatase activity);GO:0042626(ATPase activity, cou…	02010(ABC transporters);04977(Vitamin digestion and absorption)
circRNA5578	0	0	0	196.333	90.7	103.1	0	0	0	1.73832	1.31173	1.37953	1.47653	0	up	Inf	0.00793926	0.292899	yes	chrX	125523561	125635554	-	19	circRNA	-	ENSBTAT00000010742	POLA1	mRNA	None|chrX:125635554-125637547	polymerase (DNA directed), alpha 1, catalytic subunit [Source:HGNC Symbol;Acc:HGNC:9173]	GO:0000084(mitotic S phase);GO:0000166(nucleotide binding);GO:0000785(chromatin);GO:0001882(nucleoside binding);GO:0003676(nucleic acid binding);GO:0003677(DNA binding);GO:0003682(chromatin binding);GO:0003887(DNA-directed DNA polymerase activity);GO:0003896(DNA primase activity);GO:0005515(protein binding);GO:0005634(nucleus);GO:0005635(nuclear envelope);GO:0005654(nucleoplasm);GO:0005658(alpha …	00230(Purine metabolism);00240(Pyrimidine metabolism);01100(Metabolic pathways);03030(DNA replication)
circRNA7734	0	0	0	57	26	30.5909	0	0	0	1.72664	1.28647	1.40041	1.47117	0	up	Inf	0.0079424	0.292899	yes	chr6	30806423	30817440	-	3	circRNA	-	ENSBTAT00000002690	BMPR1B	mRNA	chr6:30802547-30806422|chr6:30817440-30824999	Bos taurus bone morphogenetic protein receptor, type IB (BMPR1B), mRNA. [Source:RefSeq mRNA;Acc:NM_001105328]	GO:0000166(nucleotide binding);GO:0001501(skeletal system development);GO:0001502(cartilage condensation);GO:0001550(ovarian cumulus expansion);GO:0001654(eye development);GO:0002062(chondrocyte differentiation);GO:0004672(protein kinase activity);GO:0004674(protein serine/threonine kinase activity);GO:0004675(transmembrane receptor protein serine/threonine kinase activity);GO:0004702(receptor si…	04060(Cytokine-cytokine receptor interaction);04350(TGF-beta signaling pathway)
circRNA4066	0	0	108	425.2	298.333	290.917	0	0	3.40255	9.76253	11.1885	10.0943	10.3484	1.13418	up	3.18969	0.00799823	0.293867	yes	chr11	13217682	13222564	-	5	circRNA	-	ENSBTAT00000012184	ZNF638	mRNA	chr11:13195785-13217681|chr11:13222564-13229650	zinc finger protein 638 [Source:HGNC Symbol;Acc:HGNC:17894]	GO:0000166(nucleotide binding);GO:0003676(nucleic acid binding);GO:0005634(nucleus);GO:0008270(zinc ion binding);GO:0043231(intracellular membrane-bounded organelle);GO:0046872(metal ion binding)	NA
circRNA7587	0	0	0	169.75	94.4	82.0179	0	0	0	7.69001	6.98538	5.61517	6.76352	0	up	Inf	0.00801395	0.293867	yes	chr7	1124196	1148580	+	2	circRNA	-	ENSBTAT00000006384	RNF130	mRNA	chr7:1082831-1124195|chr7:1148580-1200416	Bos taurus ring finger protein 130 (RNF130), mRNA. [Source:RefSeq mRNA;Acc:NM_001099708]	GO:0004842(ubiquitin-protein ligase activity);GO:0005515(protein binding);GO:0005634(nucleus);GO:0005737(cytoplasm);GO:0008270(zinc ion binding);GO:0012501(programmed cell death);GO:0016567(protein ubiquitination);GO:0046872(metal ion binding)	NA
circRNA7109	0	0	0	483.233	363.543	438.667	0	0	0	32.117	39.4671	44.0606	38.5482	0	up	Inf	0.00804371	0.294128	yes	chr25	20159075	20164140	+	2	circRNA	-	ENSBTAT00000023487	EEF2K	mRNA	chr25:20153030-20159074|chr25:20164140-20165420	eukaryotic elongation factor 2 kinase [Source:HGNC Symbol;Acc:HGNC:24615]	GO:0004674(protein serine/threonine kinase activity);GO:0004686(elongation factor-2 kinase activity);GO:0005509(calcium ion binding);GO:0005516(calmodulin binding);GO:0005524(ATP binding);GO:0006468(protein phosphorylation);GO:0016772(transferase activity, transferring phosphorus-containing groups);GO:0031952(regulation of protein autophosphorylation);GO:0046777(protein autophosphorylation)	NA
circRNA1949	124.752	51.7798	126.797	3917.22	2621.47	2074.71	11.9906	5.49465	10.8499	244.278	267.025	195.525	235.61	9.44506	up	4.64069	0.00813901	0.296735	yes	chr5	65833474	65835493	+	2	circRNA	-	ENSBTAT00000043649	MYBPC1	mRNA	chr5:65832489-65833473|chr5:65835493-65838915	Bos taurus myosin binding protein C, slow type (MYBPC1), mRNA. [Source:RefSeq mRNA;Acc:NM_001110773]	GO:0005515(protein binding);GO:0006936(muscle contraction);GO:0030016(myofibril);GO:0031432(titin binding)	NA
circRNA7971	0	0	0	7547.08	4782.33	3819.59	0	0	0	110.337	114.205	84.3914	102.978	0	up	Inf	0.00816074	0.296735	yes	chr5	65793625	65814899	+	10	circRNA	-	ENSBTAT00000043649	MYBPC1	mRNA	chr5:65791824-65793624|chr5:65814899-65818123	Bos taurus myosin binding protein C, slow type (MYBPC1), mRNA. [Source:RefSeq mRNA;Acc:NM_001110773]	GO:0005515(protein binding);GO:0006936(muscle contraction);GO:0030016(myofibril);GO:0031432(titin binding)	NA
circRNA330	16.5527	17.0848	24.5091	8.04848	3.95758	4.2697	1.10855	1.26323	1.46129	0.349714	0.280886	0.280371	0.303657	1.27769	down	-2.07302	0.00825791	0.29756	yes	chr11	27814307	27836234	-	4	circRNA	-	ENSBTAT00000009881	SRBD1	mRNA	chr11:27746039-27814306|chr11:27836234-27839684	S1 RNA binding domain 1 [Source:HGNC Symbol;Acc:HGNC:25521]	GO:0003676(nucleic acid binding);GO:0003723(RNA binding);GO:0006139(nucleobase-containing compound metabolic process);GO:0016788(hydrolase activity, acting on ester bonds)	NA
circRNA8865	0	0	0	48	27.6667	40	0	0	0	2.62115	2.46779	3.30101	2.79665	0	up	Inf	0.00827778	0.29756	yes	chr1	72910873	72913738	+	3	circRNA	-	ENSBTAT00000004381	ACAP2	mRNA	chr1:72908836-72910872|chr1:72913738-72915557	Bos taurus ArfGAP with coiled-coil, ankyrin repeat and PH domains 2 (ACAP2), mRNA. [Source:RefSeq mRNA;Acc:NM_001105337]	GO:0005515(protein binding);GO:0005543(phospholipid binding);GO:0008060(ARF GTPase activator activity);GO:0008270(zinc ion binding);GO:0032312(regulation of ARF GTPase activity);GO:0046872(metal ion binding)	NA
circRNA8926	0	0	0	211.033	137	186.783	0	0	0	10.9893	11.6531	14.6993	12.4472	0	up	Inf	0.00831561	0.29756	yes	chr1	128012485	128020990	+	3	circRNA	-	ENSBTAT00000008169	TFDP2	mRNA	chr1:128009748-128012484|chr1:128020990-128026727	Bos taurus transcription factor Dp-2 (E2F dimerization partner 2) (TFDP2), mRNA. [Source:RefSeq mRNA;Acc:NM_001075241]	GO:0003677(DNA binding);GO:0003700(sequence-specific DNA binding transcription factor activity);GO:0005634(nucleus);GO:0005667(transcription factor complex);GO:0006351(transcription, DNA-templated);GO:0006355(regulation of transcription, DNA-dependent);GO:0008134(transcription factor binding);GO:0019904(protein domain specific binding)	NA
circRNA2815	224.167	197.417	248.357	93.1548	0	40.754	10.206	9.92321	10.0666	2.7517	0	1.81929	1.52366	10.0653	down	-2.72377	0.00831801	0.29756	yes	chr8	83995338	84022450	+	4	circRNA	-	ENSBTAT00000027486	ERCC6L2	mRNA	chr8:83984442-83995337|chr8:84022450-84030743	excision repair cross-complementation group 6-like 2 [Source:HGNC Symbol;Acc:HGNC:26922]	GO:0003676(nucleic acid binding);GO:0003677(DNA binding);GO:0004386(helicase activity);GO:0005524(ATP binding);GO:0008026(ATP-dependent helicase activity);GO:0016787(hydrolase activity)	NA
circRNA8975	0	0	0	284.75	150.583	223.5	0	0	0	9.98834	8.62795	11.848	10.1548	0	up	Inf	0.00834075	0.29756	yes	chr1	154450853	154454633	-	6	circRNA	-	ENSBTAT00000034553	ANKRD28	mRNA	chr1:154443655-154450852|chr1:154454633-154460932	ankyrin repeat domain 28 [Source:HGNC Symbol;Acc:HGNC:29024]	GO:0005515(protein binding)	NA
circRNA1124	35	29	34	31	13	12	3.69475	3.37987	3.19537	2.1232	1.45437	1.24208	1.60655	3.42333	down	-1.09143	0.00840329	0.29756	yes	chr27	28383145	28383439	-	1	circRNA	-	ENSBTAT00000007176	FUT10	mRNA	chr27:28332217-28383144|chr27:28383439-28390684	Bos taurus fucosyltransferase 10 (alpha (1,3) fucosyltransferase) (FUT10), mRNA. [Source:RefSeq mRNA;Acc:NM_182987]	GO:0000139(Golgi membrane);GO:0005794(Golgi apparatus);GO:0006486(protein glycosylation);GO:0008417(fucosyltransferase activity);GO:0016020(membrane);GO:0016021(integral to membrane);GO:0016740(transferase activity);GO:0016757(transferase activity, transferring glycosyl groups);GO:0032580(Golgi cisterna membrane);GO:0036065(fucosylation);GO:0046920(alpha-(1->3)-fucosyltransferase activity)	NA
circRNA7402	0	0	0	637.667	523.667	448.85	0	0	0	15.5414	20.8475	16.5324	17.6404	0	up	Inf	0.00841833	0.29756	yes	chr21	25403709	25418413	-	8	circRNA	-	ENSBTAT00000017175	TM6SF1	mRNA	chr21:25395402-25403708|chr21:25418413-25424065	transmembrane 6 superfamily member 1 [Source:HGNC Symbol;Acc:HGNC:11860]	NA	NA
circRNA1945	78.1923	33.3042	83.3906	2153.9	1415.75	1117.84	6.11815	2.877	5.80895	109.344	117.397	85.7602	104.167	4.9347	up	4.39979	0.00842807	0.29756	yes	chr5	65790613	65793791	+	3	circRNA	-	ENSBTAT00000043649	MYBPC1	mRNA	chr5:65788851-65790612|chr5:65793791-65798961	Bos taurus myosin binding protein C, slow type (MYBPC1), mRNA. [Source:RefSeq mRNA;Acc:NM_001110773]	GO:0005515(protein binding);GO:0006936(muscle contraction);GO:0030016(myofibril);GO:0031432(titin binding)	NA
circRNA625	96.5	0	0	335	267	232	5.47386	0	0	12.3289	16.0506	12.9034	13.761	1.82462	up	2.91491	0.00843697	0.29756	yes	chr17	64524624	64530237	-	6	circRNA	-	ENSBTAT00000012303	MAPKAPK5	mRNA	chr17:64520848-64524623|None	mitogen-activated protein kinase-activated protein kinase 5 [Source:HGNC Symbol;Acc:HGNC:6889]	GO:0002039(p53 binding);GO:0004672(protein kinase activity);GO:0004674(protein serine/threonine kinase activity);GO:0004713(protein tyrosine kinase activity);GO:0005515(protein binding);GO:0005524(ATP binding);GO:0005634(nucleus);GO:0005737(cytoplasm);GO:0006417(regulation of translation);GO:0006468(protein phosphorylation);GO:0007265(Ras protein signal transduction);GO:0009103(lipopolysaccharide…	04010(MAPK signaling pathway)
circRNA4574	0	0	14.15	51.2929	32.9167	25.6167	0	0	0.687043	1.81498	1.90254	1.36986	1.69579	0.229014	up	2.88845	0.00845078	0.29756	yes	chr25	14501747	14504581	+	3	circRNA	-	ENSBTAT00000028094	ABCC1	mRNA	chr25:14491258-14501746|chr25:14504581-14508559	Bos taurus ATP-binding cassette, sub-family C (CFTR/MRP), member 1 (ABCC1), mRNA. [Source:RefSeq mRNA;Acc:NM_174223]	GO:0000166(nucleotide binding);GO:0005215(transporter activity);GO:0005524(ATP binding);GO:0005634(nucleus);GO:0005794(Golgi apparatus);GO:0005886(plasma membrane);GO:0005887(integral to plasma membrane);GO:0006200(ATP catabolic process);GO:0006810(transport);GO:0016021(integral to membrane);GO:0016887(ATPase activity);GO:0017111(nucleoside-triphosphatase activity);GO:0042626(ATPase activity, cou…	02010(ABC transporters);04977(Vitamin digestion and absorption)
circRNA2197	74.6667	66.0833	83.75	31.1167	13	0	3.32176	3.24577	3.31704	0.898146	0.612913	0	0.503686	3.29486	down	-2.70962	0.00845551	0.29756	yes	chr3	67110155	67122440	-	5	circRNA	-	ENSBTAT00000043938	FAM73A	mRNA	chr3:67088117-67110154|chr3:67122440-67134620	family with sequence similarity 73, member A [Source:HGNC Symbol;Acc:HGNC:24741]	NA	NA
circRNA7966	0	0	0	1433.97	930.287	732.982	0	0	0	125.424	132.91	96.8881	118.407	0	up	Inf	0.0084813	0.29756	yes	chr5	65790613	65791824	+	2	circRNA	-	ENSBTAT00000043649	MYBPC1	mRNA	chr5:65788851-65790612|chr5:65791824-65793624	Bos taurus myosin binding protein C, slow type (MYBPC1), mRNA. [Source:RefSeq mRNA;Acc:NM_001110773]	GO:0005515(protein binding);GO:0006936(muscle contraction);GO:0030016(myofibril);GO:0031432(titin binding)	NA
circRNA1946	765.097	408.903	835.351	15917.6	10271.3	8175.14	10.3999	6.13649	10.109	140.38	147.963	108.958	132.434	8.8818	up	3.89827	0.00853372	0.29756	yes	chr5	65793625	65835493	+	16	circRNA	-	ENSBTAT00000043649	MYBPC1	mRNA	chr5:65791824-65793624|chr5:65835493-65838915	Bos taurus myosin binding protein C, slow type (MYBPC1), mRNA. [Source:RefSeq mRNA;Acc:NM_001110773]	GO:0005515(protein binding);GO:0006936(muscle contraction);GO:0030016(myofibril);GO:0031432(titin binding)	NA
circRNA7018	0	0	0	4225.92	3143.97	2481.34	0	0	0	490.709	596.324	435.438	507.49	0	up	Inf	0.00853797	0.29756	yes	chr24	46304292	46304465	-	1	circRNA	-	ENSBTAT00000003259	ATP5A1	mRNA	chr24:46304203-46304291|chr24:46304465-46306317	ATP synthase, H+ transporting, mitochondrial F1 complex, alpha subunit 1, cardiac muscle [Source:HGNC Symbol;Acc:HGNC:823]	GO:0000166(nucleotide binding);GO:0001937(negative regulation of endothelial cell proliferation);GO:0005515(protein binding);GO:0005524(ATP binding);GO:0005739(mitochondrion);GO:0005743(mitochondrial inner membrane);GO:0005753(mitochondrial proton-transporting ATP synthase complex);GO:0005886(plasma membrane);GO:0006200(ATP catabolic process);GO:0006629(lipid metabolic process);GO:0006754(ATP bio…	00190(Oxidative phosphorylation);01100(Metabolic pathways);05010(Alzheimer's disease);05012(Parkinson's disease);05016(Huntington's disease)
circRNA7904	0	0	0	282.729	240.017	232	0	0	0	8.88407	12.3192	11.0171	10.7401	0	up	Inf	0.00857955	0.29756	yes	chr5	35065391	35079410	-	4	circRNA	-	ENSBTAT00000003770	ANO6	mRNA	chr5:35059906-35065390|chr5:35079410-35085792	anoctamin 6 [Source:HGNC Symbol;Acc:HGNC:25240]	GO:0002543(activation of blood coagulation via clotting cascade);GO:0005227(calcium activated cation channel activity);GO:0005244(voltage-gated ion channel activity);GO:0005254(chloride channel activity);GO:0005622(intracellular);GO:0005886(plasma membrane);GO:0006821(chloride transport);GO:0007596(blood coagulation);GO:0016020(membrane);GO:0016021(integral to membrane);GO:0017121(phospholipid sc…	NA
circRNA6443	0	0	0	124.005	67.8	59.1679	0	0	0	3.61022	3.22421	2.60325	3.14589	0	up	Inf	0.00858135	0.29756	yes	chr16	72368427	72423198	-	4	circRNA	-	ENSBTAT00000001565	RPS6KC1	mRNA	chr16:72331023-72368426|chr16:72423198-72429111	ribosomal protein S6 kinase, 52kDa, polypeptide 1 [Source:HGNC Symbol;Acc:HGNC:10439]	GO:0004672(protein kinase activity);GO:0005515(protein binding);GO:0005524(ATP binding);GO:0005769(early endosome);GO:0006468(protein phosphorylation);GO:0007154(cell communication);GO:0016772(transferase activity, transferring phosphorus-containing groups);GO:0035091(phosphatidylinositol binding)	NA
circRNA37	177.396	159.5	172.519	136.183	86.6763	92.114	4.86301	4.82734	4.21038	2.42213	2.51811	2.47592	2.47205	4.63358	down	-0.906416	0.0085882	0.29756	yes	chrX	79824657	79882465	+	8	circRNA	-	ENSBTAT00000061308	ATRX	mRNA	chrX:79819684-79824656|chrX:79882465-79913869	alpha thalassemia/mental retardation syndrome X-linked [Source:HGNC Symbol;Acc:HGNC:886]	GO:0000228(nuclear chromosome);GO:0000792(heterochromatin);GO:0003676(nucleic acid binding);GO:0003677(DNA binding);GO:0003682(chromatin binding);GO:0004386(helicase activity);GO:0005515(protein binding);GO:0005524(ATP binding);GO:0005634(nucleus);GO:0008270(zinc ion binding);GO:0030900(forebrain development);GO:0070087(chromo shadow domain binding)	NA
circRNA1947	403.564	214.542	448.751	9734.38	6336.67	5023.02	11.6691	6.84891	11.5519	182.618	194.177	142.409	173.068	10.0233	up	4.10991	0.00860689	0.29756	yes	chr5	65814732	65835493	+	7	circRNA	-	ENSBTAT00000043649	MYBPC1	mRNA	chr5:65813584-65814731|chr5:65835493-65838915	Bos taurus myosin binding protein C, slow type (MYBPC1), mRNA. [Source:RefSeq mRNA;Acc:NM_001110773]	GO:0005515(protein binding);GO:0006936(muscle contraction);GO:0030016(myofibril);GO:0031432(titin binding)	NA
circRNA6517	0	0	0	46.5	20.5	27	0	0	0	2.95446	2.12755	2.59254	2.55818	0	up	Inf	0.00863885	0.29756	yes	chr15	53284983	53291424	-	3	circRNA	-	ENSBTAT00000025380	FCHSD2	mRNA	chr15:53232309-53284982|chr15:53291424-53302183	FCH and double SH3 domains 2 [Source:HGNC Symbol;Acc:HGNC:29114]	GO:0005515(protein binding)	NA
circRNA7903	0	0	0	99.0833	61.9167	49.25	0	0	0	3.39313	3.46345	2.54884	3.13514	0	up	Inf	0.00867085	0.29756	yes	chr5	34505891	34533746	-	5	circRNA	-	ENSBTAT00000014719	ARID2	mRNA	chr5:34488587-34505890|chr5:34533746-34545241	AT rich interactive domain 2 (ARID, RFX-like) [Source:HGNC Symbol;Acc:HGNC:18037]	GO:0003677(DNA binding);GO:0005488(binding);GO:0005515(protein binding);GO:0006337(nucleosome disassembly);GO:0006355(regulation of transcription, DNA-dependent);GO:0046872(metal ion binding)	NA
circRNA224	9.5	3.33333	0	41.5833	20.4167	18.8333	1.09979	0.42604	0	3.12334	2.50487	2.13778	2.58867	0.508611	up	2.34757	0.00868427	0.29756	yes	chr12	28811478	28812080	-	2	circRNA	-	ENSBTAT00000035734	FRY	mRNA	chr12:28808995-28811477|chr12:28812080-28813273	furry homolog (Drosophila) [Source:HGNC Symbol;Acc:HGNC:20367]	GO:0005488(binding)	NA
circRNA9273	0	0	0	248.379	120.067	122.013	0	0	0	4.79773	3.7883	3.56176	4.04926	0	up	Inf	0.00868772	0.29756	yes	chr8	100313153	100340246	-	9	circRNA	-	ENSBTAT00000053653	TMEM245	mRNA	chr8:100309127-100313152|chr8:100340246-100351441	Transmembrane protein 245 [Source:UniProtKB/Swiss-Prot;Acc:E1BD52]	GO:0016020(membrane);GO:0016021(integral to membrane)	NA
circRNA2114	18.3333	17.6667	27.25	123.117	91.1667	109.333	2.41918	2.57375	3.20124	10.5404	12.749	14.1459	12.4784	2.73139	up	2.19173	0.00871071	0.297563	yes	chr4	115913568	115914492	+	2	circRNA	-	ENSBTAT00000038295	ENSBTAG00000008032	mRNA	chr4:115901899-115913567|chr4:115914492-115926226	NA	NA	NA
circRNA1181	204.904	127.5	224	977.521	815.6	815.16	18.8787	12.9693	18.3736	58.4334	79.6368	73.6402	70.5701	16.7406	up	2.07571	0.00883276	0.30094	yes	chr24	42351861	42355476	+	3	circRNA	-	ENSBTAT00000022970	VAPA	mRNA	chr24:42332950-42351860|chr24:42355476-42365889	Bos taurus VAMP (vesicle-associated membrane protein)-associated protein A, 33kDa (VAPA), mRNA. [Source:RefSeq mRNA;Acc:NM_001075733]	GO:0004871(signal transducer activity);GO:0005198(structural molecule activity);GO:0005515(protein binding);GO:0005783(endoplasmic reticulum);GO:0005789(endoplasmic reticulum membrane);GO:0005874(microtubule);GO:0005886(plasma membrane);GO:0005923(tight junction);GO:0007165(signal transduction);GO:0008219(cell death);GO:0016020(membrane);GO:0016021(integral to membrane);GO:0031175(neuron projecti…	04530(Tight junction)
circRNA1835	39	5	26	202.929	155	108	5.78341	0.818606	3.43256	19.5244	24.3593	15.7034	19.8624	3.34486	up	2.57002	0.00898084	0.304427	yes	chr6	69544064	69544273	-	1	circRNA	-	ENSBTAT00000053713	SGCB	mRNA	chr6:69535800-69544063|chr6:69544273-69553357	Bos taurus sarcoglycan, beta (43kDa dystrophin-associated glycoprotein) (SGCB), mRNA. [Source:RefSeq mRNA;Acc:NM_001102188]	GO:0005737(cytoplasm);GO:0005856(cytoskeleton);GO:0005886(plasma membrane);GO:0007517(muscle organ development);GO:0016010(dystrophin-associated glycoprotein complex);GO:0016012(sarcoglycan complex);GO:0016020(membrane);GO:0016021(integral to membrane);GO:0035051(cardiocyte differentiation);GO:0042383(sarcolemma)	05410(Hypertrophic cardiomyopathy (HCM));05412(Arrhythmogenic right ventricular cardiomyopathy (ARVC));05414(Dilated cardiomyopathy);05416(Viral myocarditis)
circRNA8808	0	0	0	313.521	197.909	277.172	0	0	0	18.7414	19.3243	25.0393	21.035	0	up	Inf	0.00900058	0.304427	yes	chr1	20674109	20679775	-	3	circRNA	-	ENSBTAT00000025716	USP25	mRNA	chr1:20669983-20674108|chr1:20679775-20708545	ubiquitin specific peptidase 25 [Source:HGNC Symbol;Acc:HGNC:12624]	GO:0004221(ubiquitin thiolesterase activity);GO:0004843(ubiquitin-specific protease activity);GO:0005515(protein binding);GO:0006508(proteolysis);GO:0006511(ubiquitin-dependent protein catabolic process);GO:0008233(peptidase activity);GO:0008234(cysteine-type peptidase activity);GO:0016787(hydrolase activity);GO:0032183(SUMO binding);GO:0070536(protein K63-linked deubiquitination);GO:0071108(prot…	NA
circRNA8426	0	0	0	167.84	101.4	145.268	0	0	0	3.35095	3.30682	4.38308	3.68028	0	up	Inf	0.00900546	0.304427	yes	chr3	113113879	113144239	+	7	circRNA	-	ENSBTAT00000018720	GIGYF2	mRNA	chr3:113103095-113113878|chr3:113144239-113148142	Bos taurus GRB10 interacting GYF protein 2 (GIGYF2), mRNA. [Source:RefSeq mRNA;Acc:NM_001101877]	GO:0005515(protein binding);GO:0007631(feeding behavior);GO:0008344(adult locomotory behavior);GO:0009791(post-embryonic development);GO:0017148(negative regulation of translation);GO:0021522(spinal cord motor neuron differentiation);GO:0031571(mitotic G1 DNA damage checkpoint);GO:0035264(multicellular organism growth);GO:0044267(cellular protein metabolic process);GO:0048009(insulin-like growth …	NA
circRNA8513	0	0	0	502.071	273.693	407.998	0	0	0	63.7998	56.8093	78.352	66.3204	0	up	Inf	0.0090301	0.304467	yes	chr2	18183567	18183725	+	1	circRNA	-	ENSBTAT00000061449	TTN	mRNA	chr2:18183369-18183566|chr2:18183725-18183925	titin [Source:HGNC Symbol;Acc:HGNC:12403]	GO:0000794(condensed nuclear chromosome);GO:0001701(in utero embryonic development);GO:0002020(protease binding);GO:0003007(heart morphogenesis);GO:0003300(cardiac muscle hypertrophy);GO:0004672(protein kinase activity);GO:0004674(protein serine/threonine kinase activity);GO:0004713(protein tyrosine kinase activity);GO:0005509(calcium ion binding);GO:0005515(protein binding);GO:0005524(ATP bindin…	05410(Hypertrophic cardiomyopathy (HCM));05414(Dilated cardiomyopathy)
circRNA5938	0	0	0	114.167	50.8333	60.8333	0	0	0	2.74607	1.9972	2.21132	2.3182	0	up	Inf	0.00910179	0.306089	yes	chr11	43822413	43839780	+	6	circRNA	-	ENSBTAT00000010591	GCFC2	mRNA	chr11:43810991-43822412|chr11:43839780-43841766	GC-rich sequence DNA-binding factor 2 [Source:HGNC Symbol;Acc:HGNC:1317]	GO:0003677(DNA binding);GO:0003700(sequence-specific DNA binding transcription factor activity);GO:0005634(nucleus);GO:0006355(regulation of transcription, DNA-dependent)	NA
circRNA1229	190.667	151	173.667	164.333	64.5	58.6667	11.016	9.63191	8.93288	6.16011	3.94934	3.32347	4.47764	9.86027	down	-1.13889	0.00915489	0.306235	yes	chr25	10461217	10480061	-	4	circRNA	-	ENSBTAT00000019741	TXNDC11	mRNA	chr25:10445236-10461216|chr25:10480061-10487557	Bos taurus thioredoxin domain containing 11 (TXNDC11), mRNA. [Source:RefSeq mRNA;Acc:NM_001083420]	GO:0045454(cell redox homeostasis)	NA
circRNA9268	0	0	0	416.472	352.5	365.643	0	0	0	21.5209	29.7533	28.5542	26.6095	0	up	Inf	0.00918341	0.306235	yes	chr8	97179745	97188485	+	3	circRNA	-	ENSBTAT00000005404	TMEM38B	mRNA	chr8:97160822-97179744|chr8:97188485-97211187	Bos taurus transmembrane protein 38B (TMEM38B), mRNA. [Source:RefSeq mRNA;Acc:NM_001076387]	GO:0005261(cation channel activity);GO:0005267(potassium channel activity);GO:0005783(endoplasmic reticulum);GO:0005789(endoplasmic reticulum membrane);GO:0006810(transport);GO:0006811(ion transport);GO:0006813(potassium ion transport);GO:0015672(monovalent inorganic cation transport);GO:0016020(membrane);GO:0016021(integral to membrane);GO:0071805(potassium ion transmembrane transport)	NA
circRNA7046	0	0	0	34.5167	17.95	27.1167	0	0	0	1.56719	1.33124	1.86065	1.58636	0	up	Inf	0.00918931	0.306235	yes	chr24	58517242	58520991	+	2	circRNA	-	ENSBTAT00000046420	ZNF532	mRNA	chr24:58511006-58517241|chr24:58520991-58545962	zinc finger protein 532 [Source:HGNC Symbol;Acc:HGNC:30940]	GO:0046872(metal ion binding)	NA
circRNA9101	0	0	0	33.7705	17.3333	16	0	0	0	2.03072	1.70253	1.45402	1.72909	0	up	Inf	0.0092005	0.306235	yes	chr9	90096994	90097329	+	1	circRNA	-	ENSBTAT00000009422	ESR1	mRNA	chr9:90044760-90096993|chr9:90097329-90182649	estrogen receptor [Source:RefSeq peptide;Acc:NP_001001443]	GO:0001046(core promoter sequence-specific DNA binding);GO:0001547(antral ovarian follicle growth);GO:0002064(epithelial cell development);GO:0003677(DNA binding);GO:0003682(chromatin binding);GO:0003700(sequence-specific DNA binding transcription factor activity);GO:0003707(steroid hormone receptor activity);GO:0004879(ligand-activated sequence-specific DNA binding RNA polymerase II transcriptio…	NA
circRNA1909	38.5302	31.975	0	131.447	110.25	104.149	1.67816	1.53755	0	3.71447	5.08893	4.44771	4.41704	1.0719	up	2.04291	0.00924317	0.306269	yes	chr5	35085793	35097619	-	5	circRNA	-	ENSBTAT00000003770	ANO6	mRNA	chr5:35079410-35085792|chr5:35097619-35105780	anoctamin 6 [Source:HGNC Symbol;Acc:HGNC:25240]	GO:0002543(activation of blood coagulation via clotting cascade);GO:0005227(calcium activated cation channel activity);GO:0005244(voltage-gated ion channel activity);GO:0005254(chloride channel activity);GO:0005622(intracellular);GO:0005886(plasma membrane);GO:0006821(chloride transport);GO:0007596(blood coagulation);GO:0016020(membrane);GO:0016021(integral to membrane);GO:0017121(phospholipid sc…	NA
circRNA7626	0	0	0	157.643	91.6	75	0	0	0	6.42162	6.09491	4.61709	5.71121	0	up	Inf	0.00931595	0.306269	yes	chr7	24369335	24405094	-	2	circRNA	-	ENSBTAT00000052263	CDC42SE2	mRNA	chr7:24330398-24369334|chr7:24405094-24436545	Bos taurus CDC42 small effector 2 (CDC42SE2), mRNA. [Source:RefSeq mRNA;Acc:NM_001102537]	GO:0001891(phagocytic cup);GO:0005198(structural molecule activity);GO:0005515(protein binding);GO:0005634(nucleus);GO:0005737(cytoplasm);GO:0005856(cytoskeleton);GO:0005886(plasma membrane);GO:0006909(phagocytosis);GO:0008360(regulation of cell shape);GO:0009966(regulation of signal transduction);GO:0016020(membrane);GO:0042995(cell projection);GO:0043231(intracellular membrane-bounded organelle)	NA
circRNA6500	0	0	0	86.0262	39.8345	42.9968	0	0	0	1.40059	1.05935	1.05792	1.17262	0	up	Inf	0.00931695	0.306269	yes	chr15	43246053	43277299	+	10	circRNA	-	ENSBTAT00000039913	SBF2	mRNA	chr15:43218000-43246052|chr15:43277299-43301511	Bos taurus SET binding factor 2 (SBF2), mRNA. [Source:RefSeq mRNA;Acc:NM_001103237]	GO:0005515(protein binding);GO:0005543(phospholipid binding);GO:0005774(vacuolar membrane);GO:0016020(membrane);GO:0016311(dephosphorylation);GO:0016791(phosphatase activity);GO:0017112(Rab guanyl-nucleotide exchange factor activity);GO:0019208(phosphatase regulator activity);GO:0019902(phosphatase binding);GO:0035091(phosphatidylinositol binding);GO:0042803(protein homodimerization activity);GO:…	NA
circRNA6019	0	0	0	34.5	15	20	0	0	0	2.00305	1.42254	1.75485	1.72681	0	up	Inf	0.00935078	0.306269	yes	chr11	95938074	95941602	-	3	circRNA	-	ENSBTAT00000020665	SCAI	mRNA	chr11:95925259-95938073|chr11:95941602-95952229	suppressor of cancer cell invasion [Source:HGNC Symbol;Acc:HGNC:26709]	GO:0003714(transcription corepressor activity);GO:0005515(protein binding);GO:0005634(nucleus);GO:0005737(cytoplasm);GO:0030336(negative regulation of cell migration);GO:0035024(negative regulation of Rho protein signal transduction)	NA
circRNA2146	69	38	72.5	171	117	121.2	4.82868	2.93594	4.51691	7.76404	8.67719	8.31633	8.25252	4.09384	up	1.01138	0.00935081	0.306269	yes	chr3	19670608	19671616	+	3	circRNA	-	ENSBTAT00000024063	VPS72	mRNA	chr3:19666966-19670607|chr3:19671616-19677568	Bos taurus vacuolar protein sorting 72 homolog (S. cerevisiae) (VPS72), mRNA. [Source:RefSeq mRNA;Acc:NM_001015658]	GO:0003677(DNA binding);GO:0005515(protein binding);GO:0005634(nucleus);GO:0006351(transcription, DNA-templated);GO:0006355(regulation of transcription, DNA-dependent);GO:0016568(chromatin modification);GO:0035019(somatic stem cell maintenance);GO:0043234(protein complex)	NA
circRNA1017	353.167	0	0	1424.56	735.7	1014.37	4.8174	0	0	12.6074	10.6353	13.5668	12.2698	1.6058	up	2.93375	0.00936741	0.306269	yes	chr18	26414185	26433230	-	14	circRNA	-	ENSBTAT00000027695	CNOT1	mRNA	chr18:26412881-26414184|chr18:26433230-26435797	CCR4-NOT transcription complex, subunit 1 [Source:HGNC Symbol;Acc:HGNC:7877]	GO:0000122(negative regulation of transcription from RNA polymerase II promoter);GO:0004535(poly(A)-specific ribonuclease activity);GO:0005488(binding);GO:0005515(protein binding);GO:0005778(peroxisomal membrane);GO:0010606(positive regulation of cytoplasmic mRNA processing body assembly);GO:0030014(CCR4-NOT complex);GO:0030331(estrogen receptor binding);GO:0033147(negative regulation of intracel…	03018(RNA degradation)
circRNA8807	0	0	0	466.688	303.759	420.372	0	0	0	20.4097	21.6991	27.7831	23.2973	0	up	Inf	0.00938991	0.306269	yes	chr1	20669860	20679775	-	4	circRNA	-	ENSBTAT00000025716	USP25	mRNA	chr1:20665750-20669859|chr1:20679775-20708545	ubiquitin specific peptidase 25 [Source:HGNC Symbol;Acc:HGNC:12624]	GO:0004221(ubiquitin thiolesterase activity);GO:0004843(ubiquitin-specific protease activity);GO:0005515(protein binding);GO:0006508(proteolysis);GO:0006511(ubiquitin-dependent protein catabolic process);GO:0008233(peptidase activity);GO:0008234(cysteine-type peptidase activity);GO:0016787(hydrolase activity);GO:0032183(SUMO binding);GO:0070536(protein K63-linked deubiquitination);GO:0071108(prot…	NA
circRNA7542	0	0	0	145.867	73	69.3333	0	0	0	4.70797	3.84859	3.38187	3.97948	0	up	Inf	0.00939026	0.306269	yes	chr29	18403396	18418649	+	6	circRNA	-	ENSBTAT00000061202	RSF1	mRNA	chr29:18401490-18403395|chr29:18418649-18420200	remodeling and spacing factor 1 [Source:HGNC Symbol;Acc:HGNC:18118]	GO:0005515(protein binding);GO:0005634(nucleus);GO:0006334(nucleosome assembly);GO:0006338(chromatin remodeling);GO:0006352(DNA-dependent transcription, initiation);GO:0008270(zinc ion binding);GO:0016584(nucleosome positioning);GO:0031213(RSF complex);GO:0042393(histone binding);GO:0043392(negative regulation of DNA binding);GO:0045892(negative regulation of transcription, DNA-dependent);GO:0045…	NA
circRNA7092	0	0	0	42.9603	21.3262	20.4663	0	0	0	1.32317	1.07291	0.952629	1.11624	0	up	Inf	0.00942461	0.306619	yes	chr25	14527808	14538661	+	4	circRNA	-	ENSBTAT00000028094	ABCC1	mRNA	chr25:14525028-14527807|chr25:14538661-14549338	Bos taurus ATP-binding cassette, sub-family C (CFTR/MRP), member 1 (ABCC1), mRNA. [Source:RefSeq mRNA;Acc:NM_174223]	GO:0000166(nucleotide binding);GO:0005215(transporter activity);GO:0005524(ATP binding);GO:0005634(nucleus);GO:0005794(Golgi apparatus);GO:0005886(plasma membrane);GO:0005887(integral to plasma membrane);GO:0006200(ATP catabolic process);GO:0006810(transport);GO:0016021(integral to membrane);GO:0016887(ATPase activity);GO:0017111(nucleoside-triphosphatase activity);GO:0042626(ATPase activity, cou…	02010(ABC transporters);04977(Vitamin digestion and absorption)
circRNA8707	0	0	0	44	38	36.5	0	0	0	2.87704	4.05862	3.60681	3.51416	0	up	Inf	0.00945895	0.306967	yes	chr2	96443042	96449968	+	4	circRNA	-	ENSBTAT00000038209	CCNYL1	mRNA	chr2:96437676-96443041|chr2:96449968-96453818	cyclin Y-like 1 [Source:HGNC Symbol;Acc:HGNC:26868]	GO:0000079(regulation of cyclin-dependent protein serine/threonine kinase activity);GO:0019901(protein kinase binding)	NA
circRNA6944	0	0	0	42.7	36.8088	33.75	0	0	0	2.96474	4.17457	3.54136	3.56022	0	up	Inf	0.0094932	0.307259	yes	chr27	25877596	25879425	-	2	circRNA	-	ENSBTAT00000016863	GTF2E2	mRNA	chr27:25868126-25877595|chr27:25879425-25901471	Bos taurus general transcription factor IIE, polypeptide 2, beta 34kDa (GTF2E2), mRNA. [Source:RefSeq mRNA;Acc:NM_001046065]	GO:0005515(protein binding);GO:0005634(nucleus);GO:0005673(transcription factor TFIIE complex);GO:0005737(cytoplasm);GO:0006367(transcription initiation from RNA polymerase II promoter)	03022(Basal transcription factors)
circRNA1126	472.5	296.833	456.667	40	0	10.125	55.1099	38.2231	47.4189	3.02692	0	1.1579	1.39494	46.9173	down	-5.07184	0.00951529	0.307259	yes	chr27	33265136	33265402	-	1	circRNA	-	ENSBTAT00000020550	FGFR1	mRNA	chr27:33263782-33265135|chr27:33265402-33291803	Bos taurus fibroblast growth factor receptor 1 (FGFR1), mRNA. [Source:RefSeq mRNA;Acc:NM_001110207]	GO:0000122(negative regulation of transcription from RNA polymerase II promoter);GO:0000166(nucleotide binding);GO:0001525(angiogenesis);GO:0001657(ureteric bud development);GO:0001701(in utero embryonic development);GO:0001759(organ induction);GO:0002053(positive regulation of mesenchymal cell proliferation);GO:0002062(chondrocyte differentiation);GO:0004672(protein kinase activity);GO:0004713(p…	04010(MAPK signaling pathway);04520(Adherens junction);04810(Regulation of actin cytoskeleton);05200(Pathways in cancer);05215(Prostate cancer);05218(Melanoma)
circRNA8475	0	0	0	3216.91	1790.74	2674.49	0	0	0	232.963	211.827	292.702	245.831	0	up	Inf	0.00956533	0.307757	yes	chr2	18125797	18126075	+	1	circRNA	-	ENSBTAT00000061449	TTN	mRNA	chr2:18125013-18125796|chr2:18126075-18127848	titin [Source:HGNC Symbol;Acc:HGNC:12403]	GO:0000794(condensed nuclear chromosome);GO:0001701(in utero embryonic development);GO:0002020(protease binding);GO:0003007(heart morphogenesis);GO:0003300(cardiac muscle hypertrophy);GO:0004672(protein kinase activity);GO:0004674(protein serine/threonine kinase activity);GO:0004713(protein tyrosine kinase activity);GO:0005509(calcium ion binding);GO:0005515(protein binding);GO:0005524(ATP bindin…	05410(Hypertrophic cardiomyopathy (HCM));05414(Dilated cardiomyopathy)
circRNA8651	0	0	0	107.836	52.3984	51.6937	0	0	0	3.60129	2.85835	2.60898	3.02288	0	up	Inf	0.00958104	0.307757	yes	chr2	48326470	48351458	+	7	circRNA	-	ENSBTAT00000020335	ORC4	mRNA	chr2:48282818-48326469|chr2:48351458-48358174	Bos taurus origin recognition complex, subunit 4 (ORC4), mRNA. [Source:RefSeq mRNA;Acc:NM_001046301]	GO:0000166(nucleotide binding);GO:0000808(origin recognition complex);GO:0003677(DNA binding);GO:0003688(DNA replication origin binding);GO:0005515(protein binding);GO:0005524(ATP binding);GO:0005634(nucleus);GO:0005664(nuclear origin of replication recognition complex);GO:0006260(DNA replication);GO:0006270(DNA replication initiation);GO:0017111(nucleoside-triphosphatase activity)	04110(Cell cycle)
circRNA5528	0	0	0	500.832	258.938	394.289	0	0	0	8.26728	6.9818	9.83608	8.36172	0	up	Inf	0.00960186	0.307757	yes	chrX	68613641	68650408	-	6	circRNA	-	ENSBTAT00000040247	AMOT	mRNA	chrX:68602442-68613640|chrX:68650408-68657058	angiomotin [Source:HGNC Symbol;Acc:HGNC:17810]	GO:0001570(vasculogenesis);GO:0001701(in utero embryonic development);GO:0001702(gastrulation with mouth forming second);GO:0001725(stress fiber);GO:0001726(ruffle);GO:0003365(establishment of cell polarity involved in ameboidal cell migration);GO:0004872(receptor activity);GO:0005515(protein binding);GO:0005737(cytoplasm);GO:0005884(actin filament);GO:0005923(tight junction);GO:0006935(chemotaxi…	NA
circRNA2230	210.516	183.822	256.573	236.18	151.439	167.193	2.31981	2.2364	2.51711	1.68858	1.76856	1.80649	1.75454	2.35777	down	-0.426328	0.00965779	0.308788	yes	chr3	94447613	94489232	+	20	circRNA	-	ENSBTAT00000003525	ZCCHC11	mRNA	chr3:94430464-94447612|chr3:94489232-94502343	zinc finger, CCHC domain containing 11 [Source:HGNC Symbol;Acc:HGNC:28981]	GO:0001816(cytokine production);GO:0003676(nucleic acid binding);GO:0005515(protein binding);GO:0005634(nucleus);GO:0005730(nucleolus);GO:0005737(cytoplasm);GO:0008270(zinc ion binding);GO:0010586(miRNA metabolic process);GO:0010587(miRNA catabolic process);GO:0016779(nucleotidyltransferase activity);GO:0019827(stem cell maintenance);GO:0031054(pre-miRNA processing);GO:0031123(RNA 3'-end processi…	NA
circRNA5782	0	0	0	22.5	19.5	19	0	0	0	1.39023	1.96807	1.77417	1.71082	0	up	Inf	0.00970609	0.309569	yes	chr12	31680654	31681573	+	2	circRNA	-	ENSBTAT00000061117	FLT1	mRNA	chr12:31678534-31680653|chr12:31681573-31710558	fms-related tyrosine kinase 1 [Source:HGNC Symbol;Acc:HGNC:3763]	GO:0000166(nucleotide binding);GO:0001525(angiogenesis);GO:0001569(patterning of blood vessels);GO:0002040(sprouting angiogenesis);GO:0002548(monocyte chemotaxis);GO:0004672(protein kinase activity);GO:0004713(protein tyrosine kinase activity);GO:0004714(transmembrane receptor protein tyrosine kinase activity);GO:0005021(vascular endothelial growth factor-activated receptor activity);GO:0005515(p…	04060(Cytokine-cytokine receptor interaction);04144(Endocytosis);04510(Focal adhesion);05323(Rheumatoid arthritis)
circRNA8951	0	0	0	26.8315	19.0874	24.975	0	0	0	1.69413	1.96857	2.38311	2.01527	0	up	Inf	0.00973051	0.309588	yes	chr1	140762523	140769321	-	2	circRNA	-	ENSBTAT00000018087	BRWD1	mRNA	chr1:140758646-140762522|chr1:140769321-140770251	Bos taurus bromodomain and WD repeat domain containing 1 (BRWD1), mRNA. [Source:RefSeq mRNA;Acc:NM_001103174]	GO:0005515(protein binding);GO:0005634(nucleus);GO:0005730(nucleolus);GO:0005737(cytoplasm);GO:0006357(regulation of transcription from RNA polymerase II promoter);GO:0007010(cytoskeleton organization);GO:0008360(regulation of cell shape)	NA
circRNA7431	0	0	0	310.902	173.71	145.275	0	0	0	1.8346	1.67434	1.29553	1.60149	0	up	Inf	0.00981314	0.309911	yes	chr21	55704672	55741299	-	14	circRNA	-	ENSBTAT00000028388	TP53BP1	mRNA	chr21:55694962-55704671|chr21:55741299-55749069	tumor protein p53 binding protein 1 [Source:HGNC Symbol;Acc:HGNC:11999]	GO:0000776(kinetochore);GO:0000781(chromosome, telomeric region);GO:0001102(RNA polymerase II activating transcription factor binding);GO:0001104(RNA polymerase II transcription cofactor activity);GO:0002039(p53 binding);GO:0003684(damaged DNA binding);GO:0005515(protein binding);GO:0005634(nucleus);GO:0005657(replication fork);GO:0005737(cytoplasm);GO:0006281(DNA repair);GO:0006974(cellular resp…	NA
circRNA7991	0	0	0	209.033	91.4833	111.533	0	0	0	8.29751	5.93168	6.69077	6.97332	0	up	Inf	0.00985488	0.309911	yes	chr5	72453316	72487351	-	3	circRNA	-	ENSBTAT00000029269	LARGE	mRNA	chr5:72409426-72453315|chr5:72487351-72614088	like-glycosyltransferase [Source:HGNC Symbol;Acc:HGNC:6511]	GO:0005515(protein binding);GO:0016757(transferase activity, transferring glycosyl groups);GO:0046716(muscle cell cellular homeostasis)	NA
circRNA1293	56.1667	31.6667	52.4167	286.683	226.904	182.226	3.56962	2.22193	2.96577	11.8211	15.2827	11.3554	12.8197	2.9191	up	2.13477	0.00988279	0.309911	yes	chr22	7823410	7828047	-	3	circRNA	-	ENSBTAT00000015071	CLASP2	mRNA	chr22:7816335-7823409|chr22:7828047-7830918	cytoplasmic linker associated protein 2 [Source:HGNC Symbol;Acc:HGNC:17078]	GO:0005488(binding);GO:0005515(protein binding);GO:0005794(Golgi apparatus);GO:0005881(cytoplasmic microtubule);GO:0007026(negative regulation of microtubule depolymerization);GO:0007163(establishment or maintenance of cell polarity);GO:0008017(microtubule binding);GO:0016477(cell migration)	NA
circRNA1218	293.933	278.25	314.317	213.771	83.15	164.719	10.2848	10.749	9.79131	4.85301	3.08337	5.65123	4.5292	10.2751	down	-1.18182	0.0098995	0.309911	yes	chr25	3114512	3144282	-	2	circRNA	-	ENSBTAT00000005092	CREBBP	mRNA	chr25:3099417-3114511|chr25:3144282-3169052	Bos taurus CREB binding protein (CREBBP), mRNA. [Source:RefSeq mRNA;Acc:NM_001164022]	GO:0000122(negative regulation of transcription from RNA polymerase II promoter);GO:0000123(histone acetyltransferase complex);GO:0000790(nuclear chromatin);GO:0000940(condensed chromosome outer kinetochore);GO:0000987(core promoter proximal region sequence-specific DNA binding);GO:0001078(RNA polymerase II core promoter proximal region sequence-specific DNA binding transcription factor activity …	04110(Cell cycle);04310(Wnt signaling pathway);04330(Notch signaling pathway);04350(TGF-beta signaling pathway);04520(Adherens junction);04630(Jak-STAT signaling pathway);04720(Long-term potentiation);04916(Melanogenesis);05016(Huntington's disease);05200(Pathways in cancer);05211(Renal cell carcinoma);05215(Prostate cancer)
circRNA6559	0	0	0	243	159	221	0	0	0	7.76857	8.30297	10.6774	8.9163	0	up	Inf	0.00990293	0.309911	yes	chr14	4157456	4167226	+	4	circRNA	-	ENSBTAT00000002068	EIF2C2	mRNA	chr14:4156950-4157455|chr14:4167226-4167491	Bos taurus eukaryotic translation initiation factor 2C, 2 (EIF2C2), mRNA. [Source:RefSeq mRNA;Acc:NM_205794]	GO:0000340(RNA 7-methylguanosine cap binding);GO:0000932(cytoplasmic mRNA processing body);GO:0003676(nucleic acid binding);GO:0003723(RNA binding);GO:0003729(mRNA binding);GO:0003743(translation initiation factor activity);GO:0004521(endoribonuclease activity);GO:0005515(protein binding);GO:0005737(cytoplasm);GO:0005844(polysome);GO:0005845(mRNA cap binding complex);GO:0006379(mRNA cleavage);GO:…	NA
circRNA368	72.5	0	0	1031.37	458	462.317	5.61631	0	0	51.837	37.6004	35.1158	41.5178	1.8721	up	4.471	0.00990712	0.309911	yes	chr11	73261254	73267021	+	4	circRNA	-	ENSBTAT00000020020	HADHA	mRNA	chr11:73259918-73261253|chr11:73267021-73272068	Bos taurus hydroxyacyl-CoA dehydrogenase/3-ketoacyl-CoA thiolase/enoyl-CoA hydratase (trifunctional protein), alpha subunit (HADHA), mRNA. [Source:RefSeq mRNA;Acc:NM_174335]	GO:0003824(catalytic activity);GO:0003857(3-hydroxyacyl-CoA dehydrogenase activity);GO:0004300(enoyl-CoA hydratase activity);GO:0005515(protein binding);GO:0005730(nucleolus);GO:0005737(cytoplasm);GO:0005739(mitochondrion);GO:0005743(mitochondrial inner membrane);GO:0006631(fatty acid metabolic process);GO:0006635(fatty acid beta-oxidation);GO:0008152(metabolic process);GO:0016491(oxidoreductase …	00062(Fatty acid elongation);00071(Fatty acid metabolism);00280(Valine, leucine and isoleucine degradation);00310(Lysine degradation);00380(Tryptophan metabolism);00410(beta-Alanine metabolism);00640(Propanoate metabolism);00650(Butanoate metabolism);01040(Biosynthesis of unsaturated fatty acids);01100(Metabolic pathways)
circRNA5595	0	0	0	59.5	49.5	40.875	0	0	0	4.71442	6.40646	4.89448	5.33846	0	up	Inf	0.00995019	0.309911	yes	chrX	142793242	142796735	-	2	circRNA	-	ENSBTAT00000064202	CLCN4	mRNA	chrX:142788844-142793241|chrX:142796735-142826264	Bos taurus chloride channel 4 (CLCN4), mRNA. [Source:RefSeq mRNA;Acc:NM_001031757]	GO:0005216(ion channel activity);GO:0005247(voltage-gated chloride channel activity);GO:0005254(chloride channel activity);GO:0006821(chloride transport);GO:0016020(membrane);GO:0016021(integral to membrane);GO:0030554(adenyl nucleotide binding);GO:0055085(transmembrane transport)	NA
circRNA789	59.4167	45.7833	70.75	656.184	415.158	572.12	2.73716	2.32855	2.90164	19.6124	20.2684	25.8422	21.9077	2.65578	up	3.04423	0.00995603	0.309911	yes	chr15	64742620	64745544	+	5	circRNA	-	ENSBTAT00000039686	HIPK3	mRNA	chr15:64734301-64742619|chr15:64745544-64752569	homeodomain interacting protein kinase 3 [Source:HGNC Symbol;Acc:HGNC:4915]	GO:0000166(nucleotide binding);GO:0004672(protein kinase activity);GO:0004674(protein serine/threonine kinase activity);GO:0004713(protein tyrosine kinase activity);GO:0005515(protein binding);GO:0005524(ATP binding);GO:0005634(nucleus);GO:0005737(cytoplasm);GO:0006468(protein phosphorylation);GO:0009103(lipopolysaccharide biosynthetic process);GO:0009299(mRNA transcription);GO:0016020(membrane);…	NA
circRNA6697	0	0	0	47.6762	41	35.6667	0	0	0	1.72015	2.41629	1.94475	2.02706	0	up	Inf	0.0100859	0.309911	yes	chr19	26741478	26746481	+	4	circRNA	-	ENSBTAT00000001625	NUP88	mRNA	chr19:26738367-26741477|chr19:26746481-26748614	Bos taurus nucleoporin 88kDa (NUP88), mRNA. [Source:RefSeq mRNA;Acc:NM_001034222]	GO:0005634(nucleus)	03013(RNA transport)
circRNA7759	0	0	0	51.25	22	30.5	0	0	0	1.73159	1.21416	1.55736	1.50103	0	up	Inf	0.0100994	0.309911	yes	chr6	47605543	47645730	+	8	circRNA	-	ENSBTAT00000047180	TBC1D19	mRNA	chr6:47598812-47605542|chr6:47645730-47657520	Bos taurus TBC1 domain family, member 19 (TBC1D19), mRNA. [Source:RefSeq mRNA;Acc:NM_001076938]	GO:0005097(Rab GTPase activator activity);GO:0032313(regulation of Rab GTPase activity);GO:0032851(positive regulation of Rab GTPase activity)	NA
circRNA728	62.194	49	76.4917	0	22.85	0	1.7355	1.50958	1.90026	0	0.675733	0	0.225244	1.71511	down	-2.92874	0.0101407	0.309911	yes	chr15	1689167	1715755	-	8	circRNA	-	ENSBTAT00000011748	MRE11A	mRNA	chr15:1686509-1689166|chr15:1715755-1716661	MRE11 meiotic recombination 11 homolog A (S. cerevisiae) [Source:HGNC Symbol;Acc:HGNC:7230]	GO:0000781(chromosome, telomeric region);GO:0003677(DNA binding);GO:0004003(ATP-dependent DNA helicase activity);GO:0004518(nuclease activity);GO:0004519(endonuclease activity);GO:0004527(exonuclease activity);GO:0005515(protein binding);GO:0005634(nucleus);GO:0006259(DNA metabolic process);GO:0006281(DNA repair);GO:0006302(double-strand break repair);GO:0006974(cellular response to DNA damage st…	NA
circRNA1378	11.2167	0	0	111.3	100.767	109.917	0.944063	0	0	6.07779	8.98811	9.07091	8.0456	0.314688	up	4.67621	0.0101578	0.309911	yes	chr23	16344530	16345293	+	3	circRNA	-	ENSBTAT00000007833	UBR2	mRNA	chr23:16343929-16344529|chr23:16345293-16346028	ubiquitin protein ligase E3 component n-recognin 2 [Source:HGNC Symbol;Acc:HGNC:21289]	GO:0000151(ubiquitin ligase complex);GO:0000785(chromatin);GO:0004842(ubiquitin-protein ligase activity);GO:0005515(protein binding);GO:0005634(nucleus);GO:0005886(plasma membrane);GO:0006342(chromatin silencing);GO:0006511(ubiquitin-dependent protein catabolic process);GO:0007141(male meiosis I);GO:0007283(spermatogenesis);GO:0008270(zinc ion binding);GO:0016567(protein ubiquitination);GO:003016…	NA
circRNA2970	0	22.1667	45.8333	324.667	283.694	326.176	0	1.80598	3.01115	15.5445	22.1866	23.6009	20.444	1.60571	up	3.6704	0.0101671	0.309911	yes	chr11	66587599	66590428	-	3	circRNA	-	ENSBTAT00000014038	PPP3R1	mRNA	chr11:66582955-66587598|chr11:66590428-66606664	Bos taurus protein phosphatase 3, regulatory subunit B, alpha (PPP3R1), mRNA. [Source:RefSeq mRNA;Acc:NM_174583]	GO:0005509(calcium ion binding);GO:0005829(cytosol);GO:0046872(metal ion binding)	04010(MAPK signaling pathway);04020(Calcium signaling pathway);04114(Oocyte meiosis);04210(Apoptosis);04310(Wnt signaling pathway);04360(Axon guidance);04370(VEGF signaling pathway);04650(Natural killer cell mediated cytotoxicity);04660(T cell receptor signaling pathway);04662(B cell receptor signaling pathway);04720(Long-term potentiation);05010(Alzheimer's disease);05014(Amyotrophic lateral scl…
circRNA6322	0	0	0	233.817	118.958	108.833	0	0	0	20.6297	17.144	14.5116	17.4284	0	up	Inf	0.010178	0.309911	yes	chr17	67882919	67883430	+	2	circRNA	-	ENSBTAT00000000932	MYO18B	mRNA	chr17:67872775-67882918|chr17:67883430-67887943	myosin XVIIIB [Source:HGNC Symbol;Acc:HGNC:18150]	GO:0000166(nucleotide binding);GO:0001570(vasculogenesis);GO:0001701(in utero embryonic development);GO:0003774(motor activity);GO:0005515(protein binding);GO:0005524(ATP binding);GO:0016459(myosin complex);GO:0030018(Z disc);GO:0031941(filamentous actin);GO:0048739(cardiac muscle fiber development)	NA
circRNA1201	115.833	114.25	147.833	69.7333	0	28.5833	10.1043	11.003	11.4807	3.94661	0	2.44475	2.13045	10.8627	down	-2.35015	0.0101809	0.309911	yes	chr24	56584864	56616424	+	3	circRNA	-	ENSBTAT00000005230	WDR7	mRNA	chr24:56582502-56584863|chr24:56616424-56664724	WD repeat domain 7 [Source:HGNC Symbol;Acc:HGNC:13490]	GO:0005488(binding);GO:0005515(protein binding)	NA
circRNA8973	0	0	0	434.25	291	400.167	0	0	0	9.46481	10.3602	13.1811	11.002	0	up	Inf	0.0102005	0.309911	yes	chr1	153993665	154012071	+	8	circRNA	-	ENSBTAT00000008495	CAPN7	mRNA	chr1:153989181-153993664|chr1:154012071-154012689	Bos taurus calpain 7 (CAPN7), mRNA. [Source:RefSeq mRNA;Acc:NM_001193181]	GO:0004198(calcium-dependent cysteine-type endopeptidase activity);GO:0005515(protein binding);GO:0005622(intracellular);GO:0006508(proteolysis);GO:0090541(MIT domain binding);GO:0097264(self proteolysis)	NA
circRNA8061	0	0	0	69.6769	29.9	38.7826	0	0	0	3.08728	2.16401	2.59693	2.61608	0	up	Inf	0.0102336	0.309911	yes	chr5	112126051	112133293	+	4	circRNA	-	ENSBTAT00000028072	TNRC6B	mRNA	chr5:112123321-112126050|chr5:112133293-112136379	trinucleotide repeat containing 6B [Source:HGNC Symbol;Acc:HGNC:29190]	GO:0000166(nucleotide binding);GO:0005515(protein binding);GO:0031047(gene silencing by RNA);GO:0060213(positive regulation of nuclear-transcribed mRNA poly(A) tail shortening);GO:1900153(positive regulation of nuclear-transcribed mRNA catabolic process, deadenylation-dependent decay)	NA
circRNA579	54.25	24.6667	55.4333	147.917	99.7333	136.376	6.28039	3.1527	5.71324	11.1101	12.236	15.4802	12.9421	5.04877	up	1.35807	0.0102831	0.309911	yes	chr17	14553435	14553894	-	2	circRNA	-	ENSBTAT00000004408	SMARCA5	mRNA	chr17:14552347-14553434|chr17:14553894-14556814	Bos taurus SWI/SNF related, matrix associated, actin dependent regulator of chromatin, subfamily a, member 5 (SMARCA5), mRNA. [Source:RefSeq mRNA;Acc:NM_001105416]	GO:0000183(chromatin silencing at rDNA);GO:0000793(condensed chromosome);GO:0003676(nucleic acid binding);GO:0003677(DNA binding);GO:0003682(chromatin binding);GO:0004386(helicase activity);GO:0005515(protein binding);GO:0005524(ATP binding);GO:0005634(nucleus);GO:0005677(chromatin silencing complex);GO:0005730(nucleolus);GO:0006200(ATP catabolic process);GO:0006302(double-strand break repair);GO…	NA
circRNA6479	0	0	0	219	156.726	118.333	0	0	0	7.62901	8.91799	6.22971	7.59224	0	up	Inf	0.0102926	0.309911	yes	chr15	32418691	32422477	+	4	circRNA	-	ENSBTAT00000047079	SC5DL	mRNA	chr15:32412629-32418690|chr15:32422477-32423614	Bos taurus sterol-C5-desaturase (ERG3 delta-5-desaturase homolog, S. cerevisiae)-like (SC5DL), mRNA. [Source:RefSeq mRNA;Acc:NM_001035356]	GO:0005506(iron ion binding);GO:0006633(fatty acid biosynthetic process);GO:0016491(oxidoreductase activity);GO:0055114(oxidation-reduction process)	00100(Steroid biosynthesis);01100(Metabolic pathways)
circRNA5690	0	0	0	173.333	147	159.017	0	0	0	10.5486	14.6128	14.6249	13.2621	0	up	Inf	0.0103043	0.309911	yes	chr13	54384502	54385596	-	2	circRNA	-	ENSBTAT00000039334	DNAJC5	mRNA	chr13:54383856-54384501|chr13:54385596-54408309	Bos taurus DnaJ (Hsp40) homolog, subfamily C, member 5 (DNAJC5), mRNA. [Source:RefSeq mRNA;Acc:NM_174533]	GO:0005765(lysosomal membrane);GO:0005886(plasma membrane);GO:0008021(synaptic vesicle);GO:0016020(membrane);GO:0042470(melanosome);GO:0043524(negative regulation of neuron apoptotic process)	04141(Protein processing in endoplasmic reticulum)
circRNA2787	109	66	95.1111	18	5	0	8.00571	5.35183	6.21912	0.857746	0.389186	0	0.415644	6.52555	down	-3.97268	0.0103228	0.309911	yes	chr8	69512274	69515243	-	3	circRNA	-	ENSBTAT00000027545	GFRA2	mRNA	chr8:69501593-69512273|chr8:69515243-69566316	GDNF family receptor alpha 2 [Source:HGNC Symbol;Acc:HGNC:4244]	GO:0004872(receptor activity);GO:0007169(transmembrane receptor protein tyrosine kinase signaling pathway);GO:0007399(nervous system development)	NA
circRNA615	144.5	0	0	5514.11	4620.42	3747.05	18.4424	0	0	456.602	624.949	468.909	516.82	6.14746	up	6.39353	0.010327	0.309911	yes	chr17	56467433	56471190	+	2	circRNA	-	ENSBTAT00000001838	ATP2A2	mRNA	chr17:56459843-56467432|chr17:56471190-56492628	ATPase, Ca++ transporting, cardiac muscle, slow twitch 2 [Source:HGNC Symbol;Acc:HGNC:812]	GO:0000166(nucleotide binding);GO:0002026(regulation of the force of heart contraction);GO:0005388(calcium-transporting ATPase activity);GO:0005515(protein binding);GO:0005524(ATP binding);GO:0005783(endoplasmic reticulum);GO:0005789(endoplasmic reticulum membrane);GO:0006812(cation transport);GO:0006816(calcium ion transport);GO:0006874(cellular calcium ion homeostasis);GO:0006984(ER-nucleus sig…	04020(Calcium signaling pathway);04972(Pancreatic secretion);05010(Alzheimer's disease)
circRNA8210	0	0	0	184.426	121.333	169.117	0	0	0	6.05898	6.51116	8.39654	6.98889	0	up	Inf	0.0103283	0.309911	yes	chr4	115926227	115935449	+	5	circRNA	-	ENSBTAT00000038295	ENSBTAG00000008032	mRNA	chr4:115914492-115926226|chr4:115935449-115949581	NA	NA	NA
circRNA8821	0	0	0	133.7	99.9	126.7	0	0	0	12.0061	14.6533	17.1942	14.6179	0	up	Inf	0.0103363	0.309911	yes	chr1	44249191	44251712	+	2	circRNA	-	ENSBTAT00000032386	TBC1D23	mRNA	chr1:44246269-44249190|chr1:44251712-44253309	TBC1 domain family, member 23 [Source:HGNC Symbol;Acc:HGNC:25622]	GO:0005097(Rab GTPase activator activity);GO:0032313(regulation of Rab GTPase activity);GO:0032680(regulation of tumor necrosis factor production);GO:0032755(positive regulation of interleukin-6 production);GO:0032851(positive regulation of Rab GTPase activity);GO:0050727(regulation of inflammatory response)	NA
ciRNA228	0	0	0	42.9667	25.2	20.1357	0	0	0	1.11156	1.06488	0.787236	0.987893	0	up	Inf	0.0103375	0.309911	yes	chr10	47060451	47061231	-	1	ciRNA	-	ENSBTAT00000044796	TPM1	mRNA	chr10:47060450-47061231	tropomyosin 1 (alpha) [Source:HGNC Symbol;Acc:HGNC:12010]	NA	NA
circRNA8409	0	0	0	48.6857	36.0373	46.1095	0	0	0	3.02671	3.6595	4.33208	3.67276	0	up	Inf	0.0103668	0.310072	yes	chr3	104523997	104524321	+	1	circRNA	-	ENSBTAT00000060940	FOXJ3	mRNA	chr3:104499227-104523996|chr3:104524321-104536622	forkhead box J3 [Source:HGNC Symbol;Acc:HGNC:29178]	GO:0003677(DNA binding);GO:0003700(sequence-specific DNA binding transcription factor activity);GO:0005634(nucleus);GO:0006351(transcription, DNA-templated);GO:0006355(regulation of transcription, DNA-dependent);GO:0007389(pattern specification process);GO:0008301(DNA binding, bending);GO:0009790(embryo development);GO:0009888(tissue development);GO:0043565(sequence-specific DNA binding);GO:00458…	NA
circRNA5756	0	0	0	42	36.1667	38	0	0	0	3.55061	4.99418	4.85484	4.46654	0	up	Inf	0.0104285	0.310862	yes	chr12	15198592	15200066	-	3	circRNA	-	ENSBTAT00000012392	NUFIP1	mRNA	chr12:15182852-15198591|chr12:15200066-15201648	Bos taurus nuclear fragile X mental retardation protein interacting protein 1 (NUFIP1), mRNA. [Source:RefSeq mRNA;Acc:NM_001192226]	GO:0000492(box C/D snoRNP assembly);GO:0003723(RNA binding);GO:0005515(protein binding);GO:0005634(nucleus);GO:0005726(perichromatin fibrils);GO:0005730(nucleolus);GO:0008023(transcription elongation factor complex);GO:0016363(nuclear matrix);GO:0022626(cytosolic ribosome);GO:0030515(snoRNA binding);GO:0030674(protein binding, bridging);GO:0042802(identical protein binding);GO:0045944(positive re…	NA
circRNA6292	0	0	0	58.8333	27.25	28.5	0	0	0	1.52009	1.15004	1.11283	1.26098	0	up	Inf	0.0104613	0.310862	yes	chr17	55198055	55206106	+	8	circRNA	-	ENSBTAT00000008035	ZCCHC8	mRNA	chr17:55194462-55198054|chr17:55206106-55208912	zinc finger, CCHC domain containing 8 [Source:HGNC Symbol;Acc:HGNC:25265]	GO:0003676(nucleic acid binding);GO:0005515(protein binding);GO:0005634(nucleus);GO:0008270(zinc ion binding);GO:0046872(metal ion binding);GO:0071013(catalytic step 2 spliceosome)	NA
circRNA8487	0	0	0	2725.62	1524.69	2303.69	0	0	0	195.285	178.437	249.439	207.72	0	up	Inf	0.0104658	0.310862	yes	chr2	18136653	18136934	+	1	circRNA	-	ENSBTAT00000061449	TTN	mRNA	chr2:18136439-18136652|chr2:18136934-18138060	titin [Source:HGNC Symbol;Acc:HGNC:12403]	GO:0000794(condensed nuclear chromosome);GO:0001701(in utero embryonic development);GO:0002020(protease binding);GO:0003007(heart morphogenesis);GO:0003300(cardiac muscle hypertrophy);GO:0004672(protein kinase activity);GO:0004674(protein serine/threonine kinase activity);GO:0004713(protein tyrosine kinase activity);GO:0005509(calcium ion binding);GO:0005515(protein binding);GO:0005524(ATP bindin…	05410(Hypertrophic cardiomyopathy (HCM));05414(Dilated cardiomyopathy)
circRNA1903	13.0714	0	0	44.6488	32.2643	36.8133	1.68906	0	0	3.74321	4.41833	4.6642	4.27525	0.56302	up	2.92475	0.0105232	0.310862	yes	chr5	29636053	29637772	-	2	circRNA	-	ENSBTAT00000022821	LARP4	mRNA	chr5:29628740-29636052|chr5:29637772-29643330	Bos taurus La ribonucleoprotein domain family, member 4 (LARP4), mRNA. [Source:RefSeq mRNA;Acc:NM_001101189]	GO:0003676(nucleic acid binding);GO:0007010(cytoskeleton organization);GO:0022604(regulation of cell morphogenesis)	NA
circRNA8529	0	0	0	6841.58	4014.74	5962.45	0	0	0	438.831	420.63	577.968	479.143	0	up	Inf	0.0105849	0.310862	yes	chr2	18258353	18258667	+	1	circRNA	-	ENSBTAT00000061449	TTN	mRNA	chr2:18258267-18258352|chr2:18258667-18258753	titin [Source:HGNC Symbol;Acc:HGNC:12403]	GO:0000794(condensed nuclear chromosome);GO:0001701(in utero embryonic development);GO:0002020(protease binding);GO:0003007(heart morphogenesis);GO:0003300(cardiac muscle hypertrophy);GO:0004672(protein kinase activity);GO:0004674(protein serine/threonine kinase activity);GO:0004713(protein tyrosine kinase activity);GO:0005509(calcium ion binding);GO:0005515(protein binding);GO:0005524(ATP bindin…	05410(Hypertrophic cardiomyopathy (HCM));05414(Dilated cardiomyopathy)
circRNA6046	0	0	0	321	282.833	260	0	0	0	19.5943	28.2004	23.9847	23.9265	0	up	Inf	0.0106117	0.310862	yes	chr11	105996708	105997482	+	2	circRNA	-	ENSBTAT00000023729	RXRA	mRNA	chr11:105990658-105996707|chr11:105997482-106004220	retinoid X receptor, alpha [Source:HGNC Symbol;Acc:HGNC:10477]	GO:0000122(negative regulation of transcription from RNA polymerase II promoter);GO:0000790(nuclear chromatin);GO:0001701(in utero embryonic development);GO:0001890(placenta development);GO:0001893(maternal placenta development);GO:0003677(DNA binding);GO:0003700(sequence-specific DNA binding transcription factor activity);GO:0003707(steroid hormone receptor activity);GO:0004879(ligand-activated …	03320(PPAR signaling pathway);04920(Adipocytokine signaling pathway);04976(Bile secretion);05160(Hepatitis C);05200(Pathways in cancer);05216(Thyroid cancer);05222(Small cell lung cancer);05223(Non-small cell lung cancer)
circRNA5996	0	0	0	27.9262	14.2667	22.1333	0	0	0	0.845937	0.705911	1.01323	0.855027	0	up	Inf	0.0106225	0.310862	yes	chr11	81042255	81049532	+	5	circRNA	-	ENSBTAT00000024303	SMC6	mRNA	chr11:81039187-81042254|chr11:81049532-81056974	structural maintenance of chromosomes 6 [Source:HGNC Symbol;Acc:HGNC:20466]	GO:0000722(telomere maintenance via recombination);GO:0000724(double-strand break repair via homologous recombination);GO:0000781(chromosome, telomeric region);GO:0005515(protein binding);GO:0005622(intracellular);GO:0006281(DNA repair);GO:0016605(PML body);GO:0030915(Smc5-Smc6 complex);GO:0090398(cellular senescence)	NA
circRNA4107	0	0	64	178	153	122	0	0	4.51493	9.15123	12.8485	9.47887	10.4929	1.50498	up	2.8016	0.0106433	0.310862	yes	chr11	72000417	72003255	-	3	circRNA	-	ENSBTAT00000024864	ENSBTAG00000018680	mRNA	chr11:71998631-72000416|chr11:72003255-72003924	Uncharacterized protein [Source:UniProtKB/TrEMBL;Acc:F1MR50]	GO:0005515(protein binding);GO:0005634(nucleus)	NA
circRNA178	14.7	0	0	40.3167	36	40.3026	1.50092	0	0	2.67077	3.89543	4.03481	3.53367	0.500305	up	2.82029	0.0106532	0.310862	yes	chr13	77994688	77996243	-	2	circRNA	-	ENSBTAT00000000301	STAU1	mRNA	chr13:77981234-77994687|chr13:77996243-77998459	staufen double-stranded RNA binding protein 1 [Source:HGNC Symbol;Acc:HGNC:11370]	GO:0003723(RNA binding);GO:0005515(protein binding);GO:0005737(cytoplasm);GO:0008298(intracellular mRNA localization);GO:0030529(ribonucleoprotein complex)	NA
circRNA8418	0	0	0	182.826	95.0538	83.96	0	0	0	1.1798	1.00194	0.818801	1.00018	0	up	Inf	0.0106831	0.310862	yes	chr3	110924685	110974106	-	21	circRNA	-	ENSBTAT00000027998	ZMYM4	mRNA	chr3:110914122-110924684|chr3:110974106-110978431	zinc finger, MYM-type 4 [Source:HGNC Symbol;Acc:HGNC:13055]	GO:0007010(cytoskeleton organization);GO:0008270(zinc ion binding);GO:0022604(regulation of cell morphogenesis)	NA
circRNA1426	15.8667	0	0	50.2667	39.0333	55	1.66367	0	0	3.4196	4.33743	5.65451	4.47052	0.554558	up	3.01103	0.0106982	0.310862	yes	chr20	35449805	35452246	+	2	circRNA	-	ENSBTAT00000008812	RICTOR	mRNA	chr20:35443511-35449804|chr20:35452246-35456792	RPTOR independent companion of MTOR, complex 2 [Source:HGNC Symbol;Acc:HGNC:28611]	GO:0005488(binding);GO:0005515(protein binding);GO:0009790(embryo development);GO:0030334(regulation of cell migration);GO:0030838(positive regulation of actin filament polymerization);GO:0031532(actin cytoskeleton reorganization);GO:0031929(TOR signaling);GO:0031932(TORC2 complex);GO:0032008(positive regulation of TOR signaling);GO:0032314(regulation of Rac GTPase activity);GO:0032956(regulation…	04150(mTOR signaling pathway)
circRNA8085	0	0	0	37.55	17.15	18.3	0	0	0	0.757171	0.564871	0.557664	0.626569	0	up	Inf	0.0106987	0.310862	yes	chr4	9698818	9701745	-	3	circRNA	-	ENSBTAT00000033872	PEX1	mRNA	chr4:9693424-9698817|chr4:9701745-9713794	Bos taurus peroxisomal biogenesis factor 1 (PEX1), mRNA. [Source:RefSeq mRNA;Acc:NM_001192071]	GO:0000166(nucleotide binding);GO:0005515(protein binding);GO:0005524(ATP binding);GO:0005634(nucleus);GO:0005737(cytoplasm);GO:0005777(peroxisome);GO:0005778(peroxisomal membrane);GO:0005829(cytosol);GO:0006281(DNA repair);GO:0006310(DNA recombination);GO:0006625(protein targeting to peroxisome);GO:0007031(peroxisome organization);GO:0008022(protein C-terminus binding);GO:0009378(four-way juncti…	04146(Peroxisome)
circRNA7020	0	0	0	46.5381	34.1024	25.6214	0	0	0	1.67908	2.00979	1.39703	1.6953	0	up	Inf	0.0107345	0.310862	yes	chr24	47055703	47062975	-	2	circRNA	-	ENSBTAT00000010308	PIAS2	mRNA	chr24:47044725-47055702|chr24:47062975-47063051	protein inhibitor of activated STAT, 2 [Source:HGNC Symbol;Acc:HGNC:17311]	GO:0003676(nucleic acid binding);GO:0005515(protein binding);GO:0005634(nucleus);GO:0006357(regulation of transcription from RNA polymerase II promoter);GO:0008270(zinc ion binding);GO:0016604(nuclear body);GO:0016605(PML body);GO:0019789(SUMO ligase activity);GO:0031625(ubiquitin protein ligase binding);GO:0045667(regulation of osteoblast differentiation);GO:0045893(positive regulation of transc…	04120(Ubiquitin mediated proteolysis);04630(Jak-STAT signaling pathway);05160(Hepatitis C);05200(Pathways in cancer);05222(Small cell lung cancer)
circRNA6663	0	0	0	74.6167	31.6167	43.5833	0	0	0	3.03953	2.10372	2.68304	2.60876	0	up	Inf	0.01075	0.310862	yes	chr19	13047600	13056478	+	4	circRNA	-	ENSBTAT00000026766	ENSBTAG00000020089	mRNA	chr19:13046829-13047599|chr19:13056478-13057500	NA	GO:0004221(ubiquitin thiolesterase activity);GO:0005509(calcium ion binding);GO:0006508(proteolysis);GO:0006511(ubiquitin-dependent protein catabolic process);GO:0008233(peptidase activity);GO:0008234(cysteine-type peptidase activity);GO:0016787(hydrolase activity)	NA
circRNA745	320.867	0	0	1731.55	644.315	852.701	6.86281	0	0	24.0284	14.6046	17.8823	18.8384	2.2876	up	3.04177	0.0107524	0.310862	yes	chr15	24920622	25014617	+	2	circRNA	-	ENSBTAT00000014968	ZBTB16	mRNA	chr15:24917304-24920621|chr15:25014617-25049776	Bos taurus zinc finger and BTB domain containing 16 (ZBTB16), mRNA. [Source:RefSeq mRNA;Acc:NM_001037476]	GO:0001501(skeletal system development);GO:0001823(mesonephros development);GO:0003676(nucleic acid binding);GO:0003677(DNA binding);GO:0005515(protein binding);GO:0005634(nucleus);GO:0006355(regulation of transcription, DNA-dependent);GO:0007417(central nervous system development);GO:0008285(negative regulation of cell proliferation);GO:0009880(embryonic pattern specification);GO:0009952(anterio…	05200(Pathways in cancer);05221(Acute myeloid leukemia)
circRNA2834	1523.79	864.083	1405.74	711.5	0	320.733	19.7639	12.3734	16.2321	5.98735	0	4.07888	3.35541	16.1231	down	-2.26457	0.0108048	0.311682	yes	chr8	101371717	101374117	+	1	circRNA	-	ENSBTAT00000019242	ENSBTAG00000014471	mRNA	chr8:101361594-101371716|chr8:101374117-101391563	NA	NA	NA
circRNA5567	0	0	0	11.8333	5	7	0	0	0	0.337696	0.233072	0.301894	0.290887	0	up	Inf	0.0109555	0.31533	yes	chrX	101228340	101239679	+	5	circRNA	-	ENSBTAT00000050192	MTMR8	mRNA	chrX:101228047-101228339|chrX:101239679-101268819	myotubularin related protein 8 [Source:HGNC Symbol;Acc:HGNC:16825]	GO:0004725(protein tyrosine phosphatase activity);GO:0016311(dephosphorylation);GO:0016791(phosphatase activity);GO:0035335(peptidyl-tyrosine dephosphorylation)	NA
circRNA6245	0	0	0	18.6861	9.07271	14.25	0	0	0	1.18725	0.941593	1.36829	1.16571	0	up	Inf	0.0110642	0.317754	yes	chr17	4788100	4797023	-	3	circRNA	-	ENSBTAT00000029827	ARFIP1	mRNA	chr17:4780415-4788099|chr17:4797023-4819162	ADP-ribosylation factor interacting protein 1 [Source:HGNC Symbol;Acc:HGNC:21496]	GO:0000139(Golgi membrane);GO:0005829(cytosol);GO:0006886(intracellular protein transport);GO:0019904(protein domain specific binding);GO:0042802(identical protein binding);GO:0050708(regulation of protein secretion)	NA
circRNA6973	0	0	0	21.0952	13.3492	10.119	0	0	0	1.46468	1.51396	1.06178	1.34681	0	up	Inf	0.0111202	0.317906	yes	chr24	14249900	14259576	-	3	circRNA	-	ENSBTAT00000037295	PIK3C3	mRNA	chr24:14245276-14249899|chr24:14259576-14262975	phosphatidylinositol 3-kinase, catalytic subunit type 3 [Source:HGNC Symbol;Acc:HGNC:8974]	GO:0000166(nucleotide binding);GO:0000910(cytokinesis);GO:0004672(protein kinase activity);GO:0005488(binding);GO:0005515(protein binding);GO:0005524(ATP binding);GO:0005770(late endosome);GO:0005942(phosphatidylinositol 3-kinase complex);GO:0006468(protein phosphorylation);GO:0016301(kinase activity);GO:0016303(1-phosphatidylinositol-3-kinase activity);GO:0016310(phosphorylation);GO:0016740(tran…	00562(Inositol phosphate metabolism);01100(Metabolic pathways);04070(Phosphatidylinositol signaling system);04140(Regulation of autophagy);04145(Phagosome)
circRNA3663	0	15.55	0	65.7524	43.8667	30.9595	0	0.982779	0	2.44211	2.66127	1.73774	2.28037	0.327593	up	2.79929	0.011128	0.317906	yes	chr3	30886834	30892695	+	5	circRNA	-	ENSBTAT00000018992	ST7L	mRNA	chr3:30879341-30886833|chr3:30892695-30914205	Bos taurus suppression of tumorigenicity 7 like (ST7L), mRNA. [Source:RefSeq mRNA;Acc:NM_001083481]	GO:0016020(membrane);GO:0016021(integral to membrane);GO:0030308(negative regulation of cell growth)	NA
circRNA7093	0	0	0	29.427	16.5762	13.4524	0	0	0	1.12394	1.03415	0.776484	0.978189	0	up	Inf	0.011143	0.317906	yes	chr25	14534203	14538661	+	3	circRNA	-	ENSBTAT00000028094	ABCC1	mRNA	chr25:14527934-14534202|chr25:14538661-14549338	Bos taurus ATP-binding cassette, sub-family C (CFTR/MRP), member 1 (ABCC1), mRNA. [Source:RefSeq mRNA;Acc:NM_174223]	GO:0000166(nucleotide binding);GO:0005215(transporter activity);GO:0005524(ATP binding);GO:0005634(nucleus);GO:0005794(Golgi apparatus);GO:0005886(plasma membrane);GO:0005887(integral to plasma membrane);GO:0006200(ATP catabolic process);GO:0006810(transport);GO:0016021(integral to membrane);GO:0016887(ATPase activity);GO:0017111(nucleoside-triphosphatase activity);GO:0042626(ATPase activity, cou…	02010(ABC transporters);04977(Vitamin digestion and absorption)
circRNA8150	0	0	0	271.794	227.505	258.276	0	0	0	9.38721	12.8348	13.4809	11.901	0	up	Inf	0.011208	0.318052	yes	chr4	68817995	68832364	-	4	circRNA	-	ENSBTAT00000033663	TAX1BP1	mRNA	chr4:68812728-68817994|chr4:68832364-68836055	Bos taurus Tax1 (human T-cell leukemia virus type I) binding protein 1 (TAX1BP1), mRNA. [Source:RefSeq mRNA;Acc:NM_001046409]	GO:0005515(protein binding);GO:0006915(apoptotic process);GO:0019900(kinase binding);GO:0032088(negative regulation of NF-kappaB transcription factor activity)	NA
circRNA6340	0	0	0	1326.14	946.983	1264.08	0	0	0	22.4973	26.2412	32.4081	27.0489	0	up	Inf	0.0112188	0.318052	yes	chr16	1412883	1429474	+	10	circRNA	-	ENSBTAT00000023068	ZC3H11A	mRNA	chr16:1406055-1412882|chr16:1429474-1435016	zinc finger CCCH-type containing 11A [Source:HGNC Symbol;Acc:HGNC:29093]	GO:0000346(transcription export complex);GO:0005515(protein binding);GO:0016973(poly(A)+ mRNA export from nucleus);GO:0046872(metal ion binding)	NA
circRNA5530	0	0	0	171.215	105.01	154.117	0	0	0	6.93256	6.94519	9.43057	7.76944	0	up	Inf	0.011236	0.318052	yes	chrX	68649910	68650408	-	1	circRNA	-	ENSBTAT00000040247	AMOT	mRNA	chrX:68644856-68649909|chrX:68650408-68657058	angiomotin [Source:HGNC Symbol;Acc:HGNC:17810]	GO:0001570(vasculogenesis);GO:0001701(in utero embryonic development);GO:0001702(gastrulation with mouth forming second);GO:0001725(stress fiber);GO:0001726(ruffle);GO:0003365(establishment of cell polarity involved in ameboidal cell migration);GO:0004872(receptor activity);GO:0005515(protein binding);GO:0005737(cytoplasm);GO:0005884(actin filament);GO:0005923(tight junction);GO:0006935(chemotaxi…	NA
circRNA8056	0	0	0	125.667	53.8333	65.8333	0	0	0	9.8413	6.88628	7.79139	8.17299	0	up	Inf	0.0112461	0.318052	yes	chr5	109731640	109732410	-	2	circRNA	-	ENSBTAT00000065648	MICAL3	mRNA	chr5:109730726-109731639|chr5:109732410-109732818	Protein-methionine sulfoxide oxidase MICAL3 [Source:UniProtKB/Swiss-Prot;Acc:G3MWR8]	GO:0003779(actin binding);GO:0004497(monooxygenase activity);GO:0005515(protein binding);GO:0005737(cytoplasm);GO:0005856(cytoskeleton);GO:0006887(exocytosis);GO:0008152(metabolic process);GO:0008270(zinc ion binding);GO:0016491(oxidoreductase activity);GO:0016709(oxidoreductase activity, acting on paired donors, with incorporation or reduction of molecular oxygen, NAD(P)H as one donor, and incor…	NA
circRNA121	325	192.25	355.533	0	62.6667	121.917	5.58861	3.64983	5.44284	0	1.14201	2.05558	1.06586	4.89376	down	-2.19892	0.0113622	0.320505	yes	chr13	34066103	34067913	-	1	circRNA	-	ENSBTAT00000038847	ZEB1	mRNA	chr13:34064079-34066102|chr13:34067913-34075709	zinc finger E-box binding homeobox 1 [Source:HGNC Symbol;Acc:HGNC:11642]	GO:0000122(negative regulation of transcription from RNA polymerase II promoter);GO:0003676(nucleic acid binding);GO:0003677(DNA binding);GO:0003682(chromatin binding);GO:0003700(sequence-specific DNA binding transcription factor activity);GO:0005515(protein binding);GO:0005634(nucleus);GO:0005667(transcription factor complex);GO:0005737(cytoplasm);GO:0006355(regulation of transcription, DNA-depe…	NA
ciRNA72	58.95	87.8667	93.15	0	0	14.5	3.95644	6.51074	5.56581	0	0	0.954199	0.318066	5.34433	down	-4.07061	0.0113822	0.320505	yes	chr7	40348126	40348589	-	1	ciRNA	-	ENSBTAT00000009661	PDLIM7	mRNA	chr7:40347594-40348589	Bos taurus PDZ and LIM domain 7 (enigma) (PDLIM7), transcript variant 1, mRNA. [Source:RefSeq mRNA;Acc:NM_001017947]	GO:0001503(ossification);GO:0001725(stress fiber);GO:0001726(ruffle);GO:0005515(protein binding);GO:0005737(cytoplasm);GO:0005856(cytoskeleton);GO:0005925(focal adhesion);GO:0007275(multicellular organismal development);GO:0008270(zinc ion binding);GO:0015629(actin cytoskeleton);GO:0030036(actin cytoskeleton organization);GO:0030054(cell junction);GO:0030154(cell differentiation);GO:0046872(metal…	NA
circRNA5564	0	0	0	203.511	152.9	196.556	0	0	0	9.81355	12.0433	14.3239	12.0602	0	up	Inf	0.0114559	0.32188	yes	chrX	97829966	97844298	-	5	circRNA	-	ENSBTAT00000000198	PFKFB1	mRNA	chrX:97763244-97829965|chrX:97844298-97888383	6-phosphofructo-2-kinase/fructose-2,6-biphosphatase 1 [Source:HGNC Symbol;Acc:HGNC:8872]	GO:0003824(catalytic activity);GO:0003873(6-phosphofructo-2-kinase activity);GO:0004331(fructose-2,6-bisphosphate 2-phosphatase activity);GO:0005515(protein binding);GO:0005524(ATP binding);GO:0006000(fructose metabolic process);GO:0006003(fructose 2,6-bisphosphate metabolic process);GO:0008152(metabolic process);GO:0016301(kinase activity);GO:0043540(6-phosphofructo-2-kinase/fructose-2,6-biphosp…	00051(Fructose and mannose metabolism)
circRNA9213	0	0	0	121	51	65.5	0	0	0	4.87977	3.35959	3.99202	4.07713	0	up	Inf	0.011493	0.321954	yes	chr8	63348580	63358041	-	4	circRNA	-	ENSBTAT00000012834	XPA	mRNA	chr8:63338504-63348579|chr8:63358041-63365485	Bos taurus xeroderma pigmentosum, complementation group A (XPA), mRNA. [Source:RefSeq mRNA;Acc:NM_001038681]	GO:0000166(nucleotide binding);GO:0003684(damaged DNA binding);GO:0005515(protein binding);GO:0005634(nucleus);GO:0006281(DNA repair);GO:0006289(nucleotide-excision repair);GO:0006979(response to oxidative stress);GO:0008630(intrinsic apoptotic signaling pathway in response to DNA damage);GO:0009411(response to UV);GO:0009636(response to toxic substance);GO:0019904(protein domain specific binding…	03420(Nucleotide excision repair)
circRNA6459	0	0	0	56.3524	38.34	53.1778	0	0	0	1.34584	1.49567	1.91933	1.58694	0	up	Inf	0.0115081	0.321954	yes	chr15	16405865	16415106	+	3	circRNA	-	ENSBTAT00000024789	CWF19L2	mRNA	chr15:16397115-16405864|chr15:16415106-16428425	CWF19-like 2, cell cycle control (S. pombe) [Source:HGNC Symbol;Acc:HGNC:26508]	GO:0003824(catalytic activity);GO:0008152(metabolic process)	NA
circRNA6854	0	0	0	58.7083	42.3333	31.25	0	0	0	3.94081	4.64162	3.1701	3.91751	0	up	Inf	0.011563	0.322796	yes	chr26	10627831	10631497	+	2	circRNA	-	ENSBTAT00000001709	STAMBPL1	mRNA	chr26:10597621-10627830|chr26:10631497-10635167	Bos taurus STAM binding protein-like 1 (STAMBPL1), mRNA. [Source:RefSeq mRNA;Acc:NM_001076129]	GO:0005515(protein binding)	NA
circRNA5969	0	0	0	124.333	76	58	0	0	0	9.66198	9.64703	6.81151	8.70684	0	up	Inf	0.0116402	0.324252	yes	chr11	70878312	70881635	-	2	circRNA	-	ENSBTAT00000024220	WDR43	mRNA	chr11:70872881-70878311|chr11:70881635-70890716	Bos taurus WD repeat domain 43 (WDR43), mRNA. [Source:RefSeq mRNA;Acc:NM_001205598]	GO:0005515(protein binding)	03008(Ribosome biogenesis in eukaryotes)
circRNA867	15.1	0	0	45.4	37.1929	37.2625	1.12766	0	0	2.19974	2.94359	2.72851	2.62394	0.375888	up	2.80336	0.0117198	0.32554	yes	chr14	71617110	71624511	-	4	circRNA	-	ENSBTAT00000009959	NDUFAF6	mRNA	chr14:71616241-71617109|chr14:71624511-71635178	Bos taurus NADH dehydrogenase (ubiquinone) complex I, assembly factor 6 (NDUFAF6), mRNA. [Source:RefSeq mRNA;Acc:NM_001105389]	GO:0005737(cytoplasm);GO:0005739(mitochondrion);GO:0005743(mitochondrial inner membrane);GO:0009058(biosynthetic process);GO:0016020(membrane);GO:0016740(transferase activity);GO:0032981(mitochondrial respiratory chain complex I assembly)	NA
circRNA5978	0	0	0	720.953	336	337.367	0	0	0	48.7178	37.087	34.4524	40.0857	0	up	Inf	0.0117427	0.32554	yes	chr11	73264283	73267021	+	3	circRNA	-	ENSBTAT00000020020	HADHA	mRNA	chr11:73261356-73264282|chr11:73267021-73272068	Bos taurus hydroxyacyl-CoA dehydrogenase/3-ketoacyl-CoA thiolase/enoyl-CoA hydratase (trifunctional protein), alpha subunit (HADHA), mRNA. [Source:RefSeq mRNA;Acc:NM_174335]	GO:0003824(catalytic activity);GO:0003857(3-hydroxyacyl-CoA dehydrogenase activity);GO:0004300(enoyl-CoA hydratase activity);GO:0005515(protein binding);GO:0005730(nucleolus);GO:0005737(cytoplasm);GO:0005739(mitochondrion);GO:0005743(mitochondrial inner membrane);GO:0006631(fatty acid metabolic process);GO:0006635(fatty acid beta-oxidation);GO:0008152(metabolic process);GO:0016491(oxidoreductase …	00062(Fatty acid elongation);00071(Fatty acid metabolism);00280(Valine, leucine and isoleucine degradation);00310(Lysine degradation);00380(Tryptophan metabolism);00410(beta-Alanine metabolism);00640(Propanoate metabolism);00650(Butanoate metabolism);01040(Biosynthesis of unsaturated fatty acids);01100(Metabolic pathways)
circRNA1934	265	254.75	418.619	0	0	0	9.18985	9.75354	12.9243	0	0	0	0	10.6226	down	-Inf	0.0117617	0.32554	yes	chr5	57546072	57549158	-	7	circRNA	-	ENSBTAT00000013790	ERBB3	mRNA	chr5:57545011-57546071|chr5:57549158-57549591	Bos taurus v-erb-b2 erythroblastic leukemia viral oncogene homolog 3 (avian) (ERBB3), mRNA. [Source:RefSeq mRNA;Acc:NM_001103105]	GO:0000166(nucleotide binding);GO:0003197(endocardial cushion development);GO:0004672(protein kinase activity);GO:0004713(protein tyrosine kinase activity);GO:0004714(transmembrane receptor protein tyrosine kinase activity);GO:0004716(receptor signaling protein tyrosine kinase activity);GO:0004888(transmembrane signaling receptor activity);GO:0005515(protein binding);GO:0005524(ATP binding);GO:00…	04012(ErbB signaling pathway);04020(Calcium signaling pathway);04144(Endocytosis)
circRNA2601	44.3167	42.0929	57.6524	41.8524	11.8	15.4909	2.83968	2.97781	3.28885	1.73995	0.801307	0.973262	1.17151	3.03545	down	-1.37355	0.0118038	0.325813	yes	chr1	156065209	156083609	-	5	circRNA	-	ENSBTAT00000043194	TBC1D5	mRNA	chr1:155996089-156065208|chr1:156083609-156104264	TBC1 domain family member 5 [Source:RefSeq peptide;Acc:NP_001192418]	GO:0005097(Rab GTPase activator activity);GO:0005515(protein binding);GO:0030904(retromer complex);GO:0032313(regulation of Rab GTPase activity);GO:0032851(positive regulation of Rab GTPase activity)	NA
circRNA2533	9.75	0	12.1333	218.591	117.317	95.1002	0.9763	0	1.08164	14.2011	12.4496	9.33706	11.9959	0.68598	up	4.12823	0.0118217	0.325813	yes	chr1	87976414	87979067	-	2	circRNA	-	ENSBTAT00000061390	USP13	mRNA	chr1:87974445-87976413|chr1:87979067-87982604	Bos taurus ubiquitin specific peptidase 13 (isopeptidase T-3) (USP13), mRNA. [Source:RefSeq mRNA;Acc:NM_001191266]	GO:0004197(cysteine-type endopeptidase activity);GO:0004221(ubiquitin thiolesterase activity);GO:0004843(ubiquitin-specific protease activity);GO:0005515(protein binding);GO:0006355(regulation of transcription, DNA-dependent);GO:0006508(proteolysis);GO:0006511(ubiquitin-dependent protein catabolic process);GO:0006914(autophagy);GO:0008233(peptidase activity);GO:0008234(cysteine-type peptidase act…	NA
circRNA6122	0	0	0	1667.98	1411.09	1122.03	0	0	0	82.3987	113.864	83.7662	93.3429	0	up	Inf	0.0118855	0.326876	yes	chr10	37866585	37872921	+	4	circRNA	-	ENSBTAT00000011677	CAPN3	mRNA	chr10:37864641-37866584|chr10:37872921-37874290	Bos taurus calpain 3, (p94) (CAPN3), mRNA. [Source:RefSeq mRNA;Acc:NM_174260]	GO:0001896(autolysis);GO:0003824(catalytic activity);GO:0004198(calcium-dependent cysteine-type endopeptidase activity);GO:0005509(calcium ion binding);GO:0005515(protein binding);GO:0005622(intracellular);GO:0005634(nucleus);GO:0005737(cytoplasm);GO:0005829(cytosol);GO:0005886(plasma membrane);GO:0006461(protein complex assembly);GO:0006508(proteolysis);GO:0008233(peptidase activity);GO:0008234(…	NA
circRNA5589	0	0	0	73.6667	31	38.9333	0	0	0	1.48544	1.02105	1.18643	1.23097	0	up	Inf	0.011969	0.328321	yes	chrX	136952057	136966627	-	8	circRNA	-	ENSBTAT00000005850	OFD1	mRNA	chrX:136949360-136952056|chrX:136966627-136974006	Bos taurus oral-facial-digital syndrome 1 (OFD1), mRNA. [Source:RefSeq mRNA;Acc:NM_001192637]	GO:0005515(protein binding)	NA
circRNA8164	0	0	0	40.5167	22.45	18.2	0	0	0	1.34201	1.21462	0.911026	1.15588	0	up	Inf	0.012011	0.328321	yes	chr4	87323391	87332086	-	5	circRNA	-	ENSBTAT00000016090	AASS	mRNA	chr4:87314464-87323390|chr4:87332086-87342817	Bos taurus aminoadipate-semialdehyde synthase (AASS), mRNA. [Source:RefSeq mRNA;Acc:NM_001109797]	GO:0005737(cytoplasm);GO:0005739(mitochondrion);GO:0016491(oxidoreductase activity);GO:0019477(L-lysine catabolic process);GO:0043231(intracellular membrane-bounded organelle);GO:0047130(saccharopine dehydrogenase (NADP+, L-lysine-forming) activity);GO:0047131(saccharopine dehydrogenase (NAD+, L-glutamate-forming) activity);GO:0055114(oxidation-reduction process)	00300(Lysine biosynthesis);00310(Lysine degradation);01100(Metabolic pathways)
circRNA1555	27.5	27	28.5	60	44	48	2.11978	2.29777	1.95581	3.00069	3.59438	3.62785	3.40764	2.12445	up	0.681682	0.0120139	0.328321	yes	chr28	513481	514620	-	2	circRNA	-	ENSBTAT00000022677	ABCB10	mRNA	chr28:508644-513480|chr28:514620-524347	ATP-binding cassette, sub-family B (MDR/TAP), member 10 [Source:HGNC Symbol;Acc:HGNC:41]	GO:0000166(nucleotide binding);GO:0005524(ATP binding);GO:0005739(mitochondrion);GO:0005743(mitochondrial inner membrane);GO:0006200(ATP catabolic process);GO:0006810(transport);GO:0016021(integral to membrane);GO:0016887(ATPase activity);GO:0017111(nucleoside-triphosphatase activity);GO:0032592(integral to mitochondrial membrane);GO:0042626(ATPase activity, coupled to transmembrane movement of s…	02010(ABC transporters)
circRNA4463	0	0	59.8333	538.879	492.217	375.438	0	0	5.62322	36.9081	55.0665	38.8602	43.6116	1.87441	up	4.54021	0.0120591	0.328452	yes	chr18	24320279	24322307	+	2	circRNA	-	ENSBTAT00000004952	AMFR	mRNA	chr18:24314150-24320278|chr18:24322307-24328497	autocrine motility factor receptor [Source:RefSeq peptide;Acc:NP_001039439]	GO:0000209(protein polyubiquitination);GO:0004842(ubiquitin-protein ligase activity);GO:0004872(receptor activity);GO:0005515(protein binding);GO:0006511(ubiquitin-dependent protein catabolic process);GO:0008270(zinc ion binding);GO:0030176(integral to endoplasmic reticulum membrane);GO:0030433(ER-associated ubiquitin-dependent protein catabolic process);GO:0030968(endoplasmic reticulum unfolded …	04141(Protein processing in endoplasmic reticulum)
ciRNA274	0	0	0	49.1422	43.5	45.7	0	0	0	4.66151	6.74005	6.55127	5.98428	0	up	Inf	0.0120753	0.328452	yes	chr25	2442405	2442617	-	1	ciRNA	-	ENSBTAT00000031534	HCFC1R1	mRNA	chr25:2442377-2442617	Bos taurus host cell factor C1 regulator 1 (XPO1 dependent) (HCFC1R1), mRNA. [Source:RefSeq mRNA;Acc:NM_001046398]	GO:0005634(nucleus);GO:0005737(cytoplasm)	NA
circRNA7433	0	0	0	45.2833	29.0929	21.5833	0	0	0	0.928868	0.974773	0.66907	0.85757	0	up	Inf	0.0120946	0.328452	yes	chr21	55732986	55741299	-	7	circRNA	-	ENSBTAT00000028388	TP53BP1	mRNA	chr21:55724954-55732985|chr21:55741299-55749069	tumor protein p53 binding protein 1 [Source:HGNC Symbol;Acc:HGNC:11999]	GO:0000776(kinetochore);GO:0000781(chromosome, telomeric region);GO:0001102(RNA polymerase II activating transcription factor binding);GO:0001104(RNA polymerase II transcription cofactor activity);GO:0002039(p53 binding);GO:0003684(damaged DNA binding);GO:0005515(protein binding);GO:0005634(nucleus);GO:0005657(replication fork);GO:0005737(cytoplasm);GO:0006281(DNA repair);GO:0006974(cellular resp…	NA
circRNA6604	0	0	0	11.8214	6.39683	5.28571	0	0	0	0.884623	0.781905	0.597763	0.754764	0	up	Inf	0.0121362	0.328895	yes	chr14	37018039	37018707	-	2	circRNA	-	ENSBTAT00000015010	EYA1	mRNA	chr14:36983131-37018038|chr14:37018707-37040555	EYA transcriptional coactivator and phosphatase 1 [Source:HGNC Symbol;Acc:HGNC:3519]	GO:0000132(establishment of mitotic spindle orientation);GO:0001656(metanephros development);GO:0001657(ureteric bud development);GO:0001658(branching involved in ureteric bud morphogenesis);GO:0003151(outflow tract morphogenesis);GO:0003723(RNA binding);GO:0004725(protein tyrosine phosphatase activity);GO:0005515(protein binding);GO:0005634(nucleus);GO:0005737(cytoplasm);GO:0006302(double-strand…	NA
circRNA1250	143.333	105	0	4205.33	2090.79	1864.67	18.0713	14.6156	0	343.998	279.362	230.512	284.624	10.8956	up	4.70723	0.0122909	0.332393	yes	chr25	19862394	19864194	+	3	circRNA	-	ENSBTAT00000028853	UQCRC2	mRNA	chr25:19861337-19862393|chr25:19864194-19865715	Bos taurus ubiquinol-cytochrome c reductase core protein II (UQCRC2), mRNA. [Source:RefSeq mRNA;Acc:NM_174630]	GO:0003824(catalytic activity);GO:0004222(metalloendopeptidase activity);GO:0005515(protein binding);GO:0005739(mitochondrion);GO:0005743(mitochondrial inner membrane);GO:0006508(proteolysis);GO:0016020(membrane);GO:0046872(metal ion binding);GO:0055114(oxidation-reduction process);GO:0070469(respiratory chain)	00190(Oxidative phosphorylation);01100(Metabolic pathways);04260(Cardiac muscle contraction);05010(Alzheimer's disease);05012(Parkinson's disease);05016(Huntington's disease)
circRNA7379	0	0	0	84.9167	36.2	42.95	0	0	0	6.94621	4.83687	5.30952	5.69753	0	up	Inf	0.0123488	0.333263	yes	chr21	14400323	14400569	-	1	circRNA	-	ENSBTAT00000023638	CHD2	mRNA	chr21:14394044-14400322|chr21:14400569-14405629	Bos taurus chromodomain helicase DNA binding protein 2 (CHD2), mRNA. [Source:RefSeq mRNA;Acc:NM_001102181]	GO:0003676(nucleic acid binding);GO:0003677(DNA binding);GO:0004386(helicase activity);GO:0005524(ATP binding);GO:0005634(nucleus);GO:0006974(cellular response to DNA damage stimulus);GO:0060218(hematopoietic stem cell differentiation)	NA
circRNA1276	54.3333	41.3333	68.4167	51.0333	26.4167	23.75	4.02862	3.38357	4.51623	2.45503	2.07578	1.72665	2.08582	3.97614	down	-0.930755	0.0123819	0.333465	yes	chr25	39188874	39198380	+	3	circRNA	-	ENSBTAT00000022820	RNF216	mRNA	chr25:39187229-39188873|chr25:39198380-39201824	ring finger protein 216 [Source:HGNC Symbol;Acc:HGNC:21698]	GO:0005515(protein binding);GO:0005634(nucleus);GO:0005737(cytoplasm);GO:0008270(zinc ion binding);GO:0032648(regulation of interferon-beta production);GO:0043161(proteasome-mediated ubiquitin-dependent protein catabolic process);GO:0050691(regulation of defense response to virus by host);GO:0070936(protein K48-linked ubiquitination)	NA
circRNA297	49.75	30.5619	54.4	118.477	82.9429	69.3	5.26969	3.57402	5.12997	8.14214	9.31075	7.19739	8.21676	4.65789	up	0.818892	0.0125126	0.336285	yes	chr11	14606190	14615593	-	3	circRNA	-	ENSBTAT00000010168	MEMO1	mRNA	chr11:14585059-14606189|chr11:14615593-14627305	protein MEMO1 [Source:RefSeq peptide;Acc:NP_001069863]	GO:0005515(protein binding);GO:0005634(nucleus);GO:0005829(cytosol);GO:0032886(regulation of microtubule-based process)	NA
circRNA5949	0	0	0	1633.14	1454.45	1535.92	0	0	0	58.9234	85.7167	83.7469	76.129	0	up	Inf	0.0125839	0.337047	yes	chr11	49784418	49790227	-	4	circRNA	-	ENSBTAT00000055279	KCMF1	mRNA	chr11:49780269-49784417|chr11:49790227-49805219	Bos taurus potassium channel modulatory factor 1 (KCMF1), mRNA. [Source:RefSeq mRNA;Acc:NM_001076275]	GO:0008270(zinc ion binding);GO:0046872(metal ion binding)	NA
ciRNA50	3	2.25	1.5	48.8088	42.8333	45.7	0.440681	0.364898	0.196164	4.65173	6.66806	6.58217	5.96732	0.333914	up	4.15953	0.0125929	0.337047	yes	chr25	2442406	2442617	-	1	ciRNA	-	ENSBTAT00000031534	HCFC1R1	mRNA	chr25:2442377-2442617	Bos taurus host cell factor C1 regulator 1 (XPO1 dependent) (HCFC1R1), mRNA. [Source:RefSeq mRNA;Acc:NM_001046398]	GO:0005634(nucleus);GO:0005737(cytoplasm)	NA
circRNA8888	0	0	0	512.735	282.696	227.715	0	0	0	14.7154	13.2526	9.8766	12.6149	0	up	Inf	0.0126556	0.337842	yes	chr1	87974292	87986601	-	6	circRNA	-	ENSBTAT00000061390	USP13	mRNA	chr1:87951465-87974291|chr1:87986601-87992185	Bos taurus ubiquitin specific peptidase 13 (isopeptidase T-3) (USP13), mRNA. [Source:RefSeq mRNA;Acc:NM_001191266]	GO:0004197(cysteine-type endopeptidase activity);GO:0004221(ubiquitin thiolesterase activity);GO:0004843(ubiquitin-specific protease activity);GO:0005515(protein binding);GO:0006355(regulation of transcription, DNA-dependent);GO:0006508(proteolysis);GO:0006511(ubiquitin-dependent protein catabolic process);GO:0006914(autophagy);GO:0008233(peptidase activity);GO:0008234(cysteine-type peptidase act…	NA
circRNA5613	0	0	0	352	168	159.5	0	0	0	19.4318	15.1489	13.3066	15.9625	0	up	Inf	0.0126746	0.337842	yes	chr13	12226356	12240274	-	5	circRNA	-	ENSBTAT00000025992	CDC123	mRNA	chr13:12216378-12226355|chr13:12240274-12245820	Bos taurus cell division cycle 123 homolog (S. cerevisiae) (CDC123), mRNA. [Source:RefSeq mRNA;Acc:NM_001080274]	GO:0005737(cytoplasm);GO:0007049(cell cycle);GO:0051301(cell division)	NA
circRNA6677	0	0	0	60.5167	29.4917	47.6	0	0	0	1.88983	1.50435	2.24642	1.8802	0	up	Inf	0.0127399	0.338886	yes	chr19	18475368	18496169	+	4	circRNA	-	ENSBTAT00000024457	CRLF3	mRNA	chr19:18474241-18475367|chr19:18496169-18497221	Bos taurus cytokine receptor-like factor 3 (CRLF3), mRNA. [Source:RefSeq mRNA;Acc:NM_001192650]	GO:0000082(G1/S transition of mitotic cell cycle);GO:0005515(protein binding);GO:0005737(cytoplasm);GO:0030308(negative regulation of cell growth);GO:0045893(positive regulation of transcription, DNA-dependent);GO:0045944(positive regulation of transcription from RNA polymerase II promoter);GO:0046427(positive regulation of JAK-STAT cascade);GO:0071158(positive regulation of cell cycle arrest)	NA
circRNA6360	0	0	0	215.167	192.917	202.2	0	0	0	17.1156	25.0662	24.3073	22.1631	0	up	Inf	0.0128135	0.339097	yes	chr16	28240041	28242291	+	2	circRNA	-	ENSBTAT00000025936	CNIH4	mRNA	chr16:28234902-28240040|chr16:28242291-28245352	Bos taurus cornichon homolog 4 (Drosophila) (CNIH4), mRNA. [Source:RefSeq mRNA;Acc:NM_001034338]	GO:0005783(endoplasmic reticulum);GO:0016020(membrane);GO:0016021(integral to membrane);GO:0035556(intracellular signal transduction)	NA
circRNA7894	0	0	0	172	122	88	0	0	0	10.1023	11.7045	7.81112	9.87267	0	up	Inf	0.0128438	0.339097	yes	chr5	28908102	28909127	+	3	circRNA	-	ENSBTAT00000055494	SLC11A2	mRNA	chr5:28907214-28908101|chr5:28909127-28909952	Bos taurus solute carrier family 11 (proton-coupled divalent metal ion transporters), member 2 (SLC11A2), mRNA. [Source:RefSeq mRNA;Acc:NM_001101103]	GO:0005215(transporter activity);GO:0006810(transport);GO:0016020(membrane)	04142(Lysosome)
circRNA8907	0	0	0	184	166.033	141.883	0	0	0	7.57161	11.1601	8.82341	9.18503	0	up	Inf	0.0128549	0.339097	yes	chr1	109753092	109755569	-	3	circRNA	-	ENSBTAT00000040085	GFM1	mRNA	chr1:109751136-109753091|chr1:109755569-109757911	G elongation factor, mitochondrial 1 [Source:HGNC Symbol;Acc:HGNC:13780]	GO:0000166(nucleotide binding);GO:0003746(translation elongation factor activity);GO:0003924(GTPase activity);GO:0005515(protein binding);GO:0005525(GTP binding);GO:0005622(intracellular);GO:0005739(mitochondrion);GO:0006184(GTP catabolic process);GO:0006414(translational elongation);GO:0070125(mitochondrial translational elongation)	NA
circRNA4809	0	0	4.80126	19.5884	18.8167	22.2482	0	0	0.364692	1.08432	1.70139	1.86119	1.54897	0.121564	up	3.67152	0.0128588	0.339097	yes	chr7	27016818	27019162	-	3	circRNA	-	ENSBTAT00000012701	SLC12A2	mRNA	chr7:27012594-27016817|chr7:27019162-27022039	solute carrier family 12 (sodium/potassium/chloride transporter), member 2 [Source:HGNC Symbol;Acc:HGNC:10911]	GO:0005215(transporter activity);GO:0005515(protein binding);GO:0006810(transport);GO:0006811(ion transport);GO:0015377(cation:chloride symporter activity);GO:0015696(ammonium transport);GO:0016020(membrane);GO:0016021(integral to membrane);GO:0016323(basolateral plasma membrane);GO:0016324(apical plasma membrane);GO:0030321(transepithelial chloride transport);GO:0035264(multicellular organism gr…	04970(Salivary secretion);04972(Pancreatic secretion)
circRNA899	161	151.75	185.75	0	0	53.25	6.77537	7.05052	6.95922	0	0	2.19724	0.732412	6.92837	down	-3.24179	0.0128784	0.339097	yes	chr19	10920160	10964949	+	6	circRNA	-	ENSBTAT00000015439	VMP1	mRNA	chr19:10903810-10920159|chr19:10964949-11000602	Bos taurus vacuole membrane protein 1 (VMP1), mRNA. [Source:RefSeq mRNA;Acc:NM_001075368]	GO:0000407(pre-autophagosomal structure);GO:0000421(autophagic vacuole membrane);GO:0005515(protein binding);GO:0005773(vacuole);GO:0005774(vacuolar membrane);GO:0005783(endoplasmic reticulum);GO:0005886(plasma membrane);GO:0006914(autophagy);GO:0007155(cell adhesion);GO:0007566(embryo implantation);GO:0010506(regulation of autophagy);GO:0016020(membrane);GO:0016021(integral to membrane);GO:00163…	NA
circRNA2002	80.8333	67.6667	89.6667	55.1667	38.5	54.3333	3.87869	3.58471	3.83045	1.71745	1.9578	2.55629	2.07718	3.76462	down	-0.857875	0.0129831	0.341161	yes	chr5	109525933	109531380	+	5	circRNA	-	ENSBTAT00000012801	CECR2	mRNA	chr5:109515143-109525932|chr5:109531380-109532479	cat eye syndrome chromosome region, candidate 2 [Source:HGNC Symbol;Acc:HGNC:1840]	GO:0001842(neural fold formation);GO:0001843(neural tube closure);GO:0005515(protein binding);GO:0005634(nucleus);GO:0005719(nuclear euchromatin);GO:0007338(single fertilization);GO:0021915(neural tube development);GO:0031010(ISWI-type complex);GO:0043044(ATP-dependent chromatin remodeling);GO:0060122(inner ear receptor stereocilium organization);GO:0090102(cochlea development);GO:0090537(CERF co…	NA
circRNA6476	0	0	0	68	55	41	0	0	0	4.56451	6.03045	4.15917	4.91804	0	up	Inf	0.0130946	0.342911	yes	chr15	28347960	28349079	-	2	circRNA	-	ENSBTAT00000040088	PCSK7	mRNA	chr15:28346578-28347959|chr15:28349079-28350130	Bos taurus proprotein convertase subtilisin/kexin type 7 (PCSK7), mRNA. [Source:RefSeq mRNA;Acc:NM_001192978]	GO:0004252(serine-type endopeptidase activity);GO:0006508(proteolysis);GO:0008233(peptidase activity);GO:0008236(serine-type peptidase activity);GO:0016787(hydrolase activity);GO:0030173(integral to Golgi membrane)	NA
circRNA5580	0	0	0	523.062	279.25	230	0	0	0	26.3549	22.9828	17.5135	22.2837	0	up	Inf	0.0131025	0.342911	yes	chrX	128562982	128579937	-	4	circRNA	-	ENSBTAT00000024458	SMS	mRNA	chrX:128561715-128562981|chrX:128579937-128580368	Bos taurus spermine synthase (SMS), mRNA. [Source:RefSeq mRNA;Acc:NM_001035471]	GO:0003824(catalytic activity);GO:0006597(spermine biosynthetic process);GO:0016740(transferase activity);GO:0016768(spermine synthase activity)	00270(Cysteine and methionine metabolism);00330(Arginine and proline metabolism);00410(beta-Alanine metabolism);00480(Glutathione metabolism);01100(Metabolic pathways)
circRNA8886	0	0	0	257.167	140.667	113.219	0	0	0	16.1868	14.4624	10.7697	13.8063	0	up	Inf	0.0131307	0.342957	yes	chr1	87974292	87976580	-	2	circRNA	-	ENSBTAT00000061390	USP13	mRNA	chr1:87951465-87974291|chr1:87976580-87978923	Bos taurus ubiquitin specific peptidase 13 (isopeptidase T-3) (USP13), mRNA. [Source:RefSeq mRNA;Acc:NM_001191266]	GO:0004197(cysteine-type endopeptidase activity);GO:0004221(ubiquitin thiolesterase activity);GO:0004843(ubiquitin-specific protease activity);GO:0005515(protein binding);GO:0006355(regulation of transcription, DNA-dependent);GO:0006508(proteolysis);GO:0006511(ubiquitin-dependent protein catabolic process);GO:0006914(autophagy);GO:0008233(peptidase activity);GO:0008234(cysteine-type peptidase act…	NA
circRNA8440	0	0	0	52.1429	22.7	36.4476	0	0	0	2.7083	1.92588	2.86094	2.49837	0	up	Inf	0.0131731	0.343374	yes	chr2	736794	737867	-	3	circRNA	-	ENSBTAT00000063010	HERC2	mRNA	chr2:727427-736793|chr2:737867-742557	HECT and RLD domain containing E3 ubiquitin protein ligase 2 [Source:HGNC Symbol;Acc:HGNC:4868]	GO:0004842(ubiquitin-protein ligase activity);GO:0005515(protein binding);GO:0005634(nucleus);GO:0005737(cytoplasm);GO:0005743(mitochondrial inner membrane);GO:0006281(DNA repair);GO:0006974(cellular response to DNA damage stimulus);GO:0007283(spermatogenesis);GO:0008270(zinc ion binding);GO:0016567(protein ubiquitination);GO:0016874(ligase activity);GO:0020037(heme binding);GO:0031625(ubiquitin …	04120(Ubiquitin mediated proteolysis)
circRNA4078	0	0	19	284.5	258.283	283.167	0	0	2.19486	23.951	35.5172	36.0263	31.8315	0.731619	up	5.44322	0.0133811	0.34699	yes	chr11	20706761	20707247	-	2	circRNA	-	ENSBTAT00000061283	ATL2	mRNA	chr11:20702536-20706760|chr11:20707247-20729404	atlastin GTPase 2 [Source:HGNC Symbol;Acc:HGNC:24047]	GO:0003924(GTPase activity);GO:0005515(protein binding);GO:0005525(GTP binding);GO:0005783(endoplasmic reticulum);GO:0006184(GTP catabolic process);GO:0007029(endoplasmic reticulum organization);GO:0007030(Golgi organization);GO:0016021(integral to membrane);GO:0042802(identical protein binding);GO:0051260(protein homooligomerization)	NA
circRNA7155	0	0	0	242.322	220.583	187.931	0	0	0	18.3372	27.2656	21.492	22.3649	0	up	Inf	0.013388	0.34699	yes	chr22	10905510	10913566	+	3	circRNA	-	ENSBTAT00000022033	GOLGA4	mRNA	chr22:10900652-10905509|chr22:10913566-10920482	golgin A4 [Source:HGNC Symbol;Acc:HGNC:4427]	GO:0000042(protein targeting to Golgi);GO:0005515(protein binding);GO:0005737(cytoplasm);GO:0005794(Golgi apparatus);GO:0043001(Golgi to plasma membrane protein transport);GO:0051020(GTPase binding)	NA
circRNA6682	0	0	0	85.5	61	84	0	0	0	4.90767	5.71927	7.28661	5.97118	0	up	Inf	0.013398	0.34699	yes	chr19	20682997	20685165	+	3	circRNA	-	ENSBTAT00000011900	SUPT6H	mRNA	chr19:20682059-20682996|chr19:20685165-20685597	suppressor of Ty 6 homolog (S. cerevisiae) [Source:HGNC Symbol;Acc:HGNC:11470]	GO:0003676(nucleic acid binding);GO:0003677(DNA binding);GO:0003723(RNA binding);GO:0005515(protein binding);GO:0006139(nucleobase-containing compound metabolic process);GO:0006357(regulation of transcription from RNA polymerase II promoter);GO:0010793(regulation of mRNA export from nucleus);GO:0016788(hydrolase activity, acting on ester bonds);GO:0032784(regulation of DNA-dependent transcription…	NA
circRNA9127	0	0	0	33.5667	14.05	22.0833	0	0	0	1.54841	1.05866	1.5395	1.38219	0	up	Inf	0.0134256	0.34699	yes	chr9	103859165	103866097	+	3	circRNA	-	ENSBTAT00000007309	MLLT4	mRNA	chr9:103855260-103859164|chr9:103866097-103869666	myeloid/lymphoid or mixed-lineage leukemia (trithorax homolog, Drosophila); translocated to, 4 [Source:HGNC Symbol;Acc:HGNC:7137]	GO:0005515(protein binding);GO:0005634(nucleus);GO:0005737(cytoplasm);GO:0005886(plasma membrane);GO:0005911(cell-cell junction);GO:0005912(adherens junction);GO:0005913(cell-cell adherens junction);GO:0007165(signal transduction);GO:0030054(cell junction);GO:0045177(apical part of cell);GO:0050839(cell adhesion molecule binding)	04520(Adherens junction);04530(Tight junction);04670(Leukocyte transendothelial migration)
circRNA8183	0	0	0	22.3357	9.85	10.5	0	0	0	1.69021	1.21753	1.20079	1.36951	0	up	Inf	0.0134455	0.34699	yes	chr4	103027295	103031623	+	2	circRNA	-	ENSBTAT00000003151	TRIM24	mRNA	chr4:102977939-103027294|chr4:103031623-103038268	tripartite motif containing 24 [Source:HGNC Symbol;Acc:HGNC:11812]	GO:0002039(p53 binding);GO:0003682(chromatin binding);GO:0003713(transcription coactivator activity);GO:0004672(protein kinase activity);GO:0004842(ubiquitin-protein ligase activity);GO:0005515(protein binding);GO:0005622(intracellular);GO:0005634(nucleus);GO:0005719(nuclear euchromatin);GO:0005726(perichromatin fibrils);GO:0005737(cytoplasm);GO:0006468(protein phosphorylation);GO:0008270(zinc io…	NA
circRNA1033	311.75	208.077	309.5	113.75	71	71.5	10.2409	7.5464	9.0514	2.42435	2.47174	2.30296	2.39968	8.94623	down	-1.89843	0.0136016	0.350323	yes	chr18	43288623	43299785	-	10	circRNA	-	ENSBTAT00000055233	ANKRD27	mRNA	chr18:43287509-43288622|chr18:43299785-43300688	ankyrin repeat domain 27 (VPS9 domain) [Source:HGNC Symbol;Acc:HGNC:25310]	GO:0005085(guanyl-nucleotide exchange factor activity);GO:0005515(protein binding);GO:0005764(lysosome);GO:0005769(early endosome);GO:0045022(early endosome to late endosome transport)	NA
circRNA7648	0	0	0	47.8333	23.375	38.2389	0	0	0	2.00095	1.59719	2.41739	2.00518	0	up	Inf	0.0136589	0.351102	yes	chr7	47785134	47785616	+	1	circRNA	-	ENSBTAT00000043111	SEC24A	mRNA	chr7:47755283-47785133|chr7:47785616-47790016	Bos taurus SEC24 family, member A (S. cerevisiae) (SEC24A), mRNA. [Source:RefSeq mRNA;Acc:NM_001101849]	GO:0000139(Golgi membrane);GO:0005737(cytoplasm);GO:0005783(endoplasmic reticulum);GO:0005789(endoplasmic reticulum membrane);GO:0005794(Golgi apparatus);GO:0006810(transport);GO:0006886(intracellular protein transport);GO:0006888(ER to Golgi vesicle-mediated transport);GO:0008270(zinc ion binding);GO:0015031(protein transport);GO:0016020(membrane);GO:0016192(vesicle-mediated transport);GO:003012…	04141(Protein processing in endoplasmic reticulum)
circRNA1936	206.5	202	197.5	133	0	0	11.2425	12.1417	9.5727	4.69794	0	0	1.56598	10.9856	down	-2.81048	0.0137073	0.35113	yes	chr5	60925284	60938025	-	4	circRNA	-	ENSBTAT00000001977	CDK17	mRNA	chr5:60912826-60925283|chr5:60938025-61006795	cyclin-dependent kinase 17 [Source:HGNC Symbol;Acc:HGNC:8750]	GO:0000166(nucleotide binding);GO:0004672(protein kinase activity);GO:0004674(protein serine/threonine kinase activity);GO:0004713(protein tyrosine kinase activity);GO:0005515(protein binding);GO:0005524(ATP binding);GO:0006468(protein phosphorylation);GO:0016772(transferase activity, transferring phosphorus-containing groups)	NA
circRNA893	982.405	966.25	1011.83	765.038	160.143	453.833	71.9848	78.1673	66.006	36.3702	12.4357	32.6059	27.1373	72.0527	down	-1.40878	0.0137392	0.35113	yes	chr14	84341181	84390758	-	2	circRNA	-	ENSBTAT00000061037	SNTB1	mRNA	chr14:84281890-84341180|chr14:84390758-84503579	syntrophin, beta 1 (dystrophin-associated protein A1, 59kDa, basic component 1) [Source:HGNC Symbol;Acc:HGNC:11168]	GO:0005515(protein binding);GO:0005543(phospholipid binding);GO:0043234(protein complex);GO:0045202(synapse)	NA
circRNA7522	0	0	0	199.5	159	116.083	0	0	0	15.2107	19.8018	13.3756	16.1294	0	up	Inf	0.0137501	0.35113	yes	chr29	5039796	5043890	+	3	circRNA	-	ENSBTAT00000018100	CHORDC1	mRNA	chr29:5035966-5039795|chr29:5043890-5047080	Bos taurus cysteine and histidine-rich domain (CHORD) containing 1 (CHORDC1), mRNA. [Source:RefSeq mRNA;Acc:NM_001045912]	GO:0005515(protein binding);GO:0006950(response to stress);GO:0008270(zinc ion binding);GO:0010824(regulation of centrosome duplication);GO:0046872(metal ion binding);GO:0051879(Hsp90 protein binding);GO:0061077(chaperone-mediated protein folding);GO:0080134(regulation of response to stress);GO:1900034(regulation of cellular response to heat);GO:2000299(negative regulation of Rho-dependent protei…	NA
circRNA5482	0	0	318.905	797.306	681.583	642.643	0	0	16.1341	29.3965	41.048	35.8078	35.4174	5.37802	up	2.71931	0.0137793	0.35113	yes	chr8	97160666	97188485	+	4	circRNA	-	ENSBTAT00000005404	TMEM38B	mRNA	chr8:97152124-97160665|chr8:97188485-97211187	Bos taurus transmembrane protein 38B (TMEM38B), mRNA. [Source:RefSeq mRNA;Acc:NM_001076387]	GO:0005261(cation channel activity);GO:0005267(potassium channel activity);GO:0005783(endoplasmic reticulum);GO:0005789(endoplasmic reticulum membrane);GO:0006810(transport);GO:0006811(ion transport);GO:0006813(potassium ion transport);GO:0015672(monovalent inorganic cation transport);GO:0016020(membrane);GO:0016021(integral to membrane);GO:0071805(potassium ion transmembrane transport)	NA
circRNA250	91.9861	0	112.363	812.625	320.813	365.809	2.85886	0	3.10898	16.3861	10.5667	11.1475	12.7001	1.98928	up	2.67452	0.0138024	0.35113	yes	chr12	51190589	51192931	+	2	circRNA	-	ENSBTAT00000014167	LMO7	mRNA	chr12:51189633-51190588|chr12:51192931-51193959	LMO7 protein; Uncharacterized protein [Source:UniProtKB/TrEMBL;Acc:A8E4L8]	GO:0005515(protein binding);GO:0008270(zinc ion binding);GO:0046872(metal ion binding)	NA
circRNA6952	0	0	0	824.412	669.333	492.417	0	0	0	83.2849	110.45	75.1782	89.6377	0	up	Inf	0.013865	0.35113	yes	chr27	36262622	36263138	-	2	circRNA	-	ENSBTAT00000004244	ANK1	mRNA	chr27:36256011-36262621|chr27:36263138-36264053	ANK1 protein; Uncharacterized protein [Source:UniProtKB/TrEMBL;Acc:A2VE25]	NA	NA
circRNA7423	0	0	0	382.546	338.952	269.61	0	0	0	4.60621	6.66653	4.90605	5.39293	0	up	Inf	0.0139052	0.35113	yes	chr21	49509138	49549940	-	14	circRNA	-	ENSBTAT00000004831	SEC23A	mRNA	chr21:49507211-49509137|chr21:49549940-49551315	Bos taurus Sec23 homolog A (S. cerevisiae) (SEC23A), mRNA. [Source:RefSeq mRNA;Acc:NM_001081604]	GO:0000139(Golgi membrane);GO:0005515(protein binding);GO:0005783(endoplasmic reticulum);GO:0005794(Golgi apparatus);GO:0006810(transport);GO:0006886(intracellular protein transport);GO:0006888(ER to Golgi vesicle-mediated transport);GO:0008270(zinc ion binding);GO:0015031(protein transport);GO:0016020(membrane);GO:0016192(vesicle-mediated transport);GO:0030127(COPII vesicle coat);GO:0030868(smoo…	04141(Protein processing in endoplasmic reticulum)
circRNA7540	0	0	0	24	18.1667	12.9762	0	0	0	1.04507	1.29214	0.853922	1.06371	0	up	Inf	0.013924	0.35113	yes	chr29	18211023	18222939	+	4	circRNA	-	ENSBTAT00000013891	INTS4	mRNA	chr29:18209824-18211022|chr29:18222939-18231810	Bos taurus integrator complex subunit 4 (INTS4), mRNA. [Source:RefSeq mRNA;Acc:NM_001110065]	GO:0005488(binding);GO:0005515(protein binding);GO:0016180(snRNA processing);GO:0032039(integrator complex)	NA
circRNA8987	0	0	0	53.7341	42.0417	54.1583	0	0	0	4.5426	5.80544	6.91921	5.75575	0	up	Inf	0.01393	0.35113	yes	chr9	15505577	15509973	+	2	circRNA	-	ENSBTAT00000007718	SENP6	mRNA	chr9:15489485-15505576|chr9:15509973-15515055	SUMO1/sentrin specific peptidase 6 [Source:HGNC Symbol;Acc:HGNC:20944]	GO:0005515(protein binding);GO:0005634(nucleus);GO:0005737(cytoplasm);GO:0006508(proteolysis);GO:0008234(cysteine-type peptidase activity);GO:0016926(protein desumoylation);GO:0016929(SUMO-specific protease activity);GO:0070646(protein modification by small protein removal);GO:0090169(regulation of spindle assembly);GO:0090234(regulation of kinetochore assembly)	NA
circRNA1458	29	0	32	126.2	82.75	93.0833	2.11005	0	2.07286	5.95755	6.38083	6.64075	6.32638	1.3943	up	2.18183	0.0139577	0.35113	yes	chr20	63115665	63116774	+	2	circRNA	-	ENSBTAT00000023772	FAM173B	mRNA	chr20:63111728-63115664|chr20:63116774-63118605	family with sequence similarity 173, member B [Source:HGNC Symbol;Acc:HGNC:27029]	NA	NA
circRNA2183	67.8643	65.4996	76.9976	33.8476	19.9385	0	3.1171	3.32149	3.14855	1.00867	0.970547	0	0.65974	3.19572	down	-2.27617	0.0139677	0.35113	yes	chr3	50984562	51011458	+	5	circRNA	-	ENSBTAT00000040289	EVI5	mRNA	chr3:50962176-50984561|chr3:51011458-51040985	ecotropic viral integration site 5 [Source:HGNC Symbol;Acc:HGNC:3501]	GO:0005097(Rab GTPase activator activity);GO:0005515(protein binding);GO:0032313(regulation of Rab GTPase activity);GO:0032851(positive regulation of Rab GTPase activity)	NA
circRNA5977	0	0	0	1501.98	655.048	704.553	0	0	0	59.2716	42.2237	42.0177	47.8377	0	up	Inf	0.0139846	0.35113	yes	chr11	73261254	73272178	+	5	circRNA	-	ENSBTAT00000020020	HADHA	mRNA	chr11:73259918-73261253|chr11:73272178-73276404	Bos taurus hydroxyacyl-CoA dehydrogenase/3-ketoacyl-CoA thiolase/enoyl-CoA hydratase (trifunctional protein), alpha subunit (HADHA), mRNA. [Source:RefSeq mRNA;Acc:NM_174335]	GO:0003824(catalytic activity);GO:0003857(3-hydroxyacyl-CoA dehydrogenase activity);GO:0004300(enoyl-CoA hydratase activity);GO:0005515(protein binding);GO:0005730(nucleolus);GO:0005737(cytoplasm);GO:0005739(mitochondrion);GO:0005743(mitochondrial inner membrane);GO:0006631(fatty acid metabolic process);GO:0006635(fatty acid beta-oxidation);GO:0008152(metabolic process);GO:0016491(oxidoreductase …	00062(Fatty acid elongation);00071(Fatty acid metabolism);00280(Valine, leucine and isoleucine degradation);00310(Lysine degradation);00380(Tryptophan metabolism);00410(beta-Alanine metabolism);00640(Propanoate metabolism);00650(Butanoate metabolism);01040(Biosynthesis of unsaturated fatty acids);01100(Metabolic pathways)
circRNA2843	12.1667	10.5	12.3667	6.08333	0	3.66667	1.21438	1.15707	1.09891	0.393948	0	0.358844	0.250931	1.15679	down	-2.20476	0.0140267	0.351506	yes	chr8	111811054	111811927	-	2	circRNA	-	ENSBTAT00000008586	CDK5RAP2	mRNA	chr8:111799637-111811053|chr8:111811927-111834196	CDK5 regulatory subunit associated protein 2 [Source:HGNC Symbol;Acc:HGNC:18672]	GO:0000132(establishment of mitotic spindle orientation);GO:0000226(microtubule cytoskeleton organization);GO:0000242(pericentriolar material);GO:0000922(spindle pole);GO:0001578(microtubule bundle formation);GO:0005515(protein binding);GO:0005516(calmodulin binding);GO:0005737(cytoplasm);GO:0005794(Golgi apparatus);GO:0005813(centrosome);GO:0005874(microtubule);GO:0007059(chromosome segregation)…	NA
circRNA7395	0	0	0	222.333	206.667	181.25	0	0	0	18.1136	27.5025	22.316	22.644	0	up	Inf	0.0140761	0.352065	yes	chr21	23193670	23195339	+	2	circRNA	-	ENSBTAT00000021155	PDE8A	mRNA	chr21:23119521-23193669|chr21:23195339-23208936	phosphodiesterase 8A [Source:HGNC Symbol;Acc:HGNC:8793]	GO:0000156(phosphorelay response regulator activity);GO:0000160(phosphorelay signal transduction system);GO:0003824(catalytic activity);GO:0004114(3',5'-cyclic-nucleotide phosphodiesterase activity);GO:0004115(3',5'-cyclic-AMP phosphodiesterase activity);GO:0004871(signal transducer activity);GO:0005515(protein binding);GO:0006355(regulation of transcription, DNA-dependent);GO:0007165(signal tran…	00230(Purine metabolism)
circRNA6670	0	0	0	71.2	44.6667	32.3333	0	0	0	2.5106	2.57266	1.723	2.26875	0	up	Inf	0.0142195	0.354575	yes	chr19	14226649	14230975	-	4	circRNA	-	ENSBTAT00000013622	DDX52	mRNA	chr19:14224604-14226648|chr19:14230975-14234478	Bos taurus DEAD (Asp-Glu-Ala-Asp) box polypeptide 52 (DDX52), mRNA. [Source:RefSeq mRNA;Acc:NM_001103238]	GO:0000166(nucleotide binding);GO:0003676(nucleic acid binding);GO:0003677(DNA binding);GO:0003723(RNA binding);GO:0004386(helicase activity);GO:0005524(ATP binding);GO:0005634(nucleus);GO:0005730(nucleolus);GO:0008026(ATP-dependent helicase activity);GO:0016787(hydrolase activity)	NA
circRNA14	313.5	322.5	261.091	0	0	0	22.8104	25.9066	16.9126	0	0	0	0	21.8765	down	-Inf	0.0142311	0.354575	yes	chrX	38739967	38779554	-	5	circRNA	-	ENSBTAT00000010280	BRCC3	mRNA	chrX:38712960-38739966|chrX:38779554-38786464	BRCA1/BRCA2-containing complex, subunit 3 [Source:HGNC Symbol;Acc:HGNC:24185]	GO:0000151(ubiquitin ligase complex);GO:0000152(nuclear ubiquitin ligase complex);GO:0004221(ubiquitin thiolesterase activity);GO:0004843(ubiquitin-specific protease activity);GO:0005515(protein binding);GO:0005634(nucleus);GO:0006302(double-strand break repair);GO:0008237(metallopeptidase activity);GO:0010165(response to X-ray);GO:0010212(response to ionizing radiation);GO:0030234(enzyme regulat…	NA
circRNA1836	38.9167	24.0833	30.1667	20.75	0	8.75	2.72955	1.86491	1.88368	0.94425	0	0.601747	0.515332	2.15938	down	-2.06704	0.014373	0.357426	yes	chr6	69993555	69995487	-	2	circRNA	-	ENSBTAT00000004472	USP46	mRNA	chr6:69979640-69993554|chr6:69995487-69998123	ubiquitin specific peptidase 46 [Source:HGNC Symbol;Acc:HGNC:20075]	GO:0001662(behavioral fear response);GO:0004221(ubiquitin thiolesterase activity);GO:0004843(ubiquitin-specific protease activity);GO:0005515(protein binding);GO:0006508(proteolysis);GO:0006511(ubiquitin-dependent protein catabolic process);GO:0007610(behavior);GO:0008233(peptidase activity);GO:0008234(cysteine-type peptidase activity);GO:0016579(protein deubiquitination);GO:0016787(hydrolase act…	NA
circRNA6803	0	0	0	572.521	405.5	569.178	0	0	0	5.14802	5.95581	7.73453	6.27946	0	up	Inf	0.0144818	0.359442	yes	chr18	19230541	19278580	+	11	circRNA	-	ENSBTAT00000008257	CYLD	mRNA	chr18:19224270-19230540|chr18:19278580-19289180	Bos taurus cylindromatosis (turban tumor syndrome) (CYLD), mRNA. [Source:RefSeq mRNA;Acc:NM_001046417]	GO:0004221(ubiquitin thiolesterase activity);GO:0004843(ubiquitin-specific protease activity);GO:0005515(protein binding);GO:0005737(cytoplasm);GO:0005829(cytosol);GO:0005856(cytoskeleton);GO:0005874(microtubule);GO:0005881(cytoplasmic microtubule);GO:0005886(plasma membrane);GO:0006508(proteolysis);GO:0006511(ubiquitin-dependent protein catabolic process);GO:0007346(regulation of mitotic cell cy…	04380(Osteoclast differentiation);04622(RIG-I-like receptor signaling pathway)
circRNA698	12	7.15	12.7	0	0	0	1.89694	1.24786	1.78731	0	0	0	0	1.64404	down	-Inf	0.0145641	0.360794	yes	chr16	58794470	58795318	-	2	circRNA	-	ENSBTAT00000044452	RFWD2	mRNA	chr16:58777692-58794469|chr16:58795318-58802310	ring finger and WD repeat domain 2, E3 ubiquitin protein ligase [Source:HGNC Symbol;Acc:HGNC:17440]	GO:0005515(protein binding);GO:0005634(nucleus);GO:0005737(cytoplasm);GO:0005813(centrosome);GO:0005925(focal adhesion);GO:0008270(zinc ion binding);GO:0046872(metal ion binding)	04115(p53 signaling pathway);04120(Ubiquitin mediated proteolysis)
circRNA7391	0	0	0	235.202	108.833	104	0	0	0	2.85074	2.15466	1.90496	2.30346	0	up	Inf	0.0147586	0.364918	yes	chr21	22544937	22556647	-	11	circRNA	-	ENSBTAT00000017366	IQGAP1	mRNA	chr21:22542912-22544936|chr21:22556647-22557038	IQ motif containing GTPase activating protein 1 [Source:HGNC Symbol;Acc:HGNC:6110]	GO:0001817(regulation of cytokine production);GO:0005096(GTPase activator activity);GO:0005099(Ras GTPase activator activity);GO:0005515(protein binding);GO:0005516(calmodulin binding);GO:0005547(phosphatidylinositol-3,4,5-trisphosphate binding);GO:0005622(intracellular);GO:0005634(nucleus);GO:0005737(cytoplasm);GO:0005874(microtubule);GO:0005886(plasma membrane);GO:0005911(cell-cell junction);GO…	NA
circRNA8434	0	0	0	208	104	172.5	0	0	0	3.45322	2.8203	4.328	3.53384	0	up	Inf	0.0149566	0.369109	yes	chr3	118958508	118981214	-	10	circRNA	-	ENSBTAT00000023621	HDAC4	mRNA	chr3:118949805-118958507|chr3:118981214-118985911	histone deacetylase 4 [Source:HGNC Symbol;Acc:HGNC:14063]	GO:0000118(histone deacetylase complex);GO:0000122(negative regulation of transcription from RNA polymerase II promoter);GO:0001501(skeletal system development);GO:0002076(osteoblast development);GO:0003677(DNA binding);GO:0003714(transcription corepressor activity);GO:0004407(histone deacetylase activity);GO:0005515(protein binding);GO:0005634(nucleus);GO:0005737(cytoplasm);GO:0005829(cytosol);G…	NA
circRNA1717	805.9	854.167	1301.58	195.322	456.333	440.611	26.0612	30.4958	37.4722	4.09805	15.639	13.9707	11.2359	31.3431	down	-1.48003	0.0149975	0.369416	yes	chr7	39939652	39941974	+	6	circRNA	-	ENSBTAT00000013942	FGFR4	mRNA	chr7:39938996-39939651|chr7:39941974-39942519	fibroblast growth factor receptor 4 [Source:HGNC Symbol;Acc:HGNC:3691]	GO:0000166(nucleotide binding);GO:0001759(organ induction);GO:0004672(protein kinase activity);GO:0004713(protein tyrosine kinase activity);GO:0004714(transmembrane receptor protein tyrosine kinase activity);GO:0005007(fibroblast growth factor-activated receptor activity);GO:0005515(protein binding);GO:0005524(ATP binding);GO:0005634(nucleus);GO:0005737(cytoplasm);GO:0005783(endoplasmic reticulum…	04010(MAPK signaling pathway);04144(Endocytosis);04810(Regulation of actin cytoskeleton)
circRNA2572	22.2443	12.401	21.9672	68.5658	40.1826	32.5151	0.943759	0.580877	0.829739	1.8874	1.80674	1.35263	1.68225	0.784792	up	1.10001	0.0151252	0.37147	yes	chr1	140835723	140844369	-	5	circRNA	-	ENSBTAT00000018087	BRWD1	mRNA	chr1:140828173-140835722|chr1:140844369-140862703	Bos taurus bromodomain and WD repeat domain containing 1 (BRWD1), mRNA. [Source:RefSeq mRNA;Acc:NM_001103174]	GO:0005515(protein binding);GO:0005634(nucleus);GO:0005730(nucleolus);GO:0005737(cytoplasm);GO:0006357(regulation of transcription from RNA polymerase II promoter);GO:0007010(cytoskeleton organization);GO:0008360(regulation of cell shape)	NA
circRNA329	135	0	142	1085.06	918.008	1178.67	13.8749	0	12.993	72.354	99.9901	118.778	97.0408	8.95597	up	3.43767	0.0151381	0.37147	yes	chr11	26412257	26416841	+	3	circRNA	-	ENSBTAT00000046197	PPM1B	mRNA	chr11:26403527-26412256|chr11:26416841-26425488	Bos taurus protein phosphatase, Mg2+/Mn2+ dependent, 1B (PPM1B), mRNA. [Source:RefSeq mRNA;Acc:NM_174430]	GO:0000287(magnesium ion binding);GO:0003824(catalytic activity);GO:0004721(phosphoprotein phosphatase activity);GO:0004722(protein serine/threonine phosphatase activity);GO:0005515(protein binding);GO:0005737(cytoplasm);GO:0005829(cytosol);GO:0006470(protein dephosphorylation);GO:0006499(N-terminal protein myristoylation);GO:0016020(membrane);GO:0016787(hydrolase activity);GO:0030145(manganese i…	04010(MAPK signaling pathway)
circRNA2530	15.2909	12.8158	20.0083	318.892	176.167	141.277	1.02405	0.947584	1.19295	13.8561	12.5033	9.27702	11.8788	1.05486	up	3.49327	0.0151754	0.371683	yes	chr1	87974292	87979067	-	3	circRNA	-	ENSBTAT00000061390	USP13	mRNA	chr1:87951465-87974291|chr1:87979067-87982604	Bos taurus ubiquitin specific peptidase 13 (isopeptidase T-3) (USP13), mRNA. [Source:RefSeq mRNA;Acc:NM_001191266]	GO:0004197(cysteine-type endopeptidase activity);GO:0004221(ubiquitin thiolesterase activity);GO:0004843(ubiquitin-specific protease activity);GO:0005515(protein binding);GO:0006355(regulation of transcription, DNA-dependent);GO:0006508(proteolysis);GO:0006511(ubiquitin-dependent protein catabolic process);GO:0006914(autophagy);GO:0008233(peptidase activity);GO:0008234(cysteine-type peptidase act…	NA
circRNA6619	0	0	0	13.6762	5.81905	9.69167	0	0	0	1.04668	0.727447	1.12094	0.965023	0	up	Inf	0.0152877	0.373728	yes	chr14	67845614	67855811	+	2	circRNA	-	ENSBTAT00000037202	STK3	mRNA	chr14:67764595-67845613|chr14:67855811-67888901	Bos taurus serine/threonine kinase 3 (STK3), mRNA. [Source:RefSeq mRNA;Acc:NM_001079607]	GO:0000166(nucleotide binding);GO:0001841(neural tube formation);GO:0003157(endocardium development);GO:0004672(protein kinase activity);GO:0004674(protein serine/threonine kinase activity);GO:0004713(protein tyrosine kinase activity);GO:0005524(ATP binding);GO:0005737(cytoplasm);GO:0006468(protein phosphorylation);GO:0007165(signal transduction);GO:0007417(central nervous system development);GO:…	04010(MAPK signaling pathway)
circRNA8384	0	0	0	221.794	88	136.82	0	0	0	7.76653	5.03338	7.24041	6.68011	0	up	Inf	0.0153482	0.373841	yes	chr3	93912589	93936812	-	5	circRNA	-	ENSBTAT00000004879	SCP2	mRNA	chr3:93903178-93912588|chr3:93936812-93952035	Bos taurus sterol carrier protein 2 (SCP2), mRNA. [Source:RefSeq mRNA;Acc:NM_001033990]	GO:0000062(fatty-acyl-CoA binding);GO:0003824(catalytic activity);GO:0005102(receptor binding);GO:0005515(protein binding);GO:0005634(nucleus);GO:0005737(cytoplasm);GO:0005739(mitochondrion);GO:0005777(peroxisome);GO:0006694(steroid biosynthetic process);GO:0006701(progesterone biosynthetic process);GO:0007031(peroxisome organization);GO:0008152(metabolic process);GO:0008526(phosphatidylinositol …	00120(Primary bile acid biosynthesis);01100(Metabolic pathways);03320(PPAR signaling pathway);04146(Peroxisome)
ciRNA226	0	0	0	32.8155	31.0867	26.9841	0	0	0	0.533837	0.82605	0.663401	0.674429	0	up	Inf	0.0153499	0.373841	yes	chr10	47058242	47059483	-	1	ciRNA	-	ENSBTAT00000044796	TPM1	mRNA	chr10:47058039-47059483	tropomyosin 1 (alpha) [Source:HGNC Symbol;Acc:HGNC:12010]	NA	NA
circRNA274	27.5516	29.5134	36.2872	20.9511	0	7.77525	2.73247	3.23158	3.20396	1.34812	0	0.756091	0.701404	3.056	down	-2.12333	0.0154342	0.374499	yes	chr12	89517276	89525269	+	3	circRNA	-	ENSBTAT00000027619	ARHGEF7	mRNA	chr12:89506932-89517275|chr12:89525269-89529157	Rho guanine nucleotide exchange factor (GEF) 7 [Source:HGNC Symbol;Acc:HGNC:15607]	GO:0005085(guanyl-nucleotide exchange factor activity);GO:0005089(Rho guanyl-nucleotide exchange factor activity);GO:0005515(protein binding);GO:0005543(phospholipid binding);GO:0019901(protein kinase binding);GO:0030027(lamellipodium);GO:0030032(lamellipodium assembly);GO:0035023(regulation of Rho protein signal transduction);GO:0043005(neuron projection);GO:0043025(neuronal cell body);GO:004306…	04810(Regulation of actin cytoskeleton)
circRNA7393	0	0	0	159.819	69.9667	72.35	0	0	0	3.29499	2.35623	2.25425	2.63516	0	up	Inf	0.0154346	0.374499	yes	chr21	22550564	22556647	-	6	circRNA	-	ENSBTAT00000017366	IQGAP1	mRNA	chr21:22549218-22550563|chr21:22556647-22557038	IQ motif containing GTPase activating protein 1 [Source:HGNC Symbol;Acc:HGNC:6110]	GO:0001817(regulation of cytokine production);GO:0005096(GTPase activator activity);GO:0005099(Ras GTPase activator activity);GO:0005515(protein binding);GO:0005516(calmodulin binding);GO:0005547(phosphatidylinositol-3,4,5-trisphosphate binding);GO:0005622(intracellular);GO:0005634(nucleus);GO:0005737(cytoplasm);GO:0005874(microtubule);GO:0005886(plasma membrane);GO:0005911(cell-cell junction);GO…	NA
circRNA7202	0	0	0	210	124	90.8929	0	0	0	17.533	16.9106	11.4684	15.304	0	up	Inf	0.0154745	0.374765	yes	chr22	51468154	51468395	+	1	circRNA	-	ENSBTAT00000057452	LAMC1	mRNA	chr22:51468080-51468153|chr22:51468395-51468472	Bos taurus laminin, beta 2 (laminin S) (LAMB2), mRNA. [Source:RefSeq mRNA;Acc:NM_001046247]	GO:0000904(cell morphogenesis involved in differentiation);GO:0005178(integrin binding);GO:0005515(protein binding);GO:0005604(basement membrane);GO:0005605(basal lamina);GO:0005608(laminin-3 complex);GO:0007411(axon guidance);GO:0007528(neuromuscular junction development);GO:0007601(visual perception);GO:0014002(astrocyte development);GO:0014044(Schwann cell development);GO:0031012(extracellular…	04510(Focal adhesion);04512(ECM-receptor interaction);05145(Toxoplasmosis);05146(Amoebiasis);05200(Pathways in cancer);05222(Small cell lung cancer)
circRNA8877	0	0	0	2131.87	2039.93	1943.21	0	0	0	62.6072	97.8541	86.2422	82.2345	0	up	Inf	0.0155335	0.375493	yes	chr1	84068888	84075223	-	4	circRNA	-	ENSBTAT00000023192	KLHL24	mRNA	chr1:84063254-84068887|chr1:84075223-84085886	kelch-like family member 24 [Source:HGNC Symbol;Acc:HGNC:25947]	GO:0005515(protein binding)	NA
circRNA2141	117.383	85.7667	132.361	106.661	57.2167	78.4547	4.31581	3.48144	4.33252	2.54434	2.22942	2.8283	2.53402	4.04326	down	-0.674091	0.0156201	0.376885	yes	chr3	15227943	15246008	+	2	circRNA	-	ENSBTAT00000005172	ASH1L	mRNA	chr3:15211655-15227942|chr3:15246008-15254469	ash1 (absent, small, or homeotic)-like (Drosophila) [Source:HGNC Symbol;Acc:HGNC:19088]	GO:0003677(DNA binding);GO:0005515(protein binding);GO:0005634(nucleus);GO:0005737(cytoplasm);GO:0005794(Golgi apparatus);GO:0008168(methyltransferase activity);GO:0008270(zinc ion binding);GO:0016740(transferase activity);GO:0018024(histone-lysine N-methyltransferase activity);GO:0032259(methylation);GO:0034968(histone lysine methylation);GO:0046872(metal ion binding)	00310(Lysine degradation);04530(Tight junction)
circRNA910	94	0	0	263.5	177.333	278.583	9.00707	0	0	16.3813	18.0078	26.1734	20.1875	3.00236	up	2.7493	0.0157478	0.379261	yes	chr19	18045960	18048592	-	3	circRNA	-	ENSBTAT00000054679	PSMD11	mRNA	chr19:18041895-18045959|chr19:18048592-18055131	Bos taurus proteasome (prosome, macropain) 26S subunit, non-ATPase, 11 (PSMD11), mRNA. [Source:RefSeq mRNA;Acc:NM_001046148]	GO:0000502(proteasome complex);GO:0005515(protein binding);GO:0005634(nucleus);GO:0005737(cytoplasm);GO:0005829(cytosol);GO:0006511(ubiquitin-dependent protein catabolic process);GO:0022624(proteasome accessory complex);GO:0043248(proteasome assembly);GO:0048863(stem cell differentiation)	03050(Proteasome)
circRNA6206	0	0	0	48.6828	19.7419	23.9023	0	0	0	1.88795	1.25056	1.40085	1.51312	0	up	Inf	0.0157818	0.379376	yes	chr10	82966343	82981192	+	4	circRNA	-	ENSBTAT00000016684	PCNX	mRNA	chr10:82954095-82966342|chr10:82981192-82984092	pecanex homolog (Drosophila) [Source:HGNC Symbol;Acc:HGNC:19740]	GO:0016021(integral to membrane)	NA
circRNA4820	0	0	93.3333	235.333	203.033	155.183	0	0	8.03608	14.7666	20.8096	14.7156	16.7639	2.67869	up	2.64576	0.0159724	0.383249	yes	chr7	46239590	46245950	+	3	circRNA	-	ENSBTAT00000020825	HSPA4	mRNA	chr7:46229271-46239589|chr7:46245950-46254490	Bos taurus heat shock 70kDa protein 4 (HSPA4), mRNA. [Source:RefSeq mRNA;Acc:NM_001114192]	GO:0000166(nucleotide binding);GO:0000902(cell morphogenesis);GO:0005524(ATP binding);GO:0005634(nucleus);GO:0045040(protein import into mitochondrial outer membrane);GO:0051131(chaperone-mediated protein complex assembly)	04612(Antigen processing and presentation)
circRNA7485	0	0	0	981.326	748.784	1015.48	0	0	0	11.0091	13.7213	17.2166	13.9823	0	up	Inf	0.0161135	0.385346	yes	chr28	24774534	24810143	+	10	circRNA	-	ENSBTAT00000023273	MYPN	mRNA	chr28:24755531-24774533|chr28:24810143-24819675	myopalladin [Source:HGNC Symbol;Acc:HGNC:23246]	GO:0005515(protein binding);GO:0008092(cytoskeletal protein binding);GO:0015630(microtubule cytoskeleton);GO:0017124(SH3 domain binding);GO:0030018(Z disc);GO:0031674(I band);GO:0045214(sarcomere organization);GO:0051371(muscle alpha-actinin binding)	NA
circRNA4149	0	0	258	702.317	545.5	461.5	0	0	15.1867	30.1276	38.2232	29.9185	32.7564	5.06222	up	2.69394	0.0161288	0.385346	yes	chr10	12697532	12699394	+	3	circRNA	-	ENSBTAT00000025235	RAB11A	mRNA	chr10:12691192-12697531|chr10:12699394-12709981	RAB11A, member RAS oncogene family [Source:HGNC Symbol;Acc:HGNC:9760]	GO:0000166(nucleotide binding);GO:0000910(cytokinesis);GO:0003924(GTPase activity);GO:0005515(protein binding);GO:0005525(GTP binding);GO:0005622(intracellular);GO:0005737(cytoplasm);GO:0005739(mitochondrion);GO:0005802(trans-Golgi network);GO:0006184(GTP catabolic process);GO:0006886(intracellular protein transport);GO:0006913(nucleocytoplasmic transport);GO:0007165(signal transduction);GO:00072…	NA
circRNA1933	206	200.75	345.286	0	0	0	9.27044	9.9741	13.8336	0	0	0	0	11.0261	down	-Inf	0.0161488	0.385346	yes	chr5	57546072	57548627	-	6	circRNA	-	ENSBTAT00000013790	ERBB3	mRNA	chr5:57545011-57546071|chr5:57548627-57548952	Bos taurus v-erb-b2 erythroblastic leukemia viral oncogene homolog 3 (avian) (ERBB3), mRNA. [Source:RefSeq mRNA;Acc:NM_001103105]	GO:0000166(nucleotide binding);GO:0003197(endocardial cushion development);GO:0004672(protein kinase activity);GO:0004713(protein tyrosine kinase activity);GO:0004714(transmembrane receptor protein tyrosine kinase activity);GO:0004716(receptor signaling protein tyrosine kinase activity);GO:0004888(transmembrane signaling receptor activity);GO:0005515(protein binding);GO:0005524(ATP binding);GO:00…	04012(ErbB signaling pathway);04020(Calcium signaling pathway);04144(Endocytosis)
circRNA6598	0	0	0	50.75	26.8333	21.25	0	0	0	1.98718	1.71624	1.25747	1.65363	0	up	Inf	0.016184	0.385477	yes	chr14	35639487	35663102	-	3	circRNA	-	ENSBTAT00000046682	SLCO5A1	mRNA	chr14:35610789-35639486|chr14:35663102-35726411	solute carrier organic anion transporter family, member 5A1 [Source:HGNC Symbol;Acc:HGNC:19046]	GO:0005215(transporter activity);GO:0005515(protein binding);GO:0006810(transport);GO:0016020(membrane);GO:0016021(integral to membrane);GO:0055085(transmembrane transport)	NA
circRNA602	12.5	10	11.3667	0	0	5	1.29756	1.14605	1.05045	0	0	0.508906	0.169635	1.16469	down	-2.77943	0.0162905	0.386777	yes	chr17	53237720	53240426	+	2	circRNA	-	ENSBTAT00000016321	SCARB1	mRNA	chr17:53232678-53237719|chr17:53240426-53242804	Bos taurus scavenger receptor class B, member 1 (SCARB1), mRNA. [Source:RefSeq mRNA;Acc:NM_174597]	GO:0001530(lipopolysaccharide binding);GO:0001875(lipopolysaccharide receptor activity);GO:0001935(endothelial cell proliferation);GO:0005765(lysosomal membrane);GO:0005886(plasma membrane);GO:0005887(integral to plasma membrane);GO:0005901(caveola);GO:0006707(cholesterol catabolic process);GO:0007155(cell adhesion);GO:0008035(high-density lipoprotein particle binding);GO:0010867(positive regulat…	04145(Phagosome);04975(Fat digestion and absorption);04976(Bile secretion);04977(Vitamin digestion and absorption);05160(Hepatitis C)
circRNA1113	1570.81	1099.75	2154.21	373.5	153	83.5	14.9002	11.5172	18.192	2.29864	1.53806	0.776613	1.53777	14.8698	down	-3.27347	0.0163837	0.386777	yes	chr27	15583487	15586769	-	1	circRNA	-	ENSBTAT00000027527	FAT1	mRNA	chr27:15541207-15583486|chr27:15586769-15603711	Bos taurus FAT tumor suppressor homolog 1 (Drosophila) (FAT1), mRNA. [Source:RefSeq mRNA;Acc:NM_001192992]	GO:0005509(calcium ion binding);GO:0005515(protein binding);GO:0005634(nucleus);GO:0005886(plasma membrane);GO:0005911(cell-cell junction);GO:0007015(actin filament organization);GO:0007155(cell adhesion);GO:0007156(homophilic cell adhesion);GO:0007163(establishment or maintenance of cell polarity);GO:0016020(membrane);GO:0016021(integral to membrane);GO:0016337(cell-cell adhesion);GO:0030027(lam…	NA
circRNA5281	0	0	32.9167	89.0833	62.6762	74.5	0	0	2.81666	5.55525	6.38426	7.02102	6.32018	0.938887	up	2.75094	0.0164028	0.386777	yes	chr1	44236293	44240662	+	3	circRNA	-	ENSBTAT00000032386	TBC1D23	mRNA	chr1:44232152-44236292|chr1:44240662-44244782	TBC1 domain family, member 23 [Source:HGNC Symbol;Acc:HGNC:25622]	GO:0005097(Rab GTPase activator activity);GO:0032313(regulation of Rab GTPase activity);GO:0032680(regulation of tumor necrosis factor production);GO:0032755(positive regulation of interleukin-6 production);GO:0032851(positive regulation of Rab GTPase activity);GO:0050727(regulation of inflammatory response)	NA
circRNA1795	101.5	58	96	0	0	0	3.55953	2.24564	2.99724	0	0	0	0	2.93413	down	-Inf	0.0164125	0.386777	yes	chr6	20474419	20480160	-	5	circRNA	-	ENSBTAT00000029948	NPNT	mRNA	chr6:20461728-20474418|chr6:20480160-20485274	nephronectin [Source:HGNC Symbol;Acc:HGNC:27405]	GO:0001657(ureteric bud development);GO:0001658(branching involved in ureteric bud morphogenesis);GO:0005178(integrin binding);GO:0005509(calcium ion binding);GO:0005515(protein binding);GO:0005576(extracellular region);GO:0005578(proteinaceous extracellular matrix);GO:0005604(basement membrane);GO:0007160(cell-matrix adhesion);GO:0010694(positive regulation of alkaline phosphatase activity);GO:0…	NA
circRNA2169	78.25	47.5	91.4167	0	0	0	3.48117	2.33303	3.62069	0	0	0	0	3.14496	down	-Inf	0.0164138	0.386777	yes	chr3	35175601	35190771	+	5	circRNA	-	ENSBTAT00000004885	SLC25A24	mRNA	chr3:35168120-35175600|chr3:35190771-35206761	Bos taurus solute carrier family 25 (mitochondrial carrier; phosphate carrier), member 24 (SLC25A24), mRNA. [Source:RefSeq mRNA;Acc:NM_001099066]	GO:0005509(calcium ion binding);GO:0005739(mitochondrion);GO:0005743(mitochondrial inner membrane);GO:0006810(transport);GO:0016020(membrane);GO:0016021(integral to membrane);GO:0046872(metal ion binding);GO:0055085(transmembrane transport)	NA
circRNA1495	252.167	159.5	312	0	0	0	10.5691	7.38068	11.642	0	0	0	0	9.86394	down	-Inf	0.0164174	0.386777	yes	chr21	24733717	24747166	-	6	circRNA	-	ENSBTAT00000006101	ADAMTSL3	mRNA	chr21:24707772-24733716|chr21:24747166-24758702	ADAMTS-like 3 [Source:HGNC Symbol;Acc:HGNC:14633]	GO:0005515(protein binding);GO:0005578(proteinaceous extracellular matrix);GO:0008233(peptidase activity);GO:0008237(metallopeptidase activity)	NA
circRNA2210	157.343	100.217	154.017	74.7	58.6833	0	3.18588	2.24031	2.77635	0.981332	1.25925	0	0.746861	2.73418	down	-1.8722	0.0164493	0.386827	yes	chr3	83503452	83527174	+	12	circRNA	-	ENSBTAT00000026487	DOCK7	mRNA	chr3:83494360-83503451|chr3:83527174-83555380	dedicator of cytokinesis 7 [Source:HGNC Symbol;Acc:HGNC:19190]	GO:0000226(microtubule cytoskeleton organization);GO:0005085(guanyl-nucleotide exchange factor activity);GO:0005488(binding);GO:0007264(small GTPase mediated signal transduction);GO:0007409(axonogenesis);GO:0008180(COP9 signalosome);GO:0031175(neuron projection development);GO:0032863(activation of Rac GTPase activity);GO:0033138(positive regulation of peptidyl-serine phosphorylation);GO:0043473(…	NA
circRNA8192	0	0	0	62	43.3333	63	0	0	0	4.60548	5.25783	7.0723	5.6452	0	up	Inf	0.0166636	0.391158	yes	chr4	103938993	103941258	-	2	circRNA	-	ENSBTAT00000023740	HIPK2	mRNA	chr4:103932620-103938992|chr4:103941258-103943345	homeodomain interacting protein kinase 2 [Source:HGNC Symbol;Acc:HGNC:14402]	GO:0000122(negative regulation of transcription from RNA polymerase II promoter);GO:0000166(nucleotide binding);GO:0001102(RNA polymerase II activating transcription factor binding);GO:0001105(RNA polymerase II transcription coactivator activity);GO:0003714(transcription corepressor activity);GO:0004672(protein kinase activity);GO:0004674(protein serine/threonine kinase activity);GO:0004713(prote…	NA
circRNA5861	0	0	0	101	87	63	0	0	0	8.95032	12.5932	8.43713	9.99356	0	up	Inf	0.016709	0.391261	yes	chr11	10473384	10475313	+	2	circRNA	-	ENSBTAT00000047356	MOBKL1B	mRNA	chr11:10463365-10473383|chr11:10475313-10479265	Bos taurus MOB kinase activator 1A (MOB1A), mRNA. [Source:RefSeq mRNA;Acc:NM_001076338]	GO:0005515(protein binding);GO:0016301(kinase activity);GO:0016310(phosphorylation);GO:0035329(hippo signaling)	NA
circRNA9219	0	0	0	266.707	127.05	112.533	0	0	0	12.3879	9.63915	7.89916	9.9754	0	up	Inf	0.0167283	0.391261	yes	chr8	70294470	70302362	+	3	circRNA	-	ENSBTAT00000026818	PPP3CC	mRNA	chr8:70262649-70294469|chr8:70302362-70309329	Bos taurus protein phosphatase 3, catalytic subunit, gamma isozyme (PPP3CC), mRNA. [Source:RefSeq mRNA;Acc:NM_001098076]	GO:0004721(phosphoprotein phosphatase activity);GO:0016787(hydrolase activity)	04010(MAPK signaling pathway);04020(Calcium signaling pathway);04114(Oocyte meiosis);04210(Apoptosis);04310(Wnt signaling pathway);04360(Axon guidance);04370(VEGF signaling pathway);04380(Osteoclast differentiation);04650(Natural killer cell mediated cytotoxicity);04660(T cell receptor signaling pathway);04662(B cell receptor signaling pathway);04720(Long-term potentiation);05010(Alzheimer's dise…
circRNA2791	12.1333	0	13	42.4667	31.5333	26.7917	1.20334	0	1.14783	2.73256	3.31431	2.60531	2.88406	0.783724	up	1.87968	0.016762	0.391345	yes	chr8	73730636	73731745	-	3	circRNA	-	ENSBTAT00000036525	KCTD9	mRNA	chr8:73713110-73730635|chr8:73731745-73760367	BTB/POZ domain-containing protein KCTD9 [Source:RefSeq peptide;Acc:NP_001095739]	GO:0005515(protein binding);GO:0035556(intracellular signal transduction);GO:0051260(protein homooligomerization)	NA
circRNA2667	132.905	124.404	152.71	73.6881	0	0	2.9479	3.04642	3.01552	1.06043	0	0	0.353477	3.00328	down	-3.08685	0.0168067	0.391682	yes	chr9	75618727	75686032	-	11	circRNA	-	ENSBTAT00000011949	MAP3K5	mRNA	chr9:75602573-75618726|chr9:75686032-75691752	Bos taurus mitogen-activated protein kinase kinase kinase 5 (MAP3K5), mRNA. [Source:RefSeq mRNA;Acc:NM_001144081]	GO:0000165(MAPK cascade);GO:0000166(nucleotide binding);GO:0000186(activation of MAPKK activity);GO:0000187(activation of MAPK activity);GO:0000287(magnesium ion binding);GO:0004672(protein kinase activity);GO:0004674(protein serine/threonine kinase activity);GO:0004709(MAP kinase kinase kinase activity);GO:0004713(protein tyrosine kinase activity);GO:0005515(protein binding);GO:0005524(ATP bindi…	04010(MAPK signaling pathway);04141(Protein processing in endoplasmic reticulum);04722(Neurotrophin signaling pathway);05014(Amyotrophic lateral sclerosis (ALS))
circRNA6737	0	0	0	201.5	171.333	213	0	0	0	14.8045	20.5619	23.6503	19.6722	0	up	Inf	0.0169212	0.392994	yes	chr19	42900888	42901366	-	2	circRNA	-	ENSBTAT00000015581	RAB5C	mRNA	chr19:42899545-42900887|chr19:42901366-42902827	Bos taurus RAB5C, member RAS oncogene family (RAB5C), mRNA. [Source:RefSeq mRNA;Acc:NM_001034743]	GO:0000166(nucleotide binding);GO:0003924(GTPase activity);GO:0005515(protein binding);GO:0005525(GTP binding);GO:0005622(intracellular);GO:0005634(nucleus);GO:0005737(cytoplasm);GO:0005765(lysosomal membrane);GO:0005768(endosome);GO:0005811(lipid particle);GO:0005886(plasma membrane);GO:0006184(GTP catabolic process);GO:0006810(transport);GO:0006886(intracellular protein transport);GO:0006913(nu…	04144(Endocytosis);04145(Phagosome);04962(Vasopressin-regulated water reabsorption);05146(Amoebiasis)
circRNA3152	0	306	0	2020.74	2178.6	1883.59	0	17.862	0	69.3183	122.072	97.6475	96.3459	5.954	up	4.01629	0.0169235	0.392994	yes	chr15	78267120	78268373	-	4	circRNA	-	ENSBTAT00000012594	PACSIN3	mRNA	chr15:78266492-78267119|chr15:78268373-78269529	protein kinase C and casein kinase substrate in neurons protein 3 [Source:RefSeq peptide;Acc:NP_001178349]	GO:0005515(protein binding);GO:0005737(cytoplasm);GO:0008092(cytoskeletal protein binding);GO:0008289(lipid binding);GO:0019855(calcium channel inhibitor activity);GO:0045806(negative regulation of endocytosis);GO:0051044(positive regulation of membrane protein ectodomain proteolysis);GO:0051926(negative regulation of calcium ion transport);GO:0097320(membrane tubulation)	NA
circRNA7295	0	0	0	57	25	25	0	0	0	1.72664	1.23699	1.14447	1.36937	0	up	Inf	0.0169568	0.393064	yes	chr23	49485634	49486300	-	1	circRNA	-	ENSBTAT00000063952	CDYL	mRNA	chr23:49461635-49485633|chr23:49486300-49547545	Bos taurus chromodomain protein, Y-like (CDYL), mRNA. [Source:RefSeq mRNA;Acc:NM_001102223]	GO:0003824(catalytic activity);GO:0005634(nucleus);GO:0008152(metabolic process)	NA
circRNA9253	0	0	0	107.667	50.3333	45.5	0	0	0	6.4551	4.92923	4.12259	5.16898	0	up	Inf	0.0170601	0.393744	yes	chr8	86059372	86060471	+	3	circRNA	-	ENSBTAT00000060961	WNK2	mRNA	chr8:86059013-86059371|chr8:86060471-86091457	Uncharacterized protein; WNK2 protein [Source:UniProtKB/TrEMBL;Acc:A1A4J5]	GO:0004672(protein kinase activity);GO:0004674(protein serine/threonine kinase activity);GO:0004713(protein tyrosine kinase activity);GO:0005524(ATP binding);GO:0005737(cytoplasm);GO:0006468(protein phosphorylation);GO:0008285(negative regulation of cell proliferation);GO:0016772(transferase activity, transferring phosphorus-containing groups);GO:0046777(protein autophosphorylation);GO:0070373(ne…	NA
circRNA3966	0	0	83	187.5	139.591	188.062	0	0	4.54769	7.48691	9.10458	11.3486	9.31335	1.5159	up	2.61913	0.0170693	0.393744	yes	chr13	33516078	33516690	+	2	circRNA	-	ENSBTAT00000002038	EPC1	mRNA	chr13:33515090-33516077|chr13:33516690-33518663	enhancer of polycomb homolog 1 (Drosophila) [Source:HGNC Symbol;Acc:HGNC:19876]	GO:0000122(negative regulation of transcription from RNA polymerase II promoter);GO:0004402(histone acetyltransferase activity);GO:0005634(nucleus);GO:0005654(nucleoplasm);GO:0031965(nuclear membrane);GO:0032777(Piccolo NuA4 histone acetyltransferase complex);GO:0035267(NuA4 histone acetyltransferase complex);GO:0043967(histone H4 acetylation);GO:0043968(histone H2A acetylation);GO:0045814(negati…	NA
circRNA6793	0	0	0	251.25	233.333	259.333	0	0	0	20.8906	31.6901	32.5868	28.3892	0	up	Inf	0.0170771	0.393744	yes	chr18	12983363	12984163	-	2	circRNA	-	ENSBTAT00000002878	FBXO31	mRNA	chr18:12978980-12983362|chr18:12984163-12988733	F-box protein 31 [Source:HGNC Symbol;Acc:HGNC:16510]	GO:0005515(protein binding);GO:0006974(cellular response to DNA damage stimulus);GO:0008054(cyclin catabolic process)	NA
circRNA1520	38.275	37.6167	43.0417	124.25	61.6262	69.2381	2.28779	2.48237	2.29042	4.8185	3.90374	4.05785	4.26003	2.35353	up	0.856039	0.0173136	0.39846	yes	chr21	49699481	49706260	+	5	circRNA	-	ENSBTAT00000045673	ENSBTAG00000006819	mRNA	chr21:49695318-49699480|chr21:49706260-49707171	Bos taurus CTAGE family, member 5 (CTAGE5), mRNA. [Source:RefSeq mRNA;Acc:NM_001075599]	NA	NA
circRNA8222	0	0	0	54.0352	38.5239	55.7112	0	0	0	2.28403	2.65984	3.5588	2.83422	0	up	Inf	0.017343	0.39846	yes	chr4	119300725	119305630	+	3	circRNA	-	ENSBTAT00000010553	UBE3C	mRNA	chr4:119292598-119300724|chr4:119305630-119315695	ubiquitin protein ligase E3C [Source:HGNC Symbol;Acc:HGNC:16803]	GO:0000209(protein polyubiquitination);GO:0004842(ubiquitin-protein ligase activity);GO:0005515(protein binding);GO:0016874(ligase activity)	04120(Ubiquitin mediated proteolysis)
circRNA2086	7.5	0	0	61.2786	23.1667	25.4095	0.773381	0	0	4.09971	2.53169	2.56909	3.06683	0.257794	up	3.57246	0.0174013	0.398804	yes	chr4	86366320	86368638	+	2	circRNA	-	ENSBTAT00000063644	CPED1	mRNA	chr4:86337193-86366319|chr4:86368638-86405611	cadherin-like and PC-esterase domain containing 1 [Source:HGNC Symbol;Acc:HGNC:26159]	GO:0005783(endoplasmic reticulum)	NA
circRNA3099	0	25.9167	0	80.2167	65.4422	61.8833	0	1.59117	0	2.8942	3.85676	3.37423	3.37506	0.530389	up	2.66979	0.0174194	0.398804	yes	chr16	44124115	44128297	-	4	circRNA	-	ENSBTAT00000006538	KIF1B	mRNA	chr16:44122950-44124114|chr16:44128297-44148385	kinesin family member 1B [Source:HGNC Symbol;Acc:HGNC:16636]	GO:0000166(nucleotide binding);GO:0003777(microtubule motor activity);GO:0005515(protein binding);GO:0005524(ATP binding);GO:0005543(phospholipid binding);GO:0005739(mitochondrion);GO:0005871(kinesin complex);GO:0005874(microtubule);GO:0005875(microtubule associated complex);GO:0006200(ATP catabolic process);GO:0007018(microtubule-based movement);GO:0007270(neuron-neuron synaptic transmission);GO…	NA
circRNA342	1401.9	1157.39	2332.5	488.7	0	71.5	17.7252	16.1562	26.2555	4.00894	0	0.886402	1.63178	20.0457	down	-3.61877	0.0174671	0.399191	yes	chr11	37623524	37626685	-	2	circRNA	-	ENSBTAT00000014745	RTN4	mRNA	chr11:37591918-37623523|chr11:37626685-37648968	Bos taurus reticulon 4 (RTN4), transcript variant 2, mRNA. [Source:RefSeq mRNA;Acc:NM_001113221]	GO:0001525(angiogenesis);GO:0005515(protein binding);GO:0005635(nuclear envelope);GO:0005783(endoplasmic reticulum);GO:0007399(nervous system development);GO:0007413(axonal fasciculation);GO:0016020(membrane);GO:0016021(integral to membrane);GO:0021801(cerebral cortex radial glia guided migration);GO:0030176(integral to endoplasmic reticulum membrane);GO:0030308(negative regulation of cell growth…	NA
circRNA1704	10.4918	0	11.1584	33.9991	33.7492	38.3201	0.450661	0	0.426705	0.947506	1.53631	1.6139	1.36591	0.292455	up	2.22357	0.0175161	0.399607	yes	chr7	27016818	27024844	-	6	circRNA	-	ENSBTAT00000012701	SLC12A2	mRNA	chr7:27012594-27016817|chr7:27024844-27037151	solute carrier family 12 (sodium/potassium/chloride transporter), member 2 [Source:HGNC Symbol;Acc:HGNC:10911]	GO:0005215(transporter activity);GO:0005515(protein binding);GO:0006810(transport);GO:0006811(ion transport);GO:0015377(cation:chloride symporter activity);GO:0015696(ammonium transport);GO:0016020(membrane);GO:0016021(integral to membrane);GO:0016323(basolateral plasma membrane);GO:0016324(apical plasma membrane);GO:0030321(transepithelial chloride transport);GO:0035264(multicellular organism gr…	04970(Salivary secretion);04972(Pancreatic secretion)
circRNA895	19	16.5	13.5	0	0	0	1.96574	1.8847	1.24346	0	0	0	0	1.69797	down	-Inf	0.0176255	0.400951	yes	chr19	5429855	5433213	+	3	circRNA	-	ENSBTAT00000021395	STXBP4	mRNA	chr19:5417633-5429854|chr19:5433213-5494358	Bos taurus syntaxin binding protein 4 (STXBP4), mRNA. [Source:RefSeq mRNA;Acc:NM_001192927]	GO:0005509(calcium ion binding);GO:0005515(protein binding)	NA
circRNA333	39.4	33.7833	42.3833	0	7.93333	15.1333	2.98534	2.82608	2.85902	0	0.637041	1.1243	0.587113	2.89015	down	-2.29943	0.0176368	0.400951	yes	chr11	28278116	28285029	+	4	circRNA	-	ENSBTAT00000027471	PRKCE	mRNA	chr11:28144448-28278115|chr11:28285029-28298796	protein kinase C, epsilon [Source:HGNC Symbol;Acc:HGNC:9401]	GO:0000166(nucleotide binding);GO:0002281(macrophage activation involved in immune response);GO:0003785(actin monomer binding);GO:0004672(protein kinase activity);GO:0004674(protein serine/threonine kinase activity);GO:0004697(protein kinase C activity);GO:0004699(calcium-independent protein kinase C activity);GO:0004713(protein tyrosine kinase activity);GO:0005515(protein binding);GO:0005524(ATP…	04270(Vascular smooth muscle contraction);04530(Tight junction)
circRNA8639	0	0	0	5112	2373.27	2144.31	0	0	0	222.121	168.441	140.806	177.123	0	up	Inf	0.0176837	0.401315	yes	chr2	44737150	44745858	+	5	circRNA	-	ENSBTAT00000061000	NEB	mRNA	chr2:44736046-44737149|chr2:44745858-44746152	nebulin [Source:HGNC Symbol;Acc:HGNC:7720]	GO:0005515(protein binding);GO:0030018(Z disc);GO:0043292(contractile fiber)	NA
circRNA2577	46.7	32.6167	46.3167	31.5	24.3833	30.225	2.90281	2.23834	2.56309	1.27035	1.60623	1.84212	1.5729	2.56808	down	-0.70726	0.0178815	0.405096	yes	chr1	147888543	147894698	+	3	circRNA	-	ENSBTAT00000061028	DIP2A	mRNA	chr1:147883800-147888542|chr1:147894698-147901974	DIP2 disco-interacting protein 2 homolog A (Drosophila) [Source:HGNC Symbol;Acc:HGNC:17217]	GO:0003824(catalytic activity);GO:0005515(protein binding);GO:0005634(nucleus);GO:0008134(transcription factor binding);GO:0008152(metabolic process)	NA
circRNA5507	0	0	0	38.4167	21.4167	15.75	0	0	0	0.773875	0.7047	0.479478	0.652684	0	up	Inf	0.0180418	0.408015	yes	chrX	19444751	19456590	+	7	circRNA	-	ENSBTAT00000011843	DDX26B	mRNA	chrX:19420820-19444750|chrX:19456590-19464518	DEAD/H (Asp-Glu-Ala-Asp/His) box polypeptide 26B [Source:HGNC Symbol;Acc:HGNC:27334]	NA	NA
circRNA7328	0	0	0	123.483	54.7833	52.65	0	0	0	3.12258	2.26285	2.01206	2.46583	0	up	Inf	0.0180932	0.408403	yes	chr20	23497577	23538688	+	7	circRNA	-	ENSBTAT00000047351	SLC38A9	mRNA	chr20:23475273-23497576|chr20:23538688-23550856	Bos taurus solute carrier family 38, member 9 (SLC38A9), mRNA. [Source:RefSeq mRNA;Acc:NM_001102163]	GO:0016020(membrane);GO:0016021(integral to membrane)	NA
circRNA1138	208.333	125	238	523.5	288.091	283.143	18.379	12.1747	18.6924	29.9636	26.9344	24.4918	27.1299	16.4154	up	0.724835	0.0181219	0.408403	yes	chr27	41942935	41948950	+	2	circRNA	-	ENSBTAT00000046968	NKIRAS1	mRNA	chr27:41934851-41942934|chr27:41948950-41951952	Bos taurus NFKB inhibitor interacting Ras-like 1 (NKIRAS1), mRNA. [Source:RefSeq mRNA;Acc:NM_001075835]	GO:0000166(nucleotide binding);GO:0003924(GTPase activity);GO:0005525(GTP binding);GO:0005622(intracellular);GO:0006184(GTP catabolic process);GO:0007165(signal transduction);GO:0007264(small GTPase mediated signal transduction);GO:0016020(membrane)	NA
circRNA134	48.169	0	0	189.678	83.0817	83.2933	2.8464	0	0	7.27208	5.20293	4.82601	5.76701	0.948801	up	2.60365	0.0182039	0.409232	yes	chr13	48095155	48111966	-	7	circRNA	-	ENSBTAT00000010913	GPCPD1	mRNA	chr13:48093594-48095154|chr13:48111966-48112471	glycerophosphocholine phosphodiesterase GDE1 homolog (S. cerevisiae) [Source:HGNC Symbol;Acc:HGNC:26957]	GO:0006071(glycerol metabolic process);GO:0006629(lipid metabolic process);GO:0008081(phosphoric diester hydrolase activity);GO:0008889(glycerophosphodiester phosphodiesterase activity);GO:0030246(carbohydrate binding);GO:2001070(starch binding)	NA
circRNA8904	0	0	0	481.2	268.9	196.542	0	0	0	21.9966	20.0781	13.5776	18.5507	0	up	Inf	0.0183415	0.409232	yes	chr1	106999005	107007859	-	4	circRNA	-	ENSBTAT00000021594	NMD3	mRNA	chr1:106998591-106999004|chr1:107007859-107008953	Bos taurus NMD3 homolog (S. cerevisiae) (NMD3), mRNA. [Source:RefSeq mRNA;Acc:NM_001075420]	GO:0005634(nucleus);GO:0005654(nucleoplasm);GO:0005730(nucleolus);GO:0005737(cytoplasm);GO:0006810(transport);GO:0015031(protein transport)	03008(Ribosome biogenesis in eukaryotes);03013(RNA transport)
circRNA555	181	103.5	199	0	0	0	18.7263	11.8222	18.3295	0	0	0	0	16.2926	down	-Inf	0.0183532	0.409232	yes	chr17	658840	660685	+	2	circRNA	-	ENSBTAT00000021955	CPE	mRNA	chr17:648087-658839|chr17:660685-671186	Bos taurus carboxypeptidase E (CPE), mRNA. [Source:RefSeq mRNA;Acc:NM_173903]	GO:0003214(cardiac left ventricle morphogenesis);GO:0004180(carboxypeptidase activity);GO:0004181(metallocarboxypeptidase activity);GO:0005576(extracellular region);GO:0005794(Golgi apparatus);GO:0006508(proteolysis);GO:0008233(peptidase activity);GO:0008237(metallopeptidase activity);GO:0008270(zinc ion binding);GO:0016020(membrane);GO:0016787(hydrolase activity);GO:0030070(insulin processing);G…	04940(Type I diabetes mellitus)
circRNA6542	0	0	0	113	44	55	0	0	0	3.96376	2.52106	2.91561	3.13348	0	up	Inf	0.0183558	0.409232	yes	chr15	77485675	77489647	+	5	circRNA	-	ENSBTAT00000023036	ATG13	mRNA	chr15:77481254-77485674|chr15:77489647-77491351	Bos taurus ATG13 autophagy related 13 homolog (S. cerevisiae) (ATG13), mRNA. [Source:RefSeq mRNA;Acc:NM_001076812]	GO:0000045(autophagic vacuole assembly);GO:0000407(pre-autophagosomal structure);GO:0005515(protein binding);GO:0005737(cytoplasm);GO:0005829(cytosol);GO:0006914(autophagy);GO:0019901(protein kinase binding);GO:0070969(ULK1-ATG13-FIP200 complex)	NA
circRNA1166	1698.17	948.667	1709.31	0	27.8333	17.75	27.6299	17.041	24.7595	0	0.479928	0.283169	0.254366	23.1435	down	-6.50756	0.018392	0.409232	yes	chr24	37535402	37537315	+	1	circRNA	-	ENSBTAT00000005074	EMILIN2	mRNA	chr24:37526277-37535401|chr24:37537315-37552346	elastin microfibril interfacer 2 [Source:HGNC Symbol;Acc:HGNC:19881]	GO:0005515(protein binding);GO:0005576(extracellular region)	NA
circRNA6623	0	0	0	539.971	487.983	356.153	0	0	0	6.72622	9.92904	6.70463	7.78663	0	up	Inf	0.0184052	0.409232	yes	chr14	71825574	71846116	-	13	circRNA	-	ENSBTAT00000006451	INTS8	mRNA	chr14:71823797-71825573|chr14:71846116-71848397	integrator complex subunit 8 [Source:HGNC Symbol;Acc:HGNC:26048]	GO:0005515(protein binding);GO:0016180(snRNA processing);GO:0032039(integrator complex)	NA
circRNA1978	127.794	83.3	131.55	84.669	0	0	6.61081	4.75743	6.0584	2.84171	0	0	0.947237	5.80888	down	-2.61646	0.0184213	0.409232	yes	chr5	90903531	90930500	-	5	circRNA	-	ENSBTAT00000034452	AEBP2	mRNA	chr5:90901193-90903530|chr5:90930500-90937909	Bos taurus AE binding protein 2 (AEBP2), mRNA. [Source:RefSeq mRNA;Acc:NM_001083485]	GO:0003676(nucleic acid binding);GO:0003677(DNA binding);GO:0003714(transcription corepressor activity);GO:0005634(nucleus);GO:0006351(transcription, DNA-templated);GO:0006355(regulation of transcription, DNA-dependent);GO:0016568(chromatin modification);GO:0035098(ESC/E(Z) complex);GO:0046872(metal ion binding)	NA
circRNA939	11589.6	6757.12	13281.9	0	0	0	456.279	293.704	465.529	0	0	0	0	405.171	down	-Inf	0.018442	0.409232	yes	chr19	30037406	30039626	-	5	circRNA	-	ENSBTAT00000061119	MYHC-FETAL	mRNA	chr19:30036253-30037405|chr19:30039626-30040190	Bos taurus myosin, heavy chain 8, skeletal muscle, perinatal (MYH8), mRNA. [Source:RefSeq mRNA;Acc:NM_001206174]	GO:0000166(nucleotide binding);GO:0003774(motor activity);GO:0003779(actin binding);GO:0005515(protein binding);GO:0005524(ATP binding);GO:0005634(nucleus);GO:0005730(nucleolus);GO:0005925(focal adhesion);GO:0016459(myosin complex)	04530(Tight junction);05416(Viral myocarditis)
circRNA2773	10.5083	5.825	10.9333	20.5306	15.6	18.0472	0.796216	0.48728	0.737521	1.00928	1.25267	1.34078	1.20091	0.673672	up	0.834008	0.0184479	0.409232	yes	chr8	46787040	46789136	+	2	circRNA	-	ENSBTAT00000061396	SMC5	mRNA	chr8:46761457-46787039|chr8:46789136-46795321	structural maintenance of chromosomes 5 [Source:HGNC Symbol;Acc:HGNC:20465]	GO:0000722(telomere maintenance via recombination);GO:0000724(double-strand break repair via homologous recombination);GO:0000781(chromosome, telomeric region);GO:0003700(sequence-specific DNA binding transcription factor activity);GO:0004871(signal transducer activity);GO:0005515(protein binding);GO:0005634(nucleus);GO:0006281(DNA repair);GO:0006355(regulation of transcription, DNA-dependent);GO…	NA
circRNA9211	0	0	0	511.333	438.269	553.617	0	0	0	34.3233	48.0538	56.1606	46.1792	0	up	Inf	0.0185192	0.409232	yes	chr8	63202178	63221469	+	2	circRNA	-	ENSBTAT00000019585	TMOD1	mRNA	chr8:63180996-63202177|chr8:63221469-63229583	Bos taurus tropomodulin 1 (TMOD1), mRNA. [Source:RefSeq mRNA;Acc:NM_001079640]	GO:0003779(actin binding);GO:0005523(tropomyosin binding);GO:0005737(cytoplasm);GO:0005856(cytoskeleton);GO:0006936(muscle contraction);GO:0008180(COP9 signalosome);GO:0008344(adult locomotory behavior);GO:0016020(membrane);GO:0030016(myofibril);GO:0030239(myofibril assembly);GO:0030863(cortical cytoskeleton)	NA
circRNA252	86.0428	0	94.85	495.44	185.865	227.113	2.67148	0	2.6218	9.98026	6.11576	6.91402	7.67001	1.76443	up	2.12003	0.0185345	0.409232	yes	chr12	51201755	51209400	+	4	circRNA	-	ENSBTAT00000014167	LMO7	mRNA	chr12:51193989-51201754|chr12:51209400-51220546	LMO7 protein; Uncharacterized protein [Source:UniProtKB/TrEMBL;Acc:A8E4L8]	GO:0005515(protein binding);GO:0008270(zinc ion binding);GO:0046872(metal ion binding)	NA
circRNA7899	0	0	0	69	34.3333	28	0	0	0	7.07677	5.75179	4.33991	5.72282	0	up	Inf	0.018537	0.409232	yes	chr5	32771936	32774418	+	2	circRNA	-	ENSBTAT00000024878	RPAP3	mRNA	chr5:32770810-32771935|chr5:32774418-32775948	Bos taurus RNA polymerase II associated protein 3 (RPAP3), mRNA. [Source:RefSeq mRNA;Acc:NM_001101930]	GO:0005515(protein binding)	NA
circRNA8362	0	0	0	67.5	30	28.5	0	0	0	6.7183	4.87729	4.28685	5.29415	0	up	Inf	0.0185957	0.409254	yes	chr3	82435541	82447527	+	2	circRNA	-	ENSBTAT00000043417	ITGB3BP	mRNA	chr3:82409076-82435540|chr3:82447527-82471244	Bos taurus integrin beta 3 binding protein (beta3-endonexin) (ITGB3BP), mRNA. [Source:RefSeq mRNA;Acc:NM_001079619]	GO:0005634(nucleus);GO:0006355(regulation of transcription, DNA-dependent);GO:0007229(integrin-mediated signaling pathway);GO:0034080(CENP-A containing nucleosome assembly at centromere)	NA
circRNA8163	0	0	0	130.067	51.0833	61.9167	0	0	0	4.7096	3.02133	3.38815	3.70636	0	up	Inf	0.018601	0.409254	yes	chr4	86551268	86557083	+	4	circRNA	-	ENSBTAT00000063644	CPED1	mRNA	chr4:86533231-86551267|chr4:86557083-86572446	cadherin-like and PC-esterase domain containing 1 [Source:HGNC Symbol;Acc:HGNC:26159]	GO:0005783(endoplasmic reticulum)	NA
circRNA8548	0	0	0	8.41667	6.58333	4.39286	0	0	0	0.787296	1.00588	0.620987	0.80472	0	up	Inf	0.018646	0.40955	yes	chr2	25063837	25064797	-	2	circRNA	-	ENSBTAT00000010105	DCAF17	mRNA	chr2:25062595-25063836|chr2:25064797-25068189	DDB1- and CUL4-associated factor 17 [Source:RefSeq peptide;Acc:NP_001178418]	GO:0080008(Cul4-RING ubiquitin ligase complex)	NA
circRNA588	29.2	26.7667	0	395.338	288.739	421.934	2.31972	2.34765	0	20.3767	24.3093	32.866	25.8507	1.55579	up	4.05448	0.0186854	0.409721	yes	chr17	18493605	18498825	+	2	circRNA	-	ENSBTAT00000004658	SETD7	mRNA	chr17:18472867-18493604|chr17:18498825-18504998	SET domain containing (lysine methyltransferase) 7 [Source:HGNC Symbol;Acc:HGNC:30412]	GO:0002039(p53 binding);GO:0005515(protein binding);GO:0005694(chromosome);GO:0006355(regulation of transcription, DNA-dependent);GO:0016279(protein-lysine N-methyltransferase activity);GO:0018024(histone-lysine N-methyltransferase activity);GO:0018026(peptidyl-lysine monomethylation);GO:0018027(peptidyl-lysine dimethylation);GO:0034968(histone lysine methylation)	00310(Lysine degradation)
circRNA5970	0	0	0	41.3333	31	44	0	0	0	3.2879	4.02792	5.28942	4.20175	0	up	Inf	0.0187939	0.409937	yes	chr11	71494251	71502049	-	3	circRNA	-	ENSBTAT00000044402	BRE	mRNA	chr11:71442202-71494250|chr11:71502049-71607782	Bos taurus brain and reproductive organ-expressed (TNFRSF1A modulator) (BRE), mRNA. [Source:RefSeq mRNA;Acc:NM_001102274]	GO:0000152(nuclear ubiquitin ligase complex);GO:0005164(tumor necrosis factor receptor binding);GO:0005515(protein binding);GO:0005634(nucleus);GO:0005737(cytoplasm);GO:0006281(DNA repair);GO:0006302(double-strand break repair);GO:0006915(apoptotic process);GO:0006974(cellular response to DNA damage stimulus);GO:0010212(response to ionizing radiation);GO:0016568(chromatin modification);GO:0031572…	NA
circRNA1768	78.8	67.1333	108.45	53.0595	32.2429	34.45	1.35877	1.27804	1.66485	0.593605	0.589208	0.582453	0.588422	1.43389	down	-1.28501	0.0188054	0.409937	yes	chr7	96366971	96394893	+	17	circRNA	-	ENSBTAT00000008026	ANKRD32	mRNA	None|chr7:96394893-96407290	ankyrin repeat domain-containing protein 32 [Source:RefSeq peptide;Acc:NP_001095528]	GO:0005515(protein binding);GO:0005634(nucleus);GO:0005813(centrosome)	NA
circRNA1817	112.56	59.75	108.333	67.4167	0	17	4.47101	2.62027	3.83098	1.73741	0	0.662097	0.799837	3.64075	down	-2.18646	0.0188165	0.409937	yes	chr6	58951503	58956394	+	4	circRNA	-	ENSBTAT00000018206	TBC1D1	mRNA	chr6:58848974-58951502|chr6:58956394-58960747	Bos taurus TBC1 (tre-2/USP6, BUB2, cdc16) domain family, member 1 (TBC1D1), mRNA. [Source:RefSeq mRNA;Acc:NM_001166524]	GO:0005096(GTPase activator activity);GO:0005097(Rab GTPase activator activity);GO:0005515(protein binding);GO:0005634(nucleus);GO:0032313(regulation of Rab GTPase activity);GO:0032851(positive regulation of Rab GTPase activity);GO:0043547(positive regulation of GTPase activity)	NA
circRNA5509	0	0	0	30.4167	17.4167	12.4167	0	0	0	1.06141	0.992749	0.65481	0.902991	0	up	Inf	0.0188215	0.409937	yes	chrX	19446491	19456590	+	4	circRNA	-	ENSBTAT00000011843	DDX26B	mRNA	chrX:19446208-19446490|chrX:19456590-19464518	DEAD/H (Asp-Glu-Ala-Asp/His) box polypeptide 26B [Source:HGNC Symbol;Acc:HGNC:27334]	NA	NA
circRNA8162	0	0	0	87.0667	34.25	41	0	0	0	4.28018	2.75025	3.04601	3.35881	0	up	Inf	0.018908	0.41113	yes	chr4	86551268	86552368	+	3	circRNA	-	ENSBTAT00000063644	CPED1	mRNA	chr4:86533231-86551267|chr4:86552368-86556936	cadherin-like and PC-esterase domain containing 1 [Source:HGNC Symbol;Acc:HGNC:26159]	GO:0005783(endoplasmic reticulum)	NA
circRNA4916	0	0	81.0333	184.079	154.026	159.583	0	0	4.0118	6.64152	9.07736	8.70139	8.14009	1.33727	up	2.60576	0.0191548	0.415223	yes	chr6	92337457	92348899	+	5	circRNA	-	ENSBTAT00000022642	USO1	mRNA	chr6:92325273-92337456|chr6:92348899-92355609	Bos taurus USO1 vesicle docking protein homolog (yeast) (USO1), mRNA. [Source:RefSeq mRNA;Acc:NM_174845]	GO:0000139(Golgi membrane);GO:0005488(binding);GO:0005515(protein binding);GO:0005737(cytoplasm);GO:0005794(Golgi apparatus);GO:0005829(cytosol);GO:0006810(transport);GO:0006886(intracellular protein transport);GO:0008565(protein transporter activity);GO:0015031(protein transport);GO:0016020(membrane);GO:0016192(vesicle-mediated transport);GO:0048193(Golgi vesicle transport);GO:0048280(vesicle fu…	NA
circRNA1410	32	15.8667	53	96.3333	83.6667	78.3333	2.80712	1.53667	4.13915	5.48277	7.77817	6.73763	6.66619	2.82765	up	1.23726	0.0191602	0.415223	yes	chr20	8661983	8662867	-	3	circRNA	-	ENSBTAT00000010491	TNPO1	mRNA	chr20:8659130-8661982|chr20:8662867-8664272	Bos taurus transportin 1 (TNPO1), mRNA. [Source:RefSeq mRNA;Acc:NM_001076540]	GO:0005488(binding);GO:0005515(protein binding);GO:0005634(nucleus);GO:0006886(intracellular protein transport);GO:0008536(Ran GTPase binding)	NA
circRNA5553	0	0	0	316.167	316.75	269	0	0	0	16.4217	26.8733	21.115	21.47	0	up	Inf	0.0192458	0.416383	yes	chrX	85622168	85625342	-	3	circRNA	-	ENSBTAT00000010257	IGBP1	mRNA	chrX:85589395-85622167|chrX:85625342-85634324	Bos taurus immunoglobulin (CD79A) binding protein 1-like (LOC534155), mRNA. [Source:RefSeq mRNA;Acc:NM_001104988]	GO:0009966(regulation of signal transduction)	NA
circRNA80	94.9167	60.3333	82.8333	61.8333	30.0833	27.3333	6.28903	4.41351	4.8862	2.65813	2.11242	1.77576	2.18211	5.19624	down	-1.25175	0.0194104	0.418562	yes	chr13	2387009	2393973	+	4	circRNA	-	ENSBTAT00000017447	PLCB4	mRNA	chr13:2373748-2387008|chr13:2393973-2404391	1-phosphatidylinositol 4,5-bisphosphate phosphodiesterase beta-4 [Source:RefSeq peptide;Acc:NP_001159982]	GO:0004435(phosphatidylinositol phospholipase C activity);GO:0004871(signal transducer activity);GO:0005509(calcium ion binding);GO:0005515(protein binding);GO:0005634(nucleus);GO:0005790(smooth endoplasmic reticulum);GO:0006629(lipid metabolic process);GO:0007165(signal transduction);GO:0008081(phosphoric diester hydrolase activity);GO:0014069(postsynaptic density);GO:0030425(dendrite);GO:003555…	00562(Inositol phosphate metabolism);01100(Metabolic pathways);04020(Calcium signaling pathway);04062(Chemokine signaling pathway);04070(Phosphatidylinositol signaling system);04270(Vascular smooth muscle contraction);04310(Wnt signaling pathway);04540(Gap junction);04720(Long-term potentiation);04730(Long-term depression);04912(GnRH signaling pathway);04916(Melanogenesis);04970(Salivary secretio…
circRNA1709	183.136	174.321	223.753	116.651	0	0	5.22743	5.49349	5.68602	2.16031	0	0	0.720104	5.46898	down	-2.92499	0.019411	0.418562	yes	chr7	31502835	31547896	-	7	circRNA	-	ENSBTAT00000023329	CSNK1G3	mRNA	chr7:31496665-31502834|chr7:31547896-31576544	Bos taurus casein kinase 1, gamma 3 (CSNK1G3), mRNA. [Source:RefSeq mRNA;Acc:NM_001105329]	GO:0000166(nucleotide binding);GO:0004672(protein kinase activity);GO:0004674(protein serine/threonine kinase activity);GO:0004713(protein tyrosine kinase activity);GO:0005524(ATP binding);GO:0005737(cytoplasm);GO:0006468(protein phosphorylation);GO:0016055(Wnt signaling pathway);GO:0016301(kinase activity);GO:0016310(phosphorylation);GO:0016740(transferase activity);GO:0016772(transferase activi…	04340(Hedgehog signaling pathway)
circRNA7619	0	0	0	575.667	521	630.476	0	0	0	45.2574	66.9049	74.9074	62.3566	0	up	Inf	0.0195806	0.421066	yes	chr7	22793560	22794023	+	3	circRNA	-	ENSBTAT00000024029	MKNK2	mRNA	chr7:22793370-22793559|chr7:22794023-22794428	MAP kinase interacting serine/threonine kinase 2 [Source:HGNC Symbol;Acc:HGNC:7111]	GO:0000166(nucleotide binding);GO:0004672(protein kinase activity);GO:0004674(protein serine/threonine kinase activity);GO:0004713(protein tyrosine kinase activity);GO:0005515(protein binding);GO:0005524(ATP binding);GO:0006468(protein phosphorylation);GO:0006915(apoptotic process);GO:0009103(lipopolysaccharide biosynthetic process);GO:0016020(membrane);GO:0016772(transferase activity, transferri…	04010(MAPK signaling pathway);04910(Insulin signaling pathway)
circRNA8156	0	0	0	154.833	85.0667	144.492	0	0	0	22.5062	20.1975	31.7407	24.8148	0	up	Inf	0.0196043	0.421066	yes	chr4	77767546	77772978	+	2	circRNA	-	ENSBTAT00000016813	CAMK2B	mRNA	chr4:77763400-77767545|chr4:77772978-77776202	Bos taurus calcium/calmodulin-dependent protein kinase II beta (CAMK2B), mRNA. [Source:RefSeq mRNA;Acc:NM_001035357]	GO:0000082(G1/S transition of mitotic cell cycle);GO:0000166(nucleotide binding);GO:0002030(inhibitory G-protein coupled receptor phosphorylation);GO:0004672(protein kinase activity);GO:0004674(protein serine/threonine kinase activity);GO:0004683(calmodulin-dependent protein kinase activity);GO:0004713(protein tyrosine kinase activity);GO:0005516(calmodulin binding);GO:0005524(ATP binding);GO:000…	NA
circRNA5830	0	0	0	247.616	225.783	270.986	0	0	0	2.9464	4.38841	4.87303	4.06928	0	up	Inf	0.0196244	0.421066	yes	chr12	90700954	90717248	+	9	circRNA	-	ENSBTAT00000020850	TMCO3	mRNA	chr12:90698990-90700953|chr12:90717248-90718412	Bos taurus transmembrane and coiled-coil domains 3 (TMCO3), mRNA. [Source:RefSeq mRNA;Acc:NM_001098003]	GO:0006810(transport);GO:0006812(cation transport);GO:0015299(solute:hydrogen antiporter activity);GO:0016021(integral to membrane);GO:0055085(transmembrane transport)	NA
circRNA20	29.3333	21.5	26.6667	19.75	6.2381	0	0.939797	0.760495	0.760617	0.410537	0.211806	0	0.207448	0.820303	down	-1.98341	0.0197685	0.422941	yes	chrX	69616546	69631094	+	8	circRNA	-	ENSBTAT00000029957	RPS6KA6	mRNA	chrX:69605362-69616545|chrX:69631094-69690078	ribosomal protein S6 kinase, 90kDa, polypeptide 6 [Source:HGNC Symbol;Acc:HGNC:10435]	GO:0000166(nucleotide binding);GO:0000287(magnesium ion binding);GO:0004672(protein kinase activity);GO:0004674(protein serine/threonine kinase activity);GO:0004713(protein tyrosine kinase activity);GO:0005524(ATP binding);GO:0006468(protein phosphorylation);GO:0006978(DNA damage response, signal transduction by p53 class mediator resulting in transcription of p21 class mediator);GO:0016301(kinas…	04010(MAPK signaling pathway);04114(Oocyte meiosis);04150(mTOR signaling pathway);04720(Long-term potentiation);04722(Neurotrophin signaling pathway);04914(Progesterone-mediated oocyte maturation)
circRNA6509	0	0	0	27	14	24.3333	0	0	0	1.00465	0.850906	1.36833	1.07463	0	up	Inf	0.019777	0.422941	yes	chr15	44996792	45011472	+	4	circRNA	-	ENSBTAT00000006392	RIC3	mRNA	chr15:44962991-44996791|chr15:45011472-45022637	RIC3 acetylcholine receptor chaperone [Source:HGNC Symbol;Acc:HGNC:30338]	GO:0005783(endoplasmic reticulum);GO:0006457(protein folding);GO:0016021(integral to membrane);GO:0043623(cellular protein complex assembly);GO:0044183(protein binding involved in protein folding)	NA
circRNA310	100.072	52.6272	78.2947	0	0	13.4789	2.79999	1.6257	1.9503	0	0	0.369784	0.123261	2.12533	down	-4.10789	0.0198681	0.423649	yes	chr11	15792413	15818896	+	9	circRNA	-	ENSBTAT00000026435	LTBP1	mRNA	chr11:15779641-15792412|chr11:15818896-15832406	Bos taurus latent transforming growth factor beta binding protein 1 (LTBP1), mRNA. [Source:RefSeq mRNA;Acc:NM_001103091]	GO:0005509(calcium ion binding);GO:0005515(protein binding);GO:0005578(proteinaceous extracellular matrix);GO:0031012(extracellular matrix)	NA
circRNA7687	0	0	0	10.7762	8.6	5.66667	0	0	0	0.508714	0.663144	0.404271	0.525376	0	up	Inf	0.0198754	0.423649	yes	chr7	96366971	96368890	+	5	circRNA	-	ENSBTAT00000008026	ANKRD32	mRNA	None|chr7:96368890-96372675	ankyrin repeat domain-containing protein 32 [Source:RefSeq peptide;Acc:NP_001095528]	GO:0005515(protein binding);GO:0005634(nucleus);GO:0005813(centrosome)	NA
circRNA47	700.5	754.867	727.167	519.417	0	278.667	32.9029	39.1454	30.4077	15.829	0	12.834	9.55433	34.152	down	-1.83774	0.0200526	0.425805	yes	chrX	96473098	96513673	-	5	circRNA	-	ENSBTAT00000008060	HUWE1	mRNA	chrX:96453693-96473097|chrX:96513673-96519879	HECT, UBA and WWE domain containing 1, E3 ubiquitin protein ligase [Source:HGNC Symbol;Acc:HGNC:30892]	GO:0000209(protein polyubiquitination);GO:0004842(ubiquitin-protein ligase activity);GO:0005488(binding);GO:0005515(protein binding);GO:0005737(cytoplasm);GO:0006284(base-excision repair);GO:0006513(protein monoubiquitination);GO:0016574(histone ubiquitination);GO:0016874(ligase activity)	04120(Ubiquitin mediated proteolysis)
circRNA3175	0	107	0	297.2	265	227	0	11.3895	0	18.5908	27.0768	21.4591	22.3756	3.79651	up	2.55918	0.0200807	0.425805	yes	chr14	58156834	58169413	-	4	circRNA	-	ENSBTAT00000013197	EMC2	mRNA	chr14:58145083-58156833|chr14:58169413-58175861	Bos taurus tetratricopeptide repeat domain 35 (EMC2), mRNA. [Source:RefSeq mRNA;Acc:NM_001080327]	GO:0005515(protein binding);GO:0005634(nucleus);GO:0005737(cytoplasm);GO:0005739(mitochondrion);GO:0005783(endoplasmic reticulum);GO:0072546(ER membrane protein complex)	NA
circRNA2261	67.5	0	0	230	92.6538	153.5	2.07098	0	0	4.5784	3.01266	4.61776	4.06961	0.690328	up	2.55954	0.0200821	0.425805	yes	chr3	111251995	111257208	+	6	circRNA	-	ENSBTAT00000029263	ENSBTAG00000021948	mRNA	chr3:111247144-111251994|chr3:111257208-111259737	NA	NA	NA
circRNA8560	0	0	0	822.575	842.179	795.409	0	0	0	7.79178	13.0307	11.3865	10.7363	0	up	Inf	0.020134	0.425805	yes	chr2	26473787	26529282	-	18	circRNA	-	ENSBTAT00000061386	UBR3	mRNA	chr2:26462793-26473786|chr2:26529282-26564678	ubiquitin protein ligase E3 component n-recognin 3 (putative) [Source:HGNC Symbol;Acc:HGNC:30467]	GO:0001701(in utero embryonic development);GO:0001967(suckling behavior);GO:0004842(ubiquitin-protein ligase activity);GO:0005515(protein binding);GO:0006511(ubiquitin-dependent protein catabolic process);GO:0007608(sensory perception of smell);GO:0008270(zinc ion binding);GO:0009790(embryo development);GO:0016567(protein ubiquitination);GO:0042048(olfactory behavior)	NA
circRNA32	137.149	113.92	131.629	150.816	85.9853	94.4376	2.01179	1.8449	1.71896	1.43532	1.33668	1.35826	1.37676	1.85855	down	-0.432905	0.0201405	0.425805	yes	chrX	79761001	79827001	+	15	circRNA	-	ENSBTAT00000061308	ATRX	mRNA	chrX:79749510-79761000|chrX:79827001-79855605	alpha thalassemia/mental retardation syndrome X-linked [Source:HGNC Symbol;Acc:HGNC:886]	GO:0000228(nuclear chromosome);GO:0000792(heterochromatin);GO:0003676(nucleic acid binding);GO:0003677(DNA binding);GO:0003682(chromatin binding);GO:0004386(helicase activity);GO:0005515(protein binding);GO:0005524(ATP binding);GO:0005634(nucleus);GO:0008270(zinc ion binding);GO:0030900(forebrain development);GO:0070087(chromo shadow domain binding)	NA
circRNA2009	83.1833	83.5833	109.35	0	37.5667	0	3.48647	3.86772	4.08031	0	1.66866	0	0.556219	3.8115	down	-2.77664	0.0202711	0.427869	yes	chr5	112129632	112142221	+	6	circRNA	-	ENSBTAT00000028072	TNRC6B	mRNA	chr5:112126209-112129631|chr5:112142221-112152937	trinucleotide repeat containing 6B [Source:HGNC Symbol;Acc:HGNC:29190]	GO:0000166(nucleotide binding);GO:0005515(protein binding);GO:0031047(gene silencing by RNA);GO:0060213(positive regulation of nuclear-transcribed mRNA poly(A) tail shortening);GO:1900153(positive regulation of nuclear-transcribed mRNA catabolic process, deadenylation-dependent decay)	NA
circRNA1112	593.333	349.5	745	106.333	54	0	19.7829	12.8654	22.1143	2.30025	1.9081	0	1.40278	18.2542	down	-3.70187	0.020682	0.435832	yes	chr27	15491034	15492104	-	2	circRNA	-	ENSBTAT00000027527	FAT1	mRNA	chr27:15490113-15491033|chr27:15492104-15492947	Bos taurus FAT tumor suppressor homolog 1 (Drosophila) (FAT1), mRNA. [Source:RefSeq mRNA;Acc:NM_001192992]	GO:0005509(calcium ion binding);GO:0005515(protein binding);GO:0005634(nucleus);GO:0005886(plasma membrane);GO:0005911(cell-cell junction);GO:0007015(actin filament organization);GO:0007155(cell adhesion);GO:0007156(homophilic cell adhesion);GO:0007163(establishment or maintenance of cell polarity);GO:0016020(membrane);GO:0016021(integral to membrane);GO:0016337(cell-cell adhesion);GO:0030027(lam…	NA
circRNA7267	0	0	0	83.2199	35.9786	34.3616	0	0	0	3.94702	2.78732	2.46294	3.06576	0	up	Inf	0.0209153	0.440034	yes	chr23	20081400	20082808	-	2	circRNA	-	ENSBTAT00000035930	GPR116	mRNA	chr23:20075042-20081399|chr23:20082808-20085791	NA	NA	NA
circRNA1499	70.6667	69.8333	90	288.333	216.75	170.917	7.19171	7.84631	8.15426	19.0382	23.3771	17.055	19.8234	7.73076	up	1.35852	0.0210011	0.441125	yes	chr21	25411060	25418413	-	3	circRNA	-	ENSBTAT00000017175	TM6SF1	mRNA	chr21:25408720-25411059|chr21:25418413-25424065	transmembrane 6 superfamily member 1 [Source:HGNC Symbol;Acc:HGNC:11860]	NA	NA
circRNA767	82	51	54	0	22	16	9.67273	6.64187	5.67092	0	2.75025	1.85057	1.53361	7.32851	down	-2.25659	0.0210585	0.441616	yes	chr15	40790626	40793880	-	3	circRNA	-	ENSBTAT00000000935	PARVA	mRNA	chr15:40769880-40790625|chr15:40793880-40902136	Bos taurus parvin, alpha (PARVA), mRNA. [Source:RefSeq mRNA;Acc:NM_001099144]	GO:0002040(sprouting angiogenesis);GO:0003148(outflow tract septum morphogenesis);GO:0003779(actin binding);GO:0005515(protein binding);GO:0005634(nucleus);GO:0005737(cytoplasm);GO:0005925(focal adhesion);GO:0007155(cell adhesion);GO:0007163(establishment or maintenance of cell polarity);GO:0015629(actin cytoskeleton);GO:0030027(lamellipodium);GO:0034113(heterotypic cell-cell adhesion);GO:0034446…	04510(Focal adhesion)
circRNA341	419.5	283.833	602.75	8223.6	4083.36	3357.1	37.648	28.1228	48.1583	478.833	388.366	295.409	387.536	37.9764	up	3.35116	0.0211339	0.442482	yes	chr11	37588332	37591912	-	2	circRNA	-	ENSBTAT00000014744	RTN4	mRNA	chr11:37577634-37588331|chr11:37591912-37611466	Bos taurus reticulon 4 (RTN4), transcript variant 2, mRNA. [Source:RefSeq mRNA;Acc:NM_001113221]	GO:0001525(angiogenesis);GO:0005515(protein binding);GO:0005635(nuclear envelope);GO:0005783(endoplasmic reticulum);GO:0007399(nervous system development);GO:0007413(axonal fasciculation);GO:0016020(membrane);GO:0016021(integral to membrane);GO:0021801(cerebral cortex radial glia guided migration);GO:0030176(integral to endoplasmic reticulum membrane);GO:0030308(negative regulation of cell growth…	NA
circRNA7323	0	0	0	318.583	258.5	355.333	0	0	0	9.43823	12.5092	15.9089	12.6188	0	up	Inf	0.021235	0.443883	yes	chr20	22039804	22043346	-	4	circRNA	-	ENSBTAT00000016085	GPBP1	mRNA	chr20:22036603-22039803|chr20:22043346-22051305	Bos taurus GC-rich promoter binding protein 1 (GPBP1), mRNA. [Source:RefSeq mRNA;Acc:NM_001076287]	GO:0003700(sequence-specific DNA binding transcription factor activity);GO:0005515(protein binding);GO:0005634(nucleus);GO:0006351(transcription, DNA-templated);GO:0006355(regulation of transcription, DNA-dependent);GO:0045893(positive regulation of transcription, DNA-dependent)	NA
circRNA6304	0	0	0	100.75	99	75	0	0	0	7.11756	11.4241	8.00727	8.84964	0	up	Inf	0.0212993	0.444512	yes	chr17	59104808	59107362	-	4	circRNA	-	ENSBTAT00000026327	SUDS3	mRNA	chr17:59097614-59104807|chr17:59107362-59114446	Bos taurus suppressor of defective silencing 3 homolog (S. cerevisiae) (SUDS3), mRNA. [Source:RefSeq mRNA;Acc:NM_001098891]	GO:0000122(negative regulation of transcription from RNA polymerase II promoter);GO:0004407(histone deacetylase activity);GO:0005515(protein binding);GO:0005634(nucleus);GO:0006351(transcription, DNA-templated);GO:0006355(regulation of transcription, DNA-dependent);GO:0006915(apoptotic process);GO:0016568(chromatin modification);GO:0016575(histone deacetylation);GO:0016580(Sin3 complex);GO:001989…	NA
circRNA3337	0	39.9	61.7667	138.144	115.052	130.778	0	4.23401	5.28534	8.6147	11.7194	12.3247	10.8863	3.17312	up	1.77854	0.0214229	0.446374	yes	chr25	20152595	20153030	+	2	circRNA	-	ENSBTAT00000023487	EEF2K	mRNA	chr25:20151246-20152594|chr25:20153030-20159074	eukaryotic elongation factor 2 kinase [Source:HGNC Symbol;Acc:HGNC:24615]	GO:0004674(protein serine/threonine kinase activity);GO:0004686(elongation factor-2 kinase activity);GO:0005509(calcium ion binding);GO:0005516(calmodulin binding);GO:0005524(ATP binding);GO:0006468(protein phosphorylation);GO:0016772(transferase activity, transferring phosphorus-containing groups);GO:0031952(regulation of protein autophosphorylation);GO:0046777(protein autophosphorylation)	NA
circRNA3445	0	10.65	18.5031	53.1222	35.8026	30.0339	0	0.751874	1.05337	2.20394	2.42627	1.8831	2.1711	0.601747	up	1.8512	0.0215079	0.447	yes	chr28	15903351	15911877	-	3	circRNA	-	ENSBTAT00000025371	ANK3	mRNA	chr28:15884010-15903350|chr28:15911877-15929830	Bos taurus ankyrin 3, node of Ranvier (ankyrin G) (ANK3), mRNA. [Source:RefSeq mRNA;Acc:NM_001105620]	GO:0000281(mitotic cytokinesis);GO:0005200(structural constituent of cytoskeleton);GO:0005515(protein binding);GO:0005923(tight junction);GO:0007009(plasma membrane organization);GO:0007165(signal transduction);GO:0007409(axonogenesis);GO:0007411(axon guidance);GO:0009925(basal plasma membrane);GO:0014704(intercalated disc);GO:0016020(membrane);GO:0016323(basolateral plasma membrane);GO:0016328(l…	NA
circRNA6336	0	0	0	39.5	17.5	32.2	0	0	0	2.52558	1.8277	3.11141	2.48823	0	up	Inf	0.0215218	0.447	yes	chr17	73333459	73333924	+	2	circRNA	-	ENSBTAT00000018360	CABIN1	mRNA	chr17:73332888-73333458|chr17:73333924-73335752	calcineurin binding protein 1 [Source:HGNC Symbol;Acc:HGNC:24187]	GO:0005515(protein binding);GO:0005737(cytoplasm);GO:0016235(aggresome)	NA
circRNA1184	123	67.25	135	0	0	0	9.01271	5.44036	8.8066	0	0	0	0	7.75322	down	-Inf	0.0215864	0.447625	yes	chr24	42739310	42740978	-	2	circRNA	-	ENSBTAT00000014838	PIEZO2	mRNA	chr24:42721099-42739309|chr24:42740978-42752851	piezo-type mechanosensitive ion channel component 2 [Source:HGNC Symbol;Acc:HGNC:26270]	GO:0005261(cation channel activity);GO:0006812(cation transport);GO:0008381(mechanically-gated ion channel activity);GO:0016021(integral to membrane);GO:0042391(regulation of membrane potential)	NA
circRNA964	133.728	129.978	139.698	90.7369	0	0	6.88346	7.38649	6.40175	3.03026	0	0	1.01009	6.89056	down	-2.77014	0.0216621	0.447916	yes	chr19	47612416	47630623	+	5	circRNA	-	ENSBTAT00000020882	TLK2	mRNA	chr19:47601433-47612415|chr19:47630623-47648703	tousled-like kinase 2 [Source:HGNC Symbol;Acc:HGNC:11842]	GO:0000166(nucleotide binding);GO:0001672(regulation of chromatin assembly or disassembly);GO:0004672(protein kinase activity);GO:0004674(protein serine/threonine kinase activity);GO:0004713(protein tyrosine kinase activity);GO:0005515(protein binding);GO:0005524(ATP binding);GO:0005634(nucleus);GO:0005882(intermediate filament);GO:0006468(protein phosphorylation);GO:0006974(cellular response to …	NA
circRNA8563	0	0	0	217.529	227.757	210.883	0	0	0	8.91503	15.2468	13.0612	12.4077	0	up	Inf	0.0216695	0.447916	yes	chr2	26519709	26529282	-	4	circRNA	-	ENSBTAT00000061386	UBR3	mRNA	chr2:26508484-26519708|chr2:26529282-26564678	ubiquitin protein ligase E3 component n-recognin 3 (putative) [Source:HGNC Symbol;Acc:HGNC:30467]	GO:0001701(in utero embryonic development);GO:0001967(suckling behavior);GO:0004842(ubiquitin-protein ligase activity);GO:0005515(protein binding);GO:0006511(ubiquitin-dependent protein catabolic process);GO:0007608(sensory perception of smell);GO:0008270(zinc ion binding);GO:0009790(embryo development);GO:0016567(protein ubiquitination);GO:0042048(olfactory behavior)	NA
circRNA301	26.3333	0	31.6667	107.667	68.25	62.6667	1.06363	0	1.13871	2.82149	2.92147	2.48183	2.7416	0.734112	up	1.90094	0.0217545	0.448958	yes	chr11	15071396	15072818	+	3	circRNA	-	ENSBTAT00000061440	BIRC6	mRNA	chr11:15069086-15071395|chr11:15072818-15073738	baculoviral IAP repeat containing 6 [Source:HGNC Symbol;Acc:HGNC:13516]	GO:0000922(spindle pole);GO:0004842(ubiquitin-protein ligase activity);GO:0004869(cysteine-type endopeptidase inhibitor activity);GO:0005515(protein binding);GO:0005768(endosome);GO:0005802(trans-Golgi network);GO:0005815(microtubule organizing center);GO:0006464(cellular protein modification process);GO:0008284(positive regulation of cell proliferation);GO:0015031(protein transport);GO:0016020(m…	04120(Ubiquitin mediated proteolysis)
circRNA8795	0	0	0	31.75	15.4769	28.05	0	0	0	1.53469	1.22197	2.04902	1.60189	0	up	Inf	0.0219114	0.451479	yes	chr1	2161408	2166907	+	3	circRNA	-	ENSBTAT00000003984	SYNJ1	mRNA	chr1:2157345-2161407|chr1:2166907-2167929	synaptojanin 1 [Source:HGNC Symbol;Acc:HGNC:11503]	GO:0000166(nucleotide binding);GO:0003676(nucleic acid binding);GO:0004439(phosphatidylinositol-4,5-bisphosphate 5-phosphatase activity);GO:0005515(protein binding);GO:0006836(neurotransmitter transport);GO:0007612(learning);GO:0016082(synaptic vesicle priming);GO:0016191(synaptic vesicle uncoating);GO:0030117(membrane coat);GO:0034595(phosphatidylinositol phosphate 5-phosphatase activity);GO:004…	00562(Inositol phosphate metabolism);01100(Metabolic pathways);04070(Phosphatidylinositol signaling system)
circRNA6599	0	0	0	30.75	18.5	12.25	0	0	0	1.77007	1.73947	1.06566	1.52507	0	up	Inf	0.0219735	0.452042	yes	chr14	35655497	35663102	-	2	circRNA	-	ENSBTAT00000046682	SLCO5A1	mRNA	chr14:35639651-35655496|chr14:35663102-35726411	solute carrier organic anion transporter family, member 5A1 [Source:HGNC Symbol;Acc:HGNC:19046]	GO:0005215(transporter activity);GO:0005515(protein binding);GO:0006810(transport);GO:0016020(membrane);GO:0016021(integral to membrane);GO:0055085(transmembrane transport)	NA
circRNA153	211.617	0	0	2459.1	2604.56	2659.57	5.31456	0	0	40.0689	69.3211	65.4905	58.2935	1.77152	up	5.04028	0.0220923	0.452975	yes	chr13	61903418	61913038	+	9	circRNA	-	ENSBTAT00000019875	MYLK2	mRNA	chr13:61902062-61903417|chr13:61913038-61914425	Bos taurus myosin light chain kinase 2 (MYLK2), mRNA. [Source:RefSeq mRNA;Acc:NM_001083719]	GO:0000166(nucleotide binding);GO:0004672(protein kinase activity);GO:0004674(protein serine/threonine kinase activity);GO:0004687(myosin light chain kinase activity);GO:0004713(protein tyrosine kinase activity);GO:0005515(protein binding);GO:0005516(calmodulin binding);GO:0005524(ATP binding);GO:0005634(nucleus);GO:0005737(cytoplasm);GO:0006468(protein phosphorylation);GO:0006941(striated muscle…	04020(Calcium signaling pathway);04270(Vascular smooth muscle contraction);04510(Focal adhesion);04810(Regulation of actin cytoskeleton);04971(Gastric acid secretion)
circRNA1371	69.5	51.5	104	487.343	379.367	514.178	6.13125	5.01599	8.16812	27.8941	35.4681	44.4762	35.9461	6.43845	up	2.48105	0.0221136	0.452975	yes	chr23	8642065	8647992	-	2	circRNA	-	ENSBTAT00000048862	C6ORF106	mRNA	chr23:8601791-8642064|chr23:8647992-8688577	Bos taurus chromosome 23 open reading frame, human C6orf106 (C23H6orf106), mRNA. [Source:RefSeq mRNA;Acc:NM_001076471]	GO:0005515(protein binding)	NA
circRNA2711	119.101	65.2667	135.817	0	0	53.6208	2.87518	1.73951	2.91895	0	0	1.26921	0.423069	2.51121	down	-2.56942	0.0221661	0.452975	yes	chr9	90526789	90536291	-	8	circRNA	-	ENSBTAT00000012328	SYNE1	mRNA	chr9:90524337-90526788|chr9:90536291-90541105	spectrin repeat containing, nuclear envelope 1 [Source:HGNC Symbol;Acc:HGNC:17089]	GO:0003779(actin binding);GO:0005097(Rab GTPase activator activity);GO:0005488(binding);GO:0005515(protein binding);GO:0005521(lamin binding);GO:0005524(ATP binding);GO:0005634(nucleus);GO:0005635(nuclear envelope);GO:0005737(cytoplasm);GO:0005794(Golgi apparatus);GO:0006810(transport);GO:0007030(Golgi organization);GO:0016021(integral to membrane);GO:0030017(sarcomere);GO:0031965(nuclear membran…	NA
circRNA184	45.6667	45.8333	60.3333	36.8611	11.3026	0	2.22207	2.46221	2.61361	1.1637	0.582845	0	0.582181	2.43263	down	-2.06298	0.02217	0.452975	yes	chr12	11514240	11526696	+	5	circRNA	-	ENSBTAT00000061596	NAA16	mRNA	chr12:11510140-11514239|chr12:11526696-11529606	N(alpha)-acetyltransferase 16, NatA auxiliary subunit [Source:HGNC Symbol;Acc:HGNC:26164]	GO:0005515(protein binding)	NA
circRNA1661	89	50	69	0	0	0	6.21433	3.85442	4.28921	0	0	0	0	4.78599	down	-Inf	0.0221934	0.452975	yes	chr29	48974442	48976694	+	4	circRNA	-	ENSBTAT00000021894	NADSYN1	mRNA	chr29:48973588-48974441|chr29:48976694-48977882	Bos taurus NAD synthetase 1 (NADSYN1), mRNA. [Source:RefSeq mRNA;Acc:NM_001034443]	GO:0000166(nucleotide binding);GO:0003952(NAD+ synthase (glutamine-hydrolyzing) activity);GO:0005524(ATP binding);GO:0006807(nitrogen compound metabolic process);GO:0009435(NAD biosynthetic process);GO:0016810(hydrolase activity, acting on carbon-nitrogen (but not peptide) bonds);GO:0016874(ligase activity)	00760(Nicotinate and nicotinamide metabolism);01100(Metabolic pathways)
circRNA6294	0	0	0	175.127	184.48	177.239	0	0	0	6.56471	11.2957	10.0406	9.30035	0	up	Inf	0.022374	0.453274	yes	chr17	55316689	55319228	+	3	circRNA	-	ENSBTAT00000022319	CLIP1	mRNA	chr17:55315764-55316688|chr17:55319228-55325067	CAP-GLY domain containing linker protein 1 [Source:HGNC Symbol;Acc:HGNC:10461]	GO:0001578(microtubule bundle formation);GO:0003676(nucleic acid binding);GO:0005515(protein binding);GO:0005737(cytoplasm);GO:0005813(centrosome);GO:0005874(microtubule);GO:0005881(cytoplasmic microtubule);GO:0008017(microtubule binding);GO:0008270(zinc ion binding);GO:0015630(microtubule cytoskeleton);GO:0015631(tubulin binding);GO:0031116(positive regulation of microtubule polymerization);GO:0…	NA
circRNA2801	173.667	192	235	522.333	431.5	464.583	21.4612	26.1954	25.8542	41.8793	56.5111	56.2927	51.561	24.5036	up	1.07329	0.0223862	0.453274	yes	chr8	78338412	78349859	-	2	circRNA	-	ENSBTAT00000012912	GKAP1	mRNA	chr8:78334694-78338411|chr8:78349859-78384240	Bos taurus G kinase anchoring protein 1 (GKAP1), mRNA. [Source:RefSeq mRNA;Acc:NM_001040573]	GO:0005515(protein binding);GO:0005794(Golgi apparatus);GO:0007165(signal transduction)	NA
circRNA7044	0	0	0	261.333	241.667	166.833	0	0	0	3.06986	4.63705	2.96172	3.55621	0	up	Inf	0.0223951	0.453274	yes	chr24	58203731	58205450	-	1	circRNA	-	ENSBTAT00000018977	ALPK2	mRNA	chr24:58161296-58203730|chr24:58205450-58232499	alpha-kinase 2 [Source:HGNC Symbol;Acc:HGNC:20565]	GO:0004674(protein serine/threonine kinase activity);GO:0005515(protein binding);GO:0005524(ATP binding);GO:0006468(protein phosphorylation);GO:0016772(transferase activity, transferring phosphorus-containing groups)	NA
circRNA869	254.2	0	0	659.971	605.983	423.153	4.34	0	0	7.31058	10.9645	7.08373	8.45294	1.44667	up	2.54672	0.0224051	0.453274	yes	chr14	71823596	71846116	-	14	circRNA	-	ENSBTAT00000006451	INTS8	mRNA	chr14:71820570-71823595|chr14:71846116-71848397	integrator complex subunit 8 [Source:HGNC Symbol;Acc:HGNC:26048]	GO:0005515(protein binding);GO:0016180(snRNA processing);GO:0032039(integrator complex)	NA
circRNA2608	195.917	120.867	227.833	394.83	266.783	311.783	5.15298	3.50977	5.33494	6.73768	7.43636	8.04063	7.40489	4.6659	up	0.666324	0.0224181	0.453274	yes	chr9	694154	703749	+	7	circRNA	-	ENSBTAT00000025476	PHF3	mRNA	chr9:688174-694153|chr9:703749-706122	PHD finger protein 3 [Source:HGNC Symbol;Acc:HGNC:8921]	GO:0005515(protein binding);GO:0005634(nucleus);GO:0006351(transcription, DNA-templated);GO:0008270(zinc ion binding);GO:0046872(metal ion binding)	NA
circRNA5832	0	0	0	163.419	139.45	186.32	0	0	0	3.01536	4.20298	5.19558	4.13797	0	up	Inf	0.0224182	0.453274	yes	chr12	90704913	90717248	+	7	circRNA	-	ENSBTAT00000020850	TMCO3	mRNA	chr12:90704225-90704912|chr12:90717248-90718412	Bos taurus transmembrane and coiled-coil domains 3 (TMCO3), mRNA. [Source:RefSeq mRNA;Acc:NM_001098003]	GO:0006810(transport);GO:0006812(cation transport);GO:0015299(solute:hydrogen antiporter activity);GO:0016021(integral to membrane);GO:0055085(transmembrane transport)	NA
circRNA5625	0	0	0	182.667	173	122	0	0	0	10.8871	16.8422	10.9888	12.906	0	up	Inf	0.0224785	0.453274	yes	chr13	18611470	18620194	+	3	circRNA	-	ENSBTAT00000055001	CUL2	mRNA	chr13:18593617-18611469|chr13:18620194-18626199	Bos taurus cullin 2 (CUL2), mRNA. [Source:RefSeq mRNA;Acc:NM_001076909]	GO:0005515(protein binding);GO:0006511(ubiquitin-dependent protein catabolic process);GO:0030163(protein catabolic process);GO:0031461(cullin-RING ubiquitin ligase complex);GO:0031462(Cul2-RING ubiquitin ligase complex);GO:0031625(ubiquitin protein ligase binding)	04120(Ubiquitin mediated proteolysis);05200(Pathways in cancer);05211(Renal cell carcinoma)
circRNA1580	101.929	78.019	117.95	118.705	60.5333	54.5429	4.65426	3.93315	4.79487	3.5167	2.9293	2.44198	2.96266	4.46076	down	-0.590396	0.0224874	0.453274	yes	chr28	24662381	24683148	-	5	circRNA	-	ENSBTAT00000018639	HERC4	mRNA	chr28:24649742-24662380|chr28:24683148-24713022	HECT and RLD domain containing E3 ubiquitin protein ligase 4 [Source:HGNC Symbol;Acc:HGNC:24521]	GO:0004842(ubiquitin-protein ligase activity);GO:0007283(spermatogenesis);GO:0016567(protein ubiquitination);GO:0016874(ligase activity)	04120(Ubiquitin mediated proteolysis)
circRNA2793	7.55	3.2	4.75	26.3	13.25	10.8	0.799721	0.37422	0.44793	1.80743	1.48738	1.12167	1.47216	0.540624	up	1.44524	0.0225505	0.453842	yes	chr8	73760368	73761466	-	3	circRNA	-	ENSBTAT00000036525	KCTD9	mRNA	chr8:73731745-73760367|chr8:73761466-73772149	BTB/POZ domain-containing protein KCTD9 [Source:RefSeq peptide;Acc:NP_001095739]	GO:0005515(protein binding);GO:0035556(intracellular signal transduction);GO:0051260(protein homooligomerization)	NA
circRNA8546	0	0	0	51.5833	27.75	19.75	0	0	0	2.34735	2.06269	1.35823	1.92276	0	up	Inf	0.0225882	0.453897	yes	chr2	25054933	25062595	-	4	circRNA	-	ENSBTAT00000010105	DCAF17	mRNA	chr2:25051360-25054932|chr2:25062595-25063836	DDB1- and CUL4-associated factor 17 [Source:RefSeq peptide;Acc:NP_001178418]	GO:0080008(Cul4-RING ubiquitin ligase complex)	NA
circRNA5877	0	0	0	184.62	79.7918	74.09	0	0	0	3.77168	2.66266	2.28745	2.90726	0	up	Inf	0.0226927	0.455041	yes	chr11	13010527	13023305	-	7	circRNA	-	ENSBTAT00000033154	DYSF	mRNA	chr11:13007279-13010526|chr11:13023305-13024891	dysferlin [Source:HGNC Symbol;Acc:HGNC:3097]	GO:0001778(plasma membrane repair);GO:0005515(protein binding);GO:0005544(calcium-dependent phospholipid binding);GO:0006906(vesicle fusion);GO:0016021(integral to membrane);GO:0030027(lamellipodium);GO:0030315(T-tubule);GO:0031410(cytoplasmic vesicle);GO:0042383(sarcolemma)	NA
circRNA8120	0	0	0	81	86	80	0	0	0	5.33088	9.24514	7.95684	7.51095	0	up	Inf	0.0227152	0.455041	yes	chr4	44688456	44688762	-	1	circRNA	-	ENSBTAT00000018833	NAPEPLD	mRNA	chr4:44675267-44688455|chr4:44688762-44720498	Bos taurus N-acyl phosphatidylethanolamine phospholipase D (NAPEPLD), mRNA. [Source:RefSeq mRNA;Acc:NM_001015680]	GO:0006629(lipid metabolic process);GO:0008270(zinc ion binding);GO:0009395(phospholipid catabolic process);GO:0016020(membrane);GO:0016042(lipid catabolic process);GO:0016787(hydrolase activity);GO:0046872(metal ion binding);GO:0070290(NAPE-specific phospholipase D activity)	NA
[truncated: 180 more rows]
