# Supplementary material for: Circular RNA profiling reveals an abundant circLMO7 that regulates myoblasts differentiation and survival by sponging miR-378a-3p
Source: Cell Death Dis. 2017 Oct 26;8(10):e3153–. doi: 10.1038/cddis.2017.541 (PMC5680912; doi:10.1038/cddis.2017.541)
Supplement: Supplementary Table 5 [file cddis2017541x12.xlsx]

## Sheet: Sheet1
GO_ID	GO_Term	GO_Function	GO_class	S gene number	TS gene number	B gene number	TB gene number	pvalue
GO:0004843	ubiquitin-specific protease activity	molecular_function	9	9	591	24	4110	0.0042917
GO:0031432	titin binding	molecular_function	6	4	591	6	4110	0.00498984
GO:0048365	Rac GTPase binding	molecular_function	10	4	591	7	4110	0.0103254
GO:0051371	muscle alpha-actinin binding	molecular_function	8	3	591	4	4110	0.01057
GO:0008081	phosphoric diester hydrolase activity	molecular_function	7	6	591	15	4110	0.0135926
GO:0008270	zinc ion binding	molecular_function	8	63	591	342	4110	0.0181403
GO:0005007	fibroblast growth factor-activated receptor activity	molecular_function	10	2	591	2	4110	0.0206472
GO:0004591	oxoglutarate dehydrogenase (succinyl-transferring) activity	molecular_function	7	2	591	2	4110	0.0206472
GO:0070728	leucine binding	molecular_function	8	2	591	2	4110	0.0206472
GO:0034056	estrogen response element binding	molecular_function	9	2	591	2	4110	0.0206472
GO:0005338	nucleotide-sugar transmembrane transporter activity	molecular_function	8	2	591	2	4110	0.0206472
GO:0016624	oxidoreductase activity, acting on the aldehyde or oxo group of donors, disulfide as acceptor	molecular_function	6	2	591	2	4110	0.0206472
GO:0032183	SUMO binding	molecular_function	6	2	591	2	4110	0.0206472
GO:0005351	sugar:hydrogen symporter activity	molecular_function	10	2	591	2	4110	0.0206472
GO:0071949	FAD binding	molecular_function	7	2	591	2	4110	0.0206472
GO:0004435	phosphatidylinositol phospholipase C activity	molecular_function	9	3	591	5	4110	0.0236097
GO:0008234	cysteine-type peptidase activity	molecular_function	7	11	591	43	4110	0.0366334
GO:0004674	protein serine/threonine kinase activity	molecular_function	8	31	591	158	4110	0.0399602
GO:0016407	acetyltransferase activity	molecular_function	7	3	591	6	4110	0.0422296
GO:0008134	transcription factor binding	molecular_function	5	15	591	66	4110	0.0441669
GO:0004221	ubiquitin thiolesterase activity	molecular_function	7	9	591	34	4110	0.0459852
GO:0005488	binding	molecular_function	3	39	591	210	4110	0.0502339
GO:0016709	oxidoreductase activity, acting on paired donors, with incorporation or reduction of molecular oxygen, NAD(P)H as one donor, and incorporation of one atom of oxygen	molecular_function	6	2	591	3	4110	0.0560209
GO:0017134	fibroblast growth factor binding	molecular_function	6	2	591	3	4110	0.0560209
GO:0030976	thiamine pyrophosphate binding	molecular_function	6	2	591	3	4110	0.0560209
GO:0051537	2 iron, 2 sulfur cluster binding	molecular_function	6	2	591	3	4110	0.0560209
GO:0035197	siRNA binding	molecular_function	7	2	591	3	4110	0.0560209
GO:0005219	ryanodine-sensitive calcium-release channel activity	molecular_function	12	2	591	3	4110	0.0560209
GO:0003896	DNA primase activity	molecular_function	9	2	591	3	4110	0.0560209
GO:0042826	histone deacetylase binding	molecular_function	6	6	591	20	4110	0.0561834
GO:0008092	cytoskeletal protein binding	molecular_function	5	7	591	25	4110	0.0569451
GO:0008307	structural constituent of muscle	molecular_function	4	4	591	11	4110	0.0606555
GO:0042626	ATPase activity, coupled to transmembrane movement of substances	molecular_function	12	4	591	11	4110	0.0606555
GO:0016772	transferase activity, transferring phosphorus-containing groups	molecular_function	5	41	591	227	4110	0.0661187
GO:0003924	GTPase activity	molecular_function	9	12	591	54	4110	0.0778361
GO:0004402	histone acetyltransferase activity	molecular_function	10	5	591	17	4110	0.0850023
GO:0004675	transmembrane receptor protein serine/threonine kinase activity	molecular_function	9	3	591	8	4110	0.0948565
GO:0004181	metallocarboxypeptidase activity	molecular_function	9	2	591	4	4110	0.101472
GO:0017056	structural constituent of nuclear pore	molecular_function	4	2	591	4	4110	0.101472
GO:0016279	protein-lysine N-methyltransferase activity	molecular_function	9	2	591	4	4110	0.101472
GO:0016868	intramolecular transferase activity, phosphotransferases	molecular_function	6	2	591	4	4110	0.101472
GO:0042974	retinoic acid receptor binding	molecular_function	8	2	591	4	4110	0.101472
GO:0031491	nucleosome binding	molecular_function	5	2	591	4	4110	0.101472
GO:0070087	chromo shadow domain binding	molecular_function	6	2	591	4	4110	0.101472
GO:0004407	histone deacetylase activity	molecular_function	7	2	591	4	4110	0.101472
GO:0005099	Ras GTPase activator activity	molecular_function	6	2	591	4	4110	0.101472
GO:0004672	protein kinase activity	molecular_function	7	38	591	216	4110	0.10181
GO:0018024	histone-lysine N-methyltransferase activity	molecular_function	10	5	591	18	4110	0.104411
GO:0016874	ligase activity	molecular_function	4	15	591	75	4110	0.111396
GO:0005516	calmodulin binding	molecular_function	5	7	591	29	4110	0.111833
GO:0002039	p53 binding	molecular_function	5	6	591	24	4110	0.119181
GO:0019904	protein domain specific binding	molecular_function	5	8	591	35	4110	0.119241
GO:0004713	protein tyrosine kinase activity	molecular_function	8	34	591	194	4110	0.121473
GO:0032947	protein complex scaffold	molecular_function	4	3	591	9	4110	0.127636
GO:0031593	polyubiquitin binding	molecular_function	7	3	591	9	4110	0.127636
GO:0016788	hydrolase activity, acting on ester bonds	molecular_function	5	4	591	14	4110	0.130083
GO:0005524	ATP binding	molecular_function	9	84	591	523	4110	0.134749
GO:0005097	Rab GTPase activator activity	molecular_function	7	6	591	25	4110	0.138835
GO:0033142	progesterone receptor binding	molecular_function	9	1	591	1	4110	0.143796
GO:0008750	NAD(P)+ transhydrogenase (AB-specific) activity	molecular_function	8	1	591	1	4110	0.143796
GO:0097016	L27 domain binding	molecular_function	6	1	591	1	4110	0.143796
GO:0004134	4-alpha-glucanotransferase activity	molecular_function	5	1	591	1	4110	0.143796
GO:0034602	oxoglutarate dehydrogenase (NAD+) activity	molecular_function	7	1	591	1	4110	0.143796
GO:0003952	NAD+ synthase (glutamine-hydrolyzing) activity	molecular_function	7	1	591	1	4110	0.143796
GO:0008158	hedgehog receptor activity	molecular_function	6	1	591	1	4110	0.143796
GO:0036327	VEGF-B-activated receptor activity	molecular_function	11	1	591	1	4110	0.143796
GO:0016768	spermine synthase activity	molecular_function	6	1	591	1	4110	0.143796
GO:0070551	endoribonuclease activity, cleaving siRNA-paired mRNA	molecular_function	10	1	591	1	4110	0.143796
GO:0042813	Wnt-activated receptor activity	molecular_function	6	1	591	1	4110	0.143796
GO:0036332	placental growth factor-activated receptor activity	molecular_function	10	1	591	1	4110	0.143796
GO:0008746	NAD(P)+ transhydrogenase activity	molecular_function	7	1	591	1	4110	0.143796
GO:0004776	succinate-CoA ligase (GDP-forming) activity	molecular_function	8	1	591	1	4110	0.143796
GO:0010314	phosphatidylinositol-5-phosphate binding	molecular_function	8	1	591	1	4110	0.143796
GO:0046404	ATP-dependent polydeoxyribonucleotide 5'-hydroxyl-kinase activity	molecular_function	10	1	591	1	4110	0.143796
GO:0008705	methionine synthase activity	molecular_function	8	1	591	1	4110	0.143796
GO:0016929	SUMO-specific protease activity	molecular_function	9	1	591	1	4110	0.143796
GO:0008425	2-polyprenyl-6-methoxy-1,4-benzoquinone methyltransferase activity	molecular_function	9	1	591	1	4110	0.143796
GO:0035516	oxidative DNA demethylase activity	molecular_function	5	1	591	1	4110	0.143796
GO:0004855	xanthine oxidase activity	molecular_function	7	1	591	1	4110	0.143796
GO:0032050	clathrin heavy chain binding	molecular_function	6	1	591	1	4110	0.143796
GO:0004133	glycogen debranching enzyme activity	molecular_function	4	1	591	1	4110	0.143796
GO:0003963	RNA-3'-phosphate cyclase activity	molecular_function	5	1	591	1	4110	0.143796
GO:0004028	3-chloroallyl aldehyde dehydrogenase activity	molecular_function	7	1	591	1	4110	0.143796
GO:0008898	homocysteine S-methyltransferase activity	molecular_function	8	1	591	1	4110	0.143796
GO:0031210	phosphatidylcholine binding	molecular_function	6	1	591	1	4110	0.143796
GO:0004749	ribose phosphate diphosphokinase activity	molecular_function	7	1	591	1	4110	0.143796
GO:0004651	polynucleotide 5'-phosphatase activity	molecular_function	9	1	591	1	4110	0.143796
GO:0008381	mechanically-gated ion channel activity	molecular_function	9	1	591	1	4110	0.143796
GO:0046790	virion binding	molecular_function	4	1	591	1	4110	0.143796
GO:0036326	VEGF-A-activated receptor activity	molecular_function	11	1	591	1	4110	0.143796
GO:0044323	retinoic acid-responsive element binding	molecular_function	9	1	591	1	4110	0.143796
GO:0004827	proline-tRNA ligase activity	molecular_function	8	1	591	1	4110	0.143796
GO:0070080	titin Z domain binding	molecular_function	6	1	591	1	4110	0.143796
GO:0005528	FK506 binding	molecular_function	6	1	591	1	4110	0.143796
GO:0001530	lipopolysaccharide binding	molecular_function	5	1	591	1	4110	0.143796
GO:0004629	phospholipase C activity	molecular_function	8	1	591	1	4110	0.143796
GO:0004861	cyclin-dependent protein serine/threonine kinase inhibitor activity	molecular_function	8	1	591	1	4110	0.143796
GO:0070324	thyroid hormone binding	molecular_function	5	1	591	1	4110	0.143796
GO:0004484	mRNA guanylyltransferase activity	molecular_function	9	1	591	1	4110	0.143796
GO:0015197	peptide transporter activity	molecular_function	5	1	591	1	4110	0.143796
GO:0035613	RNA stem-loop binding	molecular_function	7	1	591	1	4110	0.143796
GO:0004886	9-cis retinoic acid receptor activity	molecular_function	8	1	591	1	4110	0.143796
GO:0047131	saccharopine dehydrogenase (NAD+, L-glutamate-forming) activity	molecular_function	8	1	591	1	4110	0.143796
GO:0070644	vitamin D response element binding	molecular_function	9	1	591	1	4110	0.143796
GO:0001011	sequence-specific DNA binding RNA polymerase recruiting transcription factor activity	molecular_function	5	1	591	1	4110	0.143796
GO:0004984	olfactory receptor activity	molecular_function	6	1	591	1	4110	0.143796
GO:0070506	high-density lipoprotein particle receptor activity	molecular_function	6	1	591	1	4110	0.143796
GO:0016300	tRNA (uracil) methyltransferase activity	molecular_function	9	1	591	1	4110	0.143796
GO:0005504	fatty acid binding	molecular_function	5	1	591	1	4110	0.143796
GO:0008526	phosphatidylinositol transporter activity	molecular_function	7	1	591	1	4110	0.143796
GO:0019780	FAT10 activating enzyme activity	molecular_function	7	1	591	1	4110	0.143796
GO:0047560	3-dehydrosphinganine reductase activity	molecular_function	7	1	591	1	4110	0.143796
GO:0070538	oleic acid binding	molecular_function	7	1	591	1	4110	0.143796
GO:0008281	sulfonylurea receptor activity	molecular_function	6	1	591	1	4110	0.143796
GO:0042171	lysophosphatidic acid acyltransferase activity	molecular_function	8	1	591	1	4110	0.143796
GO:0004450	isocitrate dehydrogenase (NADP+) activity	molecular_function	8	1	591	1	4110	0.143796
GO:0071566	UFM1 activating enzyme activity	molecular_function	7	1	591	1	4110	0.143796
GO:0000340	RNA 7-methylguanosine cap binding	molecular_function	8	1	591	1	4110	0.143796
GO:0015377	cation:chloride symporter activity	molecular_function	10	1	591	1	4110	0.143796
GO:0043754	dihydrolipoyllysine-residue (2-methylpropanoyl)transferase activity	molecular_function	7	1	591	1	4110	0.143796
GO:0030284	estrogen receptor activity	molecular_function	6	1	591	1	4110	0.143796
GO:0016891	endoribonuclease activity, producing 5'-phosphomonoesters	molecular_function	9	1	591	1	4110	0.143796
GO:0005001	transmembrane receptor protein tyrosine phosphatase activity	molecular_function	10	1	591	1	4110	0.143796
GO:0038052	estrogen-activated sequence-specific DNA binding RNA polymerase II transcription factor activity	molecular_function	7	1	591	1	4110	0.143796
GO:0036042	long-chain fatty acyl-CoA binding	molecular_function	7	1	591	1	4110	0.143796
GO:0004699	calcium-independent protein kinase C activity	molecular_function	10	1	591	1	4110	0.143796
GO:0004854	xanthine dehydrogenase activity	molecular_function	7	1	591	1	4110	0.143796
GO:0030158	protein xylosyltransferase activity	molecular_function	8	1	591	1	4110	0.143796
GO:0019855	calcium channel inhibitor activity	molecular_function	5	1	591	1	4110	0.143796
GO:0090541	MIT domain binding	molecular_function	6	1	591	1	4110	0.143796
GO:0035276	ethanol binding	molecular_function	6	1	591	1	4110	0.143796
GO:0043532	angiostatin binding	molecular_function	5	1	591	1	4110	0.143796
GO:0004135	amylo-alpha-1,6-glucosidase activity	molecular_function	5	1	591	1	4110	0.143796
GO:0001087	TFIIB-class binding transcription factor activity	molecular_function	7	1	591	1	4110	0.143796
GO:0004887	thyroid hormone receptor activity	molecular_function	7	1	591	1	4110	0.143796
GO:0008417	fucosyltransferase activity	molecular_function	7	1	591	1	4110	0.143796
GO:0047130	saccharopine dehydrogenase (NADP+, L-lysine-forming) activity	molecular_function	8	1	591	1	4110	0.143796
GO:0042132	fructose 1,6-bisphosphate 1-phosphatase activity	molecular_function	10	1	591	1	4110	0.143796
GO:0001875	lipopolysaccharide receptor activity	molecular_function	6	1	591	1	4110	0.143796
GO:0031402	sodium ion binding	molecular_function	8	1	591	1	4110	0.143796
GO:0001093	TFIIB-class transcription factor binding	molecular_function	8	1	591	1	4110	0.143796
GO:0055103	ligase regulator activity	molecular_function	4	1	591	1	4110	0.143796
GO:0008035	high-density lipoprotein particle binding	molecular_function	7	1	591	1	4110	0.143796
GO:0004686	elongation factor-2 kinase activity	molecular_function	10	1	591	1	4110	0.143796
GO:0046920	alpha-(1->3)-fucosyltransferase activity	molecular_function	8	1	591	1	4110	0.143796
GO:0060422	peptidyl-dipeptidase inhibitor activity	molecular_function	6	1	591	1	4110	0.143796
GO:0004705	JUN kinase activity	molecular_function	12	1	591	1	4110	0.143796
GO:0030742	GTP-dependent protein binding	molecular_function	5	1	591	1	4110	0.143796
GO:0017123	Ral GTPase activator activity	molecular_function	7	1	591	1	4110	0.143796
GO:0035515	oxidative RNA demethylase activity	molecular_function	5	1	591	1	4110	0.143796
GO:0004869	cysteine-type endopeptidase inhibitor activity	molecular_function	7	1	591	1	4110	0.143796
GO:0048037	cofactor binding	molecular_function	4	2	591	5	4110	0.15338
GO:0042054	histone methyltransferase activity	molecular_function	8	2	591	5	4110	0.15338
GO:0001105	RNA polymerase II transcription coactivator activity	molecular_function	7	2	591	5	4110	0.15338
GO:0005254	chloride channel activity	molecular_function	10	2	591	5	4110	0.15338
GO:0008276	protein methyltransferase activity	molecular_function	7	2	591	5	4110	0.15338
GO:0008080	N-acetyltransferase activity	molecular_function	8	2	591	5	4110	0.15338
GO:0050699	WW domain binding	molecular_function	6	2	591	5	4110	0.15338
GO:0042578	phosphoric ester hydrolase activity	molecular_function	6	2	591	5	4110	0.15338
GO:0017025	TBP-class protein binding	molecular_function	6	2	591	5	4110	0.15338
GO:0043015	gamma-tubulin binding	molecular_function	7	2	591	5	4110	0.15338
GO:0003785	actin monomer binding	molecular_function	7	2	591	5	4110	0.15338
GO:0004653	polypeptide N-acetylgalactosaminyltransferase activity	molecular_function	8	2	591	5	4110	0.15338
GO:0004842	ubiquitin-protein ligase activity	molecular_function	6	17	591	92	4110	0.162151
GO:0051087	chaperone binding	molecular_function	5	3	591	10	4110	0.163739
GO:0005024	transforming growth factor beta-activated receptor activity	molecular_function	10	3	591	10	4110	0.163739
GO:0015631	tubulin binding	molecular_function	6	3	591	10	4110	0.163739
GO:0016773	phosphotransferase activity, alcohol group as acceptor	molecular_function	6	8	591	38	4110	0.169897
GO:0005525	GTP binding	molecular_function	9	14	591	75	4110	0.181355
GO:0003677	DNA binding	molecular_function	6	54	591	334	4110	0.1857
GO:0004714	transmembrane receptor protein tyrosine kinase activity	molecular_function	9	4	591	16	4110	0.188492
GO:0019838	growth factor binding	molecular_function	5	4	591	16	4110	0.188492
GO:0001102	RNA polymerase II activating transcription factor binding	molecular_function	7	3	591	11	4110	0.202395
GO:0016881	acid-amino acid ligase activity	molecular_function	6	3	591	11	4110	0.202395
GO:0003713	transcription coactivator activity	molecular_function	6	9	591	46	4110	0.207333
GO:0008301	DNA binding, bending	molecular_function	7	2	591	6	4110	0.208955
GO:0005247	voltage-gated chloride channel activity	molecular_function	11	2	591	6	4110	0.208955
GO:0070888	E-box binding	molecular_function	9	2	591	6	4110	0.208955
GO:0015299	solute:hydrogen antiporter activity	molecular_function	9	2	591	6	4110	0.208955
GO:0030554	adenyl nucleotide binding	molecular_function	7	2	591	6	4110	0.208955
GO:0005261	cation channel activity	molecular_function	9	2	591	6	4110	0.208955
GO:0004702	receptor signaling protein serine/threonine kinase activity	molecular_function	9	2	591	6	4110	0.208955
GO:0019901	protein kinase binding	molecular_function	7	16	591	90	4110	0.21442
GO:0003707	steroid hormone receptor activity	molecular_function	5	4	591	17	4110	0.220334
GO:0016779	nucleotidyltransferase activity	molecular_function	6	5	591	23	4110	0.22767
GO:0005096	GTPase activator activity	molecular_function	5	8	591	41	4110	0.228594
GO:0004386	helicase activity	molecular_function	9	11	591	60	4110	0.236904
GO:0005545	1-phosphatidylinositol binding	molecular_function	7	3	591	12	4110	0.242864
GO:0003743	translation initiation factor activity	molecular_function	8	3	591	12	4110	0.242864
GO:0005515	protein binding	molecular_function	4	392	591	2671	4110	0.245125
GO:0046872	metal ion binding	molecular_function	6	90	591	588	4110	0.262814
GO:0031490	chromatin DNA binding	molecular_function	5	2	591	7	4110	0.266074
GO:0004198	calcium-dependent cysteine-type endopeptidase activity	molecular_function	9	2	591	7	4110	0.266074
GO:0030331	estrogen receptor binding	molecular_function	9	2	591	7	4110	0.266074
GO:0000981	sequence-specific DNA binding RNA polymerase II transcription factor activity	molecular_function	5	2	591	7	4110	0.266074
GO:0005388	calcium-transporting ATPase activity	molecular_function	15	2	591	7	4110	0.266074
GO:0004818	glutamate-tRNA ligase activity	molecular_function	8	1	591	2	4110	0.266944
GO:0034186	apolipoprotein A-I binding	molecular_function	6	1	591	2	4110	0.266944
GO:0019789	SUMO ligase activity	molecular_function	6	1	591	2	4110	0.266944
GO:0001758	retinal dehydrogenase activity	molecular_function	7	1	591	2	4110	0.266944
GO:0051787	misfolded protein binding	molecular_function	5	1	591	2	4110	0.266944
GO:0046933	proton-transporting ATP synthase activity, rotational mechanism	molecular_function	15	1	591	2	4110	0.266944
GO:0046975	histone methyltransferase activity (H3-K36 specific)	molecular_function	11	1	591	2	4110	0.266944
GO:0004525	ribonuclease III activity	molecular_function	10	1	591	2	4110	0.266944
GO:0016651	oxidoreductase activity, acting on NAD(P)H	molecular_function	5	1	591	2	4110	0.266944
GO:0035174	histone serine kinase activity	molecular_function	9	1	591	2	4110	0.266944
GO:0000062	fatty-acyl-CoA binding	molecular_function	6	1	591	2	4110	0.266944
GO:0008432	JUN kinase binding	molecular_function	8	1	591	2	4110	0.266944
GO:0034595	phosphatidylinositol phosphate 5-phosphatase activity	molecular_function	9	1	591	2	4110	0.266944
GO:0000155	phosphorelay sensor kinase activity	molecular_function	9	1	591	2	4110	0.266944
GO:2001070	starch binding	molecular_function	6	1	591	2	4110	0.266944
GO:0004814	arginine-tRNA ligase activity	molecular_function	8	1	591	2	4110	0.266944
GO:0030546	receptor activator activity	molecular_function	4	1	591	2	4110	0.266944
GO:0042288	MHC class I protein binding	molecular_function	7	1	591	2	4110	0.266944
GO:0051373	FATZ binding	molecular_function	6	1	591	2	4110	0.266944
GO:0043169	cation binding	molecular_function	5	1	591	2	4110	0.266944
GO:0008429	phosphatidylethanolamine binding	molecular_function	6	1	591	2	4110	0.266944
GO:0004373	glycogen (starch) synthase activity	molecular_function	8	1	591	2	4110	0.266944
GO:0016509	long-chain-3-hydroxyacyl-CoA dehydrogenase activity	molecular_function	8	1	591	2	4110	0.266944
GO:0070290	NAPE-specific phospholipase D activity	molecular_function	8	1	591	2	4110	0.266944
GO:0031419	cobalamin binding	molecular_function	6	1	591	2	4110	0.266944
GO:0004860	protein kinase inhibitor activity	molecular_function	6	1	591	2	4110	0.266944
GO:0008757	S-adenosylmethionine-dependent methyltransferase activity	molecular_function	7	1	591	2	4110	0.266944
GO:0044548	S100 protein binding	molecular_function	5	1	591	2	4110	0.266944
GO:0001671	ATPase activator activity	molecular_function	5	1	591	2	4110	0.266944
GO:0035033	histone deacetylase regulator activity	molecular_function	4	1	591	2	4110	0.266944
GO:0000156	phosphorelay response regulator activity	molecular_function	5	1	591	2	4110	0.266944
GO:0008656	cysteine-type endopeptidase activator activity involved in apoptotic process	molecular_function	7	1	591	2	4110	0.266944
GO:0017108	5'-flap endonuclease activity	molecular_function	10	1	591	2	4110	0.266944
GO:0004576	oligosaccharyl transferase activity	molecular_function	7	1	591	2	4110	0.266944
GO:0043546	molybdopterin cofactor binding	molecular_function	6	1	591	2	4110	0.266944
GO:0043734	DNA-N1-methyladenine dioxygenase activity	molecular_function	7	1	591	2	4110	0.266944
GO:0017034	Rap guanyl-nucleotide exchange factor activity	molecular_function	5	1	591	2	4110	0.266944
GO:0004687	myosin light chain kinase activity	molecular_function	9	1	591	2	4110	0.266944
GO:0030955	potassium ion binding	molecular_function	8	1	591	2	4110	0.266944
GO:0004923	leukemia inhibitory factor receptor activity	molecular_function	8	1	591	2	4110	0.266944
GO:0004659	prenyltransferase activity	molecular_function	6	1	591	2	4110	0.266944
GO:0070742	C2H2 zinc finger domain binding	molecular_function	6	1	591	2	4110	0.266944
GO:0003747	translation release factor activity	molecular_function	9	1	591	2	4110	0.266944
GO:0004300	enoyl-CoA hydratase activity	molecular_function	7	1	591	2	4110	0.266944
GO:0005127	ciliary neurotrophic factor receptor binding	molecular_function	7	1	591	2	4110	0.266944
GO:0047238	glucuronosyl-N-acetylgalactosaminyl-proteoglycan 4-beta-N-acetylgalactosaminyltransferase activity	molecular_function	8	1	591	2	4110	0.266944
GO:0001664	G-protein coupled receptor binding	molecular_function	6	1	591	2	4110	0.266944
GO:0044183	protein binding involved in protein folding	molecular_function	5	1	591	2	4110	0.266944
GO:0003688	DNA replication origin binding	molecular_function	8	1	591	2	4110	0.266944
GO:0004468	lysine N-acetyltransferase activity	molecular_function	9	1	591	2	4110	0.266944
GO:0003954	NADH dehydrogenase activity	molecular_function	6	1	591	2	4110	0.266944
GO:0008047	enzyme activator activity	molecular_function	4	1	591	2	4110	0.266944
GO:0005227	calcium activated cation channel activity	molecular_function	9	1	591	2	4110	0.266944
GO:0030274	LIM domain binding	molecular_function	6	1	591	2	4110	0.266944
GO:0017091	AU-rich element binding	molecular_function	7	1	591	2	4110	0.266944
GO:0034711	inhibin binding	molecular_function	5	1	591	2	4110	0.266944
GO:0004658	propionyl-CoA carboxylase activity	molecular_function	7	1	591	2	4110	0.266944
GO:0008889	glycerophosphodiester phosphodiesterase activity	molecular_function	8	1	591	2	4110	0.266944
GO:0005452	inorganic anion exchanger activity	molecular_function	9	1	591	2	4110	0.266944
GO:0070300	phosphatidic acid binding	molecular_function	6	1	591	2	4110	0.266944
GO:0008494	translation activator activity	molecular_function	7	1	591	2	4110	0.266944
GO:0001046	core promoter sequence-specific DNA binding	molecular_function	10	1	591	2	4110	0.266944
GO:0008198	ferrous iron binding	molecular_function	9	1	591	2	4110	0.266944
GO:0030515	snoRNA binding	molecular_function	7	1	591	2	4110	0.266944
GO:0003714	transcription corepressor activity	molecular_function	6	6	591	31	4110	0.281565
GO:0004197	cysteine-type endopeptidase activity	molecular_function	8	4	591	19	4110	0.287499
GO:0008022	protein C-terminus binding	molecular_function	5	9	591	51	4110	0.307005
GO:0005509	calcium ion binding	molecular_function	7	23	591	143	4110	0.311853
GO:0044325	ion channel binding	molecular_function	5	5	591	26	4110	0.31549
GO:0004114	3',5'-cyclic-nucleotide phosphodiesterase activity	molecular_function	9	2	591	8	4110	0.323146
GO:0050839	cell adhesion molecule binding	molecular_function	5	2	591	8	4110	0.323146
GO:0043022	ribosome binding	molecular_function	5	2	591	8	4110	0.323146
GO:0030276	clathrin binding	molecular_function	5	2	591	8	4110	0.323146
GO:0070491	repressing transcription factor binding	molecular_function	6	2	591	8	4110	0.323146
GO:0032266	phosphatidylinositol-3-phosphate binding	molecular_function	8	2	591	8	4110	0.323146
GO:0005267	potassium channel activity	molecular_function	10	2	591	8	4110	0.323146
GO:0043621	protein self-association	molecular_function	5	2	591	8	4110	0.323146
GO:0000166	nucleotide binding	molecular_function	5	85	591	564	4110	0.327048
GO:0042803	protein homodimerization activity	molecular_function	6	22	591	138	4110	0.333135
GO:0004871	signal transducer activity	molecular_function	4	11	591	66	4110	0.347458
GO:0003779	actin binding	molecular_function	6	16	591	100	4110	0.362327
GO:0030145	manganese ion binding	molecular_function	8	3	591	15	4110	0.36863
GO:0004924	oncostatin-M receptor activity	molecular_function	7	1	591	3	4110	0.372406
GO:0004331	fructose-2,6-bisphosphate 2-phosphatase activity	molecular_function	10	1	591	3	4110	0.372406
GO:0004614	phosphoglucomutase activity	molecular_function	7	1	591	3	4110	0.372406
GO:0032453	histone demethylase activity (H3-K4 specific)	molecular_function	6	1	591	3	4110	0.372406
GO:0016876	ligase activity, forming aminoacyl-tRNA and related compounds	molecular_function	6	1	591	3	4110	0.372406
GO:0030375	thyroid hormone receptor coactivator activity	molecular_function	8	1	591	3	4110	0.372406
GO:0036033	mediator complex binding	molecular_function	6	1	591	3	4110	0.372406
GO:0051020	GTPase binding	molecular_function	6	1	591	3	4110	0.372406
GO:0042809	vitamin D receptor binding	molecular_function	8	1	591	3	4110	0.372406
GO:0008409	5'-3' exonuclease activity	molecular_function	8	1	591	3	4110	0.372406
GO:0004897	ciliary neurotrophic factor receptor activity	molecular_function	7	1	591	3	4110	0.372406
GO:0008195	phosphatidate phosphatase activity	molecular_function	8	1	591	3	4110	0.372406
GO:0046976	histone methyltransferase activity (H3-K27 specific)	molecular_function	11	1	591	3	4110	0.372406
GO:0005540	hyaluronic acid binding	molecular_function	6	1	591	3	4110	0.372406
GO:0008137	NADH dehydrogenase (ubiquinone) activity	molecular_function	8	1	591	3	4110	0.372406
GO:0042975	peroxisome proliferator activated receptor binding	molecular_function	6	1	591	3	4110	0.372406
GO:0005025	transforming growth factor beta receptor activity, type I	molecular_function	11	1	591	3	4110	0.372406
GO:0032934	sterol binding	molecular_function	6	1	591	3	4110	0.372406
GO:0004679	AMP-activated protein kinase activity	molecular_function	9	1	591	3	4110	0.372406
GO:0034185	apolipoprotein binding	molecular_function	5	1	591	3	4110	0.372406
GO:0004129	cytochrome-c oxidase activity	molecular_function	6	1	591	3	4110	0.372406
GO:0030247	polysaccharide binding	molecular_function	5	1	591	3	4110	0.372406
GO:0015026	coreceptor activity	molecular_function	5	1	591	3	4110	0.372406
GO:0003746	translation elongation factor activity	molecular_function	8	1	591	3	4110	0.372406
GO:0000976	transcription regulatory region sequence-specific DNA binding	molecular_function	9	1	591	3	4110	0.372406
GO:0003873	6-phosphofructo-2-kinase activity	molecular_function	9	1	591	3	4110	0.372406
GO:0017147	Wnt-protein binding	molecular_function	5	1	591	3	4110	0.372406
GO:0046961	proton-transporting ATPase activity, rotational mechanism	molecular_function	16	1	591	3	4110	0.372406
GO:0019208	phosphatase regulator activity	molecular_function	4	1	591	3	4110	0.372406
GO:0008242	omega peptidase activity	molecular_function	8	1	591	3	4110	0.372406
GO:0008327	methyl-CpG binding	molecular_function	6	1	591	3	4110	0.372406
GO:0050265	RNA uridylyltransferase activity	molecular_function	8	1	591	3	4110	0.372406
GO:0004683	calmodulin-dependent protein kinase activity	molecular_function	9	1	591	3	4110	0.372406
GO:0008509	anion transmembrane transporter activity	molecular_function	7	1	591	3	4110	0.372406
GO:0046974	histone methyltransferase activity (H3-K9 specific)	molecular_function	11	1	591	3	4110	0.372406
GO:0001882	nucleoside binding	molecular_function	5	1	591	3	4110	0.372406
GO:0005521	lamin binding	molecular_function	5	1	591	3	4110	0.372406
GO:0003857	3-hydroxyacyl-CoA dehydrogenase activity	molecular_function	7	1	591	3	4110	0.372406
GO:0004115	3',5'-cyclic-AMP phosphodiesterase activity	molecular_function	10	1	591	3	4110	0.372406
GO:0004439	phosphatidylinositol-4,5-bisphosphate 5-phosphatase activity	molecular_function	10	1	591	3	4110	0.372406
GO:0033558	protein deacetylase activity	molecular_function	6	1	591	3	4110	0.372406
GO:0031434	mitogen-activated protein kinase kinase binding	molecular_function	8	1	591	3	4110	0.372406
GO:0001191	RNA polymerase II transcription factor binding transcription factor activity involved in negative regulation of transcription	molecular_function	6	1	591	3	4110	0.372406
GO:0004826	phenylalanine-tRNA ligase activity	molecular_function	8	1	591	3	4110	0.372406
GO:0043426	MRF binding	molecular_function	7	1	591	3	4110	0.372406
GO:0004579	dolichyl-diphosphooligosaccharide-protein glycotransferase activity	molecular_function	8	1	591	3	4110	0.372406
GO:0070577	histone acetyl-lysine binding	molecular_function	6	2	591	9	4110	0.379007
GO:0016922	ligand-dependent nuclear receptor binding	molecular_function	6	2	591	9	4110	0.379007
GO:0003824	catalytic activity	molecular_function	3	29	591	189	4110	0.381453
GO:0016757	transferase activity, transferring glycosyl groups	molecular_function	5	8	591	48	4110	0.385006
GO:0019899	enzyme binding	molecular_function	5	11	591	68	4110	0.386315
GO:0005215	transporter activity	molecular_function	3	5	591	29	4110	0.406666
GO:0003725	double-stranded RNA binding	molecular_function	7	3	591	16	4110	0.4102
GO:0004812	aminoacyl-tRNA ligase activity	molecular_function	7	3	591	16	4110	0.4102
GO:0043130	ubiquitin binding	molecular_function	6	3	591	16	4110	0.4102
GO:0008168	methyltransferase activity	molecular_function	6	7	591	43	4110	0.425189
GO:0016818	hydrolase activity, acting on acid anhydrides, in phosphorus-containing anhydrides	molecular_function	6	2	591	10	4110	0.432823
GO:0019003	GDP binding	molecular_function	9	2	591	10	4110	0.432823
GO:0004879	ligand-activated sequence-specific DNA binding RNA polymerase II transcription factor activity	molecular_function	6	2	591	10	4110	0.432823
GO:0003676	nucleic acid binding	molecular_function	5	41	591	276	4110	0.435597
GO:0003682	chromatin binding	molecular_function	4	19	591	126	4110	0.449481
GO:0016616	oxidoreductase activity, acting on the CH-OH group of donors, NAD or NADP as acceptor	molecular_function	6	3	591	17	4110	0.450886
GO:0003729	mRNA binding	molecular_function	8	3	591	17	4110	0.450886
GO:0017137	Rab GTPase binding	molecular_function	9	3	591	17	4110	0.450886
GO:0016887	ATPase activity	molecular_function	9	9	591	58	4110	0.458564
GO:0042393	histone binding	molecular_function	5	4	591	24	4110	0.460493
GO:0003951	NAD+ kinase activity	molecular_function	7	1	591	4	4110	0.462717
GO:0042805	actinin binding	molecular_function	6	1	591	4	4110	0.462717
GO:0005496	steroid binding	molecular_function	5	1	591	4	4110	0.462717
GO:0030234	enzyme regulator activity	molecular_function	3	1	591	4	4110	0.462717
GO:0035198	miRNA binding	molecular_function	7	1	591	4	4110	0.462717
GO:0004594	pantothenate kinase activity	molecular_function	7	1	591	4	4110	0.462717
GO:0004521	endoribonuclease activity	molecular_function	8	1	591	4	4110	0.462717
GO:0030296	protein tyrosine kinase activator activity	molecular_function	7	1	591	4	4110	0.462717
GO:0004709	MAP kinase kinase kinase activity	molecular_function	10	1	591	4	4110	0.462717
GO:0017002	activin-activated receptor activity	molecular_function	10	1	591	4	4110	0.462717
GO:0008716	D-alanine-D-alanine ligase activity	molecular_function	7	1	591	4	4110	0.462717
GO:0015279	store-operated calcium channel activity	molecular_function	10	1	591	4	4110	0.462717
GO:0016307	phosphatidylinositol phosphate kinase activity	molecular_function	7	1	591	4	4110	0.462717
GO:0015078	hydrogen ion transmembrane transporter activity	molecular_function	10	1	591	4	4110	0.462717
GO:0005021	vascular endothelial growth factor-activated receptor activity	molecular_function	10	1	591	4	4110	0.462717
GO:0004075	biotin carboxylase activity	molecular_function	6	1	591	4	4110	0.462717
GO:0043395	heparan sulfate proteoglycan binding	molecular_function	7	1	591	4	4110	0.462717
GO:0070273	phosphatidylinositol-4-phosphate binding	molecular_function	8	1	591	4	4110	0.462717
GO:0042043	neurexin family protein binding	molecular_function	5	1	591	4	4110	0.462717
GO:0004180	carboxypeptidase activity	molecular_function	8	1	591	4	4110	0.462717
GO:0042162	telomeric DNA binding	molecular_function	8	1	591	4	4110	0.462717
GO:0008641	small protein activating enzyme activity	molecular_function	6	1	591	4	4110	0.462717
GO:0080025	phosphatidylinositol-3,5-bisphosphate binding	molecular_function	9	1	591	4	4110	0.462717
GO:0004438	phosphatidylinositol-3-phosphatase activity	molecular_function	10	1	591	4	4110	0.462717
GO:0016820	hydrolase activity, acting on acid anhydrides, catalyzing transmembrane movement of substances	molecular_function	6	1	591	4	4110	0.462717
GO:0005085	guanyl-nucleotide exchange factor activity	molecular_function	3	7	591	45	4110	0.474872
GO:0004553	hydrolase activity, hydrolyzing O-glycosyl compounds	molecular_function	6	2	591	11	4110	0.48403
GO:0004519	endonuclease activity	molecular_function	7	2	591	11	4110	0.48403
GO:0016747	transferase activity, transferring acyl groups other than amino-acyl groups	molecular_function	6	2	591	11	4110	0.48403
GO:0004722	protein serine/threonine phosphatase activity	molecular_function	9	2	591	11	4110	0.48403
GO:0001104	RNA polymerase II transcription cofactor activity	molecular_function	6	2	591	11	4110	0.48403
GO:0043565	sequence-specific DNA binding	molecular_function	7	15	591	101	4110	0.489619
GO:0046332	SMAD binding	molecular_function	5	3	591	18	4110	0.490372
GO:0008237	metallopeptidase activity	molecular_function	7	6	591	39	4110	0.497895
GO:0008026	ATP-dependent helicase activity	molecular_function	11	6	591	40	4110	0.523987
GO:0051015	actin filament binding	molecular_function	7	4	591	26	4110	0.526234
GO:0047485	protein N-terminus binding	molecular_function	5	4	591	26	4110	0.526234
GO:0019902	phosphatase binding	molecular_function	6	3	591	19	4110	0.52841
GO:0004252	serine-type endopeptidase activity	molecular_function	8	3	591	19	4110	0.52841
GO:0004497	monooxygenase activity	molecular_function	5	2	591	12	4110	0.532263
GO:0004930	G-protein coupled receptor activity	molecular_function	6	2	591	12	4110	0.532263
GO:0004652	polynucleotide adenylyltransferase activity	molecular_function	8	1	591	5	4110	0.540051
GO:0048185	activin binding	molecular_function	6	1	591	5	4110	0.540051
GO:0008375	acetylglucosaminyltransferase activity	molecular_function	7	1	591	5	4110	0.540051
GO:0051019	mitogen-activated protein kinase binding	molecular_function	8	1	591	5	4110	0.540051
GO:0015485	cholesterol binding	molecular_function	7	1	591	5	4110	0.540051
GO:0008762	UDP-N-acetylmuramate dehydrogenase activity	molecular_function	7	1	591	5	4110	0.540051
GO:0015385	sodium:hydrogen antiporter activity	molecular_function	11	1	591	5	4110	0.540051
GO:0015278	calcium-release channel activity	molecular_function	10	1	591	5	4110	0.540051
GO:0005164	tumor necrosis factor receptor binding	molecular_function	8	1	591	5	4110	0.540051
GO:0070410	co-SMAD binding	molecular_function	6	1	591	5	4110	0.540051
GO:0045502	dynein binding	molecular_function	5	1	591	5	4110	0.540051
GO:0001078	RNA polymerase II core promoter proximal region sequence-specific DNA binding transcription factor activity involved in negative regulation of transcription	molecular_function	7	1	591	5	4110	0.540051
GO:0016303	1-phosphatidylinositol-3-kinase activity	molecular_function	8	1	591	5	4110	0.540051
GO:0001106	RNA polymerase II transcription corepressor activity	molecular_function	7	1	591	5	4110	0.540051
GO:0004707	MAP kinase activity	molecular_function	10	1	591	5	4110	0.540051
GO:0043996	histone acetyltransferase activity (H4-K8 specific)	molecular_function	12	1	591	5	4110	0.540051
GO:0046972	histone acetyltransferase activity (H4-K16 specific)	molecular_function	12	1	591	5	4110	0.540051
GO:0004716	receptor signaling protein tyrosine kinase activity	molecular_function	9	1	591	5	4110	0.540051
GO:0043995	histone acetyltransferase activity (H4-K5 specific)	molecular_function	12	1	591	5	4110	0.540051
GO:0051010	microtubule plus-end binding	molecular_function	8	1	591	5	4110	0.540051
GO:0008353	RNA polymerase II carboxy-terminal domain kinase activity	molecular_function	9	1	591	5	4110	0.540051
GO:0005523	tropomyosin binding	molecular_function	6	1	591	5	4110	0.540051
GO:0003727	single-stranded RNA binding	molecular_function	7	1	591	5	4110	0.540051
GO:0043325	phosphatidylinositol-3,4-bisphosphate binding	molecular_function	9	1	591	5	4110	0.540051
GO:0004697	protein kinase C activity	molecular_function	9	1	591	5	4110	0.540051
GO:0015297	antiporter activity	molecular_function	7	1	591	5	4110	0.540051
GO:0005100	Rho GTPase activator activity	molecular_function	7	1	591	5	4110	0.540051
GO:0016614	oxidoreductase activity, acting on CH-OH group of donors	molecular_function	5	1	591	5	4110	0.540051
GO:0042623	ATPase activity, coupled	molecular_function	10	1	591	5	4110	0.540051
GO:0016301	kinase activity	molecular_function	6	22	591	154	4110	0.549896
GO:0008233	peptidase activity	molecular_function	5	15	591	105	4110	0.554562
GO:0003774	motor activity	molecular_function	9	4	591	27	4110	0.557618
GO:0042802	identical protein binding	molecular_function	5	21	591	149	4110	0.577208
GO:0016817	hydrolase activity, acting on acid anhydrides	molecular_function	5	2	591	13	4110	0.577318
GO:0030374	ligand-dependent nuclear receptor transcription coactivator activity	molecular_function	7	2	591	13	4110	0.577318
GO:0002020	protease binding	molecular_function	6	2	591	13	4110	0.577318
GO:0008060	ARF GTPase activator activity	molecular_function	6	2	591	13	4110	0.577318
GO:0016706	oxidoreductase activity, acting on paired donors, with incorporation or reduction of molecular oxygen, 2-oxoglutarate as one donor, and incorporation of one atom each of oxygen into both donors	molecular_function	6	2	591	13	4110	0.577318
GO:0035091	phosphatidylinositol binding	molecular_function	6	4	591	28	4110	0.587848
GO:0019829	cation-transporting ATPase activity	molecular_function	14	3	591	21	4110	0.599447
GO:0030971	receptor tyrosine kinase binding	molecular_function	6	1	591	6	4110	0.60627
GO:0005112	Notch binding	molecular_function	6	1	591	6	4110	0.60627
GO:0004540	ribonuclease activity	molecular_function	7	1	591	6	4110	0.60627
GO:0000993	RNA polymerase II core binding	molecular_function	7	1	591	6	4110	0.60627
GO:0042800	histone methyltransferase activity (H3-K4 specific)	molecular_function	11	1	591	6	4110	0.60627
GO:0016620	oxidoreductase activity, acting on the aldehyde or oxo group of donors, NAD or NADP as acceptor	molecular_function	6	1	591	6	4110	0.60627
GO:0051879	Hsp90 protein binding	molecular_function	6	1	591	6	4110	0.60627
GO:0000175	3'-5'-exoribonuclease activity	molecular_function	10	1	591	6	4110	0.60627
GO:0016849	phosphorus-oxygen lyase activity	molecular_function	5	1	591	6	4110	0.60627
GO:0000979	RNA polymerase II core promoter sequence-specific DNA binding	molecular_function	11	1	591	6	4110	0.60627
GO:0005484	SNAP receptor activity	molecular_function	5	1	591	6	4110	0.60627
GO:0000987	core promoter proximal region sequence-specific DNA binding	molecular_function	10	1	591	6	4110	0.60627
GO:0030506	ankyrin binding	molecular_function	6	1	591	6	4110	0.60627
GO:0051536	iron-sulfur cluster binding	molecular_function	5	2	591	14	4110	0.619111
GO:0005102	receptor binding	molecular_function	5	6	591	45	4110	0.644711
GO:0071889	14-3-3 protein binding	molecular_function	5	1	591	7	4110	0.66297
GO:0005080	protein kinase C binding	molecular_function	8	1	591	7	4110	0.66297
GO:0031072	heat shock protein binding	molecular_function	5	1	591	7	4110	0.66297
GO:0004896	cytokine receptor activity	molecular_function	6	1	591	7	4110	0.66297
GO:0030674	protein binding, bridging	molecular_function	5	1	591	7	4110	0.66297
GO:0030169	low-density lipoprotein particle binding	molecular_function	7	1	591	7	4110	0.66297
GO:0009055	electron carrier activity	molecular_function	3	3	591	23	4110	0.663087
GO:0019903	protein phosphatase binding	molecular_function	7	3	591	23	4110	0.663087
GO:0008017	microtubule binding	molecular_function	7	8	591	61	4110	0.667358
GO:0000287	magnesium ion binding	molecular_function	7	8	591	61	4110	0.667358
GO:0003700	sequence-specific DNA binding transcription factor activity	molecular_function	4	21	591	158	4110	0.689366
GO:0003712	transcription cofactor activity	molecular_function	5	2	591	16	4110	0.692996
GO:0001077	RNA polymerase II core promoter proximal region sequence-specific DNA binding transcription factor activity involved in positive regulation of transcription	molecular_function	7	2	591	16	4110	0.692996
GO:0016810	hydrolase activity, acting on carbon-nitrogen (but not peptide) bonds	molecular_function	5	1	591	8	4110	0.711516
GO:0050681	androgen receptor binding	molecular_function	9	1	591	8	4110	0.711516
GO:0019894	kinesin binding	molecular_function	6	1	591	8	4110	0.711516
GO:0070064	proline-rich region binding	molecular_function	5	1	591	8	4110	0.711516
GO:0050661	NADP binding	molecular_function	6	1	591	8	4110	0.711516
GO:0033613	activating transcription factor binding	molecular_function	6	1	591	8	4110	0.711516
GO:0000049	tRNA binding	molecular_function	7	1	591	8	4110	0.711516
GO:0005544	calcium-dependent phospholipid binding	molecular_function	6	1	591	8	4110	0.711516
GO:0004535	poly(A)-specific ribonuclease activity	molecular_function	11	1	591	8	4110	0.711516
GO:0005245	voltage-gated calcium channel activity	molecular_function	11	1	591	8	4110	0.711516
GO:0070411	I-SMAD binding	molecular_function	6	1	591	8	4110	0.711516
GO:0030675	Rac GTPase activator activity	molecular_function	8	1	591	8	4110	0.711516
GO:0016740	transferase activity	molecular_function	4	37	591	279	4110	0.735212
GO:0016791	phosphatase activity	molecular_function	7	5	591	42	4110	0.742415
GO:0004003	ATP-dependent DNA helicase activity	molecular_function	11	1	591	9	4110	0.753079
GO:0008373	sialyltransferase activity	molecular_function	6	1	591	9	4110	0.753079
GO:0003887	DNA-directed DNA polymerase activity	molecular_function	8	1	591	9	4110	0.753079
GO:0004527	exonuclease activity	molecular_function	7	1	591	9	4110	0.753079
GO:0005547	phosphatidylinositol-3,4,5-trisphosphate binding	molecular_function	8	1	591	9	4110	0.753079
GO:0003755	peptidyl-prolyl cis-trans isomerase activity	molecular_function	6	1	591	9	4110	0.753079
GO:0005546	phosphatidylinositol-4,5-bisphosphate binding	molecular_function	9	1	591	9	4110	0.753079
GO:0016758	transferase activity, transferring hexosyl groups	molecular_function	6	1	591	9	4110	0.753079
GO:0051539	4 iron, 4 sulfur cluster binding	molecular_function	6	1	591	9	4110	0.753079
GO:0003684	damaged DNA binding	molecular_function	7	2	591	18	4110	0.75464
GO:0016491	oxidoreductase activity	molecular_function	4	14	591	112	4110	0.756709
GO:0005198	structural molecule activity	molecular_function	3	3	591	27	4110	0.767533
GO:0008013	beta-catenin binding	molecular_function	5	3	591	27	4110	0.767533
GO:0031625	ubiquitin protein ligase binding	molecular_function	7	6	591	52	4110	0.778856
GO:0017111	nucleoside-triphosphatase activity	molecular_function	8	7	591	60	4110	0.779962
GO:0005178	integrin binding	molecular_function	6	2	591	19	4110	0.781255
GO:0035064	methylated histone residue binding	molecular_function	6	2	591	19	4110	0.781255
GO:0003723	RNA binding	molecular_function	6	18	591	145	4110	0.787585
GO:0005200	structural constituent of cytoskeleton	molecular_function	4	1	591	10	4110	0.788663
GO:0019905	syntaxin binding	molecular_function	6	1	591	10	4110	0.788663
GO:0051287	NAD binding	molecular_function	6	1	591	10	4110	0.788663
GO:0046966	thyroid hormone receptor binding	molecular_function	8	1	591	10	4110	0.788663
GO:0044212	transcription regulatory region DNA binding	molecular_function	8	5	591	45	4110	0.796001
GO:0004725	protein tyrosine phosphatase activity	molecular_function	9	4	591	37	4110	0.800166
GO:0032403	protein complex binding	molecular_function	5	2	591	20	4110	0.805304
GO:0005262	calcium channel activity	molecular_function	10	2	591	20	4110	0.805304
GO:0008236	serine-type peptidase activity	molecular_function	7	2	591	20	4110	0.805304
GO:0016746	transferase activity, transferring acyl groups	molecular_function	5	3	591	29	4110	0.808971
GO:0005216	ion channel activity	molecular_function	8	4	591	38	4110	0.817136
GO:0005083	small GTPase regulator activity	molecular_function	6	1	591	11	4110	0.819127
GO:0008536	Ran GTPase binding	molecular_function	9	1	591	11	4110	0.819127
GO:0001085	RNA polymerase II transcription factor binding	molecular_function	6	1	591	11	4110	0.819127
GO:0042169	SH2 domain binding	molecular_function	6	1	591	11	4110	0.819127
GO:0004715	non-membrane spanning protein tyrosine kinase activity	molecular_function	9	1	591	11	4110	0.819127
GO:0008083	growth factor activity	molecular_function	6	1	591	11	4110	0.819127
GO:0004012	phospholipid-translocating ATPase activity	molecular_function	12	1	591	11	4110	0.819127
GO:0030246	carbohydrate binding	molecular_function	4	2	591	21	4110	0.826974
GO:0009378	four-way junction helicase activity	molecular_function	11	1	591	12	4110	0.845205
GO:0000978	RNA polymerase II core promoter proximal region sequence-specific DNA binding	molecular_function	11	1	591	12	4110	0.845205
GO:0016853	isomerase activity	molecular_function	4	2	591	22	4110	0.846449
GO:0008201	heparin binding	molecular_function	6	2	591	22	4110	0.846449
GO:0030165	PDZ domain binding	molecular_function	6	2	591	22	4110	0.846449
GO:0004721	phosphoprotein phosphatase activity	molecular_function	8	3	591	32	4110	0.85933
GO:0008565	protein transporter activity	molecular_function	5	2	591	23	4110	0.863912
GO:0008289	lipid binding	molecular_function	4	2	591	23	4110	0.863912
GO:0046982	protein heterodimerization activity	molecular_function	6	8	591	75	4110	0.864685
GO:0008094	DNA-dependent ATPase activity	molecular_function	11	1	591	13	4110	0.867529
GO:0005244	voltage-gated ion channel activity	molecular_function	9	1	591	13	4110	0.867529
GO:0019900	kinase binding	molecular_function	6	1	591	13	4110	0.867529
GO:0017048	Rho GTPase binding	molecular_function	9	1	591	13	4110	0.867529
GO:0008138	protein tyrosine/serine/threonine phosphatase activity	molecular_function	9	1	591	13	4110	0.867529
GO:0004518	nuclease activity	molecular_function	6	1	591	13	4110	0.867529
GO:0045296	cadherin binding	molecular_function	6	1	591	13	4110	0.867529
GO:0050660	flavin adenine dinucleotide binding	molecular_function	6	2	591	24	4110	0.879538
GO:0017112	Rab guanyl-nucleotide exchange factor activity	molecular_function	5	1	591	14	4110	0.886639
GO:0017124	SH3 domain binding	molecular_function	6	2	591	25	4110	0.893492
GO:0004222	metalloendopeptidase activity	molecular_function	8	3	591	35	4110	0.897663
GO:0050662	coenzyme binding	molecular_function	5	1	591	15	4110	0.902995
GO:0003735	structural constituent of ribosome	molecular_function	4	1	591	15	4110	0.902995
GO:0004888	transmembrane signaling receptor activity	molecular_function	5	1	591	15	4110	0.902995
GO:0004175	endopeptidase activity	molecular_function	7	1	591	17	4110	0.928977
GO:0005543	phospholipid binding	molecular_function	5	13	591	127	4110	0.936023
GO:0046983	protein dimerization activity	molecular_function	5	2	591	30	4110	0.943313
GO:0016787	hydrolase activity	molecular_function	4	33	591	295	4110	0.959685
GO:0005506	iron ion binding	molecular_function	8	2	591	33	4110	0.961566
GO:0020037	heme binding	molecular_function	6	1	591	22	4110	0.967447
GO:0004872	receptor activity	molecular_function	3	3	591	46	4110	0.970624
GO:0016829	lyase activity	molecular_function	4	1	591	27	4110	0.985095
GO:0003777	microtubule motor activity	molecular_function	10	1	591	30	4110	0.990677
GO:0005089	Rho guanyl-nucleotide exchange factor activity	molecular_function	5	1	591	32	4110	0.993182
