# Supplementary material for: Circular RNA profiling reveals an abundant circLMO7 that regulates myoblasts differentiation and survival by sponging miR-378a-3p
Source: Cell Death Dis. 2017 Oct 26;8(10):e3153–. doi: 10.1038/cddis.2017.541 (PMC5680912; doi:10.1038/cddis.2017.541)
Supplement: Supplementary Table 6 [file cddis2017541x13.xlsx]

## Sheet: Sheet1
GO_ID	GO_Term	GO_Function	GO_class	S gene number	TS gene number	B gene number	TB gene number	pvalue
GO:0031674	I band	cellular_component	12	6	591	9	4110	0.000492028
GO:0030018	Z disc	cellular_component	13	14	591	39	4110	0.000645095
GO:0042383	sarcolemma	cellular_component	6	8	591	20	4110	0.00444522
GO:0008180	COP9 signalosome	cellular_component	11	5	591	10	4110	0.00814702
GO:0030314	junctional membrane complex	cellular_component	9	3	591	4	4110	0.01057
GO:0031010	ISWI-type complex	cellular_component	12	2	591	2	4110	0.0206472
GO:0005726	perichromatin fibrils	cellular_component	14	2	591	2	4110	0.0206472
GO:0000407	pre-autophagosomal structure	cellular_component	9	2	591	2	4110	0.0206472
GO:0031213	RSF complex	cellular_component	13	2	591	2	4110	0.0206472
GO:0070552	BRISC complex	cellular_component	11	2	591	2	4110	0.0206472
GO:0000152	nuclear ubiquitin ligase complex	cellular_component	8	2	591	2	4110	0.0206472
GO:0016605	PML body	cellular_component	14	9	591	30	4110	0.021192
GO:0005634	nucleus	cellular_component	9	196	591	1219	4110	0.025304
GO:0030017	sarcomere	cellular_component	11	5	591	13	4110	0.0287279
GO:0000781	chromosome, telomeric region	cellular_component	12	5	591	13	4110	0.0287279
GO:0048471	perinuclear region of cytoplasm	cellular_component	9	22	591	104	4110	0.0367431
GO:0080008	Cul4-RING ubiquitin ligase complex	cellular_component	9	3	591	6	4110	0.0422296
GO:0016604	nuclear body	cellular_component	13	4	591	10	4110	0.0433967
GO:0015630	microtubule cytoskeleton	cellular_component	10	10	591	40	4110	0.0520814
GO:0005763	mitochondrial small ribosomal subunit	cellular_component	13	2	591	3	4110	0.0560209
GO:0030118	clathrin coat	cellular_component	10	2	591	3	4110	0.0560209
GO:0030915	Smc5-Smc6 complex	cellular_component	11	2	591	3	4110	0.0560209
GO:0005719	nuclear euchromatin	cellular_component	14	2	591	3	4110	0.0560209
GO:0016234	inclusion body	cellular_component	7	2	591	3	4110	0.0560209
GO:0030176	integral to endoplasmic reticulum membrane	cellular_component	13	4	591	11	4110	0.0606555
GO:0031430	M band	cellular_component	13	3	591	7	4110	0.0661578
GO:0033017	sarcoplasmic reticulum membrane	cellular_component	10	3	591	7	4110	0.0661578
GO:0000139	Golgi membrane	cellular_component	11	10	591	43	4110	0.0795226
GO:0016328	lateral plasma membrane	cellular_component	7	4	591	12	4110	0.0809881
GO:0000123	histone acetyltransferase complex	cellular_component	8	4	591	12	4110	0.0809881
GO:0016529	sarcoplasmic reticulum	cellular_component	9	5	591	17	4110	0.0850023
GO:0000118	histone deacetylase complex	cellular_component	13	3	591	8	4110	0.0948565
GO:0070531	BRCA1-A complex	cellular_component	11	2	591	4	4110	0.101472
GO:0043292	contractile fiber	cellular_component	9	2	591	4	4110	0.101472
GO:0030127	COPII vesicle coat	cellular_component	11	2	591	4	4110	0.101472
GO:0033268	node of Ranvier	cellular_component	9	2	591	4	4110	0.101472
GO:0016442	RISC complex	cellular_component	9	2	591	4	4110	0.101472
GO:0005774	vacuolar membrane	cellular_component	11	2	591	4	4110	0.101472
GO:0005875	microtubule associated complex	cellular_component	11	2	591	4	4110	0.101472
GO:0000151	ubiquitin ligase complex	cellular_component	7	4	591	13	4110	0.104215
GO:0030054	cell junction	cellular_component	3	11	591	51	4110	0.105467
GO:0032039	integrator complex	cellular_component	11	3	591	9	4110	0.127636
GO:0035098	ESC/E(Z) complex	cellular_component	9	3	591	9	4110	0.127636
GO:0005769	early endosome	cellular_component	10	8	591	36	4110	0.135131
GO:0005677	chromatin silencing complex	cellular_component	11	1	591	1	4110	0.143796
GO:0070820	tertiary granule	cellular_component	12	1	591	1	4110	0.143796
GO:0005673	transcription factor TFIIE complex	cellular_component	10	1	591	1	4110	0.143796
GO:0030868	smooth endoplasmic reticulum membrane	cellular_component	11	1	591	1	4110	0.143796
GO:0032421	stereocilium bundle	cellular_component	9	1	591	1	4110	0.143796
GO:0031673	H zone	cellular_component	13	1	591	1	4110	0.143796
GO:0048786	presynaptic active zone	cellular_component	6	1	591	1	4110	0.143796
GO:0032116	SMC loading complex	cellular_component	11	1	591	1	4110	0.143796
GO:0005914	spot adherens junction	cellular_component	6	1	591	1	4110	0.143796
GO:0036128	CatSper complex	cellular_component	8	1	591	1	4110	0.143796
GO:0055087	Ski complex	cellular_component	9	1	591	1	4110	0.143796
GO:0014701	junctional sarcoplasmic reticulum membrane	cellular_component	11	1	591	1	4110	0.143796
GO:0097025	MPP7-DLG1-LIN7 complex	cellular_component	7	1	591	1	4110	0.143796
GO:0022626	cytosolic ribosome	cellular_component	11	1	591	1	4110	0.143796
GO:0031091	platelet alpha granule	cellular_component	12	1	591	1	4110	0.143796
GO:0072546	ER membrane protein complex	cellular_component	14	1	591	1	4110	0.143796
GO:0034678	alpha8-beta1 integrin complex	cellular_component	9	1	591	1	4110	0.143796
GO:0000164	protein phosphatase type 1 complex	cellular_component	9	1	591	1	4110	0.143796
GO:0044322	endoplasmic reticulum quality control compartment	cellular_component	11	1	591	1	4110	0.143796
GO:0031205	endoplasmic reticulum Sec complex	cellular_component	12	1	591	1	4110	0.143796
GO:0070969	ULK1-ATG13-FIP200 complex	cellular_component	9	1	591	1	4110	0.143796
GO:0016507	mitochondrial fatty acid beta-oxidation multienzyme complex	cellular_component	12	1	591	1	4110	0.143796
GO:0043540	6-phosphofructo-2-kinase/fructose-2,6-biphosphatase 1 complex	cellular_component	11	1	591	1	4110	0.143796
GO:0044354	macropinosome	cellular_component	11	1	591	1	4110	0.143796
GO:0005969	serine-pyruvate aminotransferase complex	cellular_component	9	1	591	1	4110	0.143796
GO:0031461	cullin-RING ubiquitin ligase complex	cellular_component	8	2	591	5	4110	0.15338
GO:0030904	retromer complex	cellular_component	6	2	591	5	4110	0.15338
GO:0070469	respiratory chain	cellular_component	5	2	591	5	4110	0.15338
GO:0071565	nBAF complex	cellular_component	13	2	591	5	4110	0.15338
GO:0016010	dystrophin-associated glycoprotein complex	cellular_component	7	2	591	5	4110	0.15338
GO:0031672	A band	cellular_component	12	2	591	5	4110	0.15338
GO:0017053	transcriptional repressor complex	cellular_component	5	4	591	15	4110	0.158289
GO:0031901	early endosome membrane	cellular_component	11	3	591	10	4110	0.163739
GO:0005635	nuclear envelope	cellular_component	11	6	591	27	4110	0.182211
GO:0014069	postsynaptic density	cellular_component	4	3	591	11	4110	0.202395
GO:0000242	pericentriolar material	cellular_component	10	3	591	11	4110	0.202395
GO:0030139	endocytic vesicle	cellular_component	11	3	591	11	4110	0.202395
GO:0071564	npBAF complex	cellular_component	13	2	591	6	4110	0.208955
GO:0035371	microtubule plus-end	cellular_component	12	2	591	6	4110	0.208955
GO:0042641	actomyosin	cellular_component	11	2	591	6	4110	0.208955
GO:0008076	voltage-gated potassium channel complex	cellular_component	8	2	591	6	4110	0.208955
GO:0008023	transcription elongation factor complex	cellular_component	13	2	591	6	4110	0.208955
GO:0001772	immunological synapse	cellular_component	7	2	591	6	4110	0.208955
GO:0005743	mitochondrial inner membrane	cellular_component	13	12	591	65	4110	0.216329
GO:0000785	chromatin	cellular_component	11	5	591	23	4110	0.22767
GO:0030175	filopodium	cellular_component	6	4	591	18	4110	0.253455
GO:0005923	tight junction	cellular_component	6	4	591	18	4110	0.253455
GO:0016020	membrane	cellular_component	3	112	591	738	4110	0.264896
GO:0016514	SWI/SNF complex	cellular_component	13	2	591	7	4110	0.266074
GO:0031234	extrinsic to cytoplasmic side of plasma membrane	cellular_component	7	2	591	7	4110	0.266074
GO:0045120	pronucleus	cellular_component	10	2	591	7	4110	0.266074
GO:0043034	costamere	cellular_component	11	2	591	7	4110	0.266074
GO:0005672	transcription factor TFIIA complex	cellular_component	10	1	591	2	4110	0.266944
GO:0001740	Barr body	cellular_component	12	1	591	2	4110	0.266944
GO:0070761	pre-snoRNP complex	cellular_component	8	1	591	2	4110	0.266944
GO:0005753	mitochondrial proton-transporting ATP synthase complex	cellular_component	14	1	591	2	4110	0.266944
GO:0097481	neuronal postsynaptic density	cellular_component	7	1	591	2	4110	0.266944
GO:0090544	BAF-type complex	cellular_component	12	1	591	2	4110	0.266944
GO:0097452	GAIT complex	cellular_component	5	1	591	2	4110	0.266944
GO:0035869	ciliary transition zone	cellular_component	9	1	591	2	4110	0.266944
GO:0036057	slit diaphragm	cellular_component	6	1	591	2	4110	0.266944
GO:0031932	TORC2 complex	cellular_component	8	1	591	2	4110	0.266944
GO:0090537	CERF complex	cellular_component	13	1	591	2	4110	0.266944
GO:0030658	transport vesicle membrane	cellular_component	12	1	591	2	4110	0.266944
GO:0000178	exosome (RNase complex)	cellular_component	7	1	591	2	4110	0.266944
GO:0005658	alpha DNA polymerase:primase complex	cellular_component	13	1	591	2	4110	0.266944
GO:0045261	proton-transporting ATP synthase complex, catalytic core F(1)	cellular_component	8	1	591	2	4110	0.266944
GO:0035327	transcriptionally active chromatin	cellular_component	12	1	591	2	4110	0.266944
GO:0008278	cohesin complex	cellular_component	11	1	591	2	4110	0.266944
GO:0043293	apoptosome	cellular_component	11	1	591	2	4110	0.266944
GO:0005732	small nucleolar ribonucleoprotein complex	cellular_component	8	1	591	2	4110	0.266944
GO:0034673	inhibin-betaglycan-ActRII complex	cellular_component	7	1	591	2	4110	0.266944
GO:0044300	cerebellar mossy fiber	cellular_component	8	1	591	2	4110	0.266944
GO:0030132	clathrin coat of coated pit	cellular_component	11	1	591	2	4110	0.266944
GO:0032592	integral to mitochondrial membrane	cellular_component	14	1	591	2	4110	0.266944
GO:0005608	laminin-3 complex	cellular_component	9	1	591	2	4110	0.266944
GO:0005783	endoplasmic reticulum	cellular_component	9	26	591	160	4110	0.277713
GO:0030016	myofibril	cellular_component	10	3	591	13	4110	0.284459
GO:0016363	nuclear matrix	cellular_component	11	5	591	25	4110	0.285566
GO:0030496	midbody	cellular_component	5	5	591	25	4110	0.285566
GO:0005913	cell-cell adherens junction	cellular_component	5	4	591	19	4110	0.287499
GO:0030027	lamellipodium	cellular_component	6	9	591	51	4110	0.307005
GO:0005811	lipid particle	cellular_component	9	2	591	8	4110	0.323146
GO:0005605	basal lamina	cellular_component	7	2	591	8	4110	0.323146
GO:0005643	nuclear pore	cellular_component	12	3	591	14	4110	0.326562
GO:0005881	cytoplasmic microtubule	cellular_component	9	3	591	14	4110	0.326562
GO:0005925	focal adhesion	cellular_component	6	9	591	52	4110	0.328225
GO:0005856	cytoskeleton	cellular_component	9	18	591	112	4110	0.342067
GO:0000776	kinetochore	cellular_component	9	5	591	27	4110	0.345781
GO:0001725	stress fiber	cellular_component	12	5	591	27	4110	0.345781
GO:0001940	male pronucleus	cellular_component	11	1	591	3	4110	0.372406
GO:0035102	PRC1 complex	cellular_component	9	1	591	3	4110	0.372406
GO:0030055	cell-substrate junction	cellular_component	4	1	591	3	4110	0.372406
GO:0036064	ciliary basal body	cellular_component	12	1	591	3	4110	0.372406
GO:0032777	Piccolo NuA4 histone acetyltransferase complex	cellular_component	12	1	591	3	4110	0.372406
GO:0043194	axon initial segment	cellular_component	9	1	591	3	4110	0.372406
GO:0031253	cell projection membrane	cellular_component	7	1	591	3	4110	0.372406
GO:0033178	proton-transporting two-sector ATPase complex, catalytic domain	cellular_component	6	1	591	3	4110	0.372406
GO:0000780	condensed nuclear chromosome, centromeric region	cellular_component	13	1	591	3	4110	0.372406
GO:0001891	phagocytic cup	cellular_component	7	1	591	3	4110	0.372406
GO:0005790	smooth endoplasmic reticulum	cellular_component	10	1	591	3	4110	0.372406
GO:0008385	IkappaB kinase complex	cellular_component	11	1	591	3	4110	0.372406
GO:0033116	endoplasmic reticulum-Golgi intermediate compartment membrane	cellular_component	10	1	591	3	4110	0.372406
GO:0034993	SUN-KASH complex	cellular_component	13	1	591	3	4110	0.372406
GO:0030485	smooth muscle contractile fiber	cellular_component	10	1	591	3	4110	0.372406
GO:0005773	vacuole	cellular_component	9	1	591	3	4110	0.372406
GO:0000220	vacuolar proton-transporting V-type ATPase, V0 domain	cellular_component	11	1	591	3	4110	0.372406
GO:0000808	origin recognition complex	cellular_component	11	1	591	3	4110	0.372406
GO:0031462	Cul2-RING ubiquitin ligase complex	cellular_component	9	1	591	3	4110	0.372406
GO:0005664	nuclear origin of replication recognition complex	cellular_component	13	1	591	3	4110	0.372406
GO:0043219	lateral loop	cellular_component	6	1	591	3	4110	0.372406
GO:0016580	Sin3 complex	cellular_component	15	1	591	3	4110	0.372406
GO:0043256	laminin complex	cellular_component	8	1	591	3	4110	0.372406
GO:0001939	female pronucleus	cellular_component	11	1	591	3	4110	0.372406
GO:0000421	autophagic vacuole membrane	cellular_component	11	1	591	3	4110	0.372406
GO:0051233	spindle midzone	cellular_component	10	1	591	3	4110	0.372406
GO:0042470	melanosome	cellular_component	12	2	591	9	4110	0.379007
GO:0030315	T-tubule	cellular_component	7	2	591	9	4110	0.379007
GO:0005671	Ada2/Gcn5/Ada3 transcription activator complex	cellular_component	9	2	591	9	4110	0.379007
GO:0032580	Golgi cisterna membrane	cellular_component	12	2	591	9	4110	0.379007
GO:0009898	cytoplasmic side of plasma membrane	cellular_component	6	2	591	9	4110	0.379007
GO:0005874	microtubule	cellular_component	11	10	591	61	4110	0.379428
GO:0005829	cytosol	cellular_component	9	32	591	210	4110	0.3886
GO:0016459	myosin complex	cellular_component	11	5	591	29	4110	0.406666
GO:0010008	endosome membrane	cellular_component	11	3	591	16	4110	0.4102
GO:0031252	cell leading edge	cellular_component	5	3	591	16	4110	0.4102
GO:0016607	nuclear speck	cellular_component	14	6	591	36	4110	0.417183
GO:0005578	proteinaceous extracellular matrix	cellular_component	5	6	591	36	4110	0.417183
GO:0005739	mitochondrion	cellular_component	9	52	591	350	4110	0.420082
GO:0005815	microtubule organizing center	cellular_component	11	4	591	23	4110	0.426447
GO:0000792	heterochromatin	cellular_component	12	2	591	10	4110	0.432823
GO:0030117	membrane coat	cellular_component	9	2	591	10	4110	0.432823
GO:0005794	Golgi apparatus	cellular_component	9	34	591	228	4110	0.436889
GO:0000922	spindle pole	cellular_component	10	5	591	30	4110	0.436896
GO:0055037	recycling endosome	cellular_component	10	3	591	17	4110	0.450886
GO:0005747	mitochondrial respiratory chain complex I	cellular_component	15	1	591	4	4110	0.462717
GO:0044615	nuclear pore nuclear basket	cellular_component	13	1	591	4	4110	0.462717
GO:0000346	transcription export complex	cellular_component	11	1	591	4	4110	0.462717
GO:0000795	synaptonemal complex	cellular_component	13	1	591	4	4110	0.462717
GO:0005865	striated muscle thin filament	cellular_component	12	1	591	4	4110	0.462717
GO:0031225	anchored to membrane	cellular_component	6	1	591	4	4110	0.462717
GO:0030137	COPI-coated vesicle	cellular_component	12	1	591	4	4110	0.462717
GO:0001739	sex chromatin	cellular_component	15	1	591	4	4110	0.462717
GO:0033179	proton-transporting V-type ATPase, V0 domain	cellular_component	7	1	591	4	4110	0.462717
GO:0035748	myelin sheath abaxonal region	cellular_component	5	1	591	4	4110	0.462717
GO:0005721	centromeric heterochromatin	cellular_component	13	1	591	4	4110	0.462717
GO:0033270	paranode region of axon	cellular_component	9	1	591	4	4110	0.462717
GO:0005689	U12-type spliceosomal complex	cellular_component	9	1	591	4	4110	0.462717
GO:0042581	specific granule	cellular_component	12	1	591	4	4110	0.462717
GO:0005845	mRNA cap binding complex	cellular_component	7	1	591	4	4110	0.462717
GO:0000145	exocyst	cellular_component	11	1	591	4	4110	0.462717
GO:0005675	holo TFIIH complex	cellular_component	10	1	591	4	4110	0.462717
GO:0046658	anchored to plasma membrane	cellular_component	8	1	591	4	4110	0.462717
GO:0030663	COPI-coated vesicle membrane	cellular_component	13	1	591	4	4110	0.462717
GO:0071778	WINAC complex	cellular_component	NA	1	591	4	4110	0.462717
GO:0071203	WASH complex	cellular_component	9	1	591	4	4110	0.462717
GO:0008250	oligosaccharyltransferase complex	cellular_component	12	1	591	4	4110	0.462717
GO:0034399	nuclear periphery	cellular_component	12	1	591	4	4110	0.462717
GO:0005802	trans-Golgi network	cellular_component	10	5	591	31	4110	0.466768
GO:0005622	intracellular	cellular_component	5	35	591	239	4110	0.481968
GO:0030173	integral to Golgi membrane	cellular_component	13	2	591	11	4110	0.48403
GO:0016235	aggresome	cellular_component	8	2	591	11	4110	0.48403
GO:0005791	rough endoplasmic reticulum	cellular_component	10	1	591	5	4110	0.540051
GO:0016589	NURF complex	cellular_component	13	1	591	5	4110	0.540051
GO:0043596	nuclear replication fork	cellular_component	13	1	591	5	4110	0.540051
GO:0012506	vesicle membrane	cellular_component	5	1	591	5	4110	0.540051
GO:0016012	sarcoglycan complex	cellular_component	9	1	591	5	4110	0.540051
GO:0031080	nuclear pore outer ring	cellular_component	13	1	591	5	4110	0.540051
GO:0035068	micro-ribonucleoprotein complex	cellular_component	8	1	591	5	4110	0.540051
GO:0000786	nucleosome	cellular_component	12	1	591	5	4110	0.540051
GO:0030122	AP-2 adaptor complex	cellular_component	13	1	591	5	4110	0.540051
GO:0044297	cell body	cellular_component	5	1	591	5	4110	0.540051
GO:0000940	condensed chromosome outer kinetochore	cellular_component	11	1	591	5	4110	0.540051
GO:0042405	nuclear inclusion body	cellular_component	8	1	591	5	4110	0.540051
GO:0030864	cortical actin cytoskeleton	cellular_component	12	1	591	5	4110	0.540051
GO:0031965	nuclear membrane	cellular_component	12	6	591	41	4110	0.549521
GO:0005681	spliceosomal complex	cellular_component	8	4	591	28	4110	0.587848
GO:0045202	synapse	cellular_component	3	7	591	50	4110	0.592682
GO:0005606	laminin-1 complex	cellular_component	9	1	591	6	4110	0.60627
GO:0030126	COPI vesicle coat	cellular_component	14	1	591	6	4110	0.60627
GO:0035861	site of double-strand break	cellular_component	11	1	591	6	4110	0.60627
GO:0005758	mitochondrial intermembrane space	cellular_component	12	1	591	6	4110	0.60627
GO:0005657	replication fork	cellular_component	11	1	591	6	4110	0.60627
GO:0060170	ciliary membrane	cellular_component	8	1	591	6	4110	0.60627
GO:0070776	MOZ/MORF histone acetyltransferase complex	cellular_component	10	1	591	6	4110	0.60627
GO:0005942	phosphatidylinositol 3-kinase complex	cellular_component	11	1	591	6	4110	0.60627
GO:0001741	XY body	cellular_component	11	1	591	6	4110	0.60627
GO:0022624	proteasome accessory complex	cellular_component	8	1	591	6	4110	0.60627
GO:0019897	extrinsic to plasma membrane	cellular_component	7	1	591	6	4110	0.60627
GO:0043197	dendritic spine	cellular_component	8	1	591	6	4110	0.60627
GO:0000790	nuclear chromatin	cellular_component	13	4	591	29	4110	0.616837
GO:0005814	centriole	cellular_component	10	4	591	29	4110	0.616837
GO:0042645	mitochondrial nucleoid	cellular_component	12	2	591	14	4110	0.619111
GO:0014704	intercalated disc	cellular_component	6	2	591	14	4110	0.619111
GO:0000502	proteasome complex	cellular_component	7	2	591	14	4110	0.619111
GO:0005789	endoplasmic reticulum membrane	cellular_component	11	9	591	67	4110	0.641603
GO:0005737	cytoplasm	cellular_component	7	167	591	1184	4110	0.64214
GO:0032587	ruffle membrane	cellular_component	8	2	591	15	4110	0.657646
GO:0016592	mediator complex	cellular_component	13	2	591	15	4110	0.657646
GO:0005882	intermediate filament	cellular_component	11	1	591	7	4110	0.66297
GO:0032420	stereocilium	cellular_component	7	1	591	7	4110	0.66297
GO:0030141	secretory granule	cellular_component	11	1	591	7	4110	0.66297
GO:0043235	receptor complex	cellular_component	5	1	591	7	4110	0.66297
GO:0031519	PcG protein complex	cellular_component	11	1	591	7	4110	0.66297
GO:0045335	phagocytic vesicle	cellular_component	12	1	591	7	4110	0.66297
GO:0034704	calcium channel complex	cellular_component	9	1	591	7	4110	0.66297
GO:0005637	nuclear inner membrane	cellular_component	8	1	591	7	4110	0.66297
GO:0009925	basal plasma membrane	cellular_component	7	1	591	7	4110	0.66297
GO:0000777	condensed chromosome kinetochore	cellular_component	10	1	591	7	4110	0.66297
GO:0016581	NuRD complex	cellular_component	14	1	591	7	4110	0.66297
GO:0005795	Golgi stack	cellular_component	11	1	591	7	4110	0.66297
GO:0005911	cell-cell junction	cellular_component	4	6	591	46	4110	0.666521
GO:0045177	apical part of cell	cellular_component	5	4	591	31	4110	0.670854
GO:0016021	integral to membrane	cellular_component	6	67	591	487	4110	0.682846
GO:0005778	peroxisomal membrane	cellular_component	12	2	591	16	4110	0.692996
GO:0005912	adherens junction	cellular_component	5	2	591	16	4110	0.692996
GO:0045211	postsynaptic membrane	cellular_component	8	2	591	16	4110	0.692996
GO:0031594	neuromuscular junction	cellular_component	4	2	591	16	4110	0.692996
GO:0005901	caveola	cellular_component	7	2	591	16	4110	0.692996
GO:0000932	cytoplasmic mRNA processing body	cellular_component	10	2	591	16	4110	0.692996
GO:0005667	transcription factor complex	cellular_component	7	7	591	55	4110	0.695572
GO:0005776	autophagic vacuole	cellular_component	10	1	591	8	4110	0.711516
GO:0043234	protein complex	cellular_component	4	8	591	64	4110	0.720454
GO:0005654	nucleoplasm	cellular_component	11	5	591	41	4110	0.722416
GO:0005759	mitochondrial matrix	cellular_component	11	3	591	26	4110	0.744209
GO:0043231	intracellular membrane-bounded organelle	cellular_component	8	14	591	111	4110	0.74463
GO:0031410	cytoplasmic vesicle	cellular_component	9	6	591	50	4110	0.744982
GO:0005768	endosome	cellular_component	9	6	591	50	4110	0.744982
GO:0000228	nuclear chromosome	cellular_component	11	1	591	9	4110	0.753079
GO:0030014	CCR4-NOT complex	cellular_component	7	1	591	9	4110	0.753079
GO:0000159	protein phosphatase type 2A complex	cellular_component	7	1	591	9	4110	0.753079
GO:0005844	polysome	cellular_component	8	1	591	9	4110	0.753079
GO:0000794	condensed nuclear chromosome	cellular_component	12	1	591	9	4110	0.753079
GO:0000793	condensed chromosome	cellular_component	10	1	591	9	4110	0.753079
GO:0016323	basolateral plasma membrane	cellular_component	6	4	591	35	4110	0.762434
GO:0005840	ribosome	cellular_component	9	2	591	19	4110	0.781255
GO:0032154	cleavage furrow	cellular_component	7	1	591	10	4110	0.788663
GO:0035267	NuA4 histone acetyltransferase complex	cellular_component	11	1	591	10	4110	0.788663
GO:0008021	synaptic vesicle	cellular_component	11	1	591	10	4110	0.788663
GO:0001669	acrosomal vesicle	cellular_component	12	1	591	10	4110	0.788663
GO:0005813	centrosome	cellular_component	9	18	591	146	4110	0.797151
GO:0043005	neuron projection	cellular_component	6	3	591	29	4110	0.808971
GO:0031982	vesicle	cellular_component	4	1	591	11	4110	0.819127
GO:0030659	cytoplasmic vesicle membrane	cellular_component	11	1	591	11	4110	0.819127
GO:0005770	late endosome	cellular_component	10	2	591	21	4110	0.826974
GO:0005694	chromosome	cellular_component	9	3	591	31	4110	0.844
GO:0071944	cell periphery	cellular_component	5	1	591	12	4110	0.845205
GO:0030529	ribonucleoprotein complex	cellular_component	7	6	591	57	4110	0.848556
GO:0015629	actin cytoskeleton	cellular_component	10	7	591	66	4110	0.856721
GO:0071339	MLL1 complex	cellular_component	10	1	591	13	4110	0.867529
GO:0031941	filamentous actin	cellular_component	12	1	591	13	4110	0.867529
GO:0005793	endoplasmic reticulum-Golgi intermediate compartment	cellular_component	9	1	591	13	4110	0.867529
GO:0008305	integrin complex	cellular_component	8	1	591	13	4110	0.867529
GO:0005604	basement membrane	cellular_component	6	3	591	33	4110	0.873323
GO:0005764	lysosome	cellular_component	11	3	591	34	4110	0.886072
GO:0016324	apical plasma membrane	cellular_component	6	3	591	34	4110	0.886072
GO:0019898	extrinsic to membrane	cellular_component	5	1	591	14	4110	0.886639
GO:0030863	cortical cytoskeleton	cellular_component	11	1	591	14	4110	0.886639
GO:0005788	endoplasmic reticulum lumen	cellular_component	11	1	591	14	4110	0.886639
GO:0005905	coated pit	cellular_component	5	1	591	14	4110	0.886639
GO:0045121	membrane raft	cellular_component	5	2	591	25	4110	0.893492
GO:0042995	cell projection	cellular_component	5	3	591	35	4110	0.897663
GO:0005884	actin filament	cellular_component	11	1	591	15	4110	0.902995
GO:0031012	extracellular matrix	cellular_component	3	5	591	54	4110	0.905557
GO:0000775	chromosome, centromeric region	cellular_component	12	1	591	16	4110	0.916995
GO:0030425	dendrite	cellular_component	7	2	591	27	4110	0.917005
GO:0001726	ruffle	cellular_component	6	2	591	28	4110	0.926844
GO:0005886	plasma membrane	cellular_component	5	52	591	428	4110	0.930458
GO:0071013	catalytic step 2 spliceosome	cellular_component	9	2	591	29	4110	0.935575
GO:0005741	mitochondrial outer membrane	cellular_component	13	1	591	18	4110	0.939233
GO:0005777	peroxisome	cellular_component	10	2	591	31	4110	0.950162
GO:0005765	lysosomal membrane	cellular_component	12	5	591	61	4110	0.95118
GO:0030424	axon	cellular_component	7	3	591	42	4110	0.953151
GO:0045111	intermediate filament cytoskeleton	cellular_component	10	1	591	20	4110	0.95552
GO:0005871	kinesin complex	cellular_component	12	1	591	20	4110	0.95552
GO:0005730	nucleolus	cellular_component	11	15	591	154	4110	0.968497
GO:0005887	integral to plasma membrane	cellular_component	7	4	591	56	4110	0.969776
GO:0016023	cytoplasmic membrane-bounded vesicle	cellular_component	10	1	591	23	4110	0.972153
GO:0043025	neuronal cell body	cellular_component	6	2	591	38	4110	0.980161
GO:0005819	spindle	cellular_component	9	1	591	27	4110	0.985095
GO:0005938	cell cortex	cellular_component	9	1	591	27	4110	0.985095
GO:0005576	extracellular region	cellular_component	3	5	591	81	4110	0.99403
GO:0005929	cilium	cellular_component	6	1	591	35	4110	0.995738
GO:0009897	external side of plasma membrane	cellular_component	6	1	591	36	4110	0.996356
GO:0005615	extracellular space	cellular_component	5	2	591	81	4110	0.999955
GO:0009986	cell surface	cellular_component	5	2	591	81	4110	0.999955
