# Supplementary material for: Circular RNA profiling reveals an abundant circLMO7 that regulates myoblasts differentiation and survival by sponging miR-378a-3p
Source: Cell Death Dis. 2017 Oct 26;8(10):e3153–. doi: 10.1038/cddis.2017.541 (PMC5680912; doi:10.1038/cddis.2017.541)
Supplement: Supplementary Table 7 [file cddis2017541x14.xlsx]

## Sheet: Sheet1
GO_ID	GO_Term	GO_Function	GO_class	S gene number	TS gene number	B gene number	TB gene number	pvalue
GO:0006936	muscle contraction	biological_process	7	8	591	12	4110	5.06827e-05
GO:0006511	ubiquitin-dependent protein catabolic process	biological_process	9	18	591	62	4110	0.00203436
GO:0070536	protein K63-linked deubiquitination	biological_process	11	5	591	8	4110	0.00232403
GO:0032228	regulation of synaptic transmission, GABAergic	biological_process	10	3	591	3	4110	0.00296037
GO:0048339	paraxial mesoderm development	biological_process	9	4	591	6	4110	0.00498984
GO:0016568	chromatin modification	biological_process	7	10	591	29	4110	0.00531574
GO:0009790	embryo development	biological_process	6	10	591	29	4110	0.00531574
GO:0042074	cell migration involved in gastrulation	biological_process	9	3	591	4	4110	0.01057
GO:0031054	pre-miRNA processing	biological_process	13	3	591	4	4110	0.01057
GO:0050790	regulation of catalytic activity	biological_process	5	4	591	8	4110	0.0183267
GO:0071108	protein K48-linked deubiquitination	biological_process	11	4	591	8	4110	0.0183267
GO:0045892	negative regulation of transcription, DNA-dependent	biological_process	12	24	591	109	4110	0.0190697
GO:0034968	histone lysine methylation	biological_process	8	5	591	12	4110	0.0199905
GO:0006914	autophagy	biological_process	6	5	591	12	4110	0.0199905
GO:0010587	miRNA catabolic process	biological_process	10	2	591	2	4110	0.0206472
GO:0061072	iris morphogenesis	biological_process	12	2	591	2	4110	0.0206472
GO:2001256	regulation of store-operated calcium entry	biological_process	11	2	591	2	4110	0.0206472
GO:0035909	aorta morphogenesis	biological_process	11	2	591	2	4110	0.0206472
GO:0061299	retina vasculature morphogenesis in camera-type eye	biological_process	9	2	591	2	4110	0.0206472
GO:0051000	positive regulation of nitric-oxide synthase activity	biological_process	8	2	591	2	4110	0.0206472
GO:0051151	negative regulation of smooth muscle cell differentiation	biological_process	10	2	591	2	4110	0.0206472
GO:0015780	nucleotide-sugar transport	biological_process	7	2	591	2	4110	0.0206472
GO:0071233	cellular response to leucine	biological_process	8	2	591	2	4110	0.0206472
GO:0097264	self proteolysis	biological_process	7	2	591	2	4110	0.0206472
GO:0035136	forelimb morphogenesis	biological_process	9	2	591	2	4110	0.0206472
GO:0030042	actin filament depolymerization	biological_process	9	2	591	2	4110	0.0206472
GO:0006978	DNA damage response, signal transduction by p53 class mediator resulting in transcription of p21 class mediator	biological_process	10	2	591	2	4110	0.0206472
GO:0048386	positive regulation of retinoic acid receptor signaling pathway	biological_process	10	2	591	2	4110	0.0206472
GO:0043687	post-translational protein modification	biological_process	8	2	591	2	4110	0.0206472
GO:0035137	hindlimb morphogenesis	biological_process	9	2	591	2	4110	0.0206472
GO:0043280	positive regulation of cysteine-type endopeptidase activity involved in apoptotic process	biological_process	13	2	591	2	4110	0.0206472
GO:0060117	auditory receptor cell development	biological_process	12	2	591	2	4110	0.0206472
GO:0016584	nucleosome positioning	biological_process	12	2	591	2	4110	0.0206472
GO:2000721	positive regulation of transcription from RNA polymerase II promoter involved in smooth muscle cell differentiation	biological_process	14	2	591	2	4110	0.0206472
GO:0051047	positive regulation of secretion	biological_process	7	2	591	2	4110	0.0206472
GO:0000722	telomere maintenance via recombination	biological_process	10	2	591	2	4110	0.0206472
GO:0001759	organ induction	biological_process	9	2	591	2	4110	0.0206472
GO:0001672	regulation of chromatin assembly or disassembly	biological_process	8	2	591	2	4110	0.0206472
GO:0048378	regulation of lateral mesodermal cell fate specification	biological_process	9	2	591	2	4110	0.0206472
GO:0071391	cellular response to estrogen stimulus	biological_process	9	2	591	2	4110	0.0206472
GO:0016926	protein desumoylation	biological_process	10	2	591	2	4110	0.0206472
GO:0042473	outer ear morphogenesis	biological_process	10	2	591	2	4110	0.0206472
GO:0051292	nuclear pore complex assembly	biological_process	7	3	591	5	4110	0.0236097
GO:0042347	negative regulation of NF-kappaB import into nucleus	biological_process	11	3	591	5	4110	0.0236097
GO:0016575	histone deacetylation	biological_process	9	3	591	5	4110	0.0236097
GO:0005978	glycogen biosynthetic process	biological_process	9	3	591	5	4110	0.0236097
GO:0010842	retina layer formation	biological_process	13	3	591	5	4110	0.0236097
GO:0061036	positive regulation of cartilage development	biological_process	10	3	591	5	4110	0.0236097
GO:0006099	tricarboxylic acid cycle	biological_process	10	4	591	9	4110	0.0292968
GO:0030838	positive regulation of actin filament polymerization	biological_process	11	4	591	9	4110	0.0292968
GO:0035329	hippo signaling	biological_process	8	4	591	9	4110	0.0292968
GO:0019827	stem cell maintenance	biological_process	9	7	591	22	4110	0.029598
GO:0030324	lung development	biological_process	8	8	591	27	4110	0.0313429
GO:0006184	GTP catabolic process	biological_process	12	12	591	48	4110	0.0351949
GO:0001657	ureteric bud development	biological_process	7	5	591	14	4110	0.0395433
GO:0070936	protein K48-linked ubiquitination	biological_process	12	5	591	14	4110	0.0395433
GO:0048598	embryonic morphogenesis	biological_process	7	3	591	6	4110	0.0422296
GO:0006479	protein methylation	biological_process	6	3	591	6	4110	0.0422296
GO:0005977	glycogen metabolic process	biological_process	8	3	591	6	4110	0.0422296
GO:0090398	cellular senescence	biological_process	6	3	591	6	4110	0.0422296
GO:0048596	embryonic camera-type eye morphogenesis	biological_process	9	3	591	6	4110	0.0422296
GO:0030433	ER-associated ubiquitin-dependent protein catabolic process	biological_process	11	3	591	6	4110	0.0422296
GO:0006337	nucleosome disassembly	biological_process	9	3	591	6	4110	0.0422296
GO:1900153	positive regulation of nuclear-transcribed mRNA catabolic process, deadenylation-dependent decay	biological_process	13	3	591	6	4110	0.0422296
GO:0060213	positive regulation of nuclear-transcribed mRNA poly(A) tail shortening	biological_process	14	3	591	6	4110	0.0422296
GO:0045184	establishment of protein localization	biological_process	6	3	591	6	4110	0.0422296
GO:0001937	negative regulation of endothelial cell proliferation	biological_process	7	4	591	10	4110	0.0433967
GO:0006338	chromatin remodeling	biological_process	8	7	591	24	4110	0.0465457
GO:0014044	Schwann cell development	biological_process	9	2	591	3	4110	0.0560209
GO:0046850	regulation of bone remodeling	biological_process	7	2	591	3	4110	0.0560209
GO:0061178	regulation of insulin secretion involved in cellular response to glucose stimulus	biological_process	12	2	591	3	4110	0.0560209
GO:0032435	negative regulation of proteasomal ubiquitin-dependent protein catabolic process	biological_process	12	2	591	3	4110	0.0560209
GO:0048752	semicircular canal morphogenesis	biological_process	11	2	591	3	4110	0.0560209
GO:0035051	cardiocyte differentiation	biological_process	7	2	591	3	4110	0.0560209
GO:0001754	eye photoreceptor cell differentiation	biological_process	11	2	591	3	4110	0.0560209
GO:0048169	regulation of long-term neuronal synaptic plasticity	biological_process	11	2	591	3	4110	0.0560209
GO:0043534	blood vessel endothelial cell migration	biological_process	11	2	591	3	4110	0.0560209
GO:0008631	intrinsic apoptotic signaling pathway in response to oxidative stress	biological_process	9	2	591	3	4110	0.0560209
GO:0018243	protein O-linked glycosylation via threonine	biological_process	10	2	591	3	4110	0.0560209
GO:0008643	carbohydrate transport	biological_process	5	2	591	3	4110	0.0560209
GO:0006270	DNA replication initiation	biological_process	11	2	591	3	4110	0.0560209
GO:0060235	lens induction in camera-type eye	biological_process	9	2	591	3	4110	0.0560209
GO:0060687	regulation of branching involved in prostate gland morphogenesis	biological_process	10	2	591	3	4110	0.0560209
GO:0005976	polysaccharide metabolic process	biological_process	6	2	591	3	4110	0.0560209
GO:0018026	peptidyl-lysine monomethylation	biological_process	8	2	591	3	4110	0.0560209
GO:0046686	response to cadmium ion	biological_process	7	2	591	3	4110	0.0560209
GO:0010863	positive regulation of phospholipase C activity	biological_process	9	2	591	3	4110	0.0560209
GO:0018076	N-terminal peptidyl-lysine acetylation	biological_process	11	2	591	3	4110	0.0560209
GO:0070537	histone H2A K63-linked deubiquitination	biological_process	10	2	591	3	4110	0.0560209
GO:0014808	release of sequestered calcium ion into cytosol by sarcoplasmic reticulum	biological_process	15	2	591	3	4110	0.0560209
GO:0002076	osteoblast development	biological_process	8	2	591	3	4110	0.0560209
GO:0072657	protein localization to membrane	biological_process	5	2	591	3	4110	0.0560209
GO:0007163	establishment or maintenance of cell polarity	biological_process	5	4	591	11	4110	0.0606555
GO:0046854	phosphatidylinositol phosphorylation	biological_process	10	4	591	11	4110	0.0606555
GO:0001658	branching involved in ureteric bud morphogenesis	biological_process	8	4	591	11	4110	0.0606555
GO:0072659	protein localization to plasma membrane	biological_process	6	4	591	11	4110	0.0606555
GO:0042147	retrograde transport, endosome to Golgi	biological_process	7	4	591	11	4110	0.0606555
GO:0032007	negative regulation of TOR signaling	biological_process	10	4	591	11	4110	0.0606555
GO:0030902	hindbrain development	biological_process	10	3	591	7	4110	0.0661578
GO:0035019	somatic stem cell maintenance	biological_process	10	3	591	7	4110	0.0661578
GO:0007265	Ras protein signal transduction	biological_process	9	3	591	7	4110	0.0661578
GO:0015992	proton transport	biological_process	8	3	591	7	4110	0.0661578
GO:1902043	positive regulation of extrinsic apoptotic signaling pathway via death domain receptors	biological_process	11	3	591	7	4110	0.0661578
GO:0032755	positive regulation of interleukin-6 production	biological_process	8	3	591	7	4110	0.0661578
GO:0045739	positive regulation of DNA repair	biological_process	11	3	591	7	4110	0.0661578
GO:0006071	glycerol metabolic process	biological_process	7	3	591	7	4110	0.0661578
GO:0006302	double-strand break repair	biological_process	10	6	591	21	4110	0.069481
GO:0045669	positive regulation of osteoblast differentiation	biological_process	9	6	591	21	4110	0.069481
GO:0008152	metabolic process	biological_process	3	29	591	154	4110	0.0719613
GO:0006468	protein phosphorylation	biological_process	8	42	591	236	4110	0.0768892
GO:0007059	chromosome segregation	biological_process	5	4	591	12	4110	0.0809881
GO:0001656	metanephros development	biological_process	10	3	591	8	4110	0.0948565
GO:0043044	ATP-dependent chromatin remodeling	biological_process	9	3	591	8	4110	0.0948565
GO:0048745	smooth muscle tissue development	biological_process	7	3	591	8	4110	0.0948565
GO:0035116	embryonic hindlimb morphogenesis	biological_process	10	3	591	8	4110	0.0948565
GO:0043001	Golgi to plasma membrane protein transport	biological_process	9	3	591	8	4110	0.0948565
GO:0048514	blood vessel morphogenesis	biological_process	9	3	591	8	4110	0.0948565
GO:0018105	peptidyl-serine phosphorylation	biological_process	9	7	591	28	4110	0.0961331
GO:0032313	regulation of Rab GTPase activity	biological_process	16	6	591	23	4110	0.101022
GO:0007389	pattern specification process	biological_process	6	6	591	23	4110	0.101022
GO:0006269	DNA replication, synthesis of RNA primer	biological_process	9	2	591	4	4110	0.101472
GO:0014032	neural crest cell development	biological_process	10	2	591	4	4110	0.101472
GO:0060059	embryonic retina morphogenesis in camera-type eye	biological_process	8	2	591	4	4110	0.101472
GO:0030520	intracellular estrogen receptor signaling pathway	biological_process	9	2	591	4	4110	0.101472
GO:0046621	negative regulation of organ growth	biological_process	7	2	591	4	4110	0.101472
GO:0007398	ectoderm development	biological_process	6	2	591	4	4110	0.101472
GO:0045667	regulation of osteoblast differentiation	biological_process	8	2	591	4	4110	0.101472
GO:0006744	ubiquinone biosynthetic process	biological_process	8	2	591	4	4110	0.101472
GO:0018027	peptidyl-lysine dimethylation	biological_process	8	2	591	4	4110	0.101472
GO:0031573	intra-S DNA damage checkpoint	biological_process	13	2	591	4	4110	0.101472
GO:0008543	fibroblast growth factor receptor signaling pathway	biological_process	10	2	591	4	4110	0.101472
GO:0022408	negative regulation of cell-cell adhesion	biological_process	6	2	591	4	4110	0.101472
GO:0031116	positive regulation of microtubule polymerization	biological_process	10	2	591	4	4110	0.101472
GO:0042474	middle ear morphogenesis	biological_process	10	2	591	4	4110	0.101472
GO:0007610	behavior	biological_process	3	2	591	4	4110	0.101472
GO:0030239	myofibril assembly	biological_process	8	2	591	4	4110	0.101472
GO:2000036	regulation of stem cell maintenance	biological_process	10	2	591	4	4110	0.101472
GO:0097192	extrinsic apoptotic signaling pathway in absence of ligand	biological_process	9	2	591	4	4110	0.101472
GO:0045664	regulation of neuron differentiation	biological_process	10	2	591	4	4110	0.101472
GO:0051881	regulation of mitochondrial membrane potential	biological_process	6	2	591	4	4110	0.101472
GO:0000160	phosphorelay signal transduction system	biological_process	8	2	591	4	4110	0.101472
GO:0060509	Type I pneumocyte differentiation	biological_process	9	2	591	4	4110	0.101472
GO:0055008	cardiac muscle tissue morphogenesis	biological_process	10	2	591	4	4110	0.101472
GO:0045778	positive regulation of ossification	biological_process	7	2	591	4	4110	0.101472
GO:0007422	peripheral nervous system development	biological_process	8	2	591	4	4110	0.101472
GO:0007274	neuromuscular synaptic transmission	biological_process	8	2	591	4	4110	0.101472
GO:0060348	bone development	biological_process	8	4	591	13	4110	0.104215
GO:0032880	regulation of protein localization	biological_process	6	4	591	13	4110	0.104215
GO:0021915	neural tube development	biological_process	9	4	591	13	4110	0.104215
GO:0003007	heart morphogenesis	biological_process	9	5	591	18	4110	0.104411
GO:0000122	negative regulation of transcription from RNA polymerase II promoter	biological_process	12	24	591	130	4110	0.113173
GO:0030198	extracellular matrix organization	biological_process	6	6	591	24	4110	0.119181
GO:0007264	small GTPase mediated signal transduction	biological_process	8	13	591	64	4110	0.120548
GO:0006913	nucleocytoplasmic transport	biological_process	8	5	591	19	4110	0.125792
GO:0006904	vesicle docking involved in exocytosis	biological_process	7	3	591	9	4110	0.127636
GO:0048704	embryonic skeletal system morphogenesis	biological_process	10	3	591	9	4110	0.127636
GO:0043433	negative regulation of sequence-specific DNA binding transcription factor activity	biological_process	13	3	591	9	4110	0.127636
GO:0051259	protein oligomerization	biological_process	8	3	591	9	4110	0.127636
GO:0016573	histone acetylation	biological_process	9	4	591	14	4110	0.130083
GO:0018107	peptidyl-threonine phosphorylation	biological_process	9	4	591	14	4110	0.130083
GO:0023014	signal transduction by phosphorylation	biological_process	8	4	591	14	4110	0.130083
GO:0045214	sarcomere organization	biological_process	9	4	591	14	4110	0.130083
GO:0007165	signal transduction	biological_process	6	37	591	215	4110	0.133318
GO:0045893	positive regulation of transcription, DNA-dependent	biological_process	12	27	591	152	4110	0.137825
GO:0030334	regulation of cell migration	biological_process	8	6	591	25	4110	0.138835
GO:0031175	neuron projection development	biological_process	6	6	591	25	4110	0.138835
GO:0090292	nuclear matrix anchoring at nuclear membrane	biological_process	7	1	591	1	4110	0.143796
GO:0006272	leading strand elongation	biological_process	12	1	591	1	4110	0.143796
GO:0042304	regulation of fatty acid biosynthetic process	biological_process	10	1	591	1	4110	0.143796
GO:0010171	body morphogenesis	biological_process	5	1	591	1	4110	0.143796
GO:0072111	cell proliferation involved in kidney development	biological_process	10	1	591	1	4110	0.143796
GO:2001239	regulation of extrinsic apoptotic signaling pathway in absence of ligand	biological_process	10	1	591	1	4110	0.143796
GO:0006741	NADP biosynthetic process	biological_process	12	1	591	1	4110	0.143796
GO:0003272	endocardial cushion formation	biological_process	11	1	591	1	4110	0.143796
GO:0030705	cytoskeleton-dependent intracellular transport	biological_process	6	1	591	1	4110	0.143796
GO:0001936	regulation of endothelial cell proliferation	biological_process	7	1	591	1	4110	0.143796
GO:0051084	'de novo' posttranslational protein folding	biological_process	9	1	591	1	4110	0.143796
GO:0032959	inositol trisphosphate biosynthetic process	biological_process	10	1	591	1	4110	0.143796
GO:0048515	spermatid differentiation	biological_process	8	1	591	1	4110	0.143796
GO:0045661	regulation of myoblast differentiation	biological_process	9	1	591	1	4110	0.143796
GO:0018394	peptidyl-lysine acetylation	biological_process	10	1	591	1	4110	0.143796
GO:0070315	G1 to G0 transition involved in cell differentiation	biological_process	8	1	591	1	4110	0.143796
GO:0019388	galactose catabolic process	biological_process	9	1	591	1	4110	0.143796
GO:0042773	ATP synthesis coupled electron transport	biological_process	14	1	591	1	4110	0.143796
GO:0032967	positive regulation of collagen biosynthetic process	biological_process	8	1	591	1	4110	0.143796
GO:0032497	detection of lipopolysaccharide	biological_process	8	1	591	1	4110	0.143796
GO:0072513	positive regulation of secondary heart field cardioblast proliferation	biological_process	6	1	591	1	4110	0.143796
GO:0060033	anatomical structure regression	biological_process	5	1	591	1	4110	0.143796
GO:0042574	retinal metabolic process	biological_process	6	1	591	1	4110	0.143796
GO:0007509	mesoderm migration involved in gastrulation	biological_process	10	1	591	1	4110	0.143796
GO:0042048	olfactory behavior	biological_process	6	1	591	1	4110	0.143796
GO:0070257	positive regulation of mucus secretion	biological_process	8	1	591	1	4110	0.143796
GO:0061010	gall bladder development	biological_process	8	1	591	1	4110	0.143796
GO:0006433	prolyl-tRNA aminoacylation	biological_process	13	1	591	1	4110	0.143796
GO:0006984	ER-nucleus signaling pathway	biological_process	7	1	591	1	4110	0.143796
GO:0007525	somatic muscle development	biological_process	6	1	591	1	4110	0.143796
GO:0048280	vesicle fusion with Golgi apparatus	biological_process	7	1	591	1	4110	0.143796
GO:0072274	metanephric glomerular basement membrane development	biological_process	8	1	591	1	4110	0.143796
GO:0045069	regulation of viral genome replication	biological_process	8	1	591	1	4110	0.143796
GO:0048769	sarcomerogenesis	biological_process	9	1	591	1	4110	0.143796
GO:2000299	negative regulation of Rho-dependent protein serine/threonine kinase activity	biological_process	13	1	591	1	4110	0.143796
GO:0006273	lagging strand elongation	biological_process	12	1	591	1	4110	0.143796
GO:0060447	bud outgrowth involved in lung branching	biological_process	9	1	591	1	4110	0.143796
GO:0061141	lung ciliated cell differentiation	biological_process	9	1	591	1	4110	0.143796
GO:0032230	positive regulation of synaptic transmission, GABAergic	biological_process	11	1	591	1	4110	0.143796
GO:0001880	Mullerian duct regression	biological_process	5	1	591	1	4110	0.143796
GO:0034620	cellular response to unfolded protein	biological_process	7	1	591	1	4110	0.143796
GO:0010070	zygote asymmetric cell division	biological_process	7	1	591	1	4110	0.143796
GO:0060745	mammary gland branching involved in pregnancy	biological_process	7	1	591	1	4110	0.143796
GO:0008298	intracellular mRNA localization	biological_process	6	1	591	1	4110	0.143796
GO:0090080	positive regulation of MAPKKK cascade by fibroblast growth factor receptor signaling pathway	biological_process	12	1	591	1	4110	0.143796
GO:0071894	histone H2B conserved C-terminal lysine ubiquitination	biological_process	11	1	591	1	4110	0.143796
GO:0045875	negative regulation of sister chromatid cohesion	biological_process	8	1	591	1	4110	0.143796
GO:0014706	striated muscle tissue development	biological_process	7	1	591	1	4110	0.143796
GO:0009165	nucleotide biosynthetic process	biological_process	9	1	591	1	4110	0.143796
GO:0045124	regulation of bone resorption	biological_process	8	1	591	1	4110	0.143796
GO:0060750	epithelial cell proliferation involved in mammary gland duct elongation	biological_process	10	1	591	1	4110	0.143796
GO:0060575	intestinal epithelial cell differentiation	biological_process	9	1	591	1	4110	0.143796
GO:0002030	inhibitory G-protein coupled receptor phosphorylation	biological_process	9	1	591	1	4110	0.143796
GO:0032385	positive regulation of intracellular cholesterol transport	biological_process	10	1	591	1	4110	0.143796
GO:0000291	nuclear-transcribed mRNA catabolic process, exonucleolytic	biological_process	11	1	591	1	4110	0.143796
GO:0050434	positive regulation of viral transcription	biological_process	11	1	591	1	4110	0.143796
GO:0006097	glyoxylate cycle	biological_process	7	1	591	1	4110	0.143796
GO:0042698	ovulation cycle	biological_process	6	1	591	1	4110	0.143796
GO:0090249	regulation of cell motility involved in somitogenic axis elongation	biological_process	8	1	591	1	4110	0.143796
GO:0031664	regulation of lipopolysaccharide-mediated signaling pathway	biological_process	9	1	591	1	4110	0.143796
GO:0045685	regulation of glial cell differentiation	biological_process	8	1	591	1	4110	0.143796
GO:0045901	positive regulation of translational elongation	biological_process	10	1	591	1	4110	0.143796
GO:2000791	negative regulation of mesenchymal cell proliferation involved in lung development	biological_process	8	1	591	1	4110	0.143796
GO:0048352	paraxial mesoderm structural organization	biological_process	11	1	591	1	4110	0.143796
GO:0060523	prostate epithelial cord elongation	biological_process	9	1	591	1	4110	0.143796
GO:0070125	mitochondrial translational elongation	biological_process	9	1	591	1	4110	0.143796
GO:0048382	mesendoderm development	biological_process	5	1	591	1	4110	0.143796
GO:0018208	peptidyl-proline modification	biological_process	9	1	591	1	4110	0.143796
GO:0060528	secretory columnal luminar epithelial cell differentiation involved in prostate glandular acinus development	biological_process	10	1	591	1	4110	0.143796
GO:2001242	regulation of intrinsic apoptotic signaling pathway	biological_process	9	1	591	1	4110	0.143796
GO:0032470	positive regulation of endoplasmic reticulum calcium ion concentration	biological_process	12	1	591	1	4110	0.143796
GO:0060178	regulation of exocyst localization	biological_process	6	1	591	1	4110	0.143796
GO:0021897	forebrain astrocyte development	biological_process	10	1	591	1	4110	0.143796
GO:0071600	otic vesicle morphogenesis	biological_process	11	1	591	1	4110	0.143796
GO:0042256	mature ribosome assembly	biological_process	7	1	591	1	4110	0.143796
GO:0030432	peristalsis	biological_process	10	1	591	1	4110	0.143796
GO:1901373	lipid hydroperoxide transport	biological_process	5	1	591	1	4110	0.143796
GO:0001550	ovarian cumulus expansion	biological_process	10	1	591	1	4110	0.143796
GO:0010715	regulation of extracellular matrix disassembly	biological_process	7	1	591	1	4110	0.143796
GO:0032648	regulation of interferon-beta production	biological_process	8	1	591	1	4110	0.143796
GO:0031081	nuclear pore distribution	biological_process	6	1	591	1	4110	0.143796
GO:0002543	activation of blood coagulation via clotting cascade	biological_process	9	1	591	1	4110	0.143796
GO:0003290	atrial septum secundum morphogenesis	biological_process	13	1	591	1	4110	0.143796
GO:0045175	basal protein localization	biological_process	7	1	591	1	4110	0.143796
GO:0046949	fatty-acyl-CoA biosynthetic process	biological_process	8	1	591	1	4110	0.143796
GO:0061038	uterus morphogenesis	biological_process	7	1	591	1	4110	0.143796
GO:0042558	pteridine-containing compound metabolic process	biological_process	6	1	591	1	4110	0.143796
GO:0008078	mesodermal cell migration	biological_process	9	1	591	1	4110	0.143796
GO:0060022	hard palate development	biological_process	5	1	591	1	4110	0.143796
GO:0035553	oxidative single-stranded RNA demethylation	biological_process	11	1	591	1	4110	0.143796
GO:0034384	high-density lipoprotein particle clearance	biological_process	6	1	591	1	4110	0.143796
GO:0061034	olfactory bulb mitral cell layer development	biological_process	14	1	591	1	4110	0.143796
GO:0043248	proteasome assembly	biological_process	9	1	591	1	4110	0.143796
GO:0030718	germ-line stem cell maintenance	biological_process	10	1	591	1	4110	0.143796
GO:0016191	synaptic vesicle uncoating	biological_process	11	1	591	1	4110	0.143796
GO:0045200	establishment of neuroblast polarity	biological_process	7	1	591	1	4110	0.143796
GO:0015833	peptide transport	biological_process	6	1	591	1	4110	0.143796
GO:0070350	regulation of white fat cell proliferation	biological_process	7	1	591	1	4110	0.143796
GO:0042634	regulation of hair cycle	biological_process	7	1	591	1	4110	0.143796
GO:0006701	progesterone biosynthetic process	biological_process	7	1	591	1	4110	0.143796
GO:0045191	regulation of isotype switching	biological_process	9	1	591	1	4110	0.143796
GO:0032859	activation of Ral GTPase activity	biological_process	18	1	591	1	4110	0.143796
GO:0048713	regulation of oligodendrocyte differentiation	biological_process	9	1	591	1	4110	0.143796
GO:0035609	C-terminal protein deglutamylation	biological_process	11	1	591	1	4110	0.143796
GO:0009877	nodulation	biological_process	6	1	591	1	4110	0.143796
GO:0032790	ribosome disassembly	biological_process	7	1	591	1	4110	0.143796
GO:1900740	positive regulation of protein insertion into mitochondrial membrane involved in apoptotic signaling pathway	biological_process	13	1	591	1	4110	0.143796
GO:0071243	cellular response to arsenic-containing substance	biological_process	6	1	591	1	4110	0.143796
GO:0048278	vesicle docking	biological_process	6	1	591	1	4110	0.143796
GO:0010883	regulation of lipid storage	biological_process	7	1	591	1	4110	0.143796
GO:0035607	fibroblast growth factor receptor signaling pathway involved in orbitofrontal cortex development	biological_process	11	1	591	1	4110	0.143796
GO:0035610	protein side chain deglutamylation	biological_process	11	1	591	1	4110	0.143796
GO:0003408	optic cup formation involved in camera-type eye development	biological_process	12	1	591	1	4110	0.143796
GO:0048319	axial mesoderm morphogenesis	biological_process	7	1	591	1	4110	0.143796
GO:0030321	transepithelial chloride transport	biological_process	9	1	591	1	4110	0.143796
GO:0017121	phospholipid scrambling	biological_process	6	1	591	1	4110	0.143796
GO:0060821	inactivation of X chromosome by DNA methylation	biological_process	11	1	591	1	4110	0.143796
GO:0071472	cellular response to salt stress	biological_process	7	1	591	1	4110	0.143796
GO:0032484	Ral protein signal transduction	biological_process	10	1	591	1	4110	0.143796
GO:0021998	neural plate mediolateral regionalization	biological_process	9	1	591	1	4110	0.143796
GO:0006666	3-keto-sphinganine metabolic process	biological_process	8	1	591	1	4110	0.143796
GO:0030070	insulin processing	biological_process	9	1	591	1	4110	0.143796
GO:0030423	targeting of mRNA for destruction involved in RNA interference	biological_process	12	1	591	1	4110	0.143796
GO:0014718	positive regulation of satellite cell activation involved in skeletal muscle regeneration	biological_process	9	1	591	1	4110	0.143796
GO:0048261	negative regulation of receptor-mediated endocytosis	biological_process	8	1	591	1	4110	0.143796
GO:0055002	striated muscle cell development	biological_process	9	1	591	1	4110	0.143796
GO:0072138	mesenchymal cell proliferation involved in ureteric bud development	biological_process	8	1	591	1	4110	0.143796
GO:0035641	locomotory exploration behavior	biological_process	5	1	591	1	4110	0.143796
GO:0032471	negative regulation of endoplasmic reticulum calcium ion concentration	biological_process	12	1	591	1	4110	0.143796
GO:0033522	histone H2A ubiquitination	biological_process	10	1	591	1	4110	0.143796
GO:0007225	patched ligand maturation	biological_process	7	1	591	1	4110	0.143796
GO:0048677	axon extension involved in regeneration	biological_process	8	1	591	1	4110	0.143796
GO:0019477	L-lysine catabolic process	biological_process	11	1	591	1	4110	0.143796
GO:0045762	positive regulation of adenylate cyclase activity	biological_process	15	1	591	1	4110	0.143796
GO:0009855	determination of bilateral symmetry	biological_process	8	1	591	1	4110	0.143796
GO:0042245	RNA repair	biological_process	9	1	591	1	4110	0.143796
GO:0097045	phosphatidylserine exposure on blood platelet	biological_process	9	1	591	1	4110	0.143796
GO:0051131	chaperone-mediated protein complex assembly	biological_process	9	1	591	1	4110	0.143796
GO:0046929	negative regulation of neurotransmitter secretion	biological_process	10	1	591	1	4110	0.143796
GO:0032688	negative regulation of interferon-beta production	biological_process	9	1	591	1	4110	0.143796
GO:0055062	phosphate ion homeostasis	biological_process	10	1	591	1	4110	0.143796
GO:0048665	neuron fate specification	biological_process	7	1	591	1	4110	0.143796
GO:0071670	smooth muscle cell chemotaxis	biological_process	10	1	591	1	4110	0.143796
GO:0060537	muscle tissue development	biological_process	6	1	591	1	4110	0.143796
GO:0060976	coronary vasculature development	biological_process	9	1	591	1	4110	0.143796
GO:0009299	mRNA transcription	biological_process	11	1	591	1	4110	0.143796
GO:0071035	nuclear polyadenylation-dependent rRNA catabolic process	biological_process	11	1	591	1	4110	0.143796
GO:0045602	negative regulation of endothelial cell differentiation	biological_process	10	1	591	1	4110	0.143796
GO:0048659	smooth muscle cell proliferation	biological_process	6	1	591	1	4110	0.143796
GO:0070370	cellular heat acclimation	biological_process	7	1	591	1	4110	0.143796
GO:2001213	negative regulation of vasculogenesis	biological_process	9	1	591	1	4110	0.143796
GO:0031113	regulation of microtubule polymerization	biological_process	9	1	591	1	4110	0.143796
GO:0032222	regulation of synaptic transmission, cholinergic	biological_process	9	1	591	1	4110	0.143796
GO:0051150	regulation of smooth muscle cell differentiation	biological_process	9	1	591	1	4110	0.143796
GO:0045540	regulation of cholesterol biosynthetic process	biological_process	10	1	591	1	4110	0.143796
GO:0002369	T cell cytokine production	biological_process	8	1	591	1	4110	0.143796
GO:0010832	negative regulation of myotube differentiation	biological_process	11	1	591	1	4110	0.143796
GO:0090045	positive regulation of deacetylase activity	biological_process	7	1	591	1	4110	0.143796
GO:0021769	orbitofrontal cortex development	biological_process	12	1	591	1	4110	0.143796
GO:0015696	ammonium transport	biological_process	8	1	591	1	4110	0.143796
GO:0090076	relaxation of skeletal muscle	biological_process	8	1	591	1	4110	0.143796
GO:0065004	protein-DNA complex assembly	biological_process	8	1	591	1	4110	0.143796
GO:0010835	regulation of protein ADP-ribosylation	biological_process	10	1	591	1	4110	0.143796
GO:0044065	regulation of respiratory system process	biological_process	7	1	591	1	4110	0.143796
GO:0060510	Type II pneumocyte differentiation	biological_process	9	1	591	1	4110	0.143796
GO:0007621	negative regulation of female receptivity	biological_process	9	1	591	1	4110	0.143796
GO:0009115	xanthine catabolic process	biological_process	11	1	591	1	4110	0.143796
GO:0030241	skeletal muscle myosin thick filament assembly	biological_process	10	1	591	1	4110	0.143796
GO:0034184	positive regulation of maintenance of mitotic sister chromatid cohesion	biological_process	12	1	591	1	4110	0.143796
GO:0060914	heart formation	biological_process	10	1	591	1	4110	0.143796
GO:0048712	negative regulation of astrocyte differentiation	biological_process	10	1	591	1	4110	0.143796
GO:0046666	retinal cell programmed cell death	biological_process	8	1	591	1	4110	0.143796
GO:0070201	regulation of establishment of protein localization	biological_process	7	1	591	1	4110	0.143796
GO:0007258	JUN phosphorylation	biological_process	9	1	591	1	4110	0.143796
GO:0033690	positive regulation of osteoblast proliferation	biological_process	6	1	591	1	4110	0.143796
GO:2000172	regulation of branching morphogenesis of a nerve	biological_process	7	1	591	1	4110	0.143796
GO:0061144	alveolar secondary septum development	biological_process	11	1	591	1	4110	0.143796
GO:0001547	antral ovarian follicle growth	biological_process	9	1	591	1	4110	0.143796
GO:0051960	regulation of nervous system development	biological_process	8	1	591	1	4110	0.143796
GO:0060539	diaphragm development	biological_process	8	1	591	1	4110	0.143796
GO:0030422	production of siRNA involved in RNA interference	biological_process	12	1	591	1	4110	0.143796
GO:0070857	regulation of bile acid biosynthetic process	biological_process	10	1	591	1	4110	0.143796
GO:0051101	regulation of DNA binding	biological_process	6	1	591	1	4110	0.143796
GO:0019417	sulfur oxidation	biological_process	6	1	591	1	4110	0.143796
GO:0035196	production of miRNAs involved in gene silencing by miRNA	biological_process	12	1	591	1	4110	0.143796
GO:0034379	very-low-density lipoprotein particle assembly	biological_process	7	1	591	1	4110	0.143796
GO:0015920	lipopolysaccharide transport	biological_process	6	1	591	1	4110	0.143796
GO:0018022	peptidyl-lysine methylation	biological_process	7	1	591	1	4110	0.143796
GO:0034080	CENP-A containing nucleosome assembly at centromere	biological_process	14	1	591	1	4110	0.143796
GO:0071481	cellular response to X-ray	biological_process	8	1	591	1	4110	0.143796
GO:0072249	metanephric glomerular visceral epithelial cell development	biological_process	12	1	591	1	4110	0.143796
GO:0030950	establishment or maintenance of actin cytoskeleton polarity	biological_process	7	1	591	1	4110	0.143796
GO:0006102	isocitrate metabolic process	biological_process	9	1	591	1	4110	0.143796
GO:0072180	mesonephric duct morphogenesis	biological_process	11	1	591	1	4110	0.143796
GO:0035773	insulin secretion involved in cellular response to glucose stimulus	biological_process	11	1	591	1	4110	0.143796
GO:0021847	ventricular zone neuroblast division	biological_process	11	1	591	1	4110	0.143796
GO:0035037	sperm entry	biological_process	7	1	591	1	4110	0.143796
GO:0072660	maintenance of protein location in plasma membrane	biological_process	8	1	591	1	4110	0.143796
GO:0048730	epidermis morphogenesis	biological_process	10	1	591	1	4110	0.143796
GO:0060152	microtubule-based peroxisome localization	biological_process	6	1	591	1	4110	0.143796
GO:0010954	positive regulation of protein processing	biological_process	8	1	591	1	4110	0.143796
GO:0071335	hair follicle cell proliferation	biological_process	5	1	591	1	4110	0.143796
GO:0000492	box C/D snoRNP assembly	biological_process	10	1	591	1	4110	0.143796
GO:0035669	TRAM-dependent toll-like receptor 4 signaling pathway	biological_process	11	1	591	1	4110	0.143796
GO:0050996	positive regulation of lipid catabolic process	biological_process	8	1	591	1	4110	0.143796
GO:0042998	positive regulation of Golgi to plasma membrane protein transport	biological_process	5	1	591	1	4110	0.143796
GO:0019674	NAD metabolic process	biological_process	12	1	591	1	4110	0.143796
GO:0061061	muscle structure development	biological_process	5	1	591	1	4110	0.143796
GO:0031579	membrane raft organization	biological_process	5	1	591	1	4110	0.143796
GO:0072383	plus-end-directed vesicle transport along microtubule	biological_process	10	1	591	1	4110	0.143796
GO:0070646	protein modification by small protein removal	biological_process	9	1	591	1	4110	0.143796
GO:0001710	mesodermal cell fate commitment	biological_process	8	1	591	1	4110	0.143796
GO:0042904	9-cis-retinoic acid biosynthetic process	biological_process	10	1	591	1	4110	0.143796
GO:0072577	endothelial cell apoptotic process	biological_process	9	1	591	1	4110	0.143796
GO:0001896	autolysis	biological_process	5	1	591	1	4110	0.143796
GO:0061086	negative regulation of histone H3-K27 methylation	biological_process	11	1	591	1	4110	0.143796
GO:2001031	positive regulation of cellular glucuronidation	biological_process	13	1	591	1	4110	0.143796
GO:0048638	regulation of developmental growth	biological_process	6	1	591	1	4110	0.143796
GO:0042713	sperm ejaculation	biological_process	8	1	591	1	4110	0.143796
GO:0070989	oxidative demethylation	biological_process	6	1	591	1	4110	0.143796
GO:0045898	regulation of RNA polymerase II transcriptional preinitiation complex assembly	biological_process	12	1	591	1	4110	0.143796
GO:0043056	forward locomotion	biological_process	5	1	591	1	4110	0.143796
GO:0006271	DNA strand elongation involved in DNA replication	biological_process	11	1	591	1	4110	0.143796
GO:2000630	positive regulation of miRNA metabolic process	biological_process	12	1	591	1	4110	0.143796
GO:0097320	membrane tubulation	biological_process	6	1	591	1	4110	0.143796
GO:0033081	regulation of T cell differentiation in thymus	biological_process	11	1	591	1	4110	0.143796
GO:0042573	retinoic acid metabolic process	biological_process	6	1	591	1	4110	0.143796
GO:0045940	positive regulation of steroid metabolic process	biological_process	8	1	591	1	4110	0.143796
GO:0010389	regulation of G2/M transition of mitotic cell cycle	biological_process	9	1	591	1	4110	0.143796
GO:0045955	negative regulation of calcium ion-dependent exocytosis	biological_process	9	1	591	1	4110	0.143796
GO:0021740	principal sensory nucleus of trigeminal nerve development	biological_process	11	1	591	1	4110	0.143796
GO:0070252	actin-mediated cell contraction	biological_process	7	1	591	1	4110	0.143796
GO:0043084	penile erection	biological_process	7	1	591	1	4110	0.143796
GO:0006931	substrate-dependent cell migration, cell attachment to substrate	biological_process	9	1	591	1	4110	0.143796
GO:1990126	retrograde transport, endosome to plasma membrane	biological_process	7	1	591	1	4110	0.143796
GO:0008050	female courtship behavior	biological_process	8	1	591	1	4110	0.143796
GO:0060527	prostate epithelial cord arborization involved in prostate glandular acinus morphogenesis	biological_process	10	1	591	1	4110	0.143796
GO:0031448	positive regulation of fast-twitch skeletal muscle fiber contraction	biological_process	14	1	591	1	4110	0.143796
GO:0051048	negative regulation of secretion	biological_process	7	1	591	1	4110	0.143796
GO:0035279	mRNA cleavage involved in gene silencing by miRNA	biological_process	12	1	591	1	4110	0.143796
GO:0034329	cell junction assembly	biological_process	6	1	591	1	4110	0.143796
GO:0046578	regulation of Ras protein signal transduction	biological_process	10	1	591	1	4110	0.143796
GO:0033566	gamma-tubulin complex localization	biological_process	8	1	591	1	4110	0.143796
GO:0002281	macrophage activation involved in immune response	biological_process	8	1	591	1	4110	0.143796
GO:0046827	positive regulation of protein export from nucleus	biological_process	9	1	591	1	4110	0.143796
GO:0051659	maintenance of mitochondrion location	biological_process	7	1	591	1	4110	0.143796
GO:0048133	male germ-line stem cell division	biological_process	8	1	591	1	4110	0.143796
GO:0072203	cell proliferation involved in metanephros development	biological_process	11	1	591	1	4110	0.143796
GO:0060896	neural plate pattern specification	biological_process	7	1	591	1	4110	0.143796
GO:0070173	regulation of enamel mineralization	biological_process	13	1	591	1	4110	0.143796
GO:0021747	cochlear nucleus development	biological_process	13	1	591	1	4110	0.143796
GO:2000188	regulation of cholesterol homeostasis	biological_process	6	1	591	1	4110	0.143796
GO:2000795	negative regulation of epithelial cell proliferation involved in lung morphogenesis	biological_process	7	1	591	1	4110	0.143796
GO:0001893	maternal placenta development	biological_process	7	1	591	1	4110	0.143796
GO:0060764	cell-cell signaling involved in mammary gland development	biological_process	7	1	591	1	4110	0.143796
GO:0000084	mitotic S phase	biological_process	8	1	591	1	4110	0.143796
GO:0031571	mitotic G1 DNA damage checkpoint	biological_process	13	1	591	1	4110	0.143796
GO:0032971	regulation of muscle filament sliding	biological_process	10	1	591	1	4110	0.143796
GO:1900034	regulation of cellular response to heat	biological_process	7	1	591	1	4110	0.143796
GO:0042592	homeostatic process	biological_process	5	1	591	1	4110	0.143796
GO:0021778	oligodendrocyte cell fate specification	biological_process	8	1	591	1	4110	0.143796
GO:0060715	syncytiotrophoblast cell differentiation involved in labyrinthine layer development	biological_process	8	1	591	1	4110	0.143796
GO:0007141	male meiosis I	biological_process	7	1	591	1	4110	0.143796
GO:0032224	positive regulation of synaptic transmission, cholinergic	biological_process	10	1	591	1	4110	0.143796
GO:0080134	regulation of response to stress	biological_process	5	1	591	1	4110	0.143796
GO:0001839	neural plate morphogenesis	biological_process	10	1	591	1	4110	0.143796
GO:0070634	transepithelial ammonium transport	biological_process	9	1	591	1	4110	0.143796
GO:1902262	apoptotic process involved in patterning of blood vessels	biological_process	10	1	591	1	4110	0.143796
GO:0010464	regulation of mesenchymal cell proliferation	biological_process	7	1	591	1	4110	0.143796
GO:0036065	fucosylation	biological_process	8	1	591	1	4110	0.143796
GO:0044783	G1 DNA damage checkpoint	biological_process	10	1	591	1	4110	0.143796
GO:0040023	establishment of nucleus localization	biological_process	6	1	591	1	4110	0.143796
GO:0035562	negative regulation of chromatin binding	biological_process	7	1	591	1	4110	0.143796
GO:0007172	signal complex assembly	biological_process	8	1	591	1	4110	0.143796
GO:0050911	detection of chemical stimulus involved in sensory perception of smell	biological_process	10	1	591	1	4110	0.143796
GO:0036323	vascular endothelial growth factor receptor-1 signaling pathway	biological_process	11	1	591	1	4110	0.143796
GO:1901796	regulation of signal transduction by p53 class mediator	biological_process	9	1	591	1	4110	0.143796
GO:2001247	positive regulation of phosphatidylcholine biosynthetic process	biological_process	12	1	591	1	4110	0.143796
GO:0045820	negative regulation of glycolysis	biological_process	9	1	591	1	4110	0.143796
GO:0003205	cardiac chamber development	biological_process	9	1	591	1	4110	0.143796
GO:0009952	anterior/posterior pattern specification	biological_process	8	7	591	31	4110	0.146966
GO:0030308	negative regulation of cell growth	biological_process	7	5	591	20	4110	0.148994
GO:0072593	reactive oxygen species metabolic process	biological_process	5	2	591	5	4110	0.15338
GO:0021522	spinal cord motor neuron differentiation	biological_process	8	2	591	5	4110	0.15338
GO:0048739	cardiac muscle fiber development	biological_process	10	2	591	5	4110	0.15338
GO:0007566	embryo implantation	biological_process	5	2	591	5	4110	0.15338
GO:0043268	positive regulation of potassium ion transport	biological_process	10	2	591	5	4110	0.15338
GO:0045022	early endosome to late endosome transport	biological_process	7	2	591	5	4110	0.15338
GO:0048747	muscle fiber development	biological_process	10	2	591	5	4110	0.15338
GO:0043623	cellular protein complex assembly	biological_process	8	2	591	5	4110	0.15338
GO:0042692	muscle cell differentiation	biological_process	7	2	591	5	4110	0.15338
GO:0019216	regulation of lipid metabolic process	biological_process	6	2	591	5	4110	0.15338
GO:0043039	tRNA aminoacylation	biological_process	11	2	591	5	4110	0.15338
GO:0001935	endothelial cell proliferation	biological_process	6	2	591	5	4110	0.15338
GO:0051567	histone H3-K9 methylation	biological_process	9	2	591	5	4110	0.15338
GO:0048384	retinoic acid receptor signaling pathway	biological_process	8	2	591	5	4110	0.15338
GO:0006906	vesicle fusion	biological_process	6	2	591	5	4110	0.15338
GO:0031290	retinal ganglion cell axon guidance	biological_process	8	2	591	5	4110	0.15338
GO:0021680	cerebellar Purkinje cell layer development	biological_process	14	2	591	5	4110	0.15338
GO:0050890	cognition	biological_process	7	2	591	5	4110	0.15338
GO:0030154	cell differentiation	biological_process	6	10	591	49	4110	0.156731
GO:0032088	negative regulation of NF-kappaB transcription factor activity	biological_process	14	4	591	15	4110	0.158289
GO:0030163	protein catabolic process	biological_process	7	4	591	15	4110	0.158289
GO:0051056	regulation of small GTPase mediated signal transduction	biological_process	9	6	591	26	4110	0.159884
GO:0000278	mitotic cell cycle	biological_process	6	3	591	10	4110	0.163739
GO:0001578	microtubule bundle formation	biological_process	7	3	591	10	4110	0.163739
GO:0045666	positive regulation of neuron differentiation	biological_process	11	3	591	10	4110	0.163739
GO:0016180	snRNA processing	biological_process	11	3	591	10	4110	0.163739
GO:0003151	outflow tract morphogenesis	biological_process	10	3	591	10	4110	0.163739
GO:0006334	nucleosome assembly	biological_process	12	3	591	10	4110	0.163739
GO:0002062	chondrocyte differentiation	biological_process	7	3	591	10	4110	0.163739
GO:0006357	regulation of transcription from RNA polymerase II promoter	biological_process	12	10	591	50	4110	0.172339
GO:0007224	smoothened signaling pathway	biological_process	8	5	591	21	4110	0.173842
GO:0009103	lipopolysaccharide biosynthetic process	biological_process	8	5	591	21	4110	0.173842
GO:0051216	cartilage development	biological_process	8	5	591	21	4110	0.173842
GO:0043401	steroid hormone mediated signaling pathway	biological_process	8	4	591	16	4110	0.188492
GO:0007015	actin filament organization	biological_process	7	4	591	16	4110	0.188492
GO:0007492	endoderm development	biological_process	6	3	591	11	4110	0.202395
GO:0030501	positive regulation of bone mineralization	biological_process	8	3	591	11	4110	0.202395
GO:0006821	chloride transport	biological_process	8	3	591	11	4110	0.202395
GO:0051592	response to calcium ion	biological_process	7	3	591	11	4110	0.202395
GO:0016192	vesicle-mediated transport	biological_process	6	11	591	58	4110	0.203374
GO:0043065	positive regulation of apoptotic process	biological_process	9	11	591	58	4110	0.203374
GO:0010634	positive regulation of epithelial cell migration	biological_process	11	2	591	6	4110	0.208955
GO:0007512	adult heart development	biological_process	9	2	591	6	4110	0.208955
GO:0055007	cardiac muscle cell differentiation	biological_process	8	2	591	6	4110	0.208955
GO:0006909	phagocytosis	biological_process	5	2	591	6	4110	0.208955
GO:0045859	regulation of protein kinase activity	biological_process	10	2	591	6	4110	0.208955
GO:0048617	embryonic foregut morphogenesis	biological_process	8	2	591	6	4110	0.208955
GO:0044267	cellular protein metabolic process	biological_process	6	2	591	6	4110	0.208955
GO:0007031	peroxisome organization	biological_process	5	2	591	6	4110	0.208955
GO:0060487	lung epithelial cell differentiation	biological_process	8	2	591	6	4110	0.208955
GO:0007498	mesoderm development	biological_process	6	2	591	6	4110	0.208955
GO:0010506	regulation of autophagy	biological_process	7	2	591	6	4110	0.208955
GO:0007254	JNK cascade	biological_process	11	2	591	6	4110	0.208955
GO:0008637	apoptotic mitochondrial changes	biological_process	6	2	591	6	4110	0.208955
GO:0030968	endoplasmic reticulum unfolded protein response	biological_process	8	2	591	6	4110	0.208955
GO:0000904	cell morphogenesis involved in differentiation	biological_process	8	2	591	6	4110	0.208955
GO:0060444	branching involved in mammary gland duct morphogenesis	biological_process	8	2	591	6	4110	0.208955
GO:0060038	cardiac muscle cell proliferation	biological_process	11	2	591	6	4110	0.208955
GO:0007026	negative regulation of microtubule depolymerization	biological_process	9	2	591	6	4110	0.208955
GO:0040008	regulation of growth	biological_process	4	2	591	6	4110	0.208955
GO:0002040	sprouting angiogenesis	biological_process	11	2	591	6	4110	0.208955
GO:0032320	positive regulation of Ras GTPase activity	biological_process	16	2	591	6	4110	0.208955
GO:0032332	positive regulation of chondrocyte differentiation	biological_process	9	2	591	6	4110	0.208955
GO:0009636	response to toxic substance	biological_process	5	2	591	6	4110	0.208955
GO:0043966	histone H3 acetylation	biological_process	10	4	591	17	4110	0.220334
GO:0050885	neuromuscular process controlling balance	biological_process	8	4	591	17	4110	0.220334
GO:0043547	positive regulation of GTPase activity	biological_process	15	8	591	41	4110	0.228594
GO:0007010	cytoskeleton organization	biological_process	5	7	591	35	4110	0.230117
GO:0008284	positive regulation of cell proliferation	biological_process	5	11	591	60	4110	0.236904
GO:0001702	gastrulation with mouth forming second	biological_process	9	3	591	12	4110	0.242864
GO:0000724	double-strand break repair via homologous recombination	biological_process	11	3	591	12	4110	0.242864
GO:0006367	transcription initiation from RNA polymerase II promoter	biological_process	10	3	591	12	4110	0.242864
GO:0006352	DNA-dependent transcription, initiation	biological_process	9	3	591	12	4110	0.242864
GO:0030511	positive regulation of transforming growth factor beta receptor signaling pathway	biological_process	12	3	591	12	4110	0.242864
GO:0045732	positive regulation of protein catabolic process	biological_process	9	3	591	12	4110	0.242864
GO:0006886	intracellular protein transport	biological_process	7	15	591	86	4110	0.247468
GO:0035264	multicellular organism growth	biological_process	5	4	591	18	4110	0.253455
GO:0007030	Golgi organization	biological_process	5	4	591	18	4110	0.253455
GO:0030097	hemopoiesis	biological_process	6	4	591	18	4110	0.253455
GO:0032851	positive regulation of Rab GTPase activity	biological_process	17	5	591	24	4110	0.256219
GO:0090090	negative regulation of canonical Wnt signaling pathway	biological_process	11	5	591	24	4110	0.256219
GO:0021702	cerebellar Purkinje cell differentiation	biological_process	8	2	591	7	4110	0.266074
GO:0008277	regulation of G-protein coupled receptor protein signaling pathway	biological_process	9	2	591	7	4110	0.266074
GO:0032886	regulation of microtubule-based process	biological_process	6	2	591	7	4110	0.266074
GO:0006941	striated muscle contraction	biological_process	8	2	591	7	4110	0.266074
GO:0090103	cochlea morphogenesis	biological_process	11	2	591	7	4110	0.266074
GO:0045995	regulation of embryonic development	biological_process	7	2	591	7	4110	0.266074
GO:0015991	ATP hydrolysis coupled proton transport	biological_process	11	2	591	7	4110	0.266074
GO:0048268	clathrin coat assembly	biological_process	8	2	591	7	4110	0.266074
GO:0046034	ATP metabolic process	biological_process	12	2	591	7	4110	0.266074
GO:0071277	cellular response to calcium ion	biological_process	8	2	591	7	4110	0.266074
GO:0010811	positive regulation of cell-substrate adhesion	biological_process	6	2	591	7	4110	0.266074
GO:0046488	phosphatidylinositol metabolic process	biological_process	9	2	591	7	4110	0.266074
GO:0009888	tissue development	biological_process	5	2	591	7	4110	0.266074
GO:0051147	regulation of muscle cell differentiation	biological_process	8	1	591	2	4110	0.266944
GO:0050709	negative regulation of protein secretion	biological_process	8	1	591	2	4110	0.266944
GO:0032781	positive regulation of ATPase activity	biological_process	14	1	591	2	4110	0.266944
GO:0045040	protein import into mitochondrial outer membrane	biological_process	8	1	591	2	4110	0.266944
GO:0060665	regulation of branching involved in salivary gland morphogenesis by mesenchymal-epithelial signaling	biological_process	8	1	591	2	4110	0.266944
GO:0030857	negative regulation of epithelial cell differentiation	biological_process	9	1	591	2	4110	0.266944
GO:0001823	mesonephros development	biological_process	10	1	591	2	4110	0.266944
GO:0046579	positive regulation of Ras protein signal transduction	biological_process	11	1	591	2	4110	0.266944
GO:0001771	immunological synapse formation	biological_process	6	1	591	2	4110	0.266944
GO:0050882	voluntary musculoskeletal movement	biological_process	7	1	591	2	4110	0.266944
GO:0006836	neurotransmitter transport	biological_process	5	1	591	2	4110	0.266944
GO:0014037	Schwann cell differentiation	biological_process	8	1	591	2	4110	0.266944
GO:0048742	regulation of skeletal muscle fiber development	biological_process	11	1	591	2	4110	0.266944
GO:0071569	protein ufmylation	biological_process	10	1	591	2	4110	0.266944
GO:0021695	cerebellar cortex development	biological_process	13	1	591	2	4110	0.266944
GO:0071028	nuclear mRNA surveillance	biological_process	11	1	591	2	4110	0.266944
GO:0034983	peptidyl-lysine deacetylation	biological_process	10	1	591	2	4110	0.266944
GO:0003289	atrial septum primum morphogenesis	biological_process	13	1	591	2	4110	0.266944
GO:0043278	response to morphine	biological_process	8	1	591	2	4110	0.266944
GO:0048875	chemical homeostasis within a tissue	biological_process	7	1	591	2	4110	0.266944
GO:0006369	termination of RNA polymerase II transcription	biological_process	10	1	591	2	4110	0.266944
GO:0021889	olfactory bulb interneuron differentiation	biological_process	11	1	591	2	4110	0.266944
GO:0016458	gene silencing	biological_process	9	1	591	2	4110	0.266944
GO:0015986	ATP synthesis coupled proton transport	biological_process	12	1	591	2	4110	0.266944
GO:0045806	negative regulation of endocytosis	biological_process	7	1	591	2	4110	0.266944
GO:0035261	external genitalia morphogenesis	biological_process	8	1	591	2	4110	0.266944
GO:0021960	anterior commissure morphogenesis	biological_process	11	1	591	2	4110	0.266944
GO:0071468	cellular response to acidity	biological_process	7	1	591	2	4110	0.266944
GO:0031641	regulation of myelination	biological_process	11	1	591	2	4110	0.266944
GO:2000021	regulation of ion homeostasis	biological_process	6	1	591	2	4110	0.266944
GO:0060486	Clara cell differentiation	biological_process	9	1	591	2	4110	0.266944
GO:2000273	positive regulation of receptor activity	biological_process	9	1	591	2	4110	0.266944
GO:0030148	sphingolipid biosynthetic process	biological_process	7	1	591	2	4110	0.266944
GO:0090234	regulation of kinetochore assembly	biological_process	8	1	591	2	4110	0.266944
GO:0060466	activation of meiosis involved in egg activation	biological_process	8	1	591	2	4110	0.266944
GO:0016973	poly(A)+ mRNA export from nucleus	biological_process	8	1	591	2	4110	0.266944
GO:0031063	regulation of histone deacetylation	biological_process	10	1	591	2	4110	0.266944
GO:0006505	GPI anchor metabolic process	biological_process	10	1	591	2	4110	0.266944
GO:0055012	ventricular cardiac muscle cell differentiation	biological_process	9	1	591	2	4110	0.266944
GO:0033619	membrane protein proteolysis	biological_process	7	1	591	2	4110	0.266944
GO:0048708	astrocyte differentiation	biological_process	8	1	591	2	4110	0.266944
GO:0006342	chromatin silencing	biological_process	13	1	591	2	4110	0.266944
GO:0031643	positive regulation of myelination	biological_process	12	1	591	2	4110	0.266944
GO:1900747	negative regulation of vascular endothelial growth factor signaling pathway	biological_process	12	1	591	2	4110	0.266944
GO:0048592	eye morphogenesis	biological_process	10	1	591	2	4110	0.266944
GO:0031937	positive regulation of chromatin silencing	biological_process	13	1	591	2	4110	0.266944
GO:0042487	regulation of odontogenesis of dentin-containing tooth	biological_process	11	1	591	2	4110	0.266944
GO:0030510	regulation of BMP signaling pathway	biological_process	14	1	591	2	4110	0.266944
GO:0045055	regulated secretory pathway	biological_process	7	1	591	2	4110	0.266944
GO:0001955	blood vessel maturation	biological_process	9	1	591	2	4110	0.266944
GO:0051306	mitotic sister chromatid separation	biological_process	9	1	591	2	4110	0.266944
GO:1901018	positive regulation of potassium ion transmembrane transporter activity	biological_process	10	1	591	2	4110	0.266944
GO:0051707	response to other organism	biological_process	6	1	591	2	4110	0.266944
GO:0010586	miRNA metabolic process	biological_process	10	1	591	2	4110	0.266944
GO:0007338	single fertilization	biological_process	6	1	591	2	4110	0.266944
GO:0044539	long-chain fatty acid import	biological_process	12	1	591	2	4110	0.266944
GO:0090169	regulation of spindle assembly	biological_process	9	1	591	2	4110	0.266944
GO:0035088	establishment or maintenance of apical/basal cell polarity	biological_process	7	1	591	2	4110	0.266944
GO:0021801	cerebral cortex radial glia guided migration	biological_process	12	1	591	2	4110	0.266944
GO:0071709	membrane assembly	biological_process	5	1	591	2	4110	0.266944
GO:0042992	negative regulation of transcription factor import into nucleus	biological_process	7	1	591	2	4110	0.266944
GO:0010899	regulation of phosphatidylcholine catabolic process	biological_process	11	1	591	2	4110	0.266944
GO:0090231	regulation of spindle checkpoint	biological_process	9	1	591	2	4110	0.266944
GO:0009826	unidimensional cell growth	biological_process	6	1	591	2	4110	0.266944
GO:0070328	triglyceride homeostasis	biological_process	9	1	591	2	4110	0.266944
GO:0035426	extracellular matrix-cell signaling	biological_process	6	1	591	2	4110	0.266944
GO:0009086	methionine biosynthetic process	biological_process	9	1	591	2	4110	0.266944
GO:0008054	cyclin catabolic process	biological_process	11	1	591	2	4110	0.266944
GO:0042982	amyloid precursor protein metabolic process	biological_process	6	1	591	2	4110	0.266944
GO:0003214	cardiac left ventricle morphogenesis	biological_process	12	1	591	2	4110	0.266944
GO:0060706	cell differentiation involved in embryonic placenta development	biological_process	7	1	591	2	4110	0.266944
GO:0003149	membranous septum morphogenesis	biological_process	13	1	591	2	4110	0.266944
GO:0006707	cholesterol catabolic process	biological_process	9	1	591	2	4110	0.266944
GO:0048608	reproductive structure development	biological_process	5	1	591	2	4110	0.266944
GO:0045988	negative regulation of striated muscle contraction	biological_process	10	1	591	2	4110	0.266944
GO:0035552	oxidative single-stranded DNA demethylation	biological_process	13	1	591	2	4110	0.266944
GO:0006171	cAMP biosynthetic process	biological_process	12	1	591	2	4110	0.266944
GO:0042133	neurotransmitter metabolic process	biological_process	5	1	591	2	4110	0.266944
GO:0032402	melanosome transport	biological_process	8	1	591	2	4110	0.266944
GO:0070562	regulation of vitamin D receptor signaling pathway	biological_process	12	1	591	2	4110	0.266944
GO:0051382	kinetochore assembly	biological_process	7	1	591	2	4110	0.266944
GO:0050767	regulation of neurogenesis	biological_process	9	1	591	2	4110	0.266944
GO:0048762	mesenchymal cell differentiation	biological_process	8	1	591	2	4110	0.266944
GO:0001842	neural fold formation	biological_process	12	1	591	2	4110	0.266944
GO:0060766	negative regulation of androgen receptor signaling pathway	biological_process	11	1	591	2	4110	0.266944
GO:0090400	stress-induced premature senescence	biological_process	7	1	591	2	4110	0.266944
GO:0007354	zygotic determination of anterior/posterior axis, embryo	biological_process	10	1	591	2	4110	0.266944
GO:0048489	synaptic vesicle transport	biological_process	8	1	591	2	4110	0.266944
GO:0006473	protein acetylation	biological_process	9	1	591	2	4110	0.266944
GO:0014002	astrocyte development	biological_process	9	1	591	2	4110	0.266944
GO:0000085	mitotic G2 phase	biological_process	8	1	591	2	4110	0.266944
GO:0071679	commissural neuron axon guidance	biological_process	8	1	591	2	4110	0.266944
GO:0044236	multicellular organismal metabolic process	biological_process	5	1	591	2	4110	0.266944
GO:0060122	inner ear receptor stereocilium organization	biological_process	6	1	591	2	4110	0.266944
GO:0045814	negative regulation of gene expression, epigenetic	biological_process	9	1	591	2	4110	0.266944
GO:0045948	positive regulation of translational initiation	biological_process	10	1	591	2	4110	0.266944
GO:0003365	establishment of cell polarity involved in ameboidal cell migration	biological_process	9	1	591	2	4110	0.266944
GO:0002051	osteoblast fate commitment	biological_process	8	1	591	2	4110	0.266944
GO:0032680	regulation of tumor necrosis factor production	biological_process	8	1	591	2	4110	0.266944
GO:0051149	positive regulation of muscle cell differentiation	biological_process	9	1	591	2	4110	0.266944
GO:0045822	negative regulation of heart contraction	biological_process	10	1	591	2	4110	0.266944
GO:0016226	iron-sulfur cluster assembly	biological_process	5	1	591	2	4110	0.266944
GO:0042149	cellular response to glucose starvation	biological_process	9	1	591	2	4110	0.266944
GO:0000183	chromatin silencing at rDNA	biological_process	14	1	591	2	4110	0.266944
GO:0009312	oligosaccharide biosynthetic process	biological_process	7	1	591	2	4110	0.266944
GO:0048387	negative regulation of retinoic acid receptor signaling pathway	biological_process	10	1	591	2	4110	0.266944
GO:0016202	regulation of striated muscle tissue development	biological_process	10	1	591	2	4110	0.266944
GO:0050999	regulation of nitric-oxide synthase activity	biological_process	8	1	591	2	4110	0.266944
GO:0006424	glutamyl-tRNA aminoacylation	biological_process	13	1	591	2	4110	0.266944
GO:0048318	axial mesoderm development	biological_process	7	1	591	2	4110	0.266944
GO:0060903	positive regulation of meiosis I	biological_process	8	1	591	2	4110	0.266944
GO:1901522	positive regulation of transcription from RNA polymerase II promoter involved in cellular response to chemical stimulus	biological_process	14	1	591	2	4110	0.266944
GO:0043558	regulation of translational initiation in response to stress	biological_process	10	1	591	2	4110	0.266944
GO:0016576	histone dephosphorylation	biological_process	9	1	591	2	4110	0.266944
GO:0060710	chorio-allantoic fusion	biological_process	8	1	591	2	4110	0.266944
GO:0018242	protein O-linked glycosylation via serine	biological_process	10	1	591	2	4110	0.266944
GO:0043691	reverse cholesterol transport	biological_process	8	1	591	2	4110	0.266944
GO:0006333	chromatin assembly or disassembly	biological_process	7	1	591	2	4110	0.266944
GO:0060717	chorion development	biological_process	5	1	591	2	4110	0.266944
GO:0070527	platelet aggregation	biological_process	7	1	591	2	4110	0.266944
GO:0000002	mitochondrial genome maintenance	biological_process	6	1	591	2	4110	0.266944
GO:0000087	mitotic M phase	biological_process	6	1	591	2	4110	0.266944
GO:0007631	feeding behavior	biological_process	4	1	591	2	4110	0.266944
GO:2000009	negative regulation of protein localization to cell surface	biological_process	5	1	591	2	4110	0.266944
GO:0045842	positive regulation of mitotic metaphase/anaphase transition	biological_process	14	1	591	2	4110	0.266944
GO:0043686	co-translational protein modification	biological_process	8	1	591	2	4110	0.266944
GO:0060044	negative regulation of cardiac muscle cell proliferation	biological_process	6	1	591	2	4110	0.266944
GO:0006597	spermine biosynthetic process	biological_process	10	1	591	2	4110	0.266944
GO:0022011	myelination in peripheral nervous system	biological_process	11	1	591	2	4110	0.266944
GO:0051153	regulation of striated muscle cell differentiation	biological_process	9	1	591	2	4110	0.266944
GO:0035305	negative regulation of dephosphorylation	biological_process	9	1	591	2	4110	0.266944
GO:0046427	positive regulation of JAK-STAT cascade	biological_process	10	1	591	2	4110	0.266944
GO:0008154	actin polymerization or depolymerization	biological_process	8	1	591	2	4110	0.266944
GO:0060736	prostate gland growth	biological_process	7	1	591	2	4110	0.266944
GO:0043388	positive regulation of DNA binding	biological_process	7	1	591	2	4110	0.266944
GO:0033234	negative regulation of protein sumoylation	biological_process	12	1	591	2	4110	0.266944
GO:0030035	microspike assembly	biological_process	7	1	591	2	4110	0.266944
GO:0010882	regulation of cardiac muscle contraction by calcium ion signaling	biological_process	10	1	591	2	4110	0.266944
GO:0007095	mitotic G2 DNA damage checkpoint	biological_process	13	1	591	2	4110	0.266944
GO:0047497	mitochondrion transport along microtubule	biological_process	9	1	591	2	4110	0.266944
GO:0034088	maintenance of mitotic sister chromatid cohesion	biological_process	10	1	591	2	4110	0.266944
GO:0060011	Sertoli cell proliferation	biological_process	5	1	591	2	4110	0.266944
GO:1990090	cellular response to nerve growth factor stimulus	biological_process	8	1	591	2	4110	0.266944
GO:0010608	posttranscriptional regulation of gene expression	biological_process	8	1	591	2	4110	0.266944
GO:0051964	negative regulation of synapse assembly	biological_process	8	1	591	2	4110	0.266944
GO:2001257	regulation of cation channel activity	biological_process	9	1	591	2	4110	0.266944
GO:0043267	negative regulation of potassium ion transport	biological_process	10	1	591	2	4110	0.266944
GO:0035021	negative regulation of Rac protein signal transduction	biological_process	12	1	591	2	4110	0.266944
GO:0035404	histone-serine phosphorylation	biological_process	10	1	591	2	4110	0.266944
GO:0070508	cholesterol import	biological_process	8	1	591	2	4110	0.266944
GO:0009435	NAD biosynthetic process	biological_process	12	1	591	2	4110	0.266944
GO:0006654	phosphatidic acid biosynthetic process	biological_process	8	1	591	2	4110	0.266944
GO:0048729	tissue morphogenesis	biological_process	5	1	591	2	4110	0.266944
GO:0007200	phospholipase C-activating G-protein coupled receptor signaling pathway	biological_process	9	1	591	2	4110	0.266944
GO:0071313	cellular response to caffeine	biological_process	9	1	591	2	4110	0.266944
GO:0006420	arginyl-tRNA aminoacylation	biological_process	13	1	591	2	4110	0.266944
GO:0097195	pilomotor reflex	biological_process	6	1	591	2	4110	0.266944
GO:0048715	negative regulation of oligodendrocyte differentiation	biological_process	10	1	591	2	4110	0.266944
GO:0048368	lateral mesoderm development	biological_process	9	1	591	2	4110	0.266944
GO:0033683	nucleotide-excision repair, DNA incision	biological_process	11	1	591	2	4110	0.266944
GO:0061087	positive regulation of histone H3-K27 methylation	biological_process	11	1	591	2	4110	0.266944
GO:0046600	negative regulation of centriole replication	biological_process	13	1	591	2	4110	0.266944
GO:0048861	leukemia inhibitory factor signaling pathway	biological_process	9	1	591	2	4110	0.266944
GO:0031293	membrane protein intracellular domain proteolysis	biological_process	8	1	591	2	4110	0.266944
GO:0045773	positive regulation of axon extension	biological_process	10	1	591	2	4110	0.266944
GO:0050684	regulation of mRNA processing	biological_process	11	1	591	2	4110	0.266944
GO:0016082	synaptic vesicle priming	biological_process	10	1	591	2	4110	0.266944
GO:2000741	positive regulation of mesenchymal stem cell differentiation	biological_process	10	1	591	2	4110	0.266944
GO:0034375	high-density lipoprotein particle remodeling	biological_process	7	1	591	2	4110	0.266944
GO:0048554	positive regulation of metalloenzyme activity	biological_process	6	1	591	2	4110	0.266944
GO:0043654	recognition of apoptotic cell	biological_process	7	1	591	2	4110	0.266944
GO:0021545	cranial nerve development	biological_process	9	1	591	2	4110	0.266944
GO:0048699	generation of neurons	biological_process	8	1	591	2	4110	0.266944
GO:0046580	negative regulation of Ras protein signal transduction	biological_process	11	1	591	2	4110	0.266944
GO:0060576	intestinal epithelial cell development	biological_process	10	1	591	2	4110	0.266944
GO:0003148	outflow tract septum morphogenesis	biological_process	11	1	591	2	4110	0.266944
GO:0060065	uterus development	biological_process	6	1	591	2	4110	0.266944
GO:0003197	endocardial cushion development	biological_process	9	1	591	2	4110	0.266944
GO:0032318	regulation of Ras GTPase activity	biological_process	15	1	591	2	4110	0.266944
GO:0051310	metaphase plate congression	biological_process	6	1	591	2	4110	0.266944
GO:0007638	mechanosensory behavior	biological_process	5	1	591	2	4110	0.266944
GO:0035970	peptidyl-threonine dephosphorylation	biological_process	9	1	591	2	4110	0.266944
GO:0031952	regulation of protein autophosphorylation	biological_process	10	1	591	2	4110	0.266944
GO:0060119	inner ear receptor cell development	biological_process	12	1	591	2	4110	0.266944
GO:0002378	immunoglobulin biosynthetic process	biological_process	6	1	591	2	4110	0.266944
GO:1901017	negative regulation of potassium ion transmembrane transporter activity	biological_process	10	1	591	2	4110	0.266944
GO:0021707	cerebellar granule cell differentiation	biological_process	8	1	591	2	4110	0.266944
GO:0035799	ureter maturation	biological_process	8	1	591	2	4110	0.266944
GO:0072015	glomerular visceral epithelial cell development	biological_process	11	1	591	2	4110	0.266944
GO:0010763	positive regulation of fibroblast migration	biological_process	11	1	591	2	4110	0.266944
GO:0010803	regulation of tumor necrosis factor-mediated signaling pathway	biological_process	10	1	591	2	4110	0.266944
GO:0046777	protein autophosphorylation	biological_process	9	11	591	62	4110	0.272349
GO:0031572	G2 DNA damage checkpoint	biological_process	10	3	591	13	4110	0.284459
GO:0009966	regulation of signal transduction	biological_process	7	3	591	13	4110	0.284459
GO:0042472	inner ear morphogenesis	biological_process	10	3	591	13	4110	0.284459
GO:0060041	retina development in camera-type eye	biological_process	11	3	591	13	4110	0.284459
GO:0010212	response to ionizing radiation	biological_process	6	3	591	13	4110	0.284459
GO:0035556	intracellular signal transduction	biological_process	7	17	591	102	4110	0.292218
GO:0008285	negative regulation of cell proliferation	biological_process	5	14	591	83	4110	0.301009
GO:0007411	axon guidance	biological_process	7	6	591	32	4110	0.308172
GO:0006486	protein glycosylation	biological_process	8	6	591	32	4110	0.308172
GO:0010629	negative regulation of gene expression	biological_process	8	4	591	20	4110	0.322125
GO:0031047	gene silencing by RNA	biological_process	10	2	591	8	4110	0.323146
GO:0030513	positive regulation of BMP signaling pathway	biological_process	15	2	591	8	4110	0.323146
GO:0043981	histone H4-K5 acetylation	biological_process	11	2	591	8	4110	0.323146
GO:0043392	negative regulation of DNA binding	biological_process	7	2	591	8	4110	0.323146
GO:0030901	midbrain development	biological_process	10	2	591	8	4110	0.323146
GO:0009880	embryonic pattern specification	biological_process	7	2	591	8	4110	0.323146
GO:0007178	transmembrane receptor protein serine/threonine kinase signaling pathway	biological_process	9	2	591	8	4110	0.323146
GO:0051276	chromosome organization	biological_process	5	2	591	8	4110	0.323146
GO:0043982	histone H4-K8 acetylation	biological_process	11	2	591	8	4110	0.323146
GO:0022604	regulation of cell morphogenesis	biological_process	8	2	591	8	4110	0.323146
GO:0032868	response to insulin	biological_process	7	2	591	8	4110	0.323146
GO:0008584	male gonad development	biological_process	8	2	591	8	4110	0.323146
GO:0007126	meiosis	biological_process	5	2	591	8	4110	0.323146
GO:0032091	negative regulation of protein binding	biological_process	7	2	591	8	4110	0.323146
GO:0035115	embryonic forelimb morphogenesis	biological_process	10	2	591	8	4110	0.323146
GO:0006928	cellular component movement	biological_process	5	2	591	8	4110	0.323146
GO:0006306	DNA methylation	biological_process	11	2	591	8	4110	0.323146
GO:0030100	regulation of endocytosis	biological_process	6	2	591	8	4110	0.323146
GO:0014065	phosphatidylinositol 3-kinase signaling	biological_process	10	2	591	8	4110	0.323146
GO:0031663	lipopolysaccharide-mediated signaling pathway	biological_process	8	2	591	8	4110	0.323146
GO:0016525	negative regulation of angiogenesis	biological_process	11	3	591	14	4110	0.326562
GO:0015914	phospholipid transport	biological_process	8	3	591	14	4110	0.326562
GO:0006413	translational initiation	biological_process	8	3	591	14	4110	0.326562
GO:0001756	somitogenesis	biological_process	9	3	591	14	4110	0.326562
GO:0016571	histone methylation	biological_process	7	3	591	14	4110	0.326562
GO:0008344	adult locomotory behavior	biological_process	5	3	591	14	4110	0.326562
GO:0016567	protein ubiquitination	biological_process	10	15	591	93	4110	0.356922
GO:0043524	negative regulation of neuron apoptotic process	biological_process	11	4	591	21	4110	0.357015
GO:0042787	protein ubiquitination involved in ubiquitin-dependent protein catabolic process	biological_process	10	4	591	21	4110	0.357015
GO:0006816	calcium ion transport	biological_process	9	6	591	34	4110	0.362448
GO:0045860	positive regulation of protein kinase activity	biological_process	11	3	591	15	4110	0.36863
GO:0006874	cellular calcium ion homeostasis	biological_process	10	3	591	15	4110	0.36863
GO:0000082	G1/S transition of mitotic cell cycle	biological_process	8	3	591	15	4110	0.36863
GO:0017148	negative regulation of translation	biological_process	9	3	591	15	4110	0.36863
GO:0006200	ATP catabolic process	biological_process	11	9	591	54	4110	0.371377
GO:0002064	epithelial cell development	biological_process	8	1	591	3	4110	0.372406
GO:0043508	negative regulation of JUN kinase activity	biological_process	14	1	591	3	4110	0.372406
GO:0060215	primitive hemopoiesis	biological_process	8	1	591	3	4110	0.372406
GO:0042921	glucocorticoid receptor signaling pathway	biological_process	10	1	591	3	4110	0.372406
GO:0002548	monocyte chemotaxis	biological_process	6	1	591	3	4110	0.372406
GO:0043535	regulation of blood vessel endothelial cell migration	biological_process	12	1	591	3	4110	0.372406
GO:0031076	embryonic camera-type eye development	biological_process	8	1	591	3	4110	0.372406
GO:0006307	DNA dealkylation involved in DNA repair	biological_process	10	1	591	3	4110	0.372406
GO:2000651	positive regulation of sodium ion transmembrane transporter activity	biological_process	10	1	591	3	4110	0.372406
GO:0010388	cullin deneddylation	biological_process	11	1	591	3	4110	0.372406
GO:0048570	notochord morphogenesis	biological_process	9	1	591	3	4110	0.372406
GO:0040019	positive regulation of embryonic development	biological_process	7	1	591	3	4110	0.372406
GO:0071361	cellular response to ethanol	biological_process	8	1	591	3	4110	0.372406
GO:0032410	negative regulation of transporter activity	biological_process	8	1	591	3	4110	0.372406
GO:0071773	cellular response to BMP stimulus	biological_process	8	1	591	3	4110	0.372406
GO:0090279	regulation of calcium ion import	biological_process	8	1	591	3	4110	0.372406
GO:0046907	intracellular transport	biological_process	6	1	591	3	4110	0.372406
GO:2000017	positive regulation of determination of dorsal identity	biological_process	11	1	591	3	4110	0.372406
GO:0032543	mitochondrial translation	biological_process	8	1	591	3	4110	0.372406
GO:0006432	phenylalanyl-tRNA aminoacylation	biological_process	13	1	591	3	4110	0.372406
GO:0050691	regulation of defense response to virus by host	biological_process	7	1	591	3	4110	0.372406
GO:0008347	glial cell migration	biological_process	8	1	591	3	4110	0.372406
GO:0030282	bone mineralization	biological_process	6	1	591	3	4110	0.372406
GO:0033631	cell-cell adhesion mediated by integrin	biological_process	6	1	591	3	4110	0.372406
GO:0006414	translational elongation	biological_process	8	1	591	3	4110	0.372406
GO:0010507	negative regulation of autophagy	biological_process	8	1	591	3	4110	0.372406
GO:0060068	vagina development	biological_process	8	1	591	3	4110	0.372406
GO:0051561	positive regulation of mitochondrial calcium ion concentration	biological_process	12	1	591	3	4110	0.372406
GO:0061025	membrane fusion	biological_process	6	1	591	3	4110	0.372406
GO:0033147	negative regulation of intracellular estrogen receptor signaling pathway	biological_process	11	1	591	3	4110	0.372406
GO:0007406	negative regulation of neuroblast proliferation	biological_process	10	1	591	3	4110	0.372406
GO:0008016	regulation of heart contraction	biological_process	9	1	591	3	4110	0.372406
GO:0032465	regulation of cytokinesis	biological_process	8	1	591	3	4110	0.372406
GO:0032835	glomerulus development	biological_process	11	1	591	3	4110	0.372406
GO:0070972	protein localization to endoplasmic reticulum	biological_process	8	1	591	3	4110	0.372406
GO:0051493	regulation of cytoskeleton organization	biological_process	6	1	591	3	4110	0.372406
GO:0014816	satellite cell differentiation	biological_process	8	1	591	3	4110	0.372406
GO:0045909	positive regulation of vasodilation	biological_process	11	1	591	3	4110	0.372406
GO:0043931	ossification involved in bone maturation	biological_process	6	1	591	3	4110	0.372406
GO:0006024	glycosaminoglycan biosynthetic process	biological_process	8	1	591	3	4110	0.372406
GO:2000008	regulation of protein localization to cell surface	biological_process	6	1	591	3	4110	0.372406
GO:0009395	phospholipid catabolic process	biological_process	7	1	591	3	4110	0.372406
GO:0032525	somite rostral/caudal axis specification	biological_process	10	1	591	3	4110	0.372406
GO:2000573	positive regulation of DNA biosynthetic process	biological_process	10	1	591	3	4110	0.372406
GO:0010886	positive regulation of cholesterol storage	biological_process	9	1	591	3	4110	0.372406
GO:0007129	synapsis	biological_process	7	1	591	3	4110	0.372406
GO:0038180	nerve growth factor signaling pathway	biological_process	9	1	591	3	4110	0.372406
GO:0034383	low-density lipoprotein particle clearance	biological_process	6	1	591	3	4110	0.372406
GO:0010452	histone H3-K36 methylation	biological_process	9	1	591	3	4110	0.372406
GO:0012501	programmed cell death	biological_process	6	1	591	3	4110	0.372406
GO:0014894	response to denervation involved in regulation of muscle adaptation	biological_process	11	1	591	3	4110	0.372406
GO:0000075	cell cycle checkpoint	biological_process	7	1	591	3	4110	0.372406
GO:0045987	positive regulation of smooth muscle contraction	biological_process	10	1	591	3	4110	0.372406
GO:0038084	vascular endothelial growth factor signaling pathway	biological_process	10	1	591	3	4110	0.372406
GO:0022028	tangential migration from the subventricular zone to the olfactory bulb	biological_process	10	1	591	3	4110	0.372406
GO:0050687	negative regulation of defense response to virus	biological_process	6	1	591	3	4110	0.372406
GO:0030517	negative regulation of axon extension	biological_process	10	1	591	3	4110	0.372406
GO:0006942	regulation of striated muscle contraction	biological_process	9	1	591	3	4110	0.372406
GO:0006325	chromatin organization	biological_process	6	1	591	3	4110	0.372406
GO:0090102	cochlea development	biological_process	11	1	591	3	4110	0.372406
GO:0032288	myelin assembly	biological_process	11	1	591	3	4110	0.372406
GO:0042471	ear morphogenesis	biological_process	9	1	591	3	4110	0.372406
GO:0033235	positive regulation of protein sumoylation	biological_process	12	1	591	3	4110	0.372406
GO:0010824	regulation of centrosome duplication	biological_process	11	1	591	3	4110	0.372406
GO:0090303	positive regulation of wound healing	biological_process	8	1	591	3	4110	0.372406
GO:0003157	endocardium development	biological_process	9	1	591	3	4110	0.372406
GO:0048148	behavioral response to cocaine	biological_process	6	1	591	3	4110	0.372406
GO:0051926	negative regulation of calcium ion transport	biological_process	11	1	591	3	4110	0.372406
GO:0046620	regulation of organ growth	biological_process	6	1	591	3	4110	0.372406
GO:0060218	hematopoietic stem cell differentiation	biological_process	8	1	591	3	4110	0.372406
GO:0048856	anatomical structure development	biological_process	4	1	591	3	4110	0.372406
GO:0042711	maternal behavior	biological_process	8	1	591	3	4110	0.372406
GO:0060317	cardiac epithelial to mesenchymal transition	biological_process	11	1	591	3	4110	0.372406
GO:0003300	cardiac muscle hypertrophy	biological_process	9	1	591	3	4110	0.372406
GO:0043312	neutrophil degranulation	biological_process	9	1	591	3	4110	0.372406
GO:0055013	cardiac muscle cell development	biological_process	9	1	591	3	4110	0.372406
GO:0043928	exonucleolytic nuclear-transcribed mRNA catabolic process involved in deadenylation-dependent decay	biological_process	12	1	591	3	4110	0.372406
GO:0016239	positive regulation of macroautophagy	biological_process	8	1	591	3	4110	0.372406
GO:0071922	regulation of cohesin localization to chromatin	biological_process	8	1	591	3	4110	0.372406
GO:0007064	mitotic sister chromatid cohesion	biological_process	9	1	591	3	4110	0.372406
GO:0006620	posttranslational protein targeting to membrane	biological_process	8	1	591	3	4110	0.372406
GO:0010867	positive regulation of triglyceride biosynthetic process	biological_process	10	1	591	3	4110	0.372406
GO:0001659	temperature homeostasis	biological_process	6	1	591	3	4110	0.372406
GO:0007413	axonal fasciculation	biological_process	7	1	591	3	4110	0.372406
GO:0048513	organ development	biological_process	7	1	591	3	4110	0.372406
GO:0001952	regulation of cell-matrix adhesion	biological_process	7	1	591	3	4110	0.372406
GO:0032981	mitochondrial respiratory chain complex I assembly	biological_process	7	1	591	3	4110	0.372406
GO:0051224	negative regulation of protein transport	biological_process	8	1	591	3	4110	0.372406
GO:0071168	protein localization to chromatin	biological_process	9	1	591	3	4110	0.372406
GO:0010793	regulation of mRNA export from nucleus	biological_process	8	1	591	3	4110	0.372406
GO:0006003	fructose 2,6-bisphosphate metabolic process	biological_process	7	1	591	3	4110	0.372406
GO:0061028	establishment of endothelial barrier	biological_process	10	1	591	3	4110	0.372406
GO:0090286	cytoskeletal anchoring at nuclear membrane	biological_process	6	1	591	3	4110	0.372406
GO:0060763	mammary duct terminal end bud growth	biological_process	10	1	591	3	4110	0.372406
GO:0046417	chorismate metabolic process	biological_process	9	1	591	3	4110	0.372406
GO:0030488	tRNA methylation	biological_process	13	1	591	3	4110	0.372406
GO:0000245	spliceosomal complex assembly	biological_process	12	1	591	3	4110	0.372406
GO:0030206	chondroitin sulfate biosynthetic process	biological_process	9	1	591	3	4110	0.372406
GO:0019227	neuronal action potential propagation	biological_process	7	1	591	3	4110	0.372406
GO:0021860	pyramidal neuron development	biological_process	12	1	591	3	4110	0.372406
GO:0018393	internal peptidyl-lysine acetylation	biological_process	11	1	591	3	4110	0.372406
GO:0070120	ciliary neurotrophic factor-mediated signaling pathway	biological_process	9	1	591	3	4110	0.372406
GO:0061003	positive regulation of dendritic spine morphogenesis	biological_process	11	1	591	3	4110	0.372406
GO:1901888	regulation of cell junction assembly	biological_process	7	1	591	3	4110	0.372406
GO:0090129	positive regulation of synapse maturation	biological_process	8	1	591	3	4110	0.372406
GO:1900745	positive regulation of p38MAPK cascade	biological_process	13	1	591	3	4110	0.372406
GO:0010694	positive regulation of alkaline phosphatase activity	biological_process	11	1	591	3	4110	0.372406
GO:0051044	positive regulation of membrane protein ectodomain proteolysis	biological_process	8	1	591	3	4110	0.372406
GO:0048557	embryonic digestive tract morphogenesis	biological_process	9	1	591	3	4110	0.372406
GO:0060712	spongiotrophoblast layer development	biological_process	6	1	591	3	4110	0.372406
GO:0038165	oncostatin-M-mediated signaling pathway	biological_process	9	1	591	3	4110	0.372406
GO:0032854	positive regulation of Rap GTPase activity	biological_process	17	1	591	3	4110	0.372406
GO:0050771	negative regulation of axonogenesis	biological_process	10	1	591	3	4110	0.372406
GO:0007608	sensory perception of smell	biological_process	9	1	591	3	4110	0.372406
GO:0035357	peroxisome proliferator activated receptor signaling pathway	biological_process	8	1	591	3	4110	0.372406
GO:0070301	cellular response to hydrogen peroxide	biological_process	8	1	591	3	4110	0.372406
GO:0043983	histone H4-K12 acetylation	biological_process	11	1	591	3	4110	0.372406
GO:0010001	glial cell differentiation	biological_process	7	1	591	3	4110	0.372406
GO:0060412	ventricular septum morphogenesis	biological_process	12	1	591	3	4110	0.372406
GO:0032933	SREBP signaling pathway	biological_process	14	1	591	3	4110	0.372406
GO:0015672	monovalent inorganic cation transport	biological_process	7	1	591	3	4110	0.372406
GO:0032461	positive regulation of protein oligomerization	biological_process	8	1	591	3	4110	0.372406
GO:0034260	negative regulation of GTPase activity	biological_process	15	1	591	3	4110	0.372406
GO:0060711	labyrinthine layer development	biological_process	6	1	591	3	4110	0.372406
GO:0032486	Rap protein signal transduction	biological_process	10	1	591	3	4110	0.372406
GO:0051281	positive regulation of release of sequestered calcium ion into cytosol	biological_process	16	1	591	3	4110	0.372406
GO:0019048	modulation by virus of host morphology or physiology	biological_process	6	1	591	3	4110	0.372406
GO:0010941	regulation of cell death	biological_process	6	1	591	3	4110	0.372406
GO:0009048	dosage compensation by inactivation of X chromosome	biological_process	10	1	591	3	4110	0.372406
GO:0046835	carbohydrate phosphorylation	biological_process	8	1	591	3	4110	0.372406
GO:0006370	7-methylguanosine mRNA capping	biological_process	11	1	591	3	4110	0.372406
GO:0005980	glycogen catabolic process	biological_process	8	1	591	3	4110	0.372406
GO:0033674	positive regulation of kinase activity	biological_process	10	1	591	3	4110	0.372406
GO:0030949	positive regulation of vascular endothelial growth factor receptor signaling pathway	biological_process	12	1	591	3	4110	0.372406
GO:2000060	positive regulation of protein ubiquitination involved in ubiquitin-dependent protein catabolic process	biological_process	12	1	591	3	4110	0.372406
GO:0070986	left/right axis specification	biological_process	9	1	591	3	4110	0.372406
GO:0043116	negative regulation of vascular permeability	biological_process	9	1	591	3	4110	0.372406
GO:0045807	positive regulation of endocytosis	biological_process	7	1	591	3	4110	0.372406
GO:0048340	paraxial mesoderm morphogenesis	biological_process	10	1	591	3	4110	0.372406
GO:0050881	musculoskeletal movement	biological_process	6	1	591	3	4110	0.372406
GO:0050708	regulation of protein secretion	biological_process	7	1	591	3	4110	0.372406
GO:0000956	nuclear-transcribed mRNA catabolic process	biological_process	10	1	591	3	4110	0.372406
GO:0070507	regulation of microtubule cytoskeleton organization	biological_process	7	1	591	3	4110	0.372406
GO:0071599	otic vesicle development	biological_process	11	1	591	3	4110	0.372406
GO:0000381	regulation of alternative mRNA splicing, via spliceosome	biological_process	13	2	591	9	4110	0.379007
GO:0000132	establishment of mitotic spindle orientation	biological_process	9	2	591	9	4110	0.379007
GO:0021549	cerebellum development	biological_process	12	2	591	9	4110	0.379007
GO:0007517	muscle organ development	biological_process	8	2	591	9	4110	0.379007
GO:0050808	synapse organization	biological_process	5	2	591	9	4110	0.379007
GO:0042771	intrinsic apoptotic signaling pathway in response to DNA damage by p53 class mediator	biological_process	10	2	591	9	4110	0.379007
GO:0046856	phosphatidylinositol dephosphorylation	biological_process	10	2	591	9	4110	0.379007
GO:0045862	positive regulation of proteolysis	biological_process	9	2	591	9	4110	0.379007
GO:0048741	skeletal muscle fiber development	biological_process	11	2	591	9	4110	0.379007
GO:0034504	protein localization to nucleus	biological_process	8	2	591	9	4110	0.379007
GO:0051209	release of sequestered calcium ion into cytosol	biological_process	14	2	591	9	4110	0.379007
GO:0006355	regulation of transcription, DNA-dependent	biological_process	11	45	591	298	4110	0.38263
GO:0006812	cation transport	biological_process	6	6	591	35	4110	0.389827
GO:0051091	positive regulation of sequence-specific DNA binding transcription factor activity	biological_process	13	4	591	22	4110	0.391877
GO:0055085	transmembrane transport	biological_process	5	15	591	96	4110	0.406487
GO:0007417	central nervous system development	biological_process	8	3	591	16	4110	0.4102
GO:0030326	embryonic limb morphogenesis	biological_process	9	3	591	16	4110	0.4102
GO:0006418	tRNA aminoacylation for protein translation	biological_process	12	3	591	16	4110	0.4102
GO:0014068	positive regulation of phosphatidylinositol 3-kinase signaling	biological_process	12	3	591	16	4110	0.4102
GO:0045444	fat cell differentiation	biological_process	7	3	591	16	4110	0.4102
GO:0009953	dorsal/ventral pattern formation	biological_process	8	3	591	16	4110	0.4102
GO:0007283	spermatogenesis	biological_process	7	7	591	43	4110	0.425189
GO:0030036	actin cytoskeleton organization	biological_process	6	7	591	43	4110	0.425189
GO:0045944	positive regulation of transcription from RNA polymerase II promoter	biological_process	13	30	591	200	4110	0.430671
GO:0030218	erythrocyte differentiation	biological_process	6	2	591	10	4110	0.432823
GO:0032092	positive regulation of protein binding	biological_process	7	2	591	10	4110	0.432823
GO:0071560	cellular response to transforming growth factor beta stimulus	biological_process	8	2	591	10	4110	0.432823
GO:0008610	lipid biosynthetic process	biological_process	6	2	591	10	4110	0.432823
GO:0010862	positive regulation of pathway-restricted SMAD protein phosphorylation	biological_process	10	2	591	10	4110	0.432823
GO:0043010	camera-type eye development	biological_process	10	2	591	10	4110	0.432823
GO:0042110	T cell activation	biological_process	6	2	591	10	4110	0.432823
GO:0034097	response to cytokine	biological_process	6	2	591	10	4110	0.432823
GO:0030521	androgen receptor signaling pathway	biological_process	9	2	591	10	4110	0.432823
GO:0045766	positive regulation of angiogenesis	biological_process	12	2	591	10	4110	0.432823
GO:0008380	RNA splicing	biological_process	10	5	591	30	4110	0.436896
GO:0006260	DNA replication	biological_process	9	6	591	37	4110	0.44439
GO:0006139	nucleobase-containing compound metabolic process	biological_process	6	3	591	17	4110	0.450886
GO:0030032	lamellipodium assembly	biological_process	7	3	591	17	4110	0.450886
GO:0009411	response to UV	biological_process	7	3	591	17	4110	0.450886
GO:0030509	BMP signaling pathway	biological_process	13	3	591	17	4110	0.450886
GO:0000165	MAPK cascade	biological_process	9	3	591	17	4110	0.450886
GO:0006919	activation of cysteine-type endopeptidase activity involved in apoptotic process	biological_process	14	3	591	17	4110	0.450886
GO:0030182	neuron differentiation	biological_process	9	3	591	17	4110	0.450886
GO:0050680	negative regulation of epithelial cell proliferation	biological_process	6	3	591	17	4110	0.450886
GO:0006366	transcription from RNA polymerase II promoter	biological_process	11	4	591	24	4110	0.460493
GO:0045176	apical protein localization	biological_process	7	1	591	4	4110	0.462717
GO:0001522	pseudouridine synthesis	biological_process	10	1	591	4	4110	0.462717
GO:0019217	regulation of fatty acid metabolic process	biological_process	10	1	591	4	4110	0.462717
GO:0045747	positive regulation of Notch signaling pathway	biological_process	10	1	591	4	4110	0.462717
GO:0030301	cholesterol transport	biological_process	7	1	591	4	4110	0.462717
GO:0007435	salivary gland morphogenesis	biological_process	9	1	591	4	4110	0.462717
GO:0030903	notochord development	biological_process	8	1	591	4	4110	0.462717
GO:0045638	negative regulation of myeloid cell differentiation	biological_process	9	1	591	4	4110	0.462717
GO:0009306	protein secretion	biological_process	6	1	591	4	4110	0.462717
GO:2000096	positive regulation of Wnt signaling pathway, planar cell polarity pathway	biological_process	12	1	591	4	4110	0.462717
GO:0034720	histone H3-K4 demethylation	biological_process	12	1	591	4	4110	0.462717
GO:0048703	embryonic viscerocranium morphogenesis	biological_process	12	1	591	4	4110	0.462717
GO:0031669	cellular response to nutrient levels	biological_process	7	1	591	4	4110	0.462717
GO:0009060	aerobic respiration	biological_process	8	1	591	4	4110	0.462717
GO:0060765	regulation of androgen receptor signaling pathway	biological_process	10	1	591	4	4110	0.462717
GO:0007009	plasma membrane organization	biological_process	5	1	591	4	4110	0.462717
GO:0051894	positive regulation of focal adhesion assembly	biological_process	11	1	591	4	4110	0.462717
GO:0045947	negative regulation of translational initiation	biological_process	10	1	591	4	4110	0.462717
GO:0006368	transcription elongation from RNA polymerase II promoter	biological_process	10	1	591	4	4110	0.462717
GO:0031123	RNA 3'-end processing	biological_process	10	1	591	4	4110	0.462717
GO:0002088	lens development in camera-type eye	biological_process	11	1	591	4	4110	0.462717
GO:0030856	regulation of epithelial cell differentiation	biological_process	8	1	591	4	4110	0.462717
GO:0061077	chaperone-mediated protein folding	biological_process	8	1	591	4	4110	0.462717
GO:0042130	negative regulation of T cell proliferation	biological_process	9	1	591	4	4110	0.462717
GO:0008209	androgen metabolic process	biological_process	6	1	591	4	4110	0.462717
GO:2001243	negative regulation of intrinsic apoptotic signaling pathway	biological_process	10	1	591	4	4110	0.462717
GO:0051298	centrosome duplication	biological_process	10	1	591	4	4110	0.462717
GO:0060749	mammary gland alveolus development	biological_process	11	1	591	4	4110	0.462717
GO:0048488	synaptic vesicle endocytosis	biological_process	10	1	591	4	4110	0.462717
GO:0043122	regulation of I-kappaB kinase/NF-kappaB signaling	biological_process	9	1	591	4	4110	0.462717
GO:0006000	fructose metabolic process	biological_process	9	1	591	4	4110	0.462717
GO:0001778	plasma membrane repair	biological_process	6	1	591	4	4110	0.462717
GO:0003383	apical constriction	biological_process	8	1	591	4	4110	0.462717
GO:0032024	positive regulation of insulin secretion	biological_process	11	1	591	4	4110	0.462717
GO:0080111	DNA demethylation	biological_process	11	1	591	4	4110	0.462717
GO:0048709	oligodendrocyte differentiation	biological_process	8	1	591	4	4110	0.462717
GO:0007020	microtubule nucleation	biological_process	7	1	591	4	4110	0.462717
GO:0001541	ovarian follicle development	biological_process	8	1	591	4	4110	0.462717
GO:0055074	calcium ion homeostasis	biological_process	10	1	591	4	4110	0.462717
GO:0046855	inositol phosphate dephosphorylation	biological_process	10	1	591	4	4110	0.462717
GO:0007183	SMAD protein complex assembly	biological_process	10	1	591	4	4110	0.462717
GO:0000042	protein targeting to Golgi	biological_process	7	1	591	4	4110	0.462717
GO:0021756	striatum development	biological_process	13	1	591	4	4110	0.462717
GO:0090201	negative regulation of release of cytochrome c from mitochondria	biological_process	9	1	591	4	4110	0.462717
GO:0006499	N-terminal protein myristoylation	biological_process	10	1	591	4	4110	0.462717
GO:0006091	generation of precursor metabolites and energy	biological_process	5	1	591	4	4110	0.462717
GO:0048485	sympathetic nervous system development	biological_process	9	1	591	4	4110	0.462717
GO:0007051	spindle organization	biological_process	7	1	591	4	4110	0.462717
GO:0045930	negative regulation of mitotic cell cycle	biological_process	8	1	591	4	4110	0.462717
GO:0045926	negative regulation of growth	biological_process	5	1	591	4	4110	0.462717
GO:0043085	positive regulation of catalytic activity	biological_process	5	1	591	4	4110	0.462717
GO:0032784	regulation of DNA-dependent transcription, elongation	biological_process	10	1	591	4	4110	0.462717
GO:0007252	I-kappaB phosphorylation	biological_process	9	1	591	4	4110	0.462717
GO:0071786	endoplasmic reticulum tubular network organization	biological_process	6	1	591	4	4110	0.462717
GO:0070734	histone H3-K27 methylation	biological_process	9	1	591	4	4110	0.462717
GO:0030240	skeletal muscle thin filament assembly	biological_process	10	1	591	4	4110	0.462717
GO:0006986	response to unfolded protein	biological_process	6	1	591	4	4110	0.462717
GO:0046599	regulation of centriole replication	biological_process	12	1	591	4	4110	0.462717
GO:0060045	positive regulation of cardiac muscle cell proliferation	biological_process	6	1	591	4	4110	0.462717
GO:0033344	cholesterol efflux	biological_process	8	1	591	4	4110	0.462717
GO:0042752	regulation of circadian rhythm	biological_process	5	1	591	4	4110	0.462717
GO:0045880	positive regulation of smoothened signaling pathway	biological_process	10	1	591	4	4110	0.462717
GO:2000379	positive regulation of reactive oxygen species metabolic process	biological_process	7	1	591	4	4110	0.462717
GO:0001967	suckling behavior	biological_process	5	1	591	4	4110	0.462717
GO:0000079	regulation of cyclin-dependent protein serine/threonine kinase activity	biological_process	12	1	591	4	4110	0.462717
GO:0043631	RNA polyadenylation	biological_process	11	1	591	4	4110	0.462717
GO:0060395	SMAD protein signal transduction	biological_process	10	1	591	4	4110	0.462717
GO:0051896	regulation of protein kinase B signaling	biological_process	9	1	591	4	4110	0.462717
GO:0097284	hepatocyte apoptotic process	biological_process	9	1	591	4	4110	0.462717
GO:0021794	thalamus development	biological_process	12	1	591	4	4110	0.462717
GO:0001662	behavioral fear response	biological_process	5	1	591	4	4110	0.462717
GO:0031065	positive regulation of histone deacetylation	biological_process	11	1	591	4	4110	0.462717
GO:0032876	negative regulation of DNA endoreduplication	biological_process	13	1	591	4	4110	0.462717
GO:0034113	heterotypic cell-cell adhesion	biological_process	7	1	591	4	4110	0.462717
GO:0043536	positive regulation of blood vessel endothelial cell migration	biological_process	13	1	591	4	4110	0.462717
GO:0060324	face development	biological_process	6	1	591	4	4110	0.462717
GO:0060484	lung-associated mesenchyme development	biological_process	9	1	591	4	4110	0.462717
GO:0060391	positive regulation of SMAD protein import into nucleus	biological_process	12	1	591	4	4110	0.462717
GO:0001954	positive regulation of cell-matrix adhesion	biological_process	7	1	591	4	4110	0.462717
GO:0019228	regulation of action potential in neuron	biological_process	7	1	591	4	4110	0.462717
GO:0035050	embryonic heart tube development	biological_process	7	1	591	4	4110	0.462717
GO:0048863	stem cell differentiation	biological_process	7	1	591	4	4110	0.462717
GO:0006625	protein targeting to peroxisome	biological_process	7	1	591	4	4110	0.462717
GO:0032927	positive regulation of activin receptor signaling pathway	biological_process	12	1	591	4	4110	0.462717
GO:0046326	positive regulation of glucose import	biological_process	11	1	591	4	4110	0.462717
GO:0006516	glycoprotein catabolic process	biological_process	7	1	591	4	4110	0.462717
GO:0009950	dorsal/ventral axis specification	biological_process	9	1	591	4	4110	0.462717
GO:0006103	2-oxoglutarate metabolic process	biological_process	9	1	591	4	4110	0.462717
GO:0021510	spinal cord development	biological_process	9	1	591	4	4110	0.462717
GO:0010172	embryonic body morphogenesis	biological_process	8	1	591	4	4110	0.462717
GO:0032259	methylation	biological_process	4	6	591	38	4110	0.47133
GO:0015031	protein transport	biological_process	6	15	591	100	4110	0.473077
GO:0008630	intrinsic apoptotic signaling pathway in response to DNA damage	biological_process	9	2	591	11	4110	0.48403
GO:0008203	cholesterol metabolic process	biological_process	8	2	591	11	4110	0.48403
GO:0022008	neurogenesis	biological_process	7	2	591	11	4110	0.48403
GO:0035108	limb morphogenesis	biological_process	8	2	591	11	4110	0.48403
GO:0048589	developmental growth	biological_process	5	2	591	11	4110	0.48403
GO:0006888	ER to Golgi vesicle-mediated transport	biological_process	7	2	591	11	4110	0.48403
GO:0043484	regulation of RNA splicing	biological_process	11	2	591	11	4110	0.48403
GO:0050679	positive regulation of epithelial cell proliferation	biological_process	6	2	591	11	4110	0.48403
GO:0043124	negative regulation of I-kappaB kinase/NF-kappaB signaling	biological_process	10	2	591	11	4110	0.48403
GO:0031398	positive regulation of protein ubiquitination	biological_process	12	2	591	11	4110	0.48403
GO:0016579	protein deubiquitination	biological_process	10	2	591	11	4110	0.48403
GO:0034613	cellular protein localization	biological_process	6	3	591	18	4110	0.490372
GO:0042391	regulation of membrane potential	biological_process	5	3	591	18	4110	0.490372
GO:0009887	organ morphogenesis	biological_process	8	4	591	25	4110	0.493812
GO:0001843	neural tube closure	biological_process	12	4	591	25	4110	0.493812
GO:0009791	post-embryonic development	biological_process	6	5	591	32	4110	0.496137
GO:0001525	angiogenesis	biological_process	10	5	591	32	4110	0.496137
GO:0010628	positive regulation of gene expression	biological_process	8	6	591	39	4110	0.497895
GO:0030900	forebrain development	biological_process	10	4	591	26	4110	0.526234
GO:0001570	vasculogenesis	biological_process	7	3	591	19	4110	0.52841
GO:0000910	cytokinesis	biological_process	7	3	591	19	4110	0.52841
GO:0016197	endosomal transport	biological_process	6	2	591	12	4110	0.532263
GO:0097194	execution phase of apoptosis	biological_process	8	2	591	12	4110	0.532263
GO:0007628	adult walking behavior	biological_process	6	2	591	12	4110	0.532263
GO:0001503	ossification	biological_process	5	2	591	12	4110	0.532263
GO:0032863	activation of Rac GTPase activity	biological_process	19	1	591	5	4110	0.540051
GO:0050910	detection of mechanical stimulus involved in sensory perception of sound	biological_process	10	1	591	5	4110	0.540051
GO:0048844	artery morphogenesis	biological_process	10	1	591	5	4110	0.540051
GO:0007076	mitotic chromosome condensation	biological_process	12	1	591	5	4110	0.540051
GO:0043627	response to estrogen	biological_process	7	1	591	5	4110	0.540051
GO:0016558	protein import into peroxisome matrix	biological_process	8	1	591	5	4110	0.540051
GO:0001817	regulation of cytokine production	biological_process	6	1	591	5	4110	0.540051
GO:0048536	spleen development	biological_process	6	1	591	5	4110	0.540051
GO:0018279	protein N-linked glycosylation via asparagine	biological_process	10	1	591	5	4110	0.540051
GO:0010596	negative regulation of endothelial cell migration	biological_process	12	1	591	5	4110	0.540051
GO:0048147	negative regulation of fibroblast proliferation	biological_process	6	1	591	5	4110	0.540051
GO:0060396	growth hormone receptor signaling pathway	biological_process	10	1	591	5	4110	0.540051
GO:0006379	mRNA cleavage	biological_process	11	1	591	5	4110	0.540051
GO:0009968	negative regulation of signal transduction	biological_process	8	1	591	5	4110	0.540051
GO:0001944	vasculature development	biological_process	7	1	591	5	4110	0.540051
GO:2000811	negative regulation of anoikis	biological_process	10	1	591	5	4110	0.540051
GO:0010606	positive regulation of cytoplasmic mRNA processing body assembly	biological_process	8	1	591	5	4110	0.540051
GO:0007270	neuron-neuron synaptic transmission	biological_process	8	1	591	5	4110	0.540051
GO:0021983	pituitary gland development	biological_process	12	1	591	5	4110	0.540051
GO:0007062	sister chromatid cohesion	biological_process	6	1	591	5	4110	0.540051
GO:0055003	cardiac myofibril assembly	biological_process	9	1	591	5	4110	0.540051
GO:0060047	heart contraction	biological_process	8	1	591	5	4110	0.540051
GO:0034453	microtubule anchoring	biological_process	7	1	591	5	4110	0.540051
GO:0000380	alternative mRNA splicing, via spliceosome	biological_process	12	1	591	5	4110	0.540051
GO:0071158	positive regulation of cell cycle arrest	biological_process	9	1	591	5	4110	0.540051
GO:0031954	positive regulation of protein autophosphorylation	biological_process	11	1	591	5	4110	0.540051
GO:0045600	positive regulation of fat cell differentiation	biological_process	9	1	591	5	4110	0.540051
GO:0006820	anion transport	biological_process	6	1	591	5	4110	0.540051
GO:0070932	histone H3 deacetylation	biological_process	10	1	591	5	4110	0.540051
GO:0060674	placenta blood vessel development	biological_process	7	1	591	5	4110	0.540051
GO:0060445	branching involved in salivary gland morphogenesis	biological_process	7	1	591	5	4110	0.540051
GO:0048821	erythrocyte development	biological_process	7	1	591	5	4110	0.540051
GO:0001654	eye development	biological_process	9	1	591	5	4110	0.540051
GO:0071346	cellular response to interferon-gamma	biological_process	7	1	591	5	4110	0.540051
GO:0046677	response to antibiotic	biological_process	6	1	591	5	4110	0.540051
GO:0021955	central nervous system neuron axonogenesis	biological_process	9	1	591	5	4110	0.540051
GO:0032355	response to estradiol	biological_process	8	1	591	5	4110	0.540051
GO:0045597	positive regulation of cell differentiation	biological_process	8	1	591	5	4110	0.540051
GO:0019722	calcium-mediated signaling	biological_process	9	1	591	5	4110	0.540051
GO:0003009	skeletal muscle contraction	biological_process	9	1	591	5	4110	0.540051
GO:0043409	negative regulation of MAPK cascade	biological_process	11	1	591	5	4110	0.540051
GO:0032314	regulation of Rac GTPase activity	biological_process	17	1	591	5	4110	0.540051
GO:0000045	autophagic vacuole assembly	biological_process	8	1	591	5	4110	0.540051
GO:0048015	phosphatidylinositol-mediated signaling	biological_process	9	1	591	5	4110	0.540051
GO:0032526	response to retinoic acid	biological_process	6	1	591	5	4110	0.540051
GO:0045787	positive regulation of cell cycle	biological_process	6	1	591	5	4110	0.540051
GO:0010165	response to X-ray	biological_process	7	1	591	5	4110	0.540051
GO:0048853	forebrain morphogenesis	biological_process	11	1	591	5	4110	0.540051
GO:0036092	phosphatidylinositol-3-phosphate biosynthetic process	biological_process	9	1	591	5	4110	0.540051
GO:0008156	negative regulation of DNA replication	biological_process	11	1	591	5	4110	0.540051
GO:0055010	ventricular cardiac muscle tissue morphogenesis	biological_process	12	1	591	5	4110	0.540051
GO:0001953	negative regulation of cell-matrix adhesion	biological_process	7	1	591	5	4110	0.540051
GO:0070534	protein K63-linked ubiquitination	biological_process	12	1	591	5	4110	0.540051
GO:0045671	negative regulation of osteoclast differentiation	biological_process	11	1	591	5	4110	0.540051
GO:0033628	regulation of cell adhesion mediated by integrin	biological_process	6	1	591	5	4110	0.540051
GO:0045736	negative regulation of cyclin-dependent protein serine/threonine kinase activity	biological_process	13	1	591	5	4110	0.540051
GO:0048593	camera-type eye morphogenesis	biological_process	11	1	591	5	4110	0.540051
GO:0016574	histone ubiquitination	biological_process	9	1	591	5	4110	0.540051
GO:0071480	cellular response to gamma radiation	biological_process	8	1	591	5	4110	0.540051
GO:2001241	positive regulation of extrinsic apoptotic signaling pathway in absence of ligand	biological_process	11	1	591	5	4110	0.540051
GO:0045109	intermediate filament organization	biological_process	7	1	591	5	4110	0.540051
GO:0048566	embryonic digestive tract development	biological_process	8	1	591	5	4110	0.540051
GO:0060037	pharyngeal system development	biological_process	9	1	591	5	4110	0.540051
GO:0060603	mammary gland duct morphogenesis	biological_process	9	1	591	5	4110	0.540051
GO:0003382	epithelial cell morphogenesis	biological_process	9	1	591	5	4110	0.540051
GO:0045429	positive regulation of nitric oxide biosynthetic process	biological_process	9	1	591	5	4110	0.540051
GO:0045333	cellular respiration	biological_process	7	1	591	5	4110	0.540051
GO:0000209	protein polyubiquitination	biological_process	11	4	591	27	4110	0.557618
GO:0016055	Wnt signaling pathway	biological_process	8	4	591	27	4110	0.557618
GO:0006457	protein folding	biological_process	7	4	591	27	4110	0.557618
GO:0007409	axonogenesis	biological_process	8	3	591	20	4110	0.564814
GO:0010976	positive regulation of neuron projection development	biological_process	8	3	591	20	4110	0.564814
GO:0006915	apoptotic process	biological_process	7	8	591	56	4110	0.566739
GO:0060325	face morphogenesis	biological_process	7	2	591	13	4110	0.577318
GO:0051289	protein homotetramerization	biological_process	10	2	591	13	4110	0.577318
GO:0006289	nucleotide-excision repair	biological_process	10	2	591	13	4110	0.577318
GO:0043406	positive regulation of MAP kinase activity	biological_process	13	2	591	13	4110	0.577318
GO:0007219	Notch signaling pathway	biological_process	8	2	591	13	4110	0.577318
GO:0006954	inflammatory response	biological_process	6	2	591	13	4110	0.577318
GO:0001942	hair follicle development	biological_process	10	2	591	13	4110	0.577318
GO:0045165	cell fate commitment	biological_process	7	2	591	13	4110	0.577318
GO:0071805	potassium ion transmembrane transport	biological_process	7	2	591	13	4110	0.577318
GO:2001235	positive regulation of apoptotic signaling pathway	biological_process	9	2	591	13	4110	0.577318
GO:0001707	mesoderm formation	biological_process	10	2	591	13	4110	0.577318
GO:0046330	positive regulation of JNK cascade	biological_process	13	2	591	13	4110	0.577318
GO:0042981	regulation of apoptotic process	biological_process	8	4	591	28	4110	0.587848
GO:0016310	phosphorylation	biological_process	7	21	591	150	4110	0.590416
GO:0006508	proteolysis	biological_process	6	20	591	143	4110	0.591843
GO:0006397	mRNA processing	biological_process	10	7	591	50	4110	0.592682
GO:0042127	regulation of cell proliferation	biological_process	5	6	591	43	4110	0.598621
GO:0043410	positive regulation of MAPK cascade	biological_process	11	3	591	21	4110	0.599447
GO:0071044	histone mRNA catabolic process	biological_process	11	1	591	6	4110	0.60627
GO:0006885	regulation of pH	biological_process	10	1	591	6	4110	0.60627
GO:0035278	negative regulation of translation involved in gene silencing by miRNA	biological_process	11	1	591	6	4110	0.60627
GO:0045879	negative regulation of smoothened signaling pathway	biological_process	10	1	591	6	4110	0.60627
GO:0006446	regulation of translational initiation	biological_process	9	1	591	6	4110	0.60627
GO:0043968	histone H2A acetylation	biological_process	10	1	591	6	4110	0.60627
GO:0017015	regulation of transforming growth factor beta receptor signaling pathway	biological_process	11	1	591	6	4110	0.60627
GO:0035924	cellular response to vascular endothelial growth factor stimulus	biological_process	8	1	591	6	4110	0.60627
GO:0021591	ventricular system development	biological_process	10	1	591	6	4110	0.60627
GO:0016578	histone deubiquitination	biological_process	9	1	591	6	4110	0.60627
GO:0006303	double-strand break repair via nonhomologous end joining	biological_process	11	1	591	6	4110	0.60627
GO:0001539	ciliary or bacterial-type flagellar motility	biological_process	7	1	591	6	4110	0.60627
GO:0050768	negative regulation of neurogenesis	biological_process	10	1	591	6	4110	0.60627
GO:0007276	gamete generation	biological_process	5	1	591	6	4110	0.60627
GO:0009267	cellular response to starvation	biological_process	8	1	591	6	4110	0.60627
GO:0031623	receptor internalization	biological_process	7	1	591	6	4110	0.60627
GO:0010390	histone monoubiquitination	biological_process	10	1	591	6	4110	0.60627
GO:0006284	base-excision repair	biological_process	10	1	591	6	4110	0.60627
GO:0060612	adipose tissue development	biological_process	8	1	591	6	4110	0.60627
GO:0030325	adrenal gland development	biological_process	8	1	591	6	4110	0.60627
GO:0010508	positive regulation of autophagy	biological_process	8	1	591	6	4110	0.60627
GO:0032467	positive regulation of cytokinesis	biological_process	9	1	591	6	4110	0.60627
GO:0045668	negative regulation of osteoblast differentiation	biological_process	9	1	591	6	4110	0.60627
GO:0070933	histone H4 deacetylation	biological_process	10	1	591	6	4110	0.60627
GO:0015937	coenzyme A biosynthetic process	biological_process	11	1	591	6	4110	0.60627
GO:0006694	steroid biosynthetic process	biological_process	7	1	591	6	4110	0.60627
GO:0035024	negative regulation of Rho protein signal transduction	biological_process	12	1	591	6	4110	0.60627
GO:0070830	tight junction assembly	biological_process	9	1	591	6	4110	0.60627
GO:0008089	anterograde axon cargo transport	biological_process	9	1	591	6	4110	0.60627
GO:0006754	ATP biosynthetic process	biological_process	11	1	591	6	4110	0.60627
GO:0042307	positive regulation of protein import into nucleus	biological_process	6	1	591	6	4110	0.60627
GO:0061098	positive regulation of protein tyrosine kinase activity	biological_process	11	1	591	6	4110	0.60627
GO:0043552	positive regulation of phosphatidylinositol 3-kinase activity	biological_process	10	1	591	6	4110	0.60627
GO:0030099	myeloid cell differentiation	biological_process	7	1	591	6	4110	0.60627
GO:0070555	response to interleukin-1	biological_process	7	1	591	6	4110	0.60627
GO:0051928	positive regulation of calcium ion transport	biological_process	11	1	591	6	4110	0.60627
GO:0009948	anterior/posterior axis specification	biological_process	9	1	591	6	4110	0.60627
GO:0043407	negative regulation of MAP kinase activity	biological_process	13	1	591	6	4110	0.60627
GO:0048675	axon extension	biological_process	8	1	591	6	4110	0.60627
GO:2001240	negative regulation of extrinsic apoptotic signaling pathway in absence of ligand	biological_process	11	1	591	6	4110	0.60627
GO:0046849	bone remodeling	biological_process	6	1	591	6	4110	0.60627
GO:0016337	cell-cell adhesion	biological_process	6	4	591	29	4110	0.616837
GO:0007286	spermatid development	biological_process	9	2	591	14	4110	0.619111
GO:0002053	positive regulation of mesenchymal cell proliferation	biological_process	7	2	591	14	4110	0.619111
GO:0016070	RNA metabolic process	biological_process	8	2	591	14	4110	0.619111
GO:0051607	defense response to virus	biological_process	5	2	591	14	4110	0.619111
GO:0034976	response to endoplasmic reticulum stress	biological_process	6	2	591	14	4110	0.619111
GO:0051897	positive regulation of protein kinase B signaling	biological_process	10	2	591	14	4110	0.619111
GO:0043473	pigmentation	biological_process	4	2	591	14	4110	0.619111
GO:0006887	exocytosis	biological_process	6	2	591	14	4110	0.619111
GO:0032312	regulation of ARF GTPase activity	biological_process	16	2	591	14	4110	0.619111
GO:0010468	regulation of gene expression	biological_process	7	5	591	37	4110	0.631635
GO:0001501	skeletal system development	biological_process	7	3	591	22	4110	0.632221
GO:0007154	cell communication	biological_process	5	3	591	22	4110	0.632221
GO:0018108	peptidyl-tyrosine phosphorylation	biological_process	9	4	591	30	4110	0.64452
GO:0007623	circadian rhythm	biological_process	4	1	591	7	4110	0.66297
GO:0070509	calcium ion import	biological_process	8	1	591	7	4110	0.66297
GO:0048738	cardiac muscle tissue development	biological_process	9	1	591	7	4110	0.66297
GO:0030514	negative regulation of BMP signaling pathway	biological_process	15	1	591	7	4110	0.66297
GO:0007346	regulation of mitotic cell cycle	biological_process	7	1	591	7	4110	0.66297
GO:0031929	TOR signaling	biological_process	8	1	591	7	4110	0.66297
GO:0006513	protein monoubiquitination	biological_process	11	1	591	7	4110	0.66297
GO:0072661	protein targeting to plasma membrane	biological_process	8	1	591	7	4110	0.66297
GO:0043984	histone H4-K16 acetylation	biological_process	11	1	591	7	4110	0.66297
GO:0001816	cytokine production	biological_process	5	1	591	7	4110	0.66297
GO:0050727	regulation of inflammatory response	biological_process	7	1	591	7	4110	0.66297
GO:0007612	learning	biological_process	6	1	591	7	4110	0.66297
GO:0070102	interleukin-6-mediated signaling pathway	biological_process	9	1	591	7	4110	0.66297
GO:0009190	cyclic nucleotide biosynthetic process	biological_process	10	1	591	7	4110	0.66297
GO:0002026	regulation of the force of heart contraction	biological_process	10	1	591	7	4110	0.66297
GO:0006349	regulation of gene expression by genetic imprinting	biological_process	8	1	591	7	4110	0.66297
GO:0030001	metal ion transport	biological_process	7	1	591	7	4110	0.66297
GO:0048873	homeostasis of number of cells within a tissue	biological_process	7	1	591	7	4110	0.66297
GO:0045595	regulation of cell differentiation	biological_process	7	1	591	7	4110	0.66297
GO:0035162	embryonic hemopoiesis	biological_process	7	1	591	7	4110	0.66297
GO:0030177	positive regulation of Wnt signaling pathway	biological_process	10	1	591	7	4110	0.66297
GO:0001502	cartilage condensation	biological_process	9	1	591	7	4110	0.66297
GO:0030279	negative regulation of ossification	biological_process	7	1	591	7	4110	0.66297
GO:0032968	positive regulation of transcription elongation from RNA polymerase II promoter	biological_process	11	1	591	7	4110	0.66297
GO:0070584	mitochondrion morphogenesis	biological_process	6	1	591	7	4110	0.66297
GO:0048565	digestive tract development	biological_process	7	1	591	7	4110	0.66297
GO:0009954	proximal/distal pattern formation	biological_process	8	1	591	7	4110	0.66297
GO:0007029	endoplasmic reticulum organization	biological_process	5	1	591	7	4110	0.66297
GO:0032321	positive regulation of Rho GTPase activity	biological_process	17	1	591	7	4110	0.66297
GO:0006094	gluconeogenesis	biological_process	9	1	591	7	4110	0.66297
GO:0006259	DNA metabolic process	biological_process	8	1	591	7	4110	0.66297
GO:0051568	histone H3-K4 methylation	biological_process	9	1	591	7	4110	0.66297
GO:0007613	memory	biological_process	6	1	591	7	4110	0.66297
GO:0090004	positive regulation of establishment of protein localization to plasma membrane	biological_process	8	1	591	7	4110	0.66297
GO:0031016	pancreas development	biological_process	8	1	591	7	4110	0.66297
GO:0048469	cell maturation	biological_process	8	1	591	7	4110	0.66297
GO:0048193	Golgi vesicle transport	biological_process	6	1	591	7	4110	0.66297
GO:0032924	activin receptor signaling pathway	biological_process	10	1	591	7	4110	0.66297
GO:0030317	sperm motility	biological_process	7	1	591	7	4110	0.66297
GO:0031069	hair follicle morphogenesis	biological_process	11	1	591	7	4110	0.66297
GO:0007229	integrin-mediated signaling pathway	biological_process	8	3	591	23	4110	0.663087
GO:0000902	cell morphogenesis	biological_process	7	3	591	23	4110	0.663087
GO:0007169	transmembrane receptor protein tyrosine kinase signaling pathway	biological_process	9	3	591	23	4110	0.663087
GO:0006351	transcription, DNA-templated	biological_process	10	21	591	156	4110	0.665883
GO:0055114	oxidation-reduction process	biological_process	5	18	591	135	4110	0.675435
GO:0035335	peptidyl-tyrosine dephosphorylation	biological_process	9	5	591	39	4110	0.679163
GO:0001934	positive regulation of protein phosphorylation	biological_process	10	3	591	24	4110	0.692029
GO:0070374	positive regulation of ERK1 and ERK2 cascade	biological_process	12	2	591	16	4110	0.692996
GO:0006464	cellular protein modification process	biological_process	7	2	591	16	4110	0.692996
GO:0090263	positive regulation of canonical Wnt signaling pathway	biological_process	11	2	591	16	4110	0.692996
GO:0006974	cellular response to DNA damage stimulus	biological_process	6	11	591	85	4110	0.695587
GO:0006470	protein dephosphorylation	biological_process	8	6	591	48	4110	0.707533
GO:0031122	cytoplasmic microtubule organization	biological_process	7	1	591	8	4110	0.711516
GO:0045765	regulation of angiogenesis	biological_process	11	1	591	8	4110	0.711516
GO:0050905	neuromuscular process	biological_process	7	1	591	8	4110	0.711516
GO:0032008	positive regulation of TOR signaling	biological_process	10	1	591	8	4110	0.711516
GO:0007032	endosome organization	biological_process	5	1	591	8	4110	0.711516
GO:0048041	focal adhesion assembly	biological_process	9	1	591	8	4110	0.711516
GO:0009987	cellular process	biological_process	3	1	591	8	4110	0.711516
GO:0007162	negative regulation of cell adhesion	biological_process	5	1	591	8	4110	0.711516
GO:0070373	negative regulation of ERK1 and ERK2 cascade	biological_process	12	1	591	8	4110	0.711516
GO:0045727	positive regulation of translation	biological_process	9	1	591	8	4110	0.711516
GO:0006935	chemotaxis	biological_process	5	1	591	8	4110	0.711516
GO:0031647	regulation of protein stability	biological_process	9	1	591	8	4110	0.711516
GO:0051603	proteolysis involved in cellular protein catabolic process	biological_process	8	1	591	8	4110	0.711516
GO:0021772	olfactory bulb development	biological_process	13	1	591	8	4110	0.711516
GO:0008625	extrinsic apoptotic signaling pathway via death domain receptors	biological_process	9	1	591	8	4110	0.711516
GO:0048009	insulin-like growth factor receptor signaling pathway	biological_process	10	1	591	8	4110	0.711516
GO:0048010	vascular endothelial growth factor receptor signaling pathway	biological_process	10	1	591	8	4110	0.711516
GO:0032855	positive regulation of Rac GTPase activity	biological_process	18	1	591	8	4110	0.711516
GO:0043967	histone H4 acetylation	biological_process	10	1	591	8	4110	0.711516
GO:0030512	negative regulation of transforming growth factor beta receptor signaling pathway	biological_process	12	1	591	8	4110	0.711516
GO:0051898	negative regulation of protein kinase B signaling	biological_process	10	1	591	8	4110	0.711516
GO:0008219	cell death	biological_process	5	1	591	8	4110	0.711516
GO:0071407	cellular response to organic cyclic compound	biological_process	7	1	591	8	4110	0.711516
GO:0030866	cortical actin cytoskeleton organization	biological_process	7	1	591	8	4110	0.711516
GO:0071356	cellular response to tumor necrosis factor	biological_process	8	1	591	8	4110	0.711516
GO:0050730	regulation of peptidyl-tyrosine phosphorylation	biological_process	9	1	591	8	4110	0.711516
GO:2000134	negative regulation of G1/S transition of mitotic cell cycle	biological_process	10	1	591	8	4110	0.711516
GO:0048701	embryonic cranial skeleton morphogenesis	biological_process	11	1	591	8	4110	0.711516
GO:0045648	positive regulation of erythrocyte differentiation	biological_process	8	1	591	8	4110	0.711516
GO:0071320	cellular response to cAMP	biological_process	8	1	591	8	4110	0.711516
GO:0000086	G2/M transition of mitotic cell cycle	biological_process	8	1	591	8	4110	0.711516
GO:2001238	positive regulation of extrinsic apoptotic signaling pathway	biological_process	10	1	591	8	4110	0.711516
GO:0034605	cellular response to heat	biological_process	6	1	591	8	4110	0.711516
GO:0048146	positive regulation of fibroblast proliferation	biological_process	6	1	591	8	4110	0.711516
GO:0001837	epithelial to mesenchymal transition	biological_process	10	1	591	8	4110	0.711516
GO:0060326	cell chemotaxis	biological_process	8	1	591	8	4110	0.711516
GO:0008104	protein localization	biological_process	5	3	591	25	4110	0.719058
GO:0001568	blood vessel development	biological_process	8	3	591	25	4110	0.719058
GO:0007399	nervous system development	biological_process	7	4	591	33	4110	0.719391
GO:0006810	transport	biological_process	5	30	591	227	4110	0.725158
GO:0007519	skeletal muscle tissue development	biological_process	10	2	591	17	4110	0.725277
GO:0042733	embryonic digit morphogenesis	biological_process	10	2	591	17	4110	0.725277
GO:0006811	ion transport	biological_process	5	8	591	65	4110	0.736836
GO:0001701	in utero embryonic development	biological_process	9	11	591	88	4110	0.739282
GO:0043123	positive regulation of I-kappaB kinase/NF-kappaB signaling	biological_process	10	4	591	34	4110	0.741591
GO:0006950	response to stress	biological_process	4	3	591	26	4110	0.744209
GO:0016331	morphogenesis of embryonic epithelium	biological_process	8	1	591	9	4110	0.753079
GO:0051402	neuron apoptotic process	biological_process	9	1	591	9	4110	0.753079
GO:0001890	placenta development	biological_process	6	1	591	9	4110	0.753079
GO:0030522	intracellular receptor signaling pathway	biological_process	7	1	591	9	4110	0.753079
GO:0010718	positive regulation of epithelial to mesenchymal transition	biological_process	12	1	591	9	4110	0.753079
GO:0071456	cellular response to hypoxia	biological_process	6	1	591	9	4110	0.753079
GO:0008542	visual learning	biological_process	8	1	591	9	4110	0.753079
GO:0001841	neural tube formation	biological_process	10	1	591	9	4110	0.753079
GO:0051262	protein tetramerization	biological_process	9	1	591	9	4110	0.753079
GO:0042102	positive regulation of T cell proliferation	biological_process	8	1	591	9	4110	0.753079
GO:0001938	positive regulation of endothelial cell proliferation	biological_process	7	1	591	9	4110	0.753079
GO:0060048	cardiac muscle contraction	biological_process	9	1	591	9	4110	0.753079
GO:0008333	endosome to lysosome transport	biological_process	8	1	591	9	4110	0.753079
GO:0031032	actomyosin structure organization	biological_process	7	1	591	9	4110	0.753079
GO:0090305	nucleic acid phosphodiester bond hydrolysis	biological_process	8	1	591	9	4110	0.753079
GO:0070059	intrinsic apoptotic signaling pathway in response to endoplasmic reticulum stress	biological_process	9	1	591	9	4110	0.753079
GO:0000413	protein peptidyl-prolyl isomerization	biological_process	10	1	591	9	4110	0.753079
GO:0060548	negative regulation of cell death	biological_process	7	1	591	9	4110	0.753079
GO:0007596	blood coagulation	biological_process	6	1	591	9	4110	0.753079
GO:0060173	limb development	biological_process	7	1	591	9	4110	0.753079
GO:0000723	telomere maintenance	biological_process	9	1	591	9	4110	0.753079
GO:0030030	cell projection organization	biological_process	5	1	591	9	4110	0.753079
GO:0035914	skeletal muscle cell differentiation	biological_process	7	1	591	9	4110	0.753079
GO:0097191	extrinsic apoptotic signaling pathway	biological_process	8	1	591	9	4110	0.753079
GO:0071300	cellular response to retinoic acid	biological_process	7	1	591	9	4110	0.753079
GO:0000187	activation of MAPK activity	biological_process	13	2	591	18	4110	0.75464
GO:0060271	cilium morphogenesis	biological_process	7	2	591	18	4110	0.75464
GO:0006469	negative regulation of protein kinase activity	biological_process	11	2	591	18	4110	0.75464
GO:0007605	sensory perception of sound	biological_process	9	3	591	27	4110	0.767533
GO:0000226	microtubule cytoskeleton organization	biological_process	6	3	591	27	4110	0.767533
GO:0016311	dephosphorylation	biological_process	7	5	591	44	4110	0.779191
GO:0007050	cell cycle arrest	biological_process	7	2	591	19	4110	0.781255
GO:0000398	mRNA splicing, via spliceosome	biological_process	11	1	591	10	4110	0.788663
GO:0021766	hippocampus development	biological_process	13	1	591	10	4110	0.788663
GO:0008654	phospholipid biosynthetic process	biological_process	6	1	591	10	4110	0.788663
GO:0043393	regulation of protein binding	biological_process	6	1	591	10	4110	0.788663
GO:0051225	spindle assembly	biological_process	8	1	591	10	4110	0.788663
GO:0030216	keratinocyte differentiation	biological_process	9	1	591	10	4110	0.788663
GO:0006417	regulation of translation	biological_process	8	1	591	10	4110	0.788663
GO:0043542	endothelial cell migration	biological_process	10	1	591	10	4110	0.788663
GO:0046716	muscle cell cellular homeostasis	biological_process	6	1	591	10	4110	0.788663
GO:0048568	embryonic organ development	biological_process	7	1	591	10	4110	0.788663
GO:0042632	cholesterol homeostasis	biological_process	9	1	591	10	4110	0.788663
GO:0030307	positive regulation of cell growth	biological_process	7	1	591	10	4110	0.788663
GO:0050728	negative regulation of inflammatory response	biological_process	8	1	591	10	4110	0.788663
GO:0008286	insulin receptor signaling pathway	biological_process	10	1	591	10	4110	0.788663
GO:0032956	regulation of actin cytoskeleton organization	biological_process	7	1	591	10	4110	0.788663
GO:0000281	mitotic cytokinesis	biological_process	7	1	591	10	4110	0.788663
GO:0006493	protein O-linked glycosylation	biological_process	9	1	591	10	4110	0.788663
GO:0071260	cellular response to mechanical stimulus	biological_process	6	1	591	10	4110	0.788663
GO:0034446	substrate adhesion-dependent cell spreading	biological_process	9	1	591	10	4110	0.788663
GO:0048706	embryonic skeletal system development	biological_process	9	1	591	10	4110	0.788663
GO:0048286	lung alveolus development	biological_process	9	1	591	10	4110	0.788663
GO:0000186	activation of MAPKK activity	biological_process	13	1	591	10	4110	0.788663
GO:0006807	nitrogen compound metabolic process	biological_process	4	1	591	10	4110	0.788663
GO:0030335	positive regulation of cell migration	biological_process	9	3	591	28	4110	0.789096
GO:0008283	cell proliferation	biological_process	4	5	591	45	4110	0.796001
GO:0009058	biosynthetic process	biological_process	4	2	591	20	4110	0.805304
GO:0006631	fatty acid metabolic process	biological_process	9	2	591	20	4110	0.805304
GO:0007067	mitosis	biological_process	7	3	591	29	4110	0.808971
GO:0006281	DNA repair	biological_process	9	9	591	78	4110	0.80986
GO:0007049	cell cycle	biological_process	5	5	591	46	4110	0.811791
GO:0007420	brain development	biological_process	9	4	591	38	4110	0.817136
GO:0005975	carbohydrate metabolic process	biological_process	5	4	591	38	4110	0.817136
GO:0030316	osteoclast differentiation	biological_process	9	1	591	11	4110	0.819127
GO:0001649	osteoblast differentiation	biological_process	7	1	591	11	4110	0.819127
GO:0032508	DNA duplex unwinding	biological_process	11	1	591	11	4110	0.819127
GO:0007601	visual perception	biological_process	9	1	591	11	4110	0.819127
GO:0006461	protein complex assembly	biological_process	7	1	591	11	4110	0.819127
GO:0042254	ribosome biogenesis	biological_process	6	1	591	11	4110	0.819127
GO:0007595	lactation	biological_process	10	1	591	11	4110	0.819127
GO:0045087	innate immune response	biological_process	5	1	591	11	4110	0.819127
GO:0043525	positive regulation of neuron apoptotic process	biological_process	11	1	591	11	4110	0.819127
GO:0048754	branching morphogenesis of an epithelial tube	biological_process	7	1	591	11	4110	0.819127
GO:0006006	glucose metabolic process	biological_process	9	1	591	11	4110	0.819127
GO:0030178	negative regulation of Wnt signaling pathway	biological_process	10	1	591	11	4110	0.819127
GO:0006633	fatty acid biosynthetic process	biological_process	9	1	591	11	4110	0.819127
GO:0038032	termination of G-protein coupled receptor signaling pathway	biological_process	11	1	591	11	4110	0.819127
GO:0007156	homophilic cell adhesion	biological_process	7	2	591	21	4110	0.826974
GO:0042593	glucose homeostasis	biological_process	8	2	591	21	4110	0.826974
GO:0006813	potassium ion transport	biological_process	8	2	591	21	4110	0.826974
GO:0001666	response to hypoxia	biological_process	5	3	591	30	4110	0.827244
GO:0044237	cellular metabolic process	biological_process	4	1	591	12	4110	0.845205
GO:0040014	regulation of multicellular organism growth	biological_process	6	1	591	12	4110	0.845205
GO:0043154	negative regulation of cysteine-type endopeptidase activity involved in apoptotic process	biological_process	13	1	591	12	4110	0.845205
GO:0051297	centrosome organization	biological_process	8	1	591	12	4110	0.845205
GO:0048813	dendrite morphogenesis	biological_process	8	1	591	12	4110	0.845205
GO:0034644	cellular response to UV	biological_process	8	1	591	12	4110	0.845205
GO:0040018	positive regulation of multicellular organism growth	biological_process	7	1	591	12	4110	0.845205
GO:0045665	negative regulation of neuron differentiation	biological_process	11	1	591	12	4110	0.845205
GO:0007368	determination of left/right symmetry	biological_process	9	2	591	22	4110	0.846449
GO:0006629	lipid metabolic process	biological_process	5	6	591	57	4110	0.848556
GO:0006897	endocytosis	biological_process	7	2	591	23	4110	0.863912
GO:0006396	RNA processing	biological_process	9	2	591	23	4110	0.863912
GO:0021987	cerebral cortex development	biological_process	13	2	591	23	4110	0.863912
GO:0016477	cell migration	biological_process	7	5	591	50	4110	0.865401
GO:0001569	patterning of blood vessels	biological_process	8	1	591	13	4110	0.867529
GO:0032496	response to lipopolysaccharide	biological_process	7	1	591	13	4110	0.867529
GO:0006096	glycolysis	biological_process	7	1	591	13	4110	0.867529
GO:0032147	activation of protein kinase activity	biological_process	12	1	591	13	4110	0.867529
GO:0033138	positive regulation of peptidyl-serine phosphorylation	biological_process	10	1	591	13	4110	0.867529
GO:0016042	lipid catabolic process	biological_process	6	1	591	13	4110	0.867529
GO:0019221	cytokine-mediated signaling pathway	biological_process	8	1	591	13	4110	0.867529
GO:0008360	regulation of cell shape	biological_process	9	3	591	33	4110	0.873323
GO:0050821	protein stabilization	biological_process	10	2	591	24	4110	0.879538
GO:0070588	calcium ion transmembrane transport	biological_process	7	2	591	24	4110	0.879538
GO:0051301	cell division	biological_process	5	3	591	34	4110	0.886072
GO:0071230	cellular response to amino acid stimulus	biological_process	7	1	591	14	4110	0.886639
GO:2001237	negative regulation of extrinsic apoptotic signaling pathway	biological_process	10	1	591	14	4110	0.886639
GO:0006635	fatty acid beta-oxidation	biological_process	10	1	591	14	4110	0.886639
GO:0006606	protein import into nucleus	biological_process	6	1	591	14	4110	0.886639
GO:0006955	immune response	biological_process	4	1	591	14	4110	0.886639
GO:0030155	regulation of cell adhesion	biological_process	5	1	591	14	4110	0.886639
GO:0007179	transforming growth factor beta receptor signaling pathway	biological_process	10	2	591	25	4110	0.893492
GO:0007155	cell adhesion	biological_process	4	9	591	87	4110	0.896685
GO:0034765	regulation of ion transmembrane transport	biological_process	7	1	591	15	4110	0.902995
GO:0007005	mitochondrion organization	biological_process	5	1	591	15	4110	0.902995
GO:0043588	skin development	biological_process	8	1	591	15	4110	0.902995
GO:0045454	cell redox homeostasis	biological_process	6	1	591	15	4110	0.902995
GO:0007275	multicellular organismal development	biological_process	5	6	591	63	4110	0.907417
GO:0030199	collagen fibril organization	biological_process	7	1	591	16	4110	0.916995
GO:0048013	ephrin receptor signaling pathway	biological_process	10	1	591	16	4110	0.916995
GO:0048008	platelet-derived growth factor receptor signaling pathway	biological_process	10	1	591	16	4110	0.916995
GO:0006979	response to oxidative stress	biological_process	5	1	591	16	4110	0.916995
GO:0051260	protein homooligomerization	biological_process	9	2	591	27	4110	0.917005
GO:0042384	cilium assembly	biological_process	6	3	591	37	4110	0.917713
GO:0030336	negative regulation of cell migration	biological_process	9	2	591	28	4110	0.926844
GO:0001764	neuron migration	biological_process	8	2	591	28	4110	0.926844
GO:0001933	negative regulation of protein phosphorylation	biological_process	10	1	591	17	4110	0.928977
GO:0032869	cellular response to insulin stimulus	biological_process	9	1	591	17	4110	0.928977
GO:0042493	response to drug	biological_process	5	1	591	17	4110	0.928977
GO:0007528	neuromuscular junction development	biological_process	6	1	591	17	4110	0.928977
GO:0006814	sodium ion transport	biological_process	8	1	591	17	4110	0.928977
GO:0001889	liver development	biological_process	8	1	591	17	4110	0.928977
GO:0042475	odontogenesis of dentin-containing tooth	biological_process	10	1	591	17	4110	0.928977
GO:0050731	positive regulation of peptidyl-tyrosine phosphorylation	biological_process	10	1	591	17	4110	0.928977
GO:0006412	translation	biological_process	7	3	591	39	4110	0.93412
GO:0043066	negative regulation of apoptotic process	biological_process	9	8	591	85	4110	0.936928
GO:0042060	wound healing	biological_process	6	1	591	18	4110	0.939233
GO:0010923	negative regulation of phosphatase activity	biological_process	10	1	591	18	4110	0.939233
GO:0031532	actin cytoskeleton reorganization	biological_process	7	1	591	18	4110	0.939233
GO:0060070	canonical Wnt signaling pathway	biological_process	9	1	591	20	4110	0.95552
GO:0007018	microtubule-based movement	biological_process	6	2	591	32	4110	0.956218
GO:0007186	G-protein coupled receptor signaling pathway	biological_process	8	2	591	32	4110	0.956218
GO:0007507	heart development	biological_process	8	6	591	73	4110	0.962275
GO:0051092	positive regulation of NF-kappaB transcription factor activity	biological_process	14	1	591	22	4110	0.967447
GO:0060021	palate development	biological_process	5	1	591	22	4110	0.967447
GO:0006310	DNA recombination	biological_process	9	1	591	23	4110	0.972153
GO:0051726	regulation of cell cycle	biological_process	6	1	591	24	4110	0.97618
GO:0007160	cell-matrix adhesion	biological_process	6	1	591	24	4110	0.97618
GO:0043161	proteasome-mediated ubiquitin-dependent protein catabolic process	biological_process	10	1	591	24	4110	0.97618
GO:0001822	kidney development	biological_process	9	1	591	28	4110	0.987252
GO:0035023	regulation of Rho protein signal transduction	biological_process	11	1	591	29	4110	0.989098
