# Supplementary material for: Circular RNA profiling reveals an abundant circLMO7 that regulates myoblasts differentiation and survival by sponging miR-378a-3p
Source: Cell Death Dis. 2017 Oct 26;8(10):e3153–. doi: 10.1038/cddis.2017.541 (PMC5680912; doi:10.1038/cddis.2017.541)
Supplement: Supplementary Table 8 [file cddis2017541x15.xlsx]

## Sheet: Sheet1
pathway_id	pathway_name	S gene number	TS gene number	B gene number	TB gene number	pvalue	Pathway_link
ko04020	Calcium signaling pathway	12	174	41	1335	0.00422183	Pathway_pics\bta04020.png
ko04120	Ubiquitin mediated proteolysis	14	174	58	1335	0.0132712	Pathway_pics\bta04120.png
ko00310	Lysine degradation	7	174	22	1335	0.0173888	Pathway_pics\bta00310.png
ko05010	Alzheimer's disease	9	174	40	1335	0.0656273	Pathway_pics\bta05010.png
ko04920	Adipocytokine signaling pathway	6	174	23	1335	0.0677386	Pathway_pics\bta04920.png
ko04977	Vitamin digestion and absorption	2	174	4	1335	0.0848087	Pathway_pics\bta04977.png
ko00130	Ubiquinone and other terpenoid-quinone biosynthesis	2	174	4	1335	0.0848087	Pathway_pics\bta00130.png
ko04141	Protein processing in endoplasmic reticulum	11	174	55	1335	0.091211	Pathway_pics\bta04141.png
ko00512	Mucin type O-Glycan biosynthesis	3	174	9	1335	0.100882	Pathway_pics\bta00512.png
ko04146	Peroxisome	6	174	26	1335	0.111324	Pathway_pics\bta04146.png
ko00480	Glutathione metabolism	2	174	5	1335	0.129465	Pathway_pics\bta00480.png
ko00410	beta-Alanine metabolism	2	174	5	1335	0.129465	Pathway_pics\bta00410.png
ko00532	Glycosaminoglycan biosynthesis - chondroitin sulfate	2	174	5	1335	0.129465	Pathway_pics\bta00532.png
ko00300	Lysine biosynthesis	1	174	1	1335	0.130337	Pathway_pics\bta00300.png
ko00232	Caffeine metabolism	1	174	1	1335	0.130337	Pathway_pics\bta00232.png
ko04975	Fat digestion and absorption	3	174	10	1335	0.130822	Pathway_pics\bta04975.png
ko00020	Citrate cycle (TCA cycle)	3	174	10	1335	0.130822	Pathway_pics\bta00020.png
ko04720	Long-term potentiation	5	174	22	1335	0.147952	Pathway_pics\bta04720.png
ko05014	Amyotrophic lateral sclerosis (ALS)	3	174	11	1335	0.163416	Pathway_pics\bta05014.png
ko04145	Phagosome	6	174	29	1335	0.166116	Pathway_pics\bta04145.png
ko04150	mTOR signaling pathway	5	174	23	1335	0.170233	Pathway_pics\bta04150.png
ko00562	Inositol phosphate metabolism	5	174	23	1335	0.170233	Pathway_pics\bta00562.png
ko00640	Propanoate metabolism	4	174	17	1335	0.170972	Pathway_pics\bta00640.png
ko00190	Oxidative phosphorylation	4	174	17	1335	0.170972	Pathway_pics\bta00190.png
ko04910	Insulin signaling pathway	9	174	49	1335	0.177688	Pathway_pics\bta04910.png
ko05222	Small cell lung cancer	6	174	30	1335	0.186545	Pathway_pics\bta05222.png
ko04530	Tight junction	9	174	50	1335	0.19372	Pathway_pics\bta04530.png
ko03013	RNA transport	7	174	37	1335	0.197501	Pathway_pics\bta03013.png
ko03022	Basal transcription factors	3	174	12	1335	0.198109	Pathway_pics\bta03022.png
ko05012	Parkinson's disease	4	174	18	1335	0.198797	Pathway_pics\bta05012.png
ko01100	Metabolic pathways	42	174	286	1335	0.200156	Pathway_pics\bta01100.png
ko04810	Regulation of actin cytoskeleton	11	174	65	1335	0.216526	Pathway_pics\bta04810.png
ko03320	PPAR signaling pathway	4	174	19	1335	0.227877	Pathway_pics\bta03320.png
ko00760	Nicotinate and nicotinamide metabolism	2	174	7	1335	0.228839	Pathway_pics\bta00760.png
ko04940	Type I diabetes mellitus	1	174	2	1335	0.243771	Pathway_pics\bta04940.png
ko05146	Amoebiasis	6	174	33	1335	0.252995	Pathway_pics\bta05146.png
ko04350	TGF-beta signaling pathway	5	174	27	1335	0.269976	Pathway_pics\bta04350.png
ko00270	Cysteine and methionine metabolism	2	174	8	1335	0.280403	Pathway_pics\bta00270.png
ko03030	DNA replication	2	174	8	1335	0.280403	Pathway_pics\bta03030.png
ko04010	MAPK signaling pathway	13	174	84	1335	0.292691	Pathway_pics\bta04010.png
ko04012	ErbB signaling pathway	5	174	29	1335	0.323992	Pathway_pics\bta04012.png
ko05160	Hepatitis C	6	174	36	1335	0.324899	Pathway_pics\bta05160.png
ko04140	Regulation of autophagy	2	174	9	1335	0.331694	Pathway_pics\bta04140.png
ko00500	Starch and sucrose metabolism	3	174	16	1335	0.34759	Pathway_pics\bta00500.png
ko04070	Phosphatidylinositol signaling system	5	174	30	1335	0.351482	Pathway_pics\bta04070.png
ko04972	Pancreatic secretion	5	174	30	1335	0.351482	Pathway_pics\bta04972.png
ko00030	Pentose phosphate pathway	2	174	10	1335	0.381912	Pathway_pics\bta00030.png
ko04970	Salivary secretion	4	174	24	1335	0.383152	Pathway_pics\bta04970.png
ko04370	VEGF signaling pathway	4	174	24	1335	0.383152	Pathway_pics\bta04370.png
ko04976	Bile secretion	3	174	18	1335	0.422764	Pathway_pics\bta04976.png
ko02010	ABC transporters	3	174	18	1335	0.422764	Pathway_pics\bta02010.png
ko05144	Malaria	1	174	4	1335	0.428376	Pathway_pics\bta05144.png
ko00983	Drug metabolism - other enzymes	1	174	4	1335	0.428376	Pathway_pics\bta00983.png
ko01040	Biosynthesis of unsaturated fatty acids	1	174	4	1335	0.428376	Pathway_pics\bta01040.png
ko00062	Fatty acid elongation	1	174	4	1335	0.428376	Pathway_pics\bta00062.png
ko00600	Sphingolipid metabolism	2	174	11	1335	0.430467	Pathway_pics\bta00600.png
ko04060	Cytokine-cytokine receptor interaction	5	174	33	1335	0.43413	Pathway_pics\bta04060.png
ko04520	Adherens junction	5	174	33	1335	0.43413	Pathway_pics\bta04520.png
ko05211	Renal cell carcinoma	4	174	26	1335	0.445606	Pathway_pics\bta05211.png
ko04916	Melanogenesis	3	174	19	1335	0.459306	Pathway_pics\bta04916.png
ko05221	Acute myeloid leukemia	3	174	19	1335	0.459306	Pathway_pics\bta05221.png
ko04510	Focal adhesion	11	174	80	1335	0.475061	Pathway_pics\bta04510.png
ko05410	Hypertrophic cardiomyopathy (HCM)	4	174	27	1335	0.476151	Pathway_pics\bta05410.png
ko00520	Amino sugar and nucleotide sugar metabolism	2	174	12	1335	0.476939	Pathway_pics\bta00520.png
ko00051	Fructose and mannose metabolism	2	174	12	1335	0.476939	Pathway_pics\bta00051.png
ko04971	Gastric acid secretion	3	174	20	1335	0.494839	Pathway_pics\bta04971.png
ko00230	Purine metabolism	6	174	43	1335	0.497462	Pathway_pics\bta00230.png
ko00830	Retinol metabolism	1	174	5	1335	0.503103	Pathway_pics\bta00830.png
ko04966	Collecting duct acid secretion	1	174	5	1335	0.503103	Pathway_pics\bta04966.png
ko05143	African trypanosomiasis	1	174	5	1335	0.503103	Pathway_pics\bta05143.png
ko04914	Progesterone-mediated oocyte maturation	4	174	28	1335	0.506047	Pathway_pics\bta04914.png
ko05016	Huntington's disease	5	174	36	1335	0.514429	Pathway_pics\bta05016.png
ko00380	Tryptophan metabolism	2	174	13	1335	0.521044	Pathway_pics\bta00380.png
ko03420	Nucleotide excision repair	2	174	13	1335	0.521044	Pathway_pics\bta03420.png
ko00071	Fatty acid metabolism	2	174	13	1335	0.521044	Pathway_pics\bta00071.png
ko04330	Notch signaling pathway	2	174	13	1335	0.521044	Pathway_pics\bta04330.png
ko05323	Rheumatoid arthritis	2	174	13	1335	0.521044	Pathway_pics\bta05323.png
ko00280	Valine, leucine and isoleucine degradation	3	174	21	1335	0.529187	Pathway_pics\bta00280.png
ko05414	Dilated cardiomyopathy	4	174	29	1335	0.535176	Pathway_pics\bta05414.png
ko04722	Neurotrophin signaling pathway	5	174	37	1335	0.540191	Pathway_pics\bta04722.png
ko04310	Wnt signaling pathway	6	174	45	1335	0.544627	Pathway_pics\bta04310.png
ko04144	Endocytosis	9	174	69	1335	0.555943	Pathway_pics\bta04144.png
ko05416	Viral myocarditis	3	174	22	1335	0.56221	Pathway_pics\bta05416.png
ko04962	Vasopressin-regulated water reabsorption	2	174	14	1335	0.562609	Pathway_pics\bta04962.png
ko04630	Jak-STAT signaling pathway	4	174	30	1335	0.563436	Pathway_pics\bta04630.png
ko00120	Primary bile acid biosynthesis	1	174	6	1335	0.568111	Pathway_pics\bta00120.png
ko04612	Antigen processing and presentation	1	174	6	1335	0.568111	Pathway_pics\bta04612.png
ko04660	T cell receptor signaling pathway	4	174	31	1335	0.590746	Pathway_pics\bta04660.png
ko04114	Oocyte meiosis	4	174	31	1335	0.590746	Pathway_pics\bta04114.png
ko04662	B cell receptor signaling pathway	3	174	23	1335	0.593804	Pathway_pics\bta04662.png
ko05223	Non-small cell lung cancer	2	174	15	1335	0.601542	Pathway_pics\bta05223.png
ko00970	Aminoacyl-tRNA biosynthesis	2	174	15	1335	0.601542	Pathway_pics\bta00970.png
ko03015	mRNA surveillance pathway	4	174	32	1335	0.617041	Pathway_pics\bta03015.png
ko04512	ECM-receptor interaction	4	174	32	1335	0.617041	Pathway_pics\bta04512.png
ko03008	Ribosome biogenesis in eukaryotes	3	174	24	1335	0.623897	Pathway_pics\bta03008.png
ko05322	Systemic lupus erythematosus	1	174	7	1335	0.624656	Pathway_pics\bta05322.png
ko00100	Steroid biosynthesis	1	174	7	1335	0.624656	Pathway_pics\bta00100.png
ko00534	Glycosaminoglycan biosynthesis - heparan sulfate	1	174	7	1335	0.624656	Pathway_pics\bta00534.png
ko00010	Glycolysis / Gluconeogenesis	2	174	16	1335	0.637821	Pathway_pics\bta00010.png
ko05200	Pathways in cancer	12	174	98	1335	0.643621	Pathway_pics\bta05200.png
ko04514	Cell adhesion molecules (CAMs)	3	174	25	1335	0.652444	Pathway_pics\bta04514.png
ko00670	One carbon pool by folate	1	174	8	1335	0.673835	Pathway_pics\bta00670.png
ko04130	SNARE interactions in vesicular transport	1	174	8	1335	0.673835	Pathway_pics\bta04130.png
ko04666	Fc gamma R-mediated phagocytosis	3	174	26	1335	0.679423	Pathway_pics\bta04666.png
ko04270	Vascular smooth muscle contraction	4	174	35	1335	0.689404	Pathway_pics\bta04270.png
ko05412	Arrhythmogenic right ventricular cardiomyopathy (ARVC)	3	174	27	1335	0.704832	Pathway_pics\bta05412.png
ko03018	RNA degradation	3	174	27	1335	0.704832	Pathway_pics\bta03018.png
ko00450	Selenocompound metabolism	1	174	9	1335	0.716603	Pathway_pics\bta00450.png
ko00630	Glyoxylate and dicarboxylate metabolism	1	174	9	1335	0.716603	Pathway_pics\bta00630.png
ko05142	Chagas disease (American trypanosomiasis)	3	174	28	1335	0.728686	Pathway_pics\bta05142.png
ko05215	Prostate cancer	3	174	28	1335	0.728686	Pathway_pics\bta05215.png
ko04380	Osteoclast differentiation	4	174	37	1335	0.732013	Pathway_pics\bta04380.png
ko05216	Thyroid cancer	1	174	10	1335	0.753791	Pathway_pics\bta05216.png
ko00650	Butanoate metabolism	1	174	10	1335	0.753791	Pathway_pics\bta00650.png
ko05218	Melanoma	2	174	20	1335	0.757439	Pathway_pics\bta05218.png
ko04062	Chemokine signaling pathway	4	174	39	1335	0.770127	Pathway_pics\bta04062.png
ko04210	Apoptosis	3	174	30	1335	0.771856	Pathway_pics\bta04210.png
ko04650	Natural killer cell mediated cytotoxicity	2	174	21	1335	0.781465	Pathway_pics\bta04650.png
ko04664	Fc epsilon RI signaling pathway	2	174	21	1335	0.781465	Pathway_pics\bta04664.png
ko04622	RIG-I-like receptor signaling pathway	2	174	21	1335	0.781465	Pathway_pics\bta04622.png
ko00052	Galactose metabolism	1	174	11	1335	0.786123	Pathway_pics\bta00052.png
ko03050	Proteasome	1	174	11	1335	0.786123	Pathway_pics\bta03050.png
ko05145	Toxoplasmosis	4	174	40	1335	0.787541	Pathway_pics\bta05145.png
ko04670	Leukocyte transendothelial migration	3	174	31	1335	0.79126	Pathway_pics\bta04670.png
ko04912	GnRH signaling pathway	3	174	31	1335	0.79126	Pathway_pics\bta04912.png
ko04621	NOD-like receptor signaling pathway	1	174	12	1335	0.814231	Pathway_pics\bta04621.png
ko04973	Carbohydrate digestion and absorption	1	174	12	1335	0.814231	Pathway_pics\bta04973.png
ko00565	Ether lipid metabolism	1	174	13	1335	0.838663	Pathway_pics\bta00565.png
ko04142	Lysosome	3	174	34	1335	0.841428	Pathway_pics\bta04142.png
ko04540	Gap junction	2	174	25	1335	0.857922	Pathway_pics\bta04540.png
ko04620	Toll-like receptor signaling pathway	2	174	25	1335	0.857922	Pathway_pics\bta04620.png
ko00564	Glycerophospholipid metabolism	2	174	25	1335	0.857922	Pathway_pics\bta00564.png
ko05210	Colorectal cancer	2	174	25	1335	0.857922	Pathway_pics\bta05210.png
ko00240	Pyrimidine metabolism	2	174	25	1335	0.857922	Pathway_pics\bta00240.png
ko00561	Glycerolipid metabolism	1	174	14	1335	0.859898	Pathway_pics\bta00561.png
ko05212	Pancreatic cancer	2	174	26	1335	0.872797	Pathway_pics\bta05212.png
ko04080	Neuroactive ligand-receptor interaction	1	174	15	1335	0.878352	Pathway_pics\bta04080.png
ko04260	Cardiac muscle contraction	1	174	15	1335	0.878352	Pathway_pics\bta04260.png
ko04115	p53 signaling pathway	1	174	15	1335	0.878352	Pathway_pics\bta04115.png
ko04640	Hematopoietic cell lineage	1	174	15	1335	0.878352	Pathway_pics\bta04640.png
ko00330	Arginine and proline metabolism	1	174	15	1335	0.878352	Pathway_pics\bta00330.png
ko05100	Bacterial invasion of epithelial cells	2	174	27	1335	0.886234	Pathway_pics\bta05100.png
ko04360	Axon guidance	4	174	48	1335	0.891783	Pathway_pics\bta04360.png
ko04340	Hedgehog signaling pathway	1	174	16	1335	0.894387	Pathway_pics\bta04340.png
ko04730	Long-term depression	1	174	16	1335	0.894387	Pathway_pics\bta04730.png
ko04930	Type II diabetes mellitus	1	174	16	1335	0.894387	Pathway_pics\bta04930.png
ko05214	Glioma	1	174	17	1335	0.90832	Pathway_pics\bta05214.png
ko03040	Spliceosome	2	174	31	1335	0.927898	Pathway_pics\bta03040.png
ko00510	N-Glycan biosynthesis	1	174	19	1335	0.930937	Pathway_pics\bta00510.png
ko05213	Endometrial cancer	1	174	21	1335	0.947998	Pathway_pics\bta05213.png
ko04110	Cell cycle	2	174	35	1335	0.954902	Pathway_pics\bta04110.png
ko05220	Chronic myeloid leukemia	1	174	24	1335	0.966054	Pathway_pics\bta05220.png
